# Supplementary material for: Detection and Classification of Measurement Errors in Bioimpedance Spectroscopy
Source: PLoS One. 2016 Jun 30;11(6):e0156522. doi: 10.1371/journal.pone.0156522 (PMC4928898; doi:10.1371/journal.pone.0156522)
Supplement: S1 File — (CSV) [file pone.0156522.s001.csv]

511.74-29.16i	511.15-30.13i	510.36-29.62i	511.64-29.87i	509.38-29.72i	510.21-30.49i	510.4-30.24i	510.16-30.36i	510.34-29.62i	512.18-30.43i	511.1-29.97i	512.16-29.51i	512.07-30.69i	512.64-29.22i	512.11-29.39i	510.22-29.9i	511.7-29.72i	512.25-29.8i	511.37-29.96i	511.91-30.18i	512.9-29.89i	511.8-30.3i	510.72-30.03i	511.76-29.51i	512.17-30.51i	511.75-29.49i	511.18-30.62i	511.43-30.81i	512.12-29.8i	512.08-29.62i	511.17-30.58i	511.79-30.92i	511.29-29.33i	511.56-30.42i	510.89-29.13i	511.89-29.89i	511.57-29.29i	512.78-29.71i	511.21-29.27i	513.59-29.97i	511.97-29.83i	512.43-30.88i	511.65-30.54i	511.43-30.7i	511.16-30.2i	511.83-30.73i	511.98-30.48i	511.92-30.59i	511.95-30.58i	512.95-30.96i
512.09-30.59i	511.46-30.51i	511.07-30.54i	510.6-30.59i	510.05-30.62i	510.02-30.57i	510.83-30.52i	510.37-30.53i	510.42-30.66i	512.04-30.77i	511.1-30.69i	511.39-30.64i	511.45-30.71i	512.03-30.68i	511.79-30.63i	510.98-30.62i	511.12-30.65i	511.53-30.69i	511.46-30.74i	512.08-30.73i	512.1-30.83i	511.97-30.68i	511.52-30.68i	511.42-30.68i	511.85-30.64i	511.17-30.65i	510.91-30.74i	510.96-30.75i	511.45-30.69i	511.43-30.79i	511.53-30.81i	511.64-30.86i	510.92-30.66i	511.8-30.84i	511.5-30.8i	511.87-30.8i	511.75-30.7i	512.01-30.8i	511.69-30.81i	513.01-30.96i	512.63-30.97i	511.94-30.68i	511.99-30.75i	511.5-30.58i	511.44-30.7i	511.49-30.75i	511.92-30.77i	512.14-30.9i	512.13-30.92i	512.35-30.92i
511.71-30.96i	510.96-30.95i	510.57-30.9i	510.19-30.91i	509.6-31.01i	509.62-30.96i	510.38-30.97i	509.92-31.05i	510.01-31.02i	511.68-31.22i	510.58-31.11i	511.08-31.15i	511.12-31.03i	511.63-31.1i	511.22-31.14i	510.68-31.06i	510.68-31.14i	510.99-31.15i	510.87-31.16i	511.76-31.2i	511.68-31.19i	511.73-31.21i	510.98-31.16i	511.03-31.05i	511.47-31.31i	510.75-31.06i	510.34-31.07i	510.6-31.17i	511.1-31.15i	511.08-31.2i	510.93-31.18i	511.21-31.32i	510.6-31.06i	511.36-31.31i	511.07-31.21i	511.53-31.31i	511.34-31.27i	511.55-31.14i	511.32-31.21i	512.54-31.27i	512.27-31.26i	511.41-31.28i	511.56-31.1i	511.12-31.13i	511.01-31.05i	511.02-31.15i	511.52-31.16i	511.76-31.3i	511.68-31.29i	512.03-31.32i
510.99-31.17i	510.32-30.89i	510.56-31.64i	510.49-31.14i	509.3-31.6i	508.9-31.42i	510.71-31.42i	509.26-31.03i	509.77-30.76i	511.84-31.7i	510.31-30.48i	511.16-30.87i	511.24-31.66i	511.72-30.73i	511.15-30.66i	510.55-31.75i	511.06-30.81i	511.1-30.87i	510.75-30.57i	511.22-30.96i	511.85-30.68i	510.74-31.21i	510.75-31.81i	511.25-30.86i	511.76-31.49i	510.94-30.78i	510.92-31.64i	509.92-31.56i	511.09-30.56i	511.27-31.06i	511.32-31.67i	510.77-31.7i	510.51-30.47i	510.58-31.06i	510.51-31.42i	511.07-30.8i	510.73-31.28i	511.86-31.33i	510.76-31.18i	513-31.06i	511.87-31.75i	511.28-31.87i	512.07-31.54i	510.24-31.25i	510.74-31.76i	510.63-31.71i	511.61-31.74i	510.9-31.33i	511.81-31.85i	511.86-32i
510.95-30.97i	510.04-32.21i	509.55-31.73i	509.58-31.16i	508.59-31.34i	509.28-31.99i	509.38-32.11i	509.24-32.27i	508.88-31.85i	510.58-32.15i	509.41-31.91i	510.52-32.32i	511.02-31.37i	511.51-32.06i	510.04-31.74i	509.56-31.34i	509.59-31.19i	510.79-31.93i	509.64-31.69i	510.63-32.11i	511.59-32.1i	510.73-32.36i	509.77-31.67i	509.87-31.35i	510.32-32.27i	509.66-31.73i	509.44-32.22i	510.21-32.22i	511.05-31.91i	509.92-31.7i	509.98-32.22i	510.98-32.29i	510.49-31.68i	510.59-32.49i	510.47-31.33i	510.34-32.01i	510.76-31.5i	510.7-31.4i	510.95-31.49i	511.4-31.61i	511.07-31.43i	511.45-31.73i	510.81-32.35i	510.48-32.24i	509.62-31.74i	510.91-32.04i	510.24-32.13i	510.93-32.49i	510.34-32.19i	512-32.03i
510.57-32.03i	509.81-32.12i	509.47-32.09i	509-32.13i	508.32-32.05i	508.45-32.08i	509.08-32.06i	508.73-32.05i	508.85-32.08i	510.46-32.25i	509.52-32.2i	509.78-32.23i	509.91-32.17i	510.5-32.23i	510.15-32.13i	509.42-32.13i	509.51-32.22i	509.79-32.2i	509.85-32.27i	510.58-32.28i	510.48-32.4i	510.26-32.28i	509.79-32.24i	509.78-32.17i	510.13-32.31i	509.6-32.25i	509.18-32.16i	509.35-32.19i	509.76-32.35i	509.79-32.34i	509.77-32.37i	510.12-32.34i	509.33-32.3i	510.06-32.33i	509.88-32.35i	510.31-32.43i	510.08-32.37i	510.3-32.39i	510.21-32.4i	511.32-32.48i	511.17-32.23i	510.29-32.25i	510.37-32.29i	509.78-32.27i	509.86-32.2i	509.84-32.27i	510.31-32.28i	510.55-32.32i	510.5-32.35i	510.98-32.44i
510.09-32.62i	509.46-32.5i	509.12-32.55i	508.61-32.5i	507.99-32.52i	508.03-32.5i	508.61-32.55i	508.4-32.56i	508.46-32.67i	510.11-32.76i	509-32.78i	509.43-32.79i	509.37-32.64i	509.98-32.81i	509.74-32.67i	508.96-32.76i	509.07-32.67i	509.38-32.69i	509.29-32.83i	510.18-32.86i	510.01-32.87i	509.9-32.74i	509.39-32.71i	509.37-32.82i	509.67-32.8i	509.13-32.65i	508.93-32.8i	509.09-32.76i	509.44-32.7i	509.39-32.84i	509.37-32.83i	509.63-32.89i	508.9-32.7i	509.66-32.82i	509.46-32.7i	509.93-32.82i	509.73-32.91i	509.85-32.91i	509.76-32.82i	510.96-32.94i	510.74-32.84i	509.84-32.77i	509.88-32.71i	509.52-32.73i	509.36-32.66i	509.34-32.64i	509.95-32.99i	510.06-32.95i	510.08-32.89i	510.28-32.97i
509.78-32.82i	508.98-32.83i	508.73-32.75i	508.15-32.93i	507.64-32.86i	507.65-32.81i	508.27-32.87i	508.01-32.69i	507.99-32.81i	509.69-33i	508.74-33.02i	508.99-32.97i	509.08-32.99i	509.64-33.11i	509.24-32.92i	508.75-33i	508.59-32.98i	508.92-32.95i	509.04-32.96i	509.7-33.03i	509.56-33.18i	509.53-33.02i	508.95-32.94i	509.12-33.08i	509.34-33.05i	508.84-33i	508.53-32.94i	508.42-32.99i	509.06-33i	509.04-33.13i	508.93-33.17i	509.23-33.15i	508.58-33.14i	509.3-33.21i	509.1-33.17i	509.51-33.21i	509.29-33.13i	509.56-33.13i	509.42-33.17i	510.63-33.18i	510.31-33.12i	509.36-33.11i	509.64-32.97i	509.03-32.96i	508.93-32.95i	508.93-33.01i	509.5-33.09i	509.68-33.06i	509.7-33.22i	509.9-33.11i
509.29-33.43i	508.47-33.41i	508.15-33.38i	507.57-33.35i	507.09-33.33i	507.03-33.32i	507.86-33.34i	507.36-33.4i	507.59-33.35i	509.13-33.57i	508.08-33.54i	508.42-33.6i	508.57-33.46i	509.15-33.57i	508.67-33.54i	508.14-33.42i	508.12-33.47i	508.49-33.6i	508.34-33.57i	509.22-33.67i	509.21-33.61i	509.02-33.65i	508.5-33.51i	508.4-33.6i	508.82-33.59i	508.23-33.62i	507.89-33.49i	508-33.47i	508.46-33.54i	508.39-33.65i	508.51-33.57i	508.78-33.63i	508.09-33.39i	508.84-33.61i	508.59-33.58i	509.03-33.64i	508.84-33.67i	508.97-33.66i	508.84-33.73i	510.04-33.76i	509.77-33.71i	508.94-33.64i	508.96-33.58i	508.46-33.47i	508.44-33.52i	508.46-33.65i	508.92-33.63i	509.2-33.73i	509.08-33.67i	509.46-33.75i
508.92-33.78i	508.18-33.75i	507.78-33.8i	507.13-33.76i	506.6-33.77i	506.67-33.75i	507.34-33.83i	507.04-33.77i	507.1-33.8i	508.62-33.9i	507.66-33.91i	507.98-33.91i	508.07-33.99i	508.71-33.98i	508.35-33.88i	507.74-33.98i	507.77-34.01i	507.93-33.94i	507.95-33.88i	508.76-34.1i	508.62-34.02i	508.53-33.98i	507.93-34i	507.94-33.94i	508.32-33.97i	507.74-34.01i	507.44-34.05i	507.55-33.86i	508.24-34.01i	508.08-34.05i	507.94-33.95i	508.25-34.15i	507.57-34i	508.32-34.04i	508.12-34.12i	508.54-34.03i	508.26-34.13i	508.55-34.1i	508.35-34.17i	509.54-34.12i	509.3-34.05i	508.5-34.05i	508.64-34.05i	508.06-33.86i	507.94-33.86i	508.13-33.9i	508.6-34.01i	508.74-34.01i	508.67-34.14i	509.11-34.11i
509.26-33.95i	508.33-33.44i	507.55-33.55i	506.6-34.11i	506.82-33.62i	506.85-33.68i	506.64-33.88i	507.31-33.88i	507.48-34.14i	507.93-34.04i	507.6-34.47i	507.4-34.51i	507.55-33.62i	508.43-34.8i	508.58-34.57i	507.45-33.6i	507.05-34.31i	507.35-34.59i	508.05-34.71i	509.1-34.41i	508.69-34.8i	508.76-34.37i	507.99-33.66i	507.48-34.59i	507.55-33.95i	507.5-34.71i	506.79-33.98i	507.66-33.84i	507.43-34.55i	507.55-34.71i	507.9-33.72i	508.48-33.94i	507.8-34.69i	508.62-34.38i	508.47-34.32i	508.79-34.44i	508.54-34.34i	508.01-34.6i	508.72-34.32i	509.02-34.7i	509.09-33.64i	507.89-33.6i	507.92-34.04i	508.2-33.8i	507.71-33.35i	508-33.5i	508.22-33.61i	508.98-34.57i	507.87-33.96i	508.6-33.7i
507.94-34.97i	506.96-34.1i	507.42-34.8i	507.06-34.67i	506.2-34.87i	505.64-34.14i	507.03-34.11i	506.31-33.8i	506.26-33.84i	508.34-33.94i	507.34-34.25i	507.06-34.1i	506.93-34.74i	507.46-34.44i	508-34.04i	507.47-34.72i	507.4-34.8i	506.91-34.07i	507.5-34.45i	508.06-34.11i	507.62-34.79i	507.91-34.18i	507.5-34.97i	507.96-34.78i	507.98-34.15i	507.67-34.51i	507.02-34.17i	506.37-34.29i	507.14-34.21i	507.88-34.65i	507.74-35.01i	507.18-34.37i	506.42-34.87i	507.58-34.19i	507.07-35.12i	507.49-34.44i	507.54-35.19i	508.27-35.04i	507.46-35.25i	509.5-34.88i	509.26-34.97i	507.33-34.98i	508.1-34.24i	506.97-34.56i	507.93-34.55i	506.82-34.6i	508.57-34.63i	508.07-34.24i	508.3-34.24i	507.91-35.05i
507.35-34.69i	506.82-35.33i	506.02-34.94i	506.28-34.32i	505.02-35.11i	505.64-35.42i	506.47-35.28i	505.22-35.08i	505.55-35.1i	507.93-35.46i	506.05-34.97i	507.52-34.69i	507.25-35.35i	507.87-34.59i	506.63-34.88i	506.3-35.5i	506.58-34.54i	507.31-34.76i	506.44-34.88i	507.06-35.17i	507.69-34.56i	506.92-35.26i	506.22-35.09i	506.97-34.38i	507.66-35.55i	506.45-34.48i	506.55-35.49i	506.44-35.54i	507.43-35.04i	506.78-34.61i	506.41-35.48i	506.91-35.63i	506.43-34.59i	506.82-35.52i	506.34-34.79i	507.48-35.8i	506.65-34.89i	507.44-34.6i	507.12-34.63i	508.48-34.79i	508.09-35.73i	507.85-35.27i	507.72-35.52i	507.21-35.39i	506.88-35.39i	506.9-35.49i	507.35-35.66i	507.17-35.49i	507.91-35.71i	508.25-35.13i
507.1-35.4i	506.34-35.5i	506.05-35.41i	505.55-35.3i	504.97-35.43i	504.95-35.28i	505.55-35.41i	505.21-35.35i	505.33-35.39i	507.01-35.63i	505.93-35.5i	506.37-35.6i	506.22-35.67i	507.06-35.64i	506.64-35.54i	505.98-35.53i	506.05-35.6i	506.22-35.55i	506.22-35.59i	507.05-35.61i	506.78-35.69i	506.84-35.75i	506.27-35.58i	506.27-35.63i	506.59-35.71i	506.06-35.48i	505.78-35.49i	505.71-35.59i	506.26-35.6i	506.27-35.7i	506.25-35.75i	506.64-35.74i	505.85-35.48i	506.5-35.71i	506.35-35.72i	506.8-35.71i	506.55-35.74i	506.86-35.63i	506.68-35.77i	507.86-35.67i	507.6-35.77i	506.82-35.67i	506.95-35.63i	506.46-35.55i	506.31-35.51i	506.22-35.62i	506.69-35.63i	506.94-35.77i	506.88-35.81i	507.19-35.79i
506.33-36.04i	505.76-35.72i	506.04-36.14i	505.58-36.02i	504.99-36.14i	504.14-35.99i	505.64-35.17i	504.71-35.29i	504.85-35.27i	507.03-35.77i	505.52-35.21i	505.78-35.48i	505.65-36.23i	506.25-35.81i	506.42-35.43i	506.28-35.9i	506.27-35.94i	505.61-35.49i	506.14-35.31i	506.53-35.5i	506.11-35.94i	506.48-35.5i	506.2-36.37i	506.37-36.1i	506.52-35.62i	506.1-35.85i	505.76-35.38i	505.03-35.76i	505.83-35.32i	506.5-35.86i	506.38-36.34i	505.97-35.99i	505.01-35.91i	506.1-35.54i	505.71-36.49i	505.91-35.88i	506.21-36.4i	506.83-36.19i	505.98-36.23i	508.16-35.83i	507.39-36.55i	506.45-36.54i	507.16-35.87i	505.59-36.05i	506.55-35.99i	505.51-35.96i	506.86-35.9i	506.45-35.57i	506.96-36.04i	507.15-36.7i
506.14-36.29i	505.4-36.21i	504.96-36.3i	504.51-36.23i	504.01-36.27i	503.92-36.18i	504.58-36.29i	504.22-36.32i	504.4-36.28i	505.99-36.33i	505.08-36.32i	505.36-36.45i	505.44-36.38i	506.04-36.46i	505.61-36.37i	504.97-36.32i	505.07-36.53i	505.17-36.42i	505.34-36.41i	506.08-36.5i	506.07-36.51i	505.98-36.47i	505.32-36.44i	505.32-36.43i	505.7-36.43i	505.14-36.42i	504.74-36.31i	504.73-36.37i	505.37-36.47i	505.22-36.52i	505.3-36.58i	505.59-36.6i	504.86-36.49i	505.67-36.49i	505.3-36.48i	505.77-36.6i	505.51-36.68i	505.72-36.58i	505.68-36.52i	506.81-36.58i	506.69-36.55i	505.86-36.41i	505.84-36.47i	505.4-36.27i	505.29-36.4i	505.26-36.39i	505.8-36.52i	506.12-36.49i	505.94-36.64i	506.29-36.76i
505.57-37.04i	505.12-36.08i	505.14-36.41i	504.33-37.02i	504-36.3i	503.39-36.34i	503.95-36.25i	504.32-36.11i	504.4-36.31i	505.78-36.13i	504.91-36.27i	504.62-36.2i	504.65-36.37i	505.39-37.28i	505.77-36.62i	504.79-36.29i	504.55-37.18i	504.38-36.92i	505.31-36.94i	506.21-36.64i	505.66-37.36i	505.93-36.63i	505.5-36.75i	505.43-36.47i	504.85-36.43i	505.16-37.22i	504.02-36.49i	504.36-36.36i	504.67-36.89i	505.3-37.2i	505.29-36.65i	505.34-36.38i	504.21-37.33i	505.52-36.6i	505.19-37.36i	505.19-36.68i	505.48-37.09i	505.5-37.43i	505.22-37.41i	506.8-37.35i	506.75-37.07i	504.91-36.74i	505.75-36.31i	504.64-36.46i	505.28-36.23i	504.66-36.43i	505.51-36.28i	505.92-36.46i	505.51-36.44i	505.43-37.12i
505.25-37.15i	504.33-37.04i	504.22-37.11i	503.6-37.14i	503.1-37.1i	503.03-37.09i	503.65-37.09i	503.31-37.07i	503.54-37.14i	505.12-37.24i	504.17-37.13i	504.41-37.31i	504.41-37.25i	505.07-37.35i	504.62-37.24i	504.01-37.19i	504.1-37.23i	504.23-37.27i	504.29-37.34i	505.07-37.36i	505.13-37.39i	505.04-37.26i	504.27-37.25i	504.24-37.21i	504.68-37.38i	504.16-37.3i	503.77-37.2i	503.86-37.22i	504.39-37.42i	504.35-37.42i	504.36-37.42i	504.62-37.45i	503.95-37.38i	504.71-37.3i	504.53-37.37i	504.83-37.43i	504.66-37.47i	504.91-37.37i	504.79-37.43i	506.03-37.47i	505.72-37.5i	504.86-37.31i	504.93-37.29i	504.39-37.18i	504.5-37.12i	504.3-37.28i	504.86-37.38i	505.15-37.38i	504.93-37.34i	505.31-37.59i
504.9-38.05i	504.41-37.32i	503.75-37.01i	502.76-37.8i	502.47-36.94i	502.62-36.93i	502.69-37.65i	503.41-37.57i	503.57-37.69i	504.22-37.44i	504.15-37.44i	503.56-37.87i	503.7-37.31i	505.2-38.02i	504.41-38.05i	503.37-37.16i	503.07-37.88i	503.69-38.16i	504.2-38.02i	504.95-38.17i	504.98-38.03i	505.1-37.77i	504.17-37.28i	504.33-37.95i	503.91-37.52i	503.82-38.09i	502.86-37.43i	503.85-37.17i	503.72-38.19i	503.88-38.32i	504.04-37.28i	504.31-37.5i	503.67-38.14i	504.73-37.92i	504.6-38.07i	504.61-37.29i	504.65-38.06i	504.09-38.24i	504.78-38.01i	505.83-38.36i	505.49-37.5i	503.93-37.76i	504.1-37.35i	504.24-37.07i	503.6-37.35i	504.08-37.24i	504.02-37.65i	504.96-37.46i	504.08-37.71i	504.42-37.97i
504.17-38.06i	503.56-38.04i	503.1-37.97i	502.54-38.04i	501.97-38.03i	502.04-37.98i	502.61-38i	502.3-38.03i	502.41-38.01i	504.05-38.21i	502.99-38.13i	503.4-38.23i	503.37-38.15i	504.09-38.25i	503.71-38.18i	503-38.16i	503.02-38.22i	503.13-38.22i	503.43-38.25i	504.17-38.4i	504.08-38.31i	504.02-38.24i	503.43-38.16i	503.24-38.17i	503.6-38.13i	503.09-38.2i	502.79-38.08i	502.74-38.21i	503.38-38.28i	503.23-38.35i	503.32-38.42i	503.65-38.45i	502.86-38.32i	503.71-38.31i	503.44-38.38i	503.82-38.32i	503.52-38.35i	503.76-38.39i	503.68-38.43i	504.91-38.44i	504.7-38.37i	503.88-38.21i	503.98-38.24i	503.45-38.2i	503.28-38.11i	503.24-38.26i	503.85-38.38i	504.22-38.3i	503.76-38.37i	504.22-38.47i
504.34-38.35i	503.7-38.09i	502.35-37.79i	501.61-38.27i	501.51-37.84i	501.86-38.02i	502.07-38.65i	502.36-38.65i	502.3-38.8i	503.15-38.57i	503-38.43i	502.64-38.78i	502.47-38.34i	504.12-38.32i	503.38-38.9i	502.28-38.16i	502.09-38.21i	502.69-38.96i	503.07-38.84i	503.79-39.13i	504.08-38.3i	503.9-38.93i	502.76-38.09i	503.14-38.9i	502.66-38.48i	503.07-38.92i	501.84-38.69i	502.89-38.7i	503.11-39.03i	502.54-38.87i	502.64-38.4i	503.11-38.11i	502.98-38.69i	503.3-39.03i	503.56-38.74i	503.71-38.48i	503.49-38.42i	502.99-38.69i	503.74-38.43i	504.44-39.16i	504.24-38.06i	503.03-38.24i	503.07-38.43i	503.38-38.16i	502.39-38.3i	503.45-38.2i	502.89-38.75i	504.16-38.56i	502.95-38.92i	503.66-38.27i
503.19-38.91i	502.49-38.79i	502.12-38.78i	501.6-38.79i	500.99-38.82i	500.99-38.88i	501.55-38.95i	501.41-38.95i	501.55-38.85i	503.04-39.03i	501.91-38.87i	502.37-39.02i	502.4-39i	503.11-38.97i	502.72-39i	502.07-39.01i	501.99-38.91i	502.24-39.08i	502.21-39.02i	503.04-39.31i	503.08-39.09i	503.01-39.12i	502.39-39.07i	502.34-39.14i	502.57-39.09i	502.03-39.06i	501.64-39i	501.81-39.05i	502.42-39.17i	502.19-39.24i	502.4-39.22i	502.76-39.14i	501.91-39.05i	502.63-39.18i	502.54-39.21i	502.65-39.1i	502.59-39.16i	502.81-39.2i	502.62-39.18i	503.93-39.31i	503.57-39.2i	502.9-39.08i	502.94-38.98i	502.43-38.87i	502.33-38.98i	502.39-39.01i	502.9-39.16i	503.18-39.25i	502.8-39.27i	503.33-39.28i
503.24-39.21i	502.5-39.35i	501.44-38.68i	500.67-39.01i	500.26-38.81i	501.18-39.1i	500.69-39.23i	501.17-39.56i	501.37-39.63i	502.31-39.69i	502.19-39.25i	502.07-39.86i	501.61-39.15i	503.08-39.16i	501.91-39.76i	501.08-39.1i	501.16-39.53i	502.05-39.9i	501.97-39.85i	502.36-39.87i	503.05-39.27i	503.08-39.41i	501.52-39.07i	501.88-39.85i	501.92-39.83i	502.09-39.68i	500.85-39.7i	501.76-39.72i	502.32-39.68i	501.39-39.58i	501.47-39.13i	502.26-39.15i	501.96-39.41i	502.44-39.91i	502.49-39.34i	502.9-39.34i	502.4-39.04i	501.9-39.55i	502.44-39.05i	503.48-39.95i	502.94-39.25i	502.17-39.12i	502.06-39.58i	502.47-39.07i	501.61-39.59i	502.26-39.18i	502.12-39.83i	503.18-39.45i	502.19-39.95i	502.66-39.31i
502.25-39.85i	501.57-39.84i	501.1-39.73i	500.5-39.69i	499.93-39.83i	500.05-39.65i	500.55-39.87i	500.35-39.79i	500.55-39.78i	502.08-40.01i	501.05-39.95i	501.34-39.89i	501.31-39.91i	502.11-40.01i	501.64-39.96i	501-39.91i	500.91-40i	501.21-39.94i	501.2-39.99i	501.97-40.16i	501.98-40.08i	501.95-40.04i	501.37-39.95i	501.26-39.95i	501.55-39.98i	501.09-39.97i	500.69-39.98i	500.85-40i	501.39-40.12i	501.1-40.02i	501.3-40.11i	501.67-40.18i	500.9-39.95i	501.56-40.12i	501.31-40.15i	501.82-40.1i	501.52-40.11i	501.71-40.2i	501.56-40.09i	502.9-40.22i	502.6-40.04i	501.87-39.98i	501.99-40.07i	501.51-39.84i	501.34-39.9i	501.31-40.03i	501.77-40.04i	502.17-40.13i	501.75-40.12i	502.28-40.15i
501.54-40.23i	501.1-40.17i	500.44-40.26i	499.88-40.13i	499.36-40.23i	499.44-40.18i	500.01-40.22i	499.81-40.26i	499.86-40.17i	501.48-40.42i	500.41-40.29i	500.7-40.3i	500.86-40.41i	501.5-40.43i	500.98-40.39i	500.4-40.26i	500.41-40.31i	500.66-40.35i	500.65-40.34i	501.4-40.4i	501.4-40.43i	501.36-40.41i	500.86-40.29i	500.57-40.49i	500.93-40.37i	500.47-40.39i	500.06-40.34i	500.16-40.37i	500.88-40.49i	500.64-40.45i	500.63-40.42i	501.18-40.66i	500.37-40.43i	500.93-40.39i	500.69-40.47i	501.2-40.5i	500.9-40.44i	501.15-40.52i	500.97-40.55i	502.23-40.57i	501.9-40.57i	501.31-40.49i	501.37-40.41i	500.92-40.29i	500.69-40.34i	500.73-40.32i	501.19-40.35i	501.53-40.52i	501.09-40.42i	501.6-40.56i
500.69-40.73i	500.11-40.95i	500.17-40.83i	499.88-40.62i	499.08-40.9i	498.59-40.84i	499.88-40.75i	498.87-40.69i	499.43-40.26i	501.21-41.26i	499.38-40.63i	499.99-40.35i	500.64-40.75i	500.51-40.89i	500.12-40.59i	500.22-40.8i	499.81-40.28i	499.88-40.23i	499.9-40.44i	500.76-40.31i	500.4-40.86i	500.47-40.85i	500.59-41i	499.76-40.38i	500.79-40.34i	499.5-40.79i	499.92-40.29i	499.41-40.49i	500.02-40.69i	499.67-40.7i	500.65-41.06i	500.89-41.04i	499.37-40.84i	500.11-40.89i	499.84-41.13i	500.5-41.35i	499.95-41.05i	501.07-40.6i	500.35-41.54i	501.51-40.73i	501.31-41.37i	501.21-41i	501.28-40.68i	500.59-41.22i	500.61-41.2i	500.04-41.06i	501.1-40.41i	500.88-41.39i	500.87-40.51i	501.28-41.44i
500.34-41.17i	499.79-41.18i	499.32-41.03i	498.58-40.98i	498.06-41.02i	498.32-41.13i	498.71-41.19i	498.66-41.09i	498.64-41.16i	500.25-41.29i	499.09-41.22i	499.52-41.25i	499.39-41.3i	500.29-41.38i	499.69-41.33i	499.08-41.13i	499.17-41.2i	499.35-41.34i	499.35-41.3i	500.17-41.41i	500.13-41.47i	500.15-41.38i	499.57-41.38i	499.32-41.28i	499.74-41.41i	499.09-41.31i	498.82-41.18i	498.77-41.14i	499.54-41.38i	499.29-41.38i	499.54-41.43i	499.83-41.55i	499.11-41.3i	499.63-41.42i	499.47-41.43i	500-41.43i	499.52-41.43i	499.9-41.41i	499.79-41.47i	501.01-41.55i	500.87-41.49i	500.09-41.39i	500.13-41.37i	499.78-41.29i	499.58-41.19i	499.43-41.19i	500.13-41.41i	500.28-41.56i	499.84-41.47i	500.44-41.54i
499.75-41.67i	499.13-41.64i	498.77-41.47i	498.06-41.54i	497.56-41.57i	497.66-41.51i	498.17-41.68i	497.89-41.71i	498.08-41.72i	499.57-41.75i	498.58-41.84i	498.89-41.87i	498.82-41.79i	499.72-41.93i	499.18-41.87i	498.67-41.74i	498.61-41.76i	498.81-41.77i	498.79-41.89i	499.66-41.94i	499.51-41.95i	499.6-41.83i	498.95-41.87i	498.76-41.91i	499.11-41.91i	498.71-41.79i	498.28-41.79i	498.34-41.9i	499.03-41.95i	498.75-41.91i	498.93-41.99i	499.33-42.04i	498.53-41.95i	499.19-42i	498.89-41.95i	499.37-41.96i	499.02-41.97i	499.35-41.99i	499.28-41.98i	500.46-42.12i	500.17-42.05i	499.45-41.89i	499.5-41.93i	499.05-41.73i	498.82-41.81i	498.84-41.93i	499.47-41.95i	499.7-42.08i	499.25-42.02i	499.88-42.09i
499.71-42.15i	498.51-41.48i	498.54-41.71i	497.35-42.15i	497.2-41.56i	496.68-41.6i	497.94-41.53i	497.01-41.95i	497.71-42.33i	499.17-41.67i	498.44-41.69i	498.63-42.37i	498.47-42.57i	499.4-41.7i	498.9-41.66i	498.09-41.6i	498.46-42.32i	497.94-42.42i	498.72-42.11i	499.53-42.03i	499.2-42.7i	499.23-41.9i	498.43-41.73i	498.87-41.99i	498.1-42i	498.36-41.65i	497.65-41.63i	497.99-41.81i	498.45-42.66i	498.69-41.86i	498.17-41.91i	498.99-42.7i	497.88-42.58i	498.53-41.79i	498.88-42.43i	498.55-42.02i	498.76-42.55i	498.96-42.61i	499.14-41.99i	499.97-41.95i	500.14-42.1i	498.51-42.4i	498.7-41.93i	498.18-41.92i	498.5-41.56i	497.95-41.96i	498.42-42.02i	498.95-42.2i	498.42-42.14i	498.82-42.28i
498.54-42.51i	497.98-42.35i	497.51-42.48i	496.84-42.4i	496.35-42.43i	496.37-42.41i	497.04-42.39i	496.73-42.4i	496.8-42.48i	498.41-42.72i	497.47-42.51i	497.67-42.67i	497.71-42.73i	498.54-42.78i	497.95-42.59i	497.32-42.62i	497.31-42.61i	497.58-42.65i	497.59-42.75i	498.39-42.67i	498.35-42.72i	498.46-42.74i	497.76-42.5i	497.59-42.76i	497.9-42.69i	497.36-42.7i	497.05-42.54i	497.02-42.66i	497.63-42.73i	497.52-42.73i	497.73-42.71i	497.96-42.94i	497.27-42.73i	498-42.94i	497.86-42.75i	498.05-42.85i	497.81-42.73i	498.2-42.83i	498.01-42.85i	499.34-42.84i	498.99-42.87i	498.17-42.66i	498.25-42.63i	497.95-42.67i	497.8-42.62i	497.66-42.53i	498.25-42.74i	498.55-42.88i	498.12-42.84i	498.6-42.91i
497.88-43.01i	497.26-42.94i	496.82-43.1i	496.21-42.91i	495.69-43.07i	495.81-42.89i	496.25-43.01i	496.09-43.01i	496.03-42.88i	497.77-43.11i	496.64-43.11i	497-43.1i	497.06-43.01i	497.81-43.14i	497.28-43.14i	496.65-43.05i	496.65-43.16i	496.82-43.16i	496.83-43.15i	497.65-43.23i	497.73-43.27i	497.75-43.23i	497.02-43.02i	496.87-43.23i	497.06-43.25i	496.74-43.16i	496.17-43.13i	496.47-43.08i	497.09-43.22i	497.01-43.26i	496.97-43.29i	497.17-43.31i	496.55-43.26i	497.35-43.17i	497.04-43.27i	497.34-43.32i	497.1-43.34i	497.38-43.44i	497.23-43.35i	498.58-43.43i	498.25-43.3i	497.64-43.2i	497.57-43.2i	497.15-43.06i	496.98-43.07i	497.02-43.22i	497.45-43.28i	497.79-43.46i	497.27-43.35i	497.92-43.4i
497.68-42.97i	496.79-42.88i	496.02-43.05i	495.24-43.22i	494.78-43.24i	495.32-42.9i	495.45-43.08i	495.22-43.16i	495.21-43.52i	496.89-43.06i	496.43-43.74i	496.89-43.68i	496.04-43.58i	497.32-43.04i	497.2-43.39i	496.02-43.87i	496.15-43.85i	496.65-43.81i	496.74-43.47i	497.47-43.99i	497.64-43.81i	497.57-43.57i	496.19-43.37i	496.66-43.99i	496.71-43.11i	496.61-43.27i	495.5-43.14i	496.35-43.42i	496.87-43.73i	496.75-43.74i	496.18-43.9i	496.56-44.03i	496.4-43.8i	497.21-43.59i	496.93-43.98i	496.67-43.3i	496.75-43.35i	496.94-44.14i	497.03-43.31i	498.41-43.8i	497.64-43.16i	496.77-43.27i	496.83-43.86i	496.65-43.08i	496.19-43.35i	496.45-42.99i	496.62-43.6i	497.34-43.32i	496.53-43.9i	496.99-43.3i
496.5-44.33i	496.54-43.95i	495.79-44.38i	495.45-43.92i	494.71-44.17i	494.67-44.41i	495.25-44.19i	495.22-43.83i	495.18-43.67i	496.46-44.57i	495.22-43.73i	495.58-43.86i	496.15-43.77i	496.46-44.58i	495.62-44.45i	495.88-43.78i	495.37-43.71i	495.44-43.65i	495.41-44.24i	496.07-44.49i	496.08-44.09i	496.21-44.41i	495.98-44.48i	495.52-43.72i	495.67-44.49i	495.15-44.52i	495.45-44.44i	494.94-44.39i	495.47-44.05i	495.24-44.06i	496.08-44.41i	496.18-43.95i	494.92-43.92i	495.75-44.5i	495.72-43.71i	496.42-44.58i	495.56-44.66i	496.12-43.79i	495.76-44.49i	497.01-44.59i	497.12-44.79i	496.74-44.34i	496.71-44.17i	496.37-43.86i	496.42-44.21i	496.1-44.2i	496.49-44.63i	496.94-44.83i	496.59-44.03i	496.93-44.65i
495.99-44.53i	495.58-44.39i	494.99-44.27i	494.28-44.37i	493.74-44.42i	493.84-44.41i	494.5-44.45i	494.2-44.38i	494.27-44.4i	495.73-44.67i	494.75-44.54i	494.99-44.57i	495.09-44.6i	495.83-44.68i	495.48-44.63i	494.84-44.65i	494.73-44.59i	494.97-44.61i	494.95-44.61i	495.71-44.78i	495.83-44.7i	495.82-44.76i	495.24-44.63i	494.91-44.61i	495.21-44.59i	494.83-44.58i	494.41-44.61i	494.52-44.6i	495.14-44.71i	494.89-44.82i	495.14-44.78i	495.4-44.74i	494.68-44.73i	495.36-44.77i	495.3-44.76i	495.52-44.82i	495.2-44.78i	495.59-44.76i	495.47-44.82i	496.62-44.9i	496.49-44.9i	495.69-44.69i	495.67-44.63i	495.26-44.51i	495.18-44.61i	495.05-44.64i	495.65-44.59i	496-44.8i	495.42-44.81i	495.87-44.91i
495.25-45.12i	494.67-45.09i	494.14-45.04i	493.48-44.94i	493.02-45i	493.16-45.02i	493.56-44.99i	493.48-45.01i	493.55-45i	495.04-45.25i	494.04-45.15i	494.42-45.19i	494.35-45.22i	495.14-45.22i	494.56-45.11i	494.03-45.1i	493.94-45.13i	494.19-45.19i	494.16-45.2i	495.04-45.31i	495.01-45.36i	495.1-45.29i	494.31-45.34i	494.29-45.26i	494.48-45.23i	494.06-45.21i	493.77-45.16i	493.72-45.19i	494.32-45.28i	494.21-45.24i	494.36-45.31i	494.64-45.43i	493.89-45.21i	494.55-45.25i	494.42-45.4i	494.73-45.38i	494.3-45.21i	494.81-45.33i	494.58-45.43i	495.85-45.42i	495.59-45.28i	495-45.22i	495.05-45.33i	494.54-45.13i	494.44-45.16i	494.37-45.17i	494.86-45.33i	495.1-45.4i	494.77-45.42i	495.29-45.47i
494.48-45.35i	493.94-45.14i	493.53-45.13i	492.83-45.28i	492.29-45.24i	492.47-45.23i	492.85-45.28i	492.76-45.22i	492.79-45.25i	494.32-45.47i	493.24-45.35i	493.56-45.41i	493.62-45.47i	494.42-45.55i	493.91-45.37i	493.27-45.34i	493.25-45.36i	493.46-45.34i	493.6-45.42i	494.34-45.59i	494.28-45.52i	494.3-45.54i	493.66-45.42i	493.58-45.53i	493.68-45.59i	493.31-45.3i	492.88-45.27i	493.06-45.32i	493.66-45.6i	493.47-45.47i	493.59-45.52i	493.92-45.72i	493.2-45.54i	493.86-45.55i	493.7-45.59i	493.91-45.58i	493.76-45.53i	494.15-45.58i	493.89-45.63i	495.11-45.71i	494.9-45.64i	494.25-45.48i	494.23-45.36i	493.73-45.39i	493.74-45.33i	493.57-45.5i	494.17-45.57i	494.54-45.75i	494.02-45.59i	494.42-45.62i
494.12-46.09i	493.52-46i	493.27-45.54i	492.67-45.77i	491.98-45.36i	491.5-45.56i	492.61-45.34i	492.2-46.09i	492.39-46i	494.07-45.78i	493.03-45.59i	492.64-45.94i	493.53-45.92i	494.2-45.84i	493.04-45.64i	492.45-45.71i	493.18-45.83i	492.62-46.1i	492.62-45.61i	493.65-45.61i	493.86-46.33i	493.69-45.54i	493.62-45.78i	493.31-45.85i	492.91-46.16i	492.48-45.86i	492.71-45.41i	492.37-45.3i	492.78-46.01i	493.14-45.85i	493.44-45.72i	493.75-46.3i	492.45-46.16i	493.33-45.57i	492.87-46.35i	493.01-46.18i	493.52-45.72i	493.87-45.76i	493.76-46.21i	494.58-45.84i	494.64-45.76i	493.95-45.51i	493.93-45.63i	493.6-46.15i	493.53-45.56i	493-46.29i	493.84-46.18i	493.57-46.24i	493.09-46.03i	494.2-46.33i
493.48-45.89i	492.48-45.91i	491.77-46.12i	491.15-46.13i	490.53-46.24i	491.48-46.08i	491.27-46.29i	491.17-45.76i	491.29-46.54i	492.63-46.18i	491.95-46.65i	492.67-46.42i	491.92-46.52i	492.75-46.29i	492.99-46.23i	492.23-46.61i	491.77-46.49i	492.29-46.74i	492.51-46.36i	493.43-46.64i	493.21-46.14i	493.27-46.73i	492.08-46.17i	491.91-46.71i	492.9-46.33i	492.32-46.09i	491.34-46.36i	492.02-46.59i	492.9-46.58i	492.32-46.9i	491.91-46.6i	492.1-46.78i	492.22-46.37i	492.84-46.73i	492.8-46.51i	492.84-46.19i	492.06-46.24i	492.71-46.95i	492.57-46.34i	494.16-46.9i	493.21-46.39i	493.14-46.77i	492.58-46.39i	492.24-46.33i	492.15-46.01i	492.09-45.87i	492.84-46.12i	493.45-46.36i	492.93-46.83i	492.82-46.6i
492.3-46.91i	492.4-46.38i	491.82-46.76i	491.22-46.19i	490.62-46.85i	490.43-47.02i	491.18-46.75i	491.03-46.61i	490.61-46.39i	492.65-47.05i	491.07-46.43i	491.56-46.34i	491.65-46.4i	492.55-47.26i	491.88-47.27i	491.52-46.35i	491.12-46.53i	491.81-46.37i	491.41-47.2i	492.03-47.1i	491.95-47.09i	492.12-47i	491.83-47.12i	491.48-46.42i	491.45-46.54i	491.31-47.15i	491.21-46.98i	491.23-47.12i	491.63-46.55i	491.14-46.78i	491.86-47.26i	492-46.58i	490.91-46.63i	491.55-47.1i	491.4-46.62i	492.27-47.37i	491.76-47.39i	491.68-46.8i	491.57-46.92i	492.82-47.16i	492.88-47.36i	491.94-46.93i	492.59-47.15i	492.15-46.42i	491.61-47.08i	491.95-46.9i	491.88-47.14i	492.69-47.42i	492.36-46.72i	492.75-46.77i
491.69-47.28i	491.29-47.27i	490.61-47.11i	490.08-47.21i	489.34-47.19i	489.67-47.21i	490.08-47.25i	489.84-47.23i	490.01-47.32i	491.5-47.45i	490.54-47.35i	490.82-47.35i	490.85-47.32i	491.53-47.49i	491.23-47.32i	490.54-47.34i	490.46-47.43i	490.63-47.41i	490.58-47.48i	491.47-47.59i	491.49-47.58i	491.54-47.5i	490.94-47.5i	490.62-47.49i	490.93-47.5i	490.57-47.39i	490.06-47.4i	490.32-47.37i	490.83-47.46i	490.66-47.53i	490.77-47.57i	491.09-47.65i	490.61-47.49i	491.01-47.6i	490.92-47.51i	491.22-47.66i	490.81-47.62i	491.13-47.54i	491.19-47.6i	492.23-47.76i	492.06-47.53i	491.54-47.55i	491.48-47.46i	491.12-47.4i	490.91-47.36i	490.66-47.4i	491.44-47.57i	491.78-47.68i	490.96-47.6i	491.67-47.69i
490.99-47.75i	490.48-47.76i	489.88-47.73i	489.29-47.69i	488.63-47.8i	488.92-47.75i	489.28-47.69i	489.15-47.82i	489.2-47.78i	490.67-48.02i	489.6-47.81i	489.95-47.93i	489.98-47.82i	490.89-48.11i	490.25-48i	489.8-47.94i	489.72-47.72i	489.97-47.92i	490.08-47.99i	490.79-48.01i	490.77-48.04i	490.62-47.99i	490.11-48.02i	489.82-47.92i	490.12-47.96i	489.72-48.07i	489.33-47.84i	489.42-47.98i	490.15-48.03i	489.79-48.07i	490.02-48.1i	490.21-48.18i	489.64-48i	490.22-48.01i	490.21-48.15i	490.45-48.11i	490.06-47.95i	490.44-48.11i	490.29-48.13i	491.44-48.19i	491.28-48.14i	490.81-48.06i	490.8-48.01i	490.2-47.84i	490.13-47.95i	490.09-47.91i	490.56-48.02i	490.91-48.15i	490.24-48.13i	490.9-48.29i
490.16-48.02i	489.73-48.05i	489.12-48i	488.53-47.96i	487.97-48.07i	488.26-48.05i	488.57-47.94i	488.49-48.06i	488.46-48.04i	489.99-48.23i	488.92-48.08i	489.19-48.06i	489.34-48.1i	490.1-48.27i	489.56-48.16i	489.07-48.09i	488.94-48.02i	489.14-48.13i	489.26-48.35i	489.91-48.37i	489.94-48.24i	489.93-48.36i	489.39-48.29i	489.26-48.22i	489.38-48.29i	489.07-48.19i	488.67-48.06i	488.83-48.19i	489.36-48.17i	489.13-48.31i	489.41-48.3i	489.67-48.37i	488.86-48.28i	489.56-48.34i	489.44-48.31i	489.57-48.37i	489.27-48.22i	489.7-48.38i	489.62-48.41i	490.7-48.51i	490.53-48.35i	489.97-48.3i	489.83-48.18i	489.7-48.17i	489.39-48.24i	489.22-48.22i	489.81-48.38i	490.23-48.38i	489.53-48.32i	490.05-48.49i
489.59-48.53i	489.14-48.52i	488.52-48.45i	487.85-48.44i	487.37-48.54i	487.58-48.42i	487.87-48.43i	487.85-48.56i	487.92-48.39i	489.34-48.7i	488.19-48.47i	488.6-48.66i	488.72-48.62i	489.54-48.79i	488.94-48.66i	488.48-48.5i	488.24-48.61i	488.55-48.51i	488.53-48.7i	489.3-48.86i	489.42-48.73i	489.29-48.8i	488.64-48.55i	488.6-48.74i	488.69-48.73i	488.42-48.62i	488.02-48.54i	488.16-48.63i	488.86-48.68i	488.46-48.69i	488.66-48.82i	488.92-48.87i	488.2-48.72i	488.91-48.75i	488.78-48.86i	488.98-48.82i	488.68-48.73i	489.13-48.94i	489.06-48.79i	490.13-48.85i	489.98-48.79i	489.31-48.65i	489.29-48.71i	488.87-48.6i	488.72-48.66i	488.64-48.6i	489.15-48.73i	489.5-48.9i	488.92-48.7i	489.53-48.93i
488.84-48.87i	488.31-48.86i	487.64-48.79i	487.09-48.77i	486.44-48.85i	486.65-48.89i	487.19-48.85i	486.92-48.96i	486.98-48.78i	488.51-49.14i	487.5-48.93i	487.66-49.09i	487.79-48.99i	488.55-49.21i	488.14-49.15i	487.59-49.04i	487.39-49i	487.68-49.14i	487.63-49.03i	488.47-49.19i	488.42-49.33i	488.5-49.26i	487.88-49.11i	487.62-49.19i	487.93-49.13i	487.56-49.08i	487.13-48.98i	487.28-49.07i	487.83-49.18i	487.64-49.25i	487.76-49.23i	488.15-49.28i	487.4-49.14i	487.94-49.29i	487.92-49.27i	488.08-49.2i	487.82-49.23i	488.16-49.16i	488.21-49.28i	489.3-49.27i	489.11-49.31i	488.52-49.17i	488.36-49.18i	488.09-49.04i	487.95-49i	487.72-49.06i	488.43-49.13i	488.75-49.38i	488.11-49.37i	488.67-49.47i
487.89-49.37i	487.47-49.27i	486.91-49.25i	486.27-49.21i	485.67-49.36i	485.95-49.25i	486.35-49.41i	486.09-49.41i	486.24-49.35i	487.67-49.54i	486.61-49.42i	486.92-49.51i	486.97-49.48i	487.85-49.67i	487.35-49.53i	486.74-49.36i	486.66-49.5i	486.86-49.54i	486.86-49.56i	487.82-49.59i	487.77-49.68i	487.75-49.64i	487.07-49.6i	486.92-49.54i	487.11-49.61i	486.66-49.61i	486.3-49.54i	486.46-49.48i	487.15-49.57i	486.85-49.69i	487.04-49.78i	487.32-49.71i	486.63-49.59i	487.22-49.72i	487.15-49.75i	487.31-49.69i	486.88-49.61i	487.41-49.7i	487.39-49.95i	488.52-49.69i	488.23-49.83i	487.81-49.62i	487.65-49.58i	487.35-49.52i	487.16-49.45i	487.04-49.5i	487.56-49.63i	487.93-49.79i	487.26-49.7i	487.94-49.83i
487.72-49.86i	487.2-49.93i	486.32-49.47i	485.9-49.96i	485.22-49.59i	484.93-49.63i	485.32-49.52i	485.41-50.04i	485.38-49.53i	487.34-50.02i	486.2-49.53i	486.09-50.32i	486.26-49.58i	487.2-49.63i	486.19-49.79i	485.79-50.07i	485.79-49.49i	485.8-49.87i	485.78-49.85i	486.76-49.69i	487.38-50i	487-49.77i	486.71-50.09i	485.93-49.84i	486.11-49.96i	485.72-49.69i	485.41-49.68i	485.28-50.12i	486.51-50.4i	486.53-49.79i	486.73-50.02i	486.88-50.31i	486.03-50.35i	486.24-50.26i	486.44-50.41i	486.51-50.41i	486.39-50.38i	486.81-49.72i	486.87-50.44i	487.39-50.36i	487.97-50.28i	487.19-49.69i	486.78-49.71i	486.96-49.99i	486.95-49.94i	486.22-50.26i	487.17-50.08i	487.18-50.61i	486.82-49.94i	487.34-50.51i
486.43-50.37i	485.88-50.2i	485.35-50.19i	484.78-50.11i	484.05-50.14i	484.39-50.23i	484.78-50.28i	484.56-50.19i	484.6-50.15i	486.14-50.38i	485.15-50.35i	485.32-50.43i	485.39-50.34i	486.27-50.48i	485.86-50.41i	485.12-50.27i	485.03-50.38i	485.26-50.4i	485.35-50.43i	486.19-50.6i	486.07-50.48i	486.13-50.43i	485.57-50.39i	485.33-50.48i	485.45-50.4i	485.19-50.42i	484.75-50.34i	484.9-50.41i	485.46-50.46i	485.33-50.45i	485.45-50.56i	485.79-50.6i	485.07-50.42i	485.68-50.55i	485.49-50.67i	485.92-50.52i	485.4-50.59i	485.83-50.55i	485.8-50.59i	486.89-50.72i	486.76-50.58i	486.11-50.54i	486.03-50.49i	485.87-50.36i	485.55-50.44i	485.37-50.42i	486.01-50.55i	486.37-50.66i	485.73-50.6i	486.29-50.69i
485.63-50.22i	485.01-50.74i	484.28-50.4i	484.02-50.84i	483.59-50.21i	483.84-50.28i	483.85-50.28i	483.54-50.51i	484.18-50.25i	485.22-50.38i	484.55-50.94i	485.05-50.84i	485.06-50.84i	485.27-50.88i	485.27-50.4i	484.75-50.73i	484.2-50.4i	484.61-51.12i	484.74-50.33i	485.36-50.45i	485.3-50.53i	485.4-50.55i	485.03-50.72i	484.84-50.39i	484.85-51.11i	484.7-50.35i	483.85-51i	484.08-50.44i	485.28-50.74i	484.83-50.95i	484.64-50.57i	484.74-51.13i	484.49-50.59i	484.76-50.69i	485.16-50.73i	484.94-50.69i	484.95-50.61i	485.51-51i	485.37-50.67i	486.37-50.76i	486.07-50.48i	485.66-51.1i	485.08-51i	485.11-51.03i	484.93-50.31i	484.41-50.54i	485.38-50.4i	485.19-50.91i	484.74-50.6i	485.29-51.07i
484.73-51.25i	484.21-51.19i	483.61-51.06i	483.03-50.95i	482.47-51.19i	482.73-51.11i	483.09-51.07i	482.85-51.12i	482.97-51.06i	484.36-51.33i	483.27-51.08i	483.59-51.27i	483.69-51.31i	484.55-51.35i	484.17-51.38i	483.39-51.27i	483.47-51.3i	483.61-51.22i	483.57-51.31i	484.41-51.43i	484.44-51.48i	484.57-51.54i	483.9-51.4i	483.64-51.35i	483.74-51.25i	483.37-51.3i	483.05-51.32i	483.15-51.29i	483.71-51.36i	483.55-51.46i	483.78-51.43i	484.09-51.69i	483.4-51.32i	483.99-51.42i	483.73-51.42i	484.05-51.62i	483.7-51.46i	484.04-51.41i	484.05-51.53i	485.16-51.52i	485.06-51.44i	484.45-51.35i	484.33-51.32i	484.17-51.27i	483.95-51.37i	483.65-51.36i	484.29-51.51i	484.56-51.51i	484.06-51.43i	484.58-51.65i
483.71-51.51i	483.16-51.42i	482.8-51.17i	482.33-51.73i	481.65-51.11i	482.36-51.34i	482.16-51.68i	481.94-51.12i	482.46-51.64i	483.71-51.35i	482.95-51.68i	483.17-51.25i	483.04-51.94i	483.53-51.79i	483.44-51.45i	482.78-51.26i	482.84-51.37i	483.32-51.55i	483.24-51.74i	484.03-51.57i	484.11-51.56i	483.89-51.58i	483.41-51.45i	483.29-51.63i	483.46-51.63i	483.14-51.73i	482.68-51.8i	482.74-51.63i	483.36-51.36i	483.31-51.74i	482.82-51.83i	482.94-51.76i	482.53-51.49i	483.52-51.51i	483.17-51.52i	483.64-51.66i	482.92-51.5i	483.55-52.11i	483.22-51.67i	484.82-51.97i	484.06-51.61i	483.58-51.86i	483.49-51.9i	483.79-51.89i	483.16-51.22i	483.44-51.33i	483.32-51.61i	483.82-51.64i	482.95-51.9i	483.93-51.65i
483.04-52.09i	482.63-51.79i	481.98-51.88i	481.48-51.86i	480.7-51.91i	481.06-51.87i	481.35-51.93i	481.25-51.9i	481.24-51.92i	482.63-52.12i	481.63-51.95i	481.92-52.08i	481.94-52.11i	482.85-52.27i	482.5-52.14i	481.81-52.02i	481.66-52.1i	481.92-52.04i	481.94-52.17i	482.72-52.21i	482.73-52.27i	482.77-52.24i	482.15-52.23i	481.92-52.15i	482.09-52.13i	481.73-52.12i	481.4-52.07i	481.54-52.11i	482.15-52.27i	481.74-52.18i	482.11-52.24i	482.35-52.35i	481.81-52.2i	482.34-52.26i	482.08-52.24i	482.26-52.34i	481.89-52.31i	482.29-52.24i	482.42-52.34i	483.43-52.4i	483.26-52.33i	482.76-52.1i	482.73-52.17i	482.44-52.16i	482.24-52.16i	482.1-52.08i	482.66-52.28i	482.92-52.33i	482.35-52.37i	482.98-52.45i
482.13-52.38i	481.68-52.34i	480.99-52.36i	480.57-52.25i	479.87-52.32i	480.26-52.41i	480.57-52.32i	480.29-52.33i	480.3-52.3i	481.88-52.67i	480.75-52.28i	481.02-52.6i	481.14-52.5i	482.04-52.56i	481.48-52.61i	480.91-52.49i	480.78-52.46i	481.04-52.53i	480.9-52.53i	481.83-52.64i	481.84-52.64i	481.95-52.6i	481.26-52.68i	480.97-52.6i	481.19-52.54i	480.87-52.67i	480.45-52.46i	480.69-52.48i	481.28-52.62i	480.95-52.63i	481.16-52.81i	481.42-52.8i	480.82-52.6i	481.27-52.73i	481.19-52.67i	481.49-52.64i	481-52.62i	481.49-52.56i	481.53-52.76i	482.62-52.85i	482.51-52.77i	481.89-52.55i	481.8-52.56i	481.57-52.49i	481.36-52.52i	481.14-52.55i	481.69-52.67i	482.01-52.78i	481.54-52.76i	481.94-52.77i
481.17-52.88i	480.71-52.51i	480.03-52.33i	480.15-52.67i	478.74-52.54i	479.7-52.82i	479.54-52.97i	479.28-52.73i	479.76-52.95i	480.81-52.95i	480.31-53.03i	480.2-52.51i	480.48-52.39i	481.28-53.34i	480.87-52.65i	479.88-52.57i	480.36-52.68i	480.5-52.6i	480.55-53.03i	481.35-53.01i	481.05-52.69i	481.33-52.76i	480.77-52.61i	480.66-52.9i	480.71-52.91i	480.45-52.96i	479.62-53.08i	479.68-52.6i	480.51-52.72i	480.01-52.7i	480.3-53.32i	480.62-53.27i	480.26-52.71i	480.79-52.72i	480.43-52.75i	481.13-53.01i	479.95-52.95i	480.68-53.31i	480.41-53.06i	482.09-52.99i	481.45-53.15i	481.17-53.17i	480.62-53.05i	481.11-52.97i	480.53-52.59i	480.69-52.64i	480.72-53.14i	480.93-53.14i	480.52-53.4i	481.38-52.97i
480.37-53.17i	479.9-53.2i	479.18-53.14i	478.61-53.19i	478.07-53.15i	478.27-53.26i	478.56-53.15i	478.43-53.18i	478.53-53.05i	479.99-53.48i	478.92-53.24i	479.24-53.31i	479.14-53.27i	480.21-53.48i	479.57-53.35i	479.09-53.42i	478.89-53.27i	479.2-53.3i	479.17-53.51i	479.99-53.54i	480.01-53.61i	479.9-53.48i	479.44-53.54i	479.15-53.45i	479.39-53.49i	479.03-53.35i	478.66-53.31i	478.71-53.38i	479.52-53.55i	479.04-53.62i	479.31-53.57i	479.49-53.6i	478.87-53.47i	479.49-53.52i	479.4-53.54i	479.54-53.52i	479.13-53.46i	479.66-53.55i	479.7-53.6i	480.69-53.67i	480.52-53.62i	480.14-53.34i	479.97-53.39i	479.7-53.41i	479.45-53.33i	479.35-53.38i	479.8-53.48i	480.12-53.74i	479.56-53.63i	480.16-53.72i
479.38-53.8i	478.86-53.37i	478.1-53.32i	478.22-53.34i	476.94-53.33i	477.4-53.28i	477.75-53.73i	477.5-53.68i	478.11-53.77i	478.9-53.68i	478.39-53.64i	478.37-53.3i	478.67-53.37i	479-53.81i	478.79-53.45i	478.69-53.72i	478.44-53.33i	478.7-53.55i	478.33-53.4i	479.31-53.51i	479.19-53.65i	478.85-53.88i	478.89-53.38i	478.58-53.51i	478.82-53.65i	478-53.41i	477.7-53.88i	477.95-53.37i	478.63-53.55i	478.21-53.65i	478.47-54.2i	478.83-54.21i	478.44-53.58i	478.58-54.1i	479-53.76i	479.17-53.69i	478.08-53.62i	478.74-54.03i	478.61-53.99i	480.35-53.84i	479.51-54.08i	479.42-54.02i	478.95-53.89i	479.17-53.81i	478.63-53.32i	478.86-53.52i	478.74-53.97i	479.08-53.92i	478.93-54.35i	479.54-53.78i
478.42-54.1i	478.04-53.76i	477.29-53.97i	477.28-53.69i	476.01-53.78i	476.58-53.73i	477.09-54.15i	476.61-54.12i	476.99-54.18i	477.98-54.13i	477.5-53.91i	477.76-54.06i	477.4-54.04i	478.17-54.15i	477.96-53.86i	477.47-54.32i	477.36-53.76i	477.66-53.82i	477.24-54.05i	478.36-53.96i	478.09-54.09i	478.02-54.24i	477.92-53.99i	477.75-53.83i	477.88-53.88i	477.09-53.91i	476.83-54.35i	476.93-53.86i	477.63-53.83i	477.34-54.47i	477.76-54.62i	477.93-54.64i	477.49-54.01i	477.67-54.43i	477.45-54.4i	478.27-54.25i	477.17-54.09i	477.96-54.62i	477.94-54.11i	478.81-54.08i	478.52-54.45i	478.57-54.42i	478.19-54.4i	478.33-54.21i	477.52-53.94i	477.82-53.71i	477.89-54.45i	478.4-54.48i	477.84-54.61i	478.46-54.2i
477.8-54.37i	477.19-54.34i	476.64-54.29i	476.13-54.27i	475.37-54.4i	475.76-54.26i	476.02-54.32i	475.79-54.24i	475.84-54.28i	477.23-54.58i	476.36-54.45i	476.48-54.41i	476.71-54.5i	477.5-54.67i	477.05-54.52i	476.42-54.52i	476.38-54.44i	476.45-54.62i	476.52-54.57i	477.34-54.66i	477.34-54.68i	477.39-54.72i	476.76-54.55i	476.62-54.53i	476.69-54.51i	476.37-54.55i	475.96-54.48i	476.18-54.55i	476.72-54.6i	476.48-54.73i	476.65-54.68i	476.83-54.64i	476.33-54.64i	476.89-54.66i	476.75-54.55i	476.93-54.68i	476.58-54.59i	476.97-54.62i	477.05-54.75i	478.03-54.84i	478.08-54.74i	477.45-54.63i	477.31-54.45i	477.17-54.45i	476.83-54.32i	476.78-54.63i	477.23-54.66i	477.57-54.83i	476.97-54.75i	477.64-54.75i
476.88-54.34i	476.71-54.77i	475.71-54.22i	475.45-54.31i	474.45-54.46i	474.75-54.58i	475.03-54.79i	475.15-54.88i	475.36-54.41i	476.45-54.48i	475.76-54.31i	475.97-54.89i	476.21-54.79i	476.59-54.72i	475.99-54.83i	475.46-54.71i	475.36-54.7i	476.06-54.68i	476.06-54.92i	476.56-55.29i	476.45-54.66i	476.56-55.22i	476.33-54.78i	475.68-54.61i	476.27-54.81i	475.33-54.84i	475.03-54.93i	475.14-54.83i	476.27-54.65i	475.92-55.07i	476.15-54.8i	476.37-54.81i	475.81-55.03i	476.35-55.22i	475.9-55.27i	475.99-54.97i	475.84-54.61i	476.53-55.11i	476.48-54.82i	477.15-55.33i	477-54.75i	477.15-54.78i	476.29-54.8i	476.23-55.11i	476.26-54.37i	475.79-54.91i	476.82-54.68i	476.61-55.37i	475.93-55.06i	476.47-55.05i
475.85-55.22i	475.46-55.12i	474.69-54.83i	474.25-55.01i	473.58-55i	473.93-55.02i	474.2-55.11i	473.93-55i	473.99-55.08i	475.43-55.42i	474.46-55.04i	474.74-55.17i	474.82-55.24i	475.71-55.28i	475.32-55.22i	474.62-55.21i	474.64-55.12i	474.78-55.26i	474.64-55.27i	475.53-55.43i	475.46-55.44i	475.47-55.26i	474.93-55.32i	474.78-55.3i	474.82-55.3i	474.58-55.2i	474.2-55.18i	474.35-55.32i	475.02-55.31i	474.69-55.42i	474.79-55.41i	475.12-55.41i	474.46-55.43i	475.06-55.4i	475.01-55.39i	475.17-55.4i	474.75-55.23i	475.17-55.47i	475.2-55.44i	476.1-55.5i	476.07-55.37i	475.73-55.38i	475.5-55.25i	475.26-55.23i	475.06-55.16i	474.88-55.29i	475.4-55.41i	475.67-55.53i	475.07-55.49i	475.69-55.56i
475.06-55.45i	474.68-55.36i	473.96-55.37i	473.43-55.29i	472.65-55.36i	472.95-55.42i	473.26-55.43i	473.07-55.36i	473.14-55.31i	474.52-55.68i	473.68-55.53i	473.81-55.43i	473.95-55.5i	474.82-55.63i	474.33-55.68i	473.74-55.5i	473.6-55.5i	473.92-55.45i	473.82-55.64i	474.64-55.8i	474.61-55.72i	474.66-55.73i	474-55.65i	473.94-55.69i	473.98-55.59i	473.7-55.62i	473.33-55.54i	473.38-55.52i	473.98-55.67i	473.84-55.79i	473.98-55.74i	474.1-55.78i	473.52-55.7i	474.11-55.79i	474.08-55.71i	474.15-55.76i	473.73-55.6i	474.31-55.78i	474.33-55.78i	475.3-55.84i	475.26-55.65i	474.86-55.61i	474.7-55.59i	474.41-55.57i	474.16-55.5i	473.99-55.66i	474.46-55.69i	474.78-55.83i	474.26-55.77i	474.8-55.93i
473.65-56.06i	473.37-55.96i	472.63-55.88i	472.8-55.56i	471.98-55.77i	471.91-55.6i	472.6-55.63i	471.78-55.69i	472.17-56.09i	473.64-56.24i	472.81-56.03i	472.46-55.86i	472.84-56.09i	474.01-56.42i	473.42-56.15i	472.95-55.92i	472.84-55.77i	473.12-55.81i	473.13-55.92i	473.47-55.83i	473.38-56.13i	473.64-56.33i	473.07-55.74i	472.84-55.76i	472.66-55.9i	472.74-55.68i	472.48-55.76i	472.64-55.81i	472.85-55.92i	472.45-55.75i	473.06-56.4i	473.04-55.93i	472.37-55.98i	472.88-56.04i	472.87-55.78i	473.19-55.89i	472.99-56.33i	473.45-56.03i	473.12-56.51i	474.04-56.13i	474.1-56.46i	474.07-56.07i	473.34-55.96i	473.34-55.54i	472.91-56.23i	472.81-55.92i	473.5-55.7i	473.53-56.19i	473.46-56.31i	473.99-56.14i
473.44-56.1i	472.91-56.19i	472.26-55.9i	471.87-56.05i	470.87-56.4i	470.8-55.9i	471.65-56.21i	471.02-56.31i	471.54-56.18i	472.61-56.57i	471.97-56.02i	471.68-56.1i	472.1-56.46i	472.9-56.69i	472.69-56.4i	472.01-56.44i	471.65-55.94i	472.24-56.21i	471.93-56.02i	472.42-56.34i	472.48-56.26i	472.81-56.62i	472.41-56.1i	471.77-56.19i	471.91-56.05i	471.58-56.19i	471.61-56.17i	471.71-56.06i	472.34-56.45i	471.65-56.39i	471.95-56.71i	471.95-56.41i	471.44-56.11i	471.9-56.54i	472.08-56.14i	472.11-56.47i	471.97-56.61i	472.4-56.18i	472.08-56.76i	473.32-56.83i	473.07-56.39i	473.09-56.67i	472.45-56.1i	472.3-56.19i	471.98-56.18i	472.28-56.47i	472.79-56.12i	472.96-56.85i	472.54-56.54i	472.74-56.82i
472.04-56.5i	471.56-56.39i	470.85-56.26i	470.5-56.3i	469.66-56.39i	470.11-56.32i	470.42-56.48i	470.02-56.37i	470.13-56.32i	471.57-56.57i	470.7-56.37i	470.85-56.48i	470.87-56.57i	472.05-56.73i	471.42-56.66i	470.77-56.48i	470.63-56.47i	470.92-56.52i	470.94-56.58i	471.71-56.65i	471.74-56.71i	471.68-56.68i	471.12-56.59i	470.88-56.62i	470.95-56.6i	470.72-56.56i	470.35-56.54i	470.58-56.59i	471.08-56.69i	470.68-56.58i	471.14-56.78i	471.16-56.81i	470.59-56.7i	471.08-56.82i	471.09-56.74i	471.28-56.76i	470.79-56.69i	471.28-56.72i	471.31-56.81i	472.32-56.88i	472.24-56.79i	471.74-56.57i	471.64-56.59i	471.56-56.47i	471.21-56.51i	471-56.53i	471.51-56.67i	471.76-56.91i	471.25-56.71i	471.87-56.88i
471.08-56.93i	470.63-56.87i	469.97-56.84i	469.55-56.82i	468.72-56.9i	469.09-56.92i	469.33-56.76i	469.16-56.8i	469.12-56.9i	470.59-57.11i	469.78-56.92i	469.85-56.96i	470.02-57.01i	470.69-57.21i	470.51-57.1i	469.75-57.02i	469.58-57i	469.85-57.01i	469.86-57.09i	470.68-57.19i	470.65-57.17i	470.63-57.23i	470.01-56.99i	469.83-57.07i	469.94-57.11i	469.69-57.16i	469.34-57.01i	469.52-56.99i	470.15-57.18i	469.78-57.24i	469.97-57.24i	470.19-57.35i	469.7-57.06i	470.19-57.2i	469.97-57.23i	470.22-57.18i	469.8-57.09i	470.35-57.23i	470.28-57.34i	471.31-57.28i	471.34-57.25i	470.83-57.28i	470.57-57.05i	470.49-57.03i	470.17-57.01i	470.02-57.1i	470.48-57.13i	470.75-57.33i	470.24-57.28i	470.88-57.37i
469.92-56.99i	469.76-57.28i	468.89-56.75i	468.8-57.26i	468.03-56.98i	468.18-56.86i	468.21-57.42i	467.85-57.24i	468.18-56.94i	469.89-57.32i	468.93-57.13i	468.63-57.41i	468.93-57.51i	469.73-57.57i	469.64-57.62i	469.1-57.13i	468.71-57.23i	469.19-57.01i	469.01-57.1i	469.84-57.68i	469.52-57.74i	469.65-57.72i	469.01-57.09i	468.69-57.16i	468.86-57.13i	468.58-57.09i	468.56-57.07i	468.9-57.18i	469.36-57.23i	468.65-57.31i	469.33-57.48i	469.02-57.37i	468.43-57.51i	468.92-57.57i	468.65-57.53i	469.19-57.64i	469.11-57.31i	469.32-57.74i	469.23-57.28i	470.42-57.7i	470.29-57.17i	469.81-57.62i	469.46-57.37i	469.35-57.16i	469.11-57.47i	469.2-57.56i	469.48-57.25i	469.79-57.71i	469.04-57.53i	470.22-57.85i
469.28-57.18i	468.81-57.32i	468.22-57.3i	467.65-57.1i	467.04-57.42i	467.02-57.48i	467.21-57.21i	467.33-57.39i	467-57.54i	468.61-57.93i	467.69-57.27i	467.9-57.31i	468.25-57.54i	469.14-57.44i	468.65-57.52i	467.82-57.8i	467.51-57.33i	468.17-57.86i	467.67-57.51i	468.82-57.61i	468.69-57.51i	469.12-57.83i	468.34-57.68i	467.71-57.88i	468.12-57.28i	467.73-57.83i	467.44-57.79i	467.27-57.49i	468.15-57.94i	467.7-57.97i	468.17-58.02i	468.11-58.05i	467.76-57.42i	468.41-57.87i	468.11-57.46i	468.47-57.92i	468.1-57.68i	468.36-57.49i	468.58-57.88i	469.07-57.61i	469.51-57.66i	469.25-57.75i	468.93-57.75i	468.51-57.8i	467.97-57.37i	468.37-57.5i	468.82-57.8i	468.98-57.6i	468.49-57.56i	469.08-57.79i
468-57.93i	467.52-57.81i	466.91-57.67i	466.52-57.71i	465.64-57.77i	466-57.8i	466.23-57.72i	466-57.66i	466.11-57.76i	467.44-58.03i	466.51-57.78i	466.75-57.77i	466.91-57.9i	467.77-58.05i	467.41-58.06i	466.7-57.92i	466.55-57.8i	466.79-57.94i	466.8-57.91i	467.55-58.11i	467.64-58.05i	467.66-58.13i	466.99-57.93i	466.68-58.05i	466.81-58.05i	466.6-58.05i	466.25-57.87i	466.3-57.88i	467.09-58.07i	466.74-58.02i	466.98-58.07i	467.07-58.26i	466.52-58.02i	467.04-58.08i	467.08-58.1i	467.12-58.13i	466.74-58.02i	467.11-58.1i	467.17-58.11i	468.13-58.24i	468.13-58.14i	467.82-58.02i	467.59-57.96i	467.43-57.92i	467.01-57.98i	467.13-57.97i	467.43-58.15i	467.69-58.15i	467.18-58.11i	467.8-58.28i
466.89-58.17i	466.54-58.05i	465.8-58.03i	465.41-57.96i	464.66-58.09i	465-57.98i	465.31-58.13i	465.08-57.95i	464.96-58.06i	466.47-58.25i	465.52-58.14i	465.66-58.2i	465.82-58.22i	466.86-58.44i	466.29-58.31i	465.58-58.26i	465.49-58.11i	465.8-58.29i	465.67-58.37i	466.56-58.52i	466.5-58.56i	466.64-58.3i	465.83-58.29i	465.7-58.3i	465.78-58.22i	465.62-58.27i	465.23-58.24i	465.45-58.24i	465.98-58.4i	465.73-58.36i	465.89-58.49i	466.11-58.53i	465.44-58.35i	465.9-58.39i	465.92-58.34i	466.14-58.51i	465.59-58.35i	465.96-58.48i	466.19-58.51i	466.98-58.47i	467.1-58.44i	466.58-58.42i	466.54-58.37i	466.39-58.23i	466.11-58.22i	465.99-58.26i	466.42-58.32i	466.7-58.51i	466.08-58.39i	466.77-58.67i
465.93-58.45i	465.61-58.41i	465-58.27i	464.68-58.23i	463.74-58.36i	464.13-58.32i	464.44-58.11i	463.99-58.25i	464.23-58.2i	465.44-58.49i	464.53-58.38i	464.8-58.43i	464.94-58.46i	465.86-58.56i	465.46-58.41i	464.76-58.42i	464.53-58.47i	464.81-58.62i	464.71-58.5i	465.64-58.59i	465.74-58.63i	465.66-58.64i	465.09-58.61i	464.72-58.59i	464.89-58.59i	464.5-58.6i	464.33-58.44i	464.37-58.58i	465.02-58.53i	464.62-58.68i	465.04-58.81i	465.16-58.74i	464.6-58.6i	465.1-58.67i	465.04-58.73i	465.24-58.71i	464.59-58.66i	465.07-58.62i	465.29-58.71i	466.1-58.7i	466.25-58.75i	465.97-58.69i	465.64-58.6i	465.57-58.5i	465.17-58.43i	465.07-58.55i	465.53-58.83i	465.83-58.84i	465.22-58.73i	465.84-58.85i
465.03-58.45i	464.79-58.56i	463.75-58.56i	463.9-58.51i	462.56-58.72i	463.16-58.77i	463.21-58.5i	462.81-58.6i	462.9-58.37i	464.53-58.57i	463.82-58.46i	463.52-58.82i	464.25-58.76i	464.84-58.58i	464.29-58.68i	463.74-58.98i	463.33-58.66i	464.12-58.91i	463.77-58.58i	464.78-59.1i	464.7-58.69i	464.83-59.01i	464.06-59.1i	463.88-58.68i	463.9-58.52i	463.44-58.73i	463.52-58.84i	463.26-58.57i	464.27-58.99i	463.54-58.83i	463.78-58.98i	463.88-59.07i	463.45-58.87i	463.95-59.13i	464.16-58.77i	464.41-58.82i	463.66-58.82i	464.37-59.05i	464.15-59.07i	465.13-59.25i	465.3-59.12i	464.69-58.63i	464.44-58.97i	464.41-59.03i	464.37-58.55i	464.23-58.94i	464.8-58.96i	464.92-59.32i	464.15-59.22i	465-59.02i
464.13-59.19i	463.4-58.85i	463.15-58.8i	462.55-58.75i	461.83-58.72i	462.19-58.62i	462.66-58.65i	462.25-58.68i	462.41-58.91i	463.66-59.3i	462.54-58.8i	462.72-58.76i	462.88-58.85i	463.75-59.41i	463.66-59.25i	463.04-58.87i	462.83-59.22i	462.82-59.13i	462.76-59.21i	463.51-58.96i	463.79-59.4i	463.53-59.07i	462.99-58.93i	462.73-59.14i	463.07-59.2i	462.98-59.18i	462.2-59.19i	462.7-59.05i	462.91-59.13i	463.03-59.13i	463.16-58.93i	463.34-59.44i	462.95-59.01i	463.32-59.08i	462.88-59.27i	463.01-59.2i	462.95-58.99i	463.08-58.96i	463.54-59.34i	464.26-59.03i	464.23-58.99i	464.02-59.39i	463.95-59.09i	463.68-58.95i	463.04-59.09i	463.02-58.74i	463.75-59.01i	463.73-59.15i	463.27-58.99i	463.94-59.64i
462.93-58.95i	462.82-59.14i	461.78-59.27i	461.92-59.13i	460.53-58.9i	460.95-59.24i	461.09-59.16i	460.76-59.12i	460.86-58.8i	462.27-59.19i	461.88-59.04i	461.6-59.32i	462.03-59.39i	463-59.49i	462.16-59.12i	461.69-59.1i	461.4-59.08i	462.07-59.31i	461.7-59.16i	462.73-59.62i	462.48-59.37i	462.77-59.76i	462.28-59.45i	461.93-59.45i	461.71-59.25i	461.47-59.23i	461.57-59.22i	461.26-59.52i	462.24-59.34i	461.43-59.47i	461.96-59.7i	461.98-59.38i	461.27-59.52i	461.91-59.63i	462.15-59.6i	462.35-59.57i	461.66-59.57i	462.27-59.66i	462.25-59.3i	462.98-59.78i	463.42-59.74i	462.63-59.16i	462.37-59.43i	462.37-59.4i	462.27-59.02i	462.05-59.48i	462.52-59.19i	462.69-59.83i	462.26-59.66i	462.73-59.55i
462.13-59.52i	461.12-59.37i	460.91-59.14i	460.36-59.44i	459.66-59.65i	459.92-59.2i	460.05-59.45i	460.12-59.21i	460.13-59.47i	461.58-59.4i	460.23-59.53i	460.77-59.6i	460.6-59.31i	461.62-59.51i	461.49-59.75i	460.58-59.7i	460.35-59.28i	460.9-59.35i	460.84-59.72i	461.2-59.92i	461.76-59.91i	461.34-59.89i	460.63-59.49i	460.37-59.66i	461.08-59.58i	460.76-59.53i	459.98-59.29i	460.35-59.31i	460.7-59.75i	460.73-59.58i	460.84-59.59i	461.15-59.7i	460.71-59.88i	460.79-59.64i	460.68-59.54i	460.77-59.77i	460.46-59.5i	460.94-59.46i	461.07-59.99i	461.98-59.59i	461.89-59.65i	461.85-59.85i	461.66-59.47i	461.52-59.43i	460.88-59.7i	460.85-59.43i	461.18-59.77i	461.56-59.75i	461-59.47i	461.95-60i
460.63-59.77i	460.51-59.46i	459.84-59.26i	459.55-59.24i	458.82-59.41i	458.94-59.79i	459.29-59.52i	458.67-59.76i	458.75-59.46i	459.98-59.74i	459.22-59.67i	459.48-59.42i	459.93-59.73i	460.7-60.09i	460.43-59.9i	459.9-59.55i	459.58-59.81i	459.71-60.01i	459.4-59.87i	460.53-59.68i	460.09-59.81i	460.55-59.87i	460.08-59.95i	459.67-59.76i	459.38-59.66i	459.42-60.06i	459.28-59.94i	459.24-60.01i	460.07-59.68i	459.3-60.01i	459.71-60.15i	459.79-60.12i	459.18-59.91i	460.16-59.75i	460.07-60.04i	460.21-59.9i	459.71-59.99i	460.08-60.09i	460.26-60.07i	460.91-60.16i	461.21-60.09i	460.48-59.83i	460.32-59.96i	460.24-59.94i	460.22-59.65i	459.81-59.98i	460.45-60.12i	460.71-60.23i	460.2-60.16i	460.45-60.24i
459.67-59.89i	459.22-59.94i	458.57-59.77i	458.3-59.71i	457.36-59.76i	457.74-59.77i	457.99-59.82i	457.58-59.9i	457.75-59.85i	459.11-59.93i	458.27-59.88i	458.36-59.88i	458.53-59.87i	459.39-60.11i	459.05-60.05i	458.44-59.95i	458.12-59.97i	458.47-59.95i	458.36-60.09i	459.22-60.3i	459.19-60.25i	459.2-60.17i	458.61-60.13i	458.32-60.01i	458.63-60.02i	458.24-59.95i	457.87-60.06i	458.01-60.04i	458.68-60.17i	458.41-60.1i	458.67-60.17i	458.77-60.29i	458.25-60.11i	458.7-60.12i	458.67-60.26i	458.77-60.18i	458.2-60.15i	458.78-60.28i	458.92-60.21i	459.63-60.26i	459.77-60.11i	459.5-59.97i	459.25-59.88i	459.11-60.02i	458.77-59.95i	458.67-60.03i	459.12-60.23i	459.26-60.27i	458.82-60.2i	459.47-60.41i
458.69-60.05i	458.03-59.95i	457.67-60.13i	457.27-60.14i	456.37-59.75i	456.76-59.85i	456.9-59.76i	456.91-59.78i	456.97-59.97i	458.37-60.12i	457.09-60.03i	457.46-60.12i	457.56-59.91i	458.29-60.48i	458.03-60.17i	457.43-60.37i	457.06-60.05i	457.43-60.09i	457.57-60.33i	458.05-60.34i	458.19-60.58i	458.03-60.28i	457.42-60.27i	457.38-60.11i	457.57-60.01i	457.11-60.48i	456.86-60.22i	457.07-60.04i	457.73-60.52i	457.55-60.31i	457.88-60.37i	457.88-60.62i	457.41-60.04i	457.58-60.26i	457.37-60.28i	457.65-60.33i	457.18-60.5i	457.75-60.22i	457.99-60.69i	458.9-60.34i	458.81-60.61i	458.52-60.09i	458.16-60.04i	458.43-60.18i	457.76-59.89i	457.71-60.08i	458-60.49i	458.5-60.28i	457.69-60.36i	458.71-60.61i
457.54-60.42i	457.08-60.35i	456.4-60.31i	456.21-60.3i	455.22-60.19i	455.55-60.26i	455.86-60.23i	455.47-60.19i	455.49-60.29i	456.82-60.6i	456.22-60.37i	456.21-60.45i	456.38-60.42i	457.32-60.59i	456.89-60.5i	456.25-60.61i	456.06-60.39i	456.34-60.47i	456.28-60.58i	456.94-60.65i	457.03-60.68i	457.02-60.69i	456.57-60.59i	456.28-60.5i	456.4-60.44i	456.24-60.46i	455.82-60.43i	455.91-60.52i	456.49-60.61i	456.13-60.57i	456.41-60.8i	456.55-60.61i	456.15-60.5i	456.56-60.65i	456.54-60.7i	456.66-60.63i	456.25-60.53i	456.58-60.63i	456.69-60.71i	457.49-60.68i	457.78-60.67i	457.34-60.6i	457.14-60.49i	457.01-60.42i	456.78-60.36i	456.58-60.59i	456.92-60.63i	457.18-60.72i	456.57-60.73i	457.29-60.88i
456.51-60.78i	455.98-60.44i	455.27-60.2i	455.43-60.31i	454.34-60.62i	454.7-60.63i	455.08-60.45i	454.34-60.33i	454.78-60.47i	455.75-60.59i	455.31-60.56i	455.1-60.39i	455.24-60.69i	456.4-60.57i	455.91-60.77i	455.05-60.42i	455.04-60.71i	455.7-60.78i	455.13-60.54i	456.21-60.79i	456.38-60.88i	456.17-60.67i	455.78-60.77i	455.33-60.73i	455.4-60.31i	455.35-60.52i	454.81-60.81i	455-60.45i	455.5-60.57i	455.42-60.58i	455.5-60.64i	455.66-60.54i	455.33-60.66i	455.72-60.87i	455.53-60.98i	455.74-60.55i	455.13-60.5i	455.83-60.8i	455.66-60.71i	456.46-60.81i	456.75-60.69i	456.49-60.85i	456.23-60.91i	455.87-60.66i	455.91-60.61i	455.55-60.43i	456.15-60.55i	456.38-61.22i	455.9-60.64i	456.11-60.87i
455.41-60.71i	455.03-60.72i	454.45-60.59i	454.12-60.52i	453.2-60.52i	453.51-60.59i	453.79-60.64i	453.43-60.48i	453.53-60.61i	454.86-60.95i	454.14-60.76i	454.19-60.72i	454.5-60.76i	455.19-61i	454.81-60.93i	454.08-60.7i	453.95-60.75i	454.29-60.84i	454.24-60.79i	454.92-60.98i	455.19-61.1i	454.98-60.94i	454.47-60.87i	454.23-60.88i	454.28-60.81i	454.05-60.88i	453.69-60.77i	453.85-60.79i	454.37-60.9i	454.15-60.93i	454.4-60.97i	454.54-61.04i	454.14-60.92i	454.47-60.97i	454.48-61.1i	454.62-60.98i	454.2-60.99i	454.55-60.9i	454.62-61.06i	455.41-61.07i	455.67-60.98i	455.35-61.01i	455.07-60.9i	454.96-60.79i	454.55-60.71i	454.42-60.81i	454.97-61.04i	455.15-61.1i	454.67-61.1i	455.3-61.14i
454.49-60.86i	454.02-60.7i	453.31-60.96i	453.36-60.89i	452.2-60.58i	452.34-60.67i	452.55-60.62i	452.62-60.69i	452.64-60.76i	453.91-61.12i	452.88-60.98i	453.09-60.66i	453.14-60.93i	454.36-61.25i	453.61-61.24i	453.19-61.08i	452.92-60.79i	453.34-61.13i	453.17-60.95i	453.77-61.29i	453.72-61.21i	453.94-61.37i	453.2-60.79i	452.96-61.16i	453.47-60.89i	453.08-60.79i	452.9-61.05i	452.81-61.13i	453.43-61.36i	453.12-61.27i	453.12-61.27i	453.62-61.24i	452.82-61.24i	453.56-61.09i	453.29-60.96i	453.57-61.24i	452.98-60.89i	453.4-61.23i	453.63-61.5i	454.04-61.1i	454.45-61.25i	454.12-61.27i	453.83-60.92i	453.76-61.02i	453.53-61.07i	453.67-60.98i	453.7-61.35i	453.92-61.39i	453.4-61.17i	454.29-61.24i
453.14-61.19i	452.75-61.02i	452.24-60.93i	451.98-61.07i	450.94-61.03i	451.35-61.08i	451.45-60.93i	451.15-60.92i	451.23-60.97i	452.75-61.14i	451.82-61.03i	451.94-61.09i	452.02-61.19i	453.04-61.28i	452.69-61.27i	451.96-61.17i	451.86-61.09i	452.13-61.19i	451.97-61.22i	452.79-61.39i	452.88-61.3i	452.87-61.34i	452.14-61.27i	451.88-61.2i	452-61.18i	451.9-61.24i	451.61-61.15i	451.51-61.27i	452.12-61.3i	451.97-61.33i	452.08-61.46i	452.19-61.35i	451.87-61.37i	452.23-61.32i	452.15-61.38i	452.26-61.29i	451.9-61.22i	452.25-61.37i	452.36-61.39i	453.18-61.37i	453.4-61.34i	453.07-61.19i	452.78-61.28i	452.65-61.2i	452.35-61.18i	452.17-61.22i	452.68-61.27i	452.85-61.41i	452.37-61.41i	453.05-61.49i
452.05-61.19i	451.87-61.08i	451.24-61.12i	450.81-61.16i	449.72-60.95i	450.34-61.02i	450.29-60.91i	450.18-61.31i	450.17-60.92i	451.71-61.23i	450.64-61.09i	450.89-61.23i	451.03-61.2i	452.11-61.57i	451.47-61.35i	451.19-61.23i	450.51-61.08i	450.97-61.56i	450.86-61.16i	451.45-61.41i	451.65-61.66i	451.58-61.53i	451.09-61.47i	450.58-61.33i	451.06-61.45i	450.77-61.22i	450.69-61.42i	450.53-61.58i	451.35-61.58i	450.82-61.56i	451.13-61.6i	451.34-61.68i	450.89-61.52i	451.3-61.34i	450.92-61.47i	451.43-61.57i	450.56-61.36i	451.07-61.44i	451.62-61.59i	452.05-61.49i	452.48-61.55i	451.92-61.36i	451.6-61.42i	451.81-61.17i	451.07-61.48i	451.39-61.7i	451.73-61.57i	451.59-61.55i	451.39-61.71i	452.18-61.71i
451.03-61.44i	450.51-61.21i	449.88-61.33i	449.75-61.37i	448.81-61.31i	449.13-61.24i	449.23-61.23i	449.03-61.22i	449.02-61.22i	450.37-61.49i	449.69-61.28i	449.69-61.31i	449.85-61.44i	450.82-61.65i	450.47-61.53i	449.67-61.45i	449.58-61.36i	449.83-61.46i	449.75-61.54i	450.5-61.65i	450.59-61.7i	450.58-61.66i	449.94-61.5i	449.73-61.58i	449.77-61.54i	449.56-61.59i	449.15-61.57i	449.26-61.51i	450.17-61.62i	449.55-61.65i	449.84-61.63i	450.05-61.67i	449.54-61.44i	450-61.6i	450.02-61.65i	450.05-61.7i	449.72-61.59i	450.06-61.68i	450.15-61.61i	450.82-61.77i	451.25-61.75i	450.81-61.53i	450.6-61.52i	450.49-61.43i	450.11-61.43i	450.01-61.54i	450.43-61.7i	450.68-61.74i	450.17-61.68i	450.82-61.81i
449.94-61.51i	449.5-61.33i	449.15-61.31i	448.98-61.64i	447.52-61.39i	448.15-61.28i	448.21-61.43i	448.23-61.36i	447.88-61.38i	449.65-61.77i	448.63-61.7i	448.85-61.77i	448.77-61.48i	449.97-61.85i	449.29-61.73i	449.01-61.46i	448.41-61.57i	448.79-61.67i	449.04-61.57i	449.63-61.67i	449.79-61.96i	449.44-61.77i	448.96-61.83i	448.49-61.58i	449.04-61.81i	448.48-61.45i	448.49-61.53i	448.5-61.69i	449.17-61.94i	448.79-61.87i	448.87-61.7i	449.14-61.94i	448.72-61.7i	449.06-61.67i	449.12-61.88i	449.26-61.62i	448.51-61.69i	449.15-61.67i	449.46-61.89i	449.71-61.73i	450.39-61.88i	449.76-61.62i	449.51-61.82i	449.46-61.89i	449.15-61.72i	449.3-61.7i	449.37-62.03i	449.54-61.84i	449.13-62.01i	449.94-62.16i
448.62-61.57i	448.31-61.43i	447.95-61.38i	447.88-61.68i	446.55-61.36i	446.84-61.4i	446.99-61.47i	446.93-61.26i	446.81-61.53i	448.08-61.83i	447.69-61.39i	447.64-61.73i	447.63-61.54i	448.85-61.8i	448.1-61.83i	447.8-61.66i	447.34-61.54i	447.56-61.76i	447.83-61.61i	448.42-61.64i	448.3-62.05i	448.16-61.91i	447.62-61.98i	447.42-61.73i	447.71-61.8i	447.33-61.63i	447.35-61.58i	447.4-61.78i	448.08-61.96i	447.68-61.9i	447.91-61.75i	448.06-62.09i	447.44-62.03i	447.8-61.65i	447.86-62.06i	447.79-61.81i	447.39-61.59i	447.84-61.69i	448.12-61.89i	448.62-61.84i	449.14-61.89i	448.56-61.75i	448.43-61.62i	448.3-61.9i	448.02-61.88i	448-61.95i	448.35-61.94i	448.3-62.05i	447.98-62.06i	448.82-62.06i
447.78-61.8i	447.34-61.73i	446.73-61.59i	446.7-61.63i	445.5-61.63i	445.83-61.68i	446.14-61.58i	445.79-61.48i	445.85-61.48i	447.2-61.93i	446.36-61.76i	446.36-61.68i	446.68-61.79i	447.48-61.87i	447.19-61.79i	446.47-61.86i	446.26-61.6i	446.73-61.88i	446.53-61.8i	447.17-62i	447.29-62.21i	447.34-61.95i	446.65-61.86i	446.35-61.85i	446.56-61.94i	446.33-61.84i	446.03-61.8i	445.99-61.75i	446.82-61.93i	446.29-61.94i	446.62-61.97i	446.74-62.12i	446.3-62.01i	446.74-61.84i	446.63-62.02i	446.85-61.89i	446.41-61.87i	446.74-62i	446.9-62.05i	447.63-62.02i	447.96-62.05i	447.47-61.93i	447.38-61.91i	447.17-61.83i	446.87-61.78i	446.85-61.85i	447.19-62.05i	447.38-62.09i	446.91-62.06i	447.57-62.22i
446.66-61.73i	446.55-61.88i	445.67-61.89i	445.69-62.01i	444.53-61.47i	444.8-61.86i	445.18-61.7i	444.65-61.62i	444.99-61.79i	446.13-62.12i	445.55-61.82i	445.43-62.02i	445.73-61.97i	446.63-62.22i	446.13-62.13i	445.65-62.16i	445.32-62.06i	445.47-62i	445.28-61.91i	446.14-62.08i	446.19-62.1i	446.36-62.04i	445.85-62.29i	445.65-62.15i	445.38-61.85i	445.38-62.18i	445.15-61.99i	444.92-61.88i	445.88-62.09i	445.34-61.86i	445.69-62.31i	445.74-62.05i	445.19-62.15i	445.68-62.21i	445.66-62.33i	445.76-62.27i	445.54-62.03i	445.87-61.86i	445.98-62.33i	446.8-62.25i	446.79-62.28i	446.5-62.11i	446.42-62.1i	446.42-61.94i	445.79-61.78i	445.97-61.89i	446.41-62.12i	446.45-62.25i	445.86-61.98i	446.69-62.22i
445.47-62.09i	445.01-61.79i	444.43-61.74i	444.34-61.92i	443.26-61.88i	443.49-61.77i	443.86-61.79i	443.57-61.72i	443.64-61.77i	444.84-61.97i	444.19-61.91i	444.17-61.98i	444.46-61.92i	445.31-62.22i	444.93-62.07i	444.26-61.95i	444.07-61.98i	444.39-62.1i	444.14-61.98i	444.93-62.17i	445.05-62.23i	445.01-62.16i	444.42-62.1i	444.24-62.05i	444.32-62.03i	443.97-62.06i	443.84-61.96i	443.85-61.87i	444.59-62.16i	444.16-62.01i	444.44-62.17i	444.57-62.21i	444-62.07i	444.48-62.16i	444.38-62.2i	444.52-62.09i	444.15-62.01i	444.51-62.16i	444.7-62.26i	445.26-62.33i	445.7-62.2i	445.34-62.18i	445.18-62.1i	445.01-61.95i	444.59-61.95i	444.67-62.06i	444.97-62.13i	445.14-62.32i	444.62-62.14i	445.4-62.26i
444.31-62.08i	444.08-62.02i	443.47-61.93i	443.4-62.04i	442.29-61.91i	442.63-61.9i	442.72-61.94i	442.38-61.81i	442.42-61.75i	443.91-62.26i	443.06-62.07i	443.09-61.96i	443.28-62.16i	444.1-62.31i	443.78-62.22i	443.17-62.05i	442.98-62.18i	443.31-62.17i	443.13-62.09i	443.82-62.24i	444.04-62.36i	444.02-62.27i	443.39-62.21i	443.01-62.26i	443.19-62.15i	443.06-62.16i	442.72-62.27i	442.78-62.1i	443.47-62.31i	443.01-62.21i	443.31-62.26i	443.45-62.29i	442.95-62.21i	443.4-62.28i	443.36-62.32i	443.54-62.23i	443.13-62.1i	443.43-62.26i	443.57-62.29i	444.26-62.23i	444.58-62.3i	444.23-62.23i	444.07-62.04i	443.95-62.19i	443.59-62.04i	443.61-62.08i	443.82-62.28i	443.95-62.36i	443.49-62.32i	444.31-62.41i
443.09-61.98i	442.93-62.14i	442.21-61.84i	442.11-61.82i	441.03-61.91i	441.3-62.16i	441.68-62.07i	441.25-61.78i	441.28-62.01i	442.78-62.39i	441.94-61.87i	441.84-61.98i	442.26-62.02i	443.02-62.36i	442.83-62.09i	442.35-62.19i	441.69-62.19i	442.23-61.94i	442.02-62.36i	442.64-62.32i	442.84-62.53i	443-62.34i	442.36-62.39i	442.06-62.03i	442.1-62.19i	441.96-62.05i	441.57-62.32i	441.71-62.26i	442.39-62.33i	441.83-62.23i	442.31-62.38i	442.42-62.08i	441.79-62.47i	442.26-62.34i	442.37-62.39i	442.24-62.4i	441.92-62.09i	442.35-62.19i	442.45-62.28i	443.14-62.29i	443.68-62.48i	443-62.28i	442.82-62.12i	442.71-62.14i	442.34-62.11i	442.59-62.29i	442.82-62.18i	442.96-62.36i	442.4-62.44i	443.32-62.45i
442.15-62.27i	441.73-61.98i	441.22-61.91i	441.02-62.15i	439.88-61.99i	440.32-62.04i	440.41-62.11i	440.22-61.94i	440.13-62.06i	441.57-62.28i	440.83-62.11i	440.75-62.21i	441.03-62.16i	441.81-62.3i	441.63-62.26i	441-62.15i	440.59-62.21i	441.04-62.28i	440.89-62.19i	441.5-62.3i	441.7-62.35i	441.73-62.34i	441.18-62.27i	440.79-62.26i	440.94-62.11i	440.7-62.23i	440.54-62.11i	440.49-62.28i	441.14-62.35i	440.74-62.26i	441.07-62.46i	441.1-62.39i	440.71-62.32i	441.16-62.44i	440.99-62.36i	441.11-62.3i	440.68-62.31i	441.21-62.31i	441.28-62.38i	441.94-62.33i	442.29-62.39i	441.96-62.33i	441.79-62.24i	441.65-62.32i	441.4-62.27i	441.3-62.35i	441.51-62.41i	441.73-62.51i	441.42-62.44i	441.95-62.53i
440.91-62.28i	440.65-62.1i	440.08-62.03i	440.05-62.08i	438.85-62.04i	439.12-62.02i	439.32-62.05i	439.14-62.01i	439.11-61.88i	440.4-62.32i	439.78-62.11i	439.81-62.12i	439.97-62.16i	440.93-62.34i	440.53-62.35i	439.9-62.18i	439.64-62.2i	439.91-62.23i	439.78-62.26i	440.52-62.46i	440.58-62.53i	440.49-62.34i	440.11-62.26i	439.66-62.39i	439.94-62.31i	439.59-62.31i	439.41-62.36i	439.45-62.27i	440.09-62.36i	439.71-62.36i	439.98-62.44i	440.07-62.3i	439.48-62.34i	440.09-62.38i	440.04-62.41i	440.12-62.35i	439.58-62.28i	440.09-62.35i	440.12-62.54i	440.78-62.39i	441.21-62.43i	440.92-62.29i	440.82-62.29i	440.55-62.26i	440.28-62.21i	440.22-62.25i	440.55-62.35i	440.63-62.46i	440.24-62.41i	440.94-62.73i
439.99-62.34i	439.5-61.95i	439.08-62.13i	439-61.97i	437.68-61.97i	438.18-61.9i	438.43-61.99i	438.08-62.09i	437.97-62.09i	439.17-62.32i	438.52-62.2i	438.46-62.25i	438.76-62.16i	439.84-62.29i	439.31-62.21i	438.72-62.41i	438.61-62.11i	438.69-62.22i	438.84-62.27i	439.54-62.49i	439.61-62.53i	439.49-62.28i	438.85-62.53i	438.5-62.24i	438.67-62.1i	438.37-62.26i	438.46-62.3i	438.18-62.22i	438.8-62.32i	438.61-62.5i	438.98-62.51i	438.99-62.55i	438.36-62.3i	438.76-62.48i	439.01-62.44i	439.24-62.45i	438.76-62.41i	438.84-62.32i	438.98-62.24i	439.65-62.64i	440.2-62.56i	439.91-62.38i	439.74-62.35i	439.54-62.22i	439.11-62.16i	439.16-62.48i	439.5-62.5i	439.45-62.66i	439.02-62.38i	439.81-62.82i
438.71-62.13i	438.46-62.26i	437.75-62.03i	437.87-62.26i	436.64-62.2i	436.77-62i	437.08-62.07i	436.72-62.03i	436.97-61.91i	438.38-62.25i	437.46-62.2i	437.26-62.01i	437.91-62.31i	438.32-62.46i	438.32-62.23i	437.6-62.13i	437.49-62.2i	437.86-62.24i	437.49-62.36i	438.2-62.63i	438.52-62.36i	438.41-62.38i	437.84-62.09i	437.59-62.35i	437.75-62.31i	437.25-62.45i	437.04-62.25i	437.16-62.34i	437.8-62.51i	437.27-62.58i	437.64-62.24i	437.78-62.3i	437.5-62.49i	437.77-62.21i	437.56-62.4i	437.73-62.55i	437.32-62.39i	437.92-62.23i	438.02-62.64i	438.63-62.21i	438.89-62.36i	438.59-62.42i	438.28-62.24i	438.22-62.36i	437.97-62.48i	438.01-62.48i	438.28-62.26i	438.56-62.59i	438.16-62.46i	438.45-62.7i
437.59-62.28i	437.29-62.13i	436.61-62.03i	436.74-62.2i	435.45-62.08i	435.69-62.15i	436.02-62.06i	435.73-62.01i	435.7-62.05i	437.02-62.4i	436.33-62.17i	436.27-62.15i	436.54-62.2i	437.43-62.43i	437.22-62.37i	436.37-62.24i	436.11-62.28i	436.54-62.33i	436.36-62.32i	437.09-62.39i	437.24-62.51i	437.03-62.56i	436.73-62.34i	436.35-62.37i	436.53-62.33i	436.1-62.31i	436.02-62.26i	435.84-62.45i	436.64-62.43i	436.17-62.47i	436.51-62.48i	436.59-62.53i	436.19-62.44i	436.6-62.44i	436.49-62.44i	436.69-62.46i	436.34-62.39i	436.62-62.46i	436.81-62.55i	437.3-62.5i	437.84-62.51i	437.44-62.35i	437.28-62.28i	437.15-62.29i	436.87-62.39i	436.86-62.31i	437.08-62.42i	437.24-62.59i	436.84-62.49i	437.55-62.69i
436.34-62.4i	436.14-62.24i	435.48-62.17i	435.54-62.39i	434.28-62.25i	434.51-62.07i	434.75-62.26i	434.5-62.21i	434.54-62.22i	435.82-62.45i	435.17-62.24i	435.17-62.27i	435.3-62.28i	436.19-62.5i	436.01-62.55i	435.28-62.34i	434.99-62.32i	435.36-62.49i	435.18-62.47i	435.87-62.55i	436.02-62.59i	435.94-62.55i	435.49-62.5i	435.1-62.42i	435.23-62.36i	435.06-62.44i	434.79-62.39i	434.83-62.44i	435.45-62.52i	435.1-62.54i	435.32-62.58i	435.4-62.54i	435.02-62.44i	435.35-62.49i	435.39-62.59i	435.48-62.51i	435.13-62.46i	435.48-62.38i	435.63-62.59i	436.17-62.55i	436.57-62.49i	436.36-62.43i	436.11-62.37i	436.04-62.39i	435.63-62.37i	435.67-62.37i	435.88-62.5i	436.04-62.61i	435.75-62.62i	436.37-62.86i
435.4-62.11i	435.07-62.01i	434.36-62.13i	434.66-62.14i	433.26-61.98i	433.57-62.08i	433.68-62.13i	433.62-62.02i	433.69-62.05i	434.84-62.47i	434.08-62.2i	434.11-62i	434.65-62.15i	435.15-62.42i	435.06-62.54i	434.33-62.12i	433.95-62.21i	434.65-62.34i	434.3-62.38i	435.22-62.35i	434.9-62.62i	435.13-62.62i	434.63-62.47i	434.07-62.26i	434.49-62.37i	434.11-62.54i	433.72-62.17i	433.76-62.39i	434.49-62.63i	434.22-62.48i	434.68-62.38i	434.62-62.43i	434.08-62.44i	434.37-62.29i	434.38-62.37i	434.6-62.37i	434.08-62.17i	434.38-62.44i	434.86-62.52i	435.28-62.77i	435.81-62.41i	435.59-62.47i	435.2-62.32i	435.12-62.16i	434.71-62.42i	434.72-62.35i	435.05-62.4i	435-62.54i	434.87-62.5i	435.21-62.47i
434.46-62.02i	433.97-62i	433.41-62.11i	433.62-62.16i	432.44-62.12i	432.63-62.09i	432.91-61.94i	432.7-61.97i	432.6-62i	433.99-62.45i	433.02-62.12i	432.98-62.14i	433.46-62.18i	434.09-62.57i	433.89-62.48i	433.12-62.19i	433.13-62.1i	433.37-62.24i	433.12-62.39i	434.01-62.34i	434.04-62.44i	433.78-62.44i	433.51-62.26i	432.92-62.29i	433.24-62.26i	433.03-62.19i	432.78-62.31i	432.82-62.42i	433.6-62.52i	433-62.58i	433.32-62.32i	433.34-62.63i	433.1-62.48i	433.54-62.42i	433.19-62.31i	433.6-62.4i	432.96-62.37i	433.37-62.4i	433.59-62.35i	434.19-62.63i	434.74-62.53i	434.26-62.34i	434.01-62.24i	434.02-62.19i	433.76-62.32i	433.72-62.24i	433.77-62.35i	433.86-62.45i	433.72-62.54i	434.24-62.5i
433.23-62.05i	432.95-62.27i	432.59-61.94i	432.44-61.99i	431.28-61.94i	431.47-61.87i	431.7-61.92i	431.38-61.9i	431.39-61.84i	432.75-62.28i	432.08-62.25i	431.86-62.15i	432.35-62.21i	433.14-62.43i	432.84-62.42i	432.03-62.35i	431.87-62.05i	432.33-62.14i	432.14-62.02i	432.73-62.28i	432.9-62.33i	432.77-62.54i	432.24-62.26i	431.89-62.34i	432.01-62.23i	432.03-62.23i	431.62-62.29i	431.56-62.34i	432.43-62.26i	431.98-62.39i	432.08-62.49i	432.19-62.47i	431.95-62.36i	432.4-62.42i	432.1-62.58i	432.44-62.3i	431.86-62.4i	432.37-62.19i	432.35-62.38i	432.94-62.51i	433.56-62.54i	432.91-62.28i	432.84-62.15i	433.03-62.27i	432.49-62.45i	432.45-62.26i	432.61-62.46i	432.78-62.6i	432.41-62.62i	433.28-62.53i
431.97-62.06i	431.94-61.96i	431.34-61.91i	431.19-62.11i	430.08-61.93i	430.43-61.84i	430.68-61.98i	430.35-61.78i	430.17-62.04i	431.64-62.22i	430.99-62.11i	430.72-62.05i	431.19-62.21i	432.08-62.24i	431.77-62.22i	431.03-62.22i	430.83-62.24i	431.14-62.04i	430.87-62.09i	431.58-62.21i	431.66-62.29i	431.49-62.27i	431.07-62.17i	430.84-62.38i	431-62.27i	430.81-62.16i	430.48-62.35i	430.41-62.28i	431.1-62.13i	430.92-62.34i	431.04-62.43i	430.99-62.36i	430.86-62.22i	431.13-62.25i	431.12-62.4i	431.32-62.32i	430.87-62.34i	431.11-62.23i	431.16-62.34i	432-62.39i	432.49-62.32i	432.01-62.41i	431.78-62.17i	431.76-62.06i	431.42-62.32i	431.36-62.33i	431.59-62.49i	431.79-62.38i	431.48-62.43i	432.14-62.51i
431.11-61.98i	430.64-61.96i	430.18-61.91i	430.2-61.99i	428.94-61.89i	429.15-61.89i	429.45-61.91i	429.26-61.94i	429.25-61.84i	430.46-62.27i	429.78-61.95i	429.79-62.07i	430.06-62.07i	430.81-62.26i	430.63-62.17i	429.9-62.15i	429.65-62.06i	429.99-62.06i	429.86-62.16i	430.44-62.3i	430.59-62.31i	430.52-62.29i	430.08-62.11i	429.78-62.21i	429.9-62.15i	429.66-62.16i	429.46-61.98i	429.41-62.06i	430.15-62.2i	429.69-62.25i	430.01-62.31i	430.08-62.3i	429.58-62.25i	430.05-62.2i	429.92-62.21i	430.12-62.21i	429.74-62.18i	430.08-62.19i	430.21-62.39i	430.79-62.32i	431.27-62.3i	430.96-62.19i	430.79-62.09i	430.57-62.13i	430.31-62.09i	430.32-62.13i	430.47-62.2i	430.65-62.36i	430.21-62.31i	430.98-62.5i
429.81-62.07i	429.64-62.05i	429.01-61.93i	429.05-62.07i	427.84-61.89i	428.07-61.87i	428.36-61.93i	428.07-61.83i	428.02-61.85i	429.3-62.19i	428.61-61.94i	428.65-62.06i	428.93-62.1i	429.66-62.21i	429.51-62.23i	428.73-62.07i	428.47-62.03i	428.84-62.13i	428.64-62.15i	429.29-62.25i	429.46-62.23i	429.34-62.23i	428.88-62.07i	428.6-62.21i	428.82-62.08i	428.51-62.11i	428.4-62.12i	428.2-62.12i	428.86-62.21i	428.45-62.11i	428.8-62.28i	428.89-62.25i	428.56-62.16i	428.93-62.16i	428.8-62.21i	429.05-62.23i	428.59-62.14i	428.88-62.17i	429-62.32i	429.7-62.31i	430.11-62.21i	429.74-62.12i	429.57-62.13i	429.49-62.18i	429.02-62.04i	429.18-62.1i	429.35-62.23i	429.54-62.32i	429.05-62.32i	429.75-62.5i
428.67-62.01i	428.38-62.01i	427.85-61.95i	427.93-62.02i	426.67-61.79i	426.88-61.91i	427.12-61.82i	426.99-61.68i	426.82-61.89i	428.09-62.12i	427.52-61.95i	427.47-61.96i	427.75-61.98i	428.55-62.09i	428.42-62.11i	427.58-62.12i	427.45-62.01i	427.65-62.01i	427.52-62.02i	428.24-62.18i	428.24-62.24i	428.22-62.16i	427.75-62.13i	427.38-62.07i	427.57-62.15i	427.39-62.07i	427.28-62.08i	427.13-61.99i	427.77-62.14i	427.28-62.11i	427.64-62.24i	427.72-62.18i	427.33-62.09i	427.77-62.21i	427.66-62.21i	427.89-62.09i	427.43-62.19i	427.81-62.24i	427.85-62.3i	428.43-62.22i	428.92-62.15i	428.71-62.14i	428.4-62.08i	428.4-62.13i	427.99-61.98i	428.05-62.17i	428.26-62.23i	428.33-62.31i	428.05-62.22i	428.75-62.31i
427.55-61.81i	427.23-61.88i	426.71-61.78i	426.91-61.77i	425.58-61.68i	425.8-61.67i	426.01-61.73i	425.73-61.76i	425.81-61.63i	427.07-62.02i	426.4-61.7i	426.3-61.77i	426.69-61.82i	427.42-62.05i	427.28-62.06i	426.43-61.84i	426.25-61.77i	426.62-61.85i	426.41-61.95i	427.14-62.04i	427.16-62.12i	427.14-62.02i	426.59-61.92i	426.34-61.94i	426.46-62.02i	426.19-61.83i	426.07-61.9i	425.91-61.84i	426.72-61.94i	426.28-62.03i	426.6-62.1i	426.62-62.02i	426.24-61.88i	426.71-62.1i	426.6-62.09i	426.77-61.99i	426.41-61.94i	426.73-61.99i	426.76-62.14i	427.36-62.1i	427.84-62.06i	427.52-62.01i	427.35-61.97i	427.2-61.98i	426.96-61.9i	426.9-61.86i	427.12-62.05i	427.21-62.17i	426.89-62.17i	427.51-62.29i
426.46-61.83i	426.24-61.66i	425.72-61.77i	425.75-61.66i	424.53-61.66i	424.75-61.45i	424.95-61.58i	424.75-61.49i	424.63-61.53i	425.97-61.88i	425.23-61.69i	425.31-61.69i	425.7-61.86i	426.37-62.02i	426.17-61.92i	425.47-61.72i	425.17-61.74i	425.59-61.82i	425.31-61.82i	426.08-61.95i	426.04-61.9i	425.99-61.98i	425.58-61.86i	425.23-61.86i	425.4-61.82i	425.14-61.86i	425.03-61.85i	424.85-61.91i	425.61-61.97i	425.21-61.84i	425.51-62.07i	425.59-62.03i	425.13-61.94i	425.68-62.07i	425.53-61.97i	425.65-61.89i	425.34-61.89i	425.56-61.94i	425.65-62.08i	426.35-61.99i	426.79-62.01i	426.39-61.88i	426.32-61.84i	426.12-61.95i	425.82-61.82i	425.84-61.94i	426.01-61.96i	426.19-62.09i	425.74-62.04i	426.49-62.12i
425.37-61.66i	425.13-61.63i	424.6-61.49i	424.8-61.78i	423.32-61.58i	423.66-61.48i	423.99-61.56i	423.71-61.49i	423.67-61.52i	424.87-61.84i	424.34-61.55i	424.3-61.6i	424.53-61.72i	425.21-61.89i	425.07-61.8i	424.36-61.75i	424.19-61.62i	424.5-61.69i	424.21-61.78i	424.94-61.82i	425.07-61.88i	424.97-61.82i	424.49-61.81i	424.18-61.74i	424.35-61.75i	423.99-61.79i	423.96-61.67i	423.87-61.68i	424.59-61.94i	424.18-61.78i	424.45-61.89i	424.46-61.86i	424.11-61.8i	424.52-61.83i	424.47-61.88i	424.6-61.89i	424.2-61.75i	424.53-61.78i	424.58-61.92i	425.25-61.93i	425.68-61.93i	425.44-61.82i	425.01-61.75i	425.23-61.83i	424.75-61.69i	424.83-61.72i	424.94-61.98i	425.08-62.01i	424.76-61.89i	425.35-62.17i
424.5-61.72i	424.41-61.66i	423.61-61.47i	423.76-61.55i	422.43-61.48i	422.52-61.56i	422.9-61.21i	422.63-61.32i	422.7-61.5i	424.1-61.65i	423.02-61.35i	423.35-61.25i	423.41-61.59i	424.18-61.49i	424.04-61.82i	423.37-61.39i	423.24-61.45i	423.48-61.69i	423.24-61.38i	423.82-61.56i	423.86-61.67i	424.05-61.8i	423.43-61.84i	423.25-61.71i	423.44-61.61i	423.02-61.66i	422.82-61.67i	422.84-61.55i	423.58-61.63i	423.22-61.6i	423.23-61.68i	423.39-61.78i	423.12-61.57i	423.4-61.68i	423.29-61.69i	423.38-61.89i	423.26-61.52i	423.55-61.74i	423.66-61.88i	424.39-61.82i	424.68-61.69i	424.37-61.66i	424.29-61.84i	424.17-61.54i	423.81-61.75i	423.87-61.71i	423.94-61.63i	424.25-61.83i	423.55-61.69i	424.6-61.94i
423.03-61.46i	422.94-61.36i	422.54-61.37i	422.65-61.39i	421.1-61.28i	421.53-61.38i	421.58-61.25i	421.46-61.06i	421.52-61.26i	422.46-61.65i	422-61.35i	421.88-61.5i	422.4-61.41i	422.84-61.51i	422.77-61.56i	422.27-61.39i	421.86-61.37i	422.35-61.31i	421.97-61.52i	422.65-61.57i	422.75-61.63i	422.81-61.57i	422.27-61.5i	422.12-61.63i	422.05-61.69i	421.82-61.51i	421.74-61.36i	421.58-61.55i	422.14-61.57i	421.94-61.49i	422.17-61.87i	422.2-61.58i	421.9-61.45i	422.4-61.47i	422.44-61.59i	422.27-61.57i	422.07-61.53i	422.45-61.46i	422.35-61.77i	422.93-61.68i	423.41-61.63i	423.07-61.56i	422.97-61.45i	422.83-61.53i	422.61-61.53i	422.64-61.62i	422.46-61.63i	422.84-61.9i	422.31-61.61i	423.15-62.01i
422.21-61.37i	421.9-61.05i	421.43-61.06i	421.43-61.13i	420.15-61.15i	420.53-61.15i	420.71-61.14i	420.57-61.08i	420.45-60.89i	421.77-61.33i	421.02-61.22i	420.97-61.26i	421.35-61.3i	422.02-61.32i	421.85-61.36i	421.15-61.31i	420.78-61.31i	421.16-61.31i	421.19-61.27i	421.81-61.31i	421.68-61.46i	421.75-61.37i	421.19-61.36i	420.89-61.33i	421.13-61.18i	420.73-61.36i	420.89-61.33i	420.61-61.22i	421.39-61.27i	420.93-61.35i	421.09-61.39i	421.08-61.45i	420.79-61.28i	421.16-61.29i	421.11-61.36i	421.36-61.54i	420.91-61.23i	421.35-61.26i	421.42-61.56i	421.99-61.48i	422.44-61.4i	422.12-61.34i	421.88-61.2i	421.83-61.37i	421.49-61.38i	421.54-61.23i	421.71-61.35i	421.9-61.45i	421.43-61.44i	422.09-61.74i
421-61.11i	420.77-61.15i	420.34-61.07i	420.43-61.17i	419.21-60.95i	419.42-61.01i	419.57-60.99i	419.35-60.89i	419.14-61.02i	420.53-61.27i	419.88-61.02i	419.94-61.09i	420.28-61.13i	420.87-61.24i	420.82-61.28i	419.96-61.18i	419.83-61.12i	420.04-61.22i	419.86-61.15i	420.62-61.39i	420.65-61.35i	420.67-61.36i	420.14-61.24i	419.9-61.26i	420.05-61.18i	419.71-61.26i	419.53-61.18i	419.45-61.15i	420.16-61.29i	419.73-61.27i	420.03-61.31i	420.15-61.41i	419.78-61.33i	420.16-61.34i	419.99-61.36i	420.25-61.29i	419.84-61.3i	420.19-61.24i	420.26-61.37i	420.88-61.26i	421.36-61.29i	420.98-61.23i	420.87-61.26i	420.87-61.29i	420.2-61.16i	420.51-61.3i	420.53-61.27i	420.77-61.37i	420.42-61.49i	421.12-61.54i
419.98-61.06i	419.74-61.14i	419.33-60.98i	419.35-60.93i	418.16-60.95i	418.39-60.82i	418.47-60.79i	418.27-60.74i	418.41-60.81i	419.38-61.21i	418.93-60.89i	418.79-61.04i	419.38-61.05i	419.87-61.13i	419.72-60.95i	418.98-60.85i	418.71-60.9i	419.19-61.02i	418.96-61.07i	419.51-61.25i	419.6-61.11i	419.58-61.19i	419.04-61.04i	418.96-61.14i	418.93-61.11i	418.65-60.91i	418.47-60.89i	418.56-60.97i	419.16-61.34i	418.71-61.27i	419.14-61.26i	419.15-61.14i	418.83-60.9i	418.95-61.04i	418.97-61.06i	419.22-61.11i	418.82-61.17i	419.26-61.24i	419.19-61.14i	419.71-61.31i	420.31-61.12i	420.16-61.07i	419.88-61.17i	419.73-61.01i	419.25-60.99i	419.53-61.05i	419.76-61.3i	419.67-61.26i	419.38-61.2i	419.9-61.41i
418.68-60.85i	418.62-60.8i	418.07-60.65i	418.21-60.74i	417-60.62i	417.1-60.53i	417.42-60.76i	417.08-60.73i	417.15-60.63i	418.31-60.83i	417.92-60.51i	417.58-60.76i	417.9-60.81i	418.68-61.01i	418.65-60.88i	417.88-60.81i	417.51-60.78i	417.83-60.9i	417.62-60.81i	418.4-61.05i	418.24-61.07i	418.47-61.09i	417.71-60.76i	417.63-60.91i	417.93-60.86i	417.32-60.8i	417.48-60.87i	417.38-60.7i	418.02-61.1i	417.41-60.83i	418.08-61.24i	417.8-61.13i	417.67-60.89i	417.63-61.29i	417.86-61.08i	417.67-60.98i	417.87-61.09i	417.99-60.81i	418.39-61.54i	418.46-61.56i	419.22-61.02i	418.84-60.9i	418.72-61.01i	418.58-60.9i	418.28-61.52i	418.4-61.16i	418.12-61.06i	418.71-60.89i	418.1-60.8i	418.57-61.37i
417.76-60.58i	417.64-60.62i	417.21-60.57i	417.27-60.66i	415.96-60.54i	416.06-60.5i	416.5-60.61i	416.19-60.57i	416.37-60.02i	417.32-61.11i	416.64-60.47i	416.85-60.49i	417.08-60.74i	417.75-60.86i	417.5-61.05i	416.96-60.74i	416.35-60.84i	417.1-60.57i	416.76-60.67i	417.6-60.91i	417.49-61.13i	417.85-60.86i	417.04-61.1i	416.86-60.62i	417.35-61.12i	416.62-60.96i	416.41-60.79i	416.8-60.8i	416.96-60.91i	416.7-60.84i	417.41-61.16i	416.93-61.41i	416.78-60.24i	417.11-60.63i	416.9-60.98i	416.97-61.08i	417.18-60.6i	416.58-60.69i	417.03-61.47i	417.72-60.85i	417.96-60.8i	417.69-61.17i	417.91-60.68i	417.64-60.71i	417.33-60.8i	416.92-60.71i	417.87-61.18i	418.01-61.05i	417.27-60.53i	418.08-61.14i
416.72-60.2i	416.61-60.41i	416.19-60.38i	416.34-60.58i	414.94-60.37i	415.32-60.68i	415.31-60.45i	415.15-60.43i	415.17-60.01i	416.08-60.93i	415.86-59.73i	415.36-60.48i	416.22-60.03i	416.56-60.53i	416.66-60.68i	415.67-60.41i	415.28-60.3i	415.86-60.46i	415.74-60.38i	416.14-60.8i	416.17-60.62i	416.33-60.53i	415.58-60.45i	415.32-60.35i	416.27-61.02i	415.5-60.31i	415.53-60.76i	415.35-60.7i	415.36-60.82i	415.28-60.56i	415.77-60.74i	415.87-60.56i	415.72-60.49i	415.79-60.5i	416.16-60.16i	415.8-60.76i	416.06-60.79i	415.96-60.51i	416.05-60.7i	416.62-60.89i	417.07-60.67i	416.46-60.4i	416.56-60.59i	416.65-60.63i	416.24-60.67i	416.11-60.78i	416.33-61i	416.54-60.67i	416.06-60.61i	416.77-60.9i
415.73-59.95i	415.58-60.25i	414.82-60.45i	415-60.35i	413.52-59.68i	414.02-60.17i	414.38-60.18i	414.37-60.1i	414.02-60.01i	415.17-60.12i	414.73-60.01i	414.67-60.09i	414.91-60.09i	415.38-60.32i	415.3-60.41i	414.52-60.23i	414.47-60.21i	414.68-60.69i	414.57-60.2i	415.36-60.31i	415.14-60.46i	415.3-60.32i	414.8-60.29i	414.47-60.32i	414.8-60.32i	414.39-60.21i	414.4-59.83i	414.05-60.14i	414.85-60.52i	414.45-60.37i	414.71-60.47i	414.71-60.45i	414.56-60.39i	414.92-60.52i	414.71-60.52i	414.93-60.41i	414.61-60.3i	414.99-60.41i	414.92-60.49i	415.51-60.49i	415.91-60.54i	415.82-60.36i	415.62-60.32i	416-60.35i	415.17-60.33i	415.09-60.28i	415.15-60.32i	415.52-60.51i	415.04-60.67i	415.67-60.65i
414.71-59.9i	414.59-60.03i	414.26-59.89i	414.06-60.03i	412.84-60.03i	413.05-59.91i	413.17-60.15i	412.96-59.81i	413.15-59.97i	414.3-60.04i	413.55-59.86i	413.65-60i	413.89-60.26i	414.34-59.95i	414.59-60.27i	413.57-60.29i	413.46-59.95i	413.84-60.38i	413.57-60.08i	414.32-60.21i	414.18-60.35i	414.2-60.15i	413.79-60.07i	413.54-60.17i	413.74-60.16i	413.23-60.04i	413.04-60.13i	413.15-60.07i	413.91-60.2i	413.41-60.28i	413.73-60.24i	413.73-60.29i	413.36-60.18i	413.82-60.21i	413.74-60.18i	413.87-60.26i	413.56-60.14i	413.85-60.27i	413.82-60.2i	414.4-60.27i	415.03-60.32i	414.8-60.14i	414.45-60.12i	414.41-60.07i	414.11-60.13i	414.25-60.03i	414.04-60.24i	414.45-60.49i	413.92-60.22i	414.68-60.44i
413.65-59.85i	413.35-59.9i	412.94-59.78i	412.93-59.76i	411.73-59.74i	411.96-59.7i	412.03-59.94i	411.99-59.72i	411.89-59.75i	413.09-59.99i	412.59-59.74i	412.49-59.8i	412.76-59.86i	413.4-60.12i	413.44-60.1i	412.53-59.83i	412.46-59.88i	412.72-59.91i	412.43-59.96i	413.16-60.03i	413.13-60.01i	413.14-60.1i	412.74-59.95i	412.37-59.92i	412.63-60.03i	412.31-59.87i	412.25-59.9i	411.98-59.84i	412.81-60.02i	412.28-60.04i	412.62-60.08i	412.69-60.08i	412.42-59.99i	412.76-59.99i	412.63-60.06i	412.77-59.98i	412.49-59.98i	412.85-60.07i	412.84-60.06i	413.36-60.12i	413.9-60.13i	413.72-59.99i	413.46-60.04i	413.32-60.04i	413.07-60.02i	413.05-60.11i	413.2-60.12i	413.29-60.16i	413-60.11i	413.6-60.27i
412.57-59.65i	412.35-59.62i	411.73-59.6i	411.98-59.6i	410.64-59.49i	410.96-59.45i	411.12-59.52i	410.91-59.55i	410.85-59.45i	412.2-59.72i	411.5-59.58i	411.47-59.61i	411.81-59.68i	412.42-59.74i	412.4-59.74i	411.58-59.71i	411.39-59.56i	411.6-59.73i	411.4-59.8i	412.14-59.84i	412.06-59.95i	412.16-59.82i	411.67-59.75i	411.39-59.81i	411.54-59.69i	411.4-59.68i	411.16-59.73i	410.96-59.67i	411.7-59.76i	411.29-59.73i	411.58-59.84i	411.67-59.82i	411.27-59.74i	411.71-59.77i	411.78-59.84i	411.74-59.8i	411.36-59.85i	411.71-59.8i	411.79-59.83i	412.38-59.87i	412.81-59.88i	412.66-59.72i	412.46-59.74i	412.2-59.72i	411.95-59.69i	411.95-59.71i	412.08-59.8i	412.2-59.88i	411.94-59.87i	412.52-59.89i
411.54-59.55i	411.32-59.45i	410.87-59.43i	411.08-59.37i	409.59-59.14i	409.86-59.3i	410.06-59.28i	409.96-59.33i	409.85-59.38i	411.16-59.5i	410.52-59.35i	410.43-59.28i	410.83-59.59i	411.43-59.52i	411.36-59.58i	410.6-59.41i	410.32-59.37i	410.79-59.47i	410.34-59.5i	411.16-59.63i	411.02-59.64i	411.1-59.61i	410.74-59.47i	410.42-59.55i	410.59-59.51i	410.25-59.48i	410.24-59.48i	410.03-59.61i	410.77-59.56i	410.3-59.44i	410.61-59.62i	410.61-59.59i	410.22-59.44i	410.55-59.56i	410.72-59.74i	410.63-59.52i	410.4-59.55i	410.69-59.55i	410.96-59.69i	411.26-59.61i	411.73-59.64i	411.49-59.6i	411.44-59.59i	411.31-59.46i	410.91-59.48i	411.01-59.58i	411.1-59.56i	411.09-59.78i	410.99-59.6i	411.6-59.73i
410.44-59.19i	410.25-59.24i	409.86-59.17i	409.98-59.18i	408.68-59.08i	408.96-59.02i	409.09-59.05i	408.96-59.04i	408.95-59.01i	410-59.29i	409.52-59i	409.44-59.15i	409.81-59.17i	410.29-59.41i	410.25-59.24i	409.51-59.27i	409.29-59.12i	409.63-59.26i	409.4-59.23i	409.95-59.4i	410.05-59.28i	410.09-59.35i	409.61-59.38i	409.36-59.24i	409.66-59.26i	409.18-59.38i	409.18-59.22i	408.99-59.31i	409.7-59.34i	409.26-59.23i	409.57-59.41i	409.65-59.4i	409.25-59.34i	409.67-59.32i	409.54-59.35i	409.82-59.25i	409.38-59.29i	409.74-59.44i	409.8-59.43i	410.3-59.43i	410.8-59.41i	410.53-59.38i	410.37-59.3i	410.33-59.25i	409.93-59.27i	409.92-59.32i	410.03-59.4i	410.17-59.49i	409.8-59.46i	410.48-59.63i
409.38-58.98i	409.27-58.96i	408.87-58.88i	408.94-59.01i	407.6-58.77i	407.82-58.76i	408.12-58.83i	407.92-58.74i	407.9-58.84i	408.98-59.08i	408.45-58.81i	408.44-58.87i	408.76-58.94i	409.32-59.15i	409.37-59.14i	408.5-58.9i	408.25-58.97i	408.63-58.96i	408.41-58.94i	409.03-59.09i	409.04-59.1i	409.03-59.16i	408.64-59.03i	408.3-59.05i	408.57-59.04i	408.19-58.98i	408.04-58.93i	407.87-58.99i	408.71-59.14i	408.19-59.03i	408.56-59.12i	408.57-59.15i	408.23-58.97i	408.56-59.07i	408.57-59.13i	408.64-59.14i	408.43-59.03i	408.74-59.06i	408.76-59.12i	409.3-59.19i	409.79-59.21i	409.54-59.03i	409.39-59.1i	409.23-59.09i	408.93-59.02i	409.02-59.09i	408.99-59.08i	409.11-59.23i	408.84-59.19i	409.49-59.34i
408.56-58.71i	408.3-58.73i	407.82-58.49i	407.93-58.7i	406.59-58.49i	406.93-58.49i	406.99-58.49i	406.94-58.47i	406.86-58.49i	408.07-58.73i	407.38-58.45i	407.39-58.63i	407.84-58.77i	408.34-58.71i	408.23-58.77i	407.52-58.52i	407.31-58.7i	407.62-58.54i	407.41-58.66i	408.1-58.87i	408.02-58.89i	408.1-58.82i	407.74-58.68i	407.32-58.77i	407.51-58.7i	407.12-58.7i	407.11-58.8i	407-58.69i	407.58-58.75i	407.17-58.68i	407.49-58.89i	407.59-58.81i	407.3-58.74i	407.56-58.7i	407.52-58.74i	407.7-58.71i	407.29-58.78i	407.69-58.87i	407.6-58.85i	408.27-58.97i	408.81-58.86i	408.56-58.89i	408.38-58.75i	408.35-58.77i	408.01-58.76i	408.01-58.75i	407.97-58.83i	408.21-58.84i	407.91-58.81i	408.41-58.98i
407.37-58.6i	407.36-58.55i	406.94-58.34i	406.91-58.57i	405.67-58.27i	405.84-58.36i	405.99-58.39i	405.99-58.29i	405.86-58.45i	406.97-58.73i	406.42-58.52i	406.39-58.46i	406.88-58.54i	407.3-58.59i	407.31-58.68i	406.49-58.46i	406.2-58.57i	406.52-58.55i	406.39-58.52i	407.03-58.7i	406.96-58.77i	407.17-58.66i	406.59-58.65i	406.43-58.62i	406.52-58.46i	406.19-58.58i	406.13-58.6i	406.1-58.53i	406.74-58.48i	406.16-58.54i	406.53-58.73i	406.56-58.83i	406.24-58.6i	406.6-58.54i	406.56-58.6i	406.66-58.58i	406.33-58.64i	406.71-58.66i	406.58-58.84i	407.26-58.77i	407.81-58.7i	407.51-58.61i	407.3-58.75i	407.29-58.6i	407.05-58.63i	406.92-58.55i	406.95-58.56i	407.1-58.86i	406.82-58.82i	407.51-58.9i
406.46-58.16i	406.27-58.2i	405.79-58.09i	406.01-58.17i	404.74-58.03i	404.94-57.92i	405.05-58.03i	404.96-57.97i	404.88-58.02i	406.07-58.3i	405.44-58.05i	405.46-58.1i	405.73-58.15i	406.34-58.32i	406.29-58.3i	405.5-58.18i	405.32-58.27i	405.58-58.21i	405.35-58.27i	406.07-58.29i	405.97-58.3i	406.07-58.32i	405.66-58.24i	405.32-58.29i	405.53-58.14i	405.24-58.13i	405.23-58.18i	404.91-58.17i	405.68-58.2i	405.17-58.28i	405.57-58.34i	405.49-58.38i	405.3-58.23i	405.52-58.33i	405.51-58.37i	405.75-58.25i	405.39-58.32i	405.73-58.34i	405.7-58.36i	406.19-58.34i	406.74-58.4i	406.57-58.31i	406.48-58.22i	406.25-58.28i	405.89-58.21i	405.95-58.25i	405.94-58.39i	406.08-58.44i	405.9-58.28i	406.48-58.59i
405.41-57.88i	405.3-57.96i	404.87-57.82i	404.91-57.88i	403.74-57.74i	403.84-57.69i	404.09-57.74i	403.96-57.66i	403.91-57.8i	405.02-58.03i	404.48-57.8i	404.47-57.84i	404.83-57.97i	405.25-58.05i	405.33-58.06i	404.57-57.9i	404.22-57.83i	404.63-58i	404.33-57.94i	405.1-58.15i	405.03-58.23i	405.07-58.01i	404.74-57.97i	404.23-57.95i	404.61-57.98i	404.25-57.99i	404.18-57.9i	404.02-57.84i	404.63-58i	404.19-58i	404.6-58.16i	404.64-58.09i	404.25-57.95i	404.67-58.02i	404.46-58.1i	404.71-58.04i	404.31-58.01i	404.73-57.98i	404.68-58.06i	405.17-58.08i	405.8-58.11i	405.44-58i	405.3-58.06i	405.35-57.94i	404.93-58.01i	404.97-58.06i	404.84-58.16i	405.17-58.12i	404.83-58.15i	405.39-58.2i
404.52-57.55i	404.52-57.66i	403.96-57.5i	404.04-57.64i	402.82-57.38i	402.9-57.42i	403.15-57.37i	402.96-57.45i	402.93-57.41i	404.15-57.8i	403.56-57.5i	403.49-57.4i	403.87-57.65i	404.37-57.71i	404.41-57.66i	403.62-57.7i	403.27-57.6i	403.64-57.62i	403.56-57.58i	404.23-57.76i	404.12-57.71i	404.34-57.76i	403.74-57.68i	403.58-57.66i	403.58-57.65i	403.29-57.66i	403.17-57.69i	403.05-57.66i	403.81-57.77i	403.26-57.78i	403.63-57.85i	403.77-57.82i	403.31-57.74i	403.76-57.61i	403.63-57.83i	403.91-57.66i	403.44-57.63i	403.81-57.59i	403.76-57.68i	404.39-57.82i	404.89-57.8i	404.7-57.72i	404.48-57.78i	404.23-57.71i	404.02-57.75i	404.01-57.63i	403.95-57.59i	404.23-57.83i	403.9-57.65i	404.56-58i
403.57-57.38i	403.27-57.28i	402.97-57.35i	402.97-57.38i	401.64-57.22i	402.05-57.17i	402.2-57.11i	401.92-57.06i	402.04-57.27i	403.14-57.45i	402.51-57.2i	402.53-57.29i	402.9-57.42i	403.45-57.53i	403.36-57.59i	402.62-57.34i	402.32-57.24i	402.74-57.32i	402.41-57.36i	403.11-57.57i	403.18-57.66i	403.21-57.58i	402.67-57.39i	402.42-57.37i	402.65-57.39i	402.27-57.38i	402.17-57.26i	402.06-57.35i	402.75-57.46i	402.26-57.45i	402.55-57.6i	402.63-57.51i	402.43-57.45i	402.59-57.38i	402.62-57.54i	402.65-57.57i	402.52-57.41i	402.63-57.56i	402.83-57.61i	403.27-57.47i	403.9-57.44i	403.56-57.59i	403.42-57.38i	403.33-57.41i	403.06-57.38i	403.02-57.6i	402.91-57.57i	403.27-57.66i	402.94-57.54i	403.47-57.7i
402.53-57.01i	402.36-57.02i	402.05-57i	401.87-56.99i	400.78-56.73i	400.87-56.83i	401.22-57.05i	400.81-56.77i	400.98-56.82i	402-57.1i	401.4-56.8i	401.55-56.79i	401.79-57.02i	402.45-57.27i	402.33-57.12i	401.62-56.97i	401.19-56.93i	401.59-57.01i	401.41-56.96i	402-57.17i	402.04-57.16i	402.11-57.1i	401.64-57i	401.3-57i	401.61-57.09i	401.34-57.08i	401.14-57.1i	400.93-57.01i	401.73-57.03i	401.28-57.13i	401.53-57.28i	401.54-57.18i	401.37-57.09i	401.62-57.1i	401.54-57.17i	401.64-57.16i	401.37-57.08i	401.82-57.13i	401.64-57.11i	402.2-57.33i	402.85-57.15i	402.49-57.04i	402.4-57.05i	402.31-57.02i	402-57.12i	402-57.11i	401.95-57.17i	402.25-57.16i	401.75-57.26i	402.47-57.28i
401.61-56.67i	401.52-56.78i	400.88-56.62i	401.12-56.73i	399.8-56.56i	400.04-56.57i	400.13-56.62i	400.08-56.52i	400.04-56.61i	401.05-56.83i	400.59-56.72i	400.47-56.73i	400.84-56.89i	401.45-56.72i	401.34-56.96i	400.66-56.82i	400.4-56.65i	400.73-56.76i	400.55-56.81i	401.28-56.98i	401.06-56.83i	401.22-56.86i	400.69-56.81i	400.43-56.91i	400.66-56.88i	400.26-56.93i	400.15-56.82i	400.02-56.83i	400.87-56.89i	400.32-56.81i	400.65-56.88i	400.59-56.91i	400.4-56.72i	400.8-56.84i	400.67-56.95i	400.73-56.95i	400.49-56.82i	400.87-56.97i	400.85-56.9i	401.34-56.97i	401.95-56.95i	401.71-56.95i	401.56-56.89i	401.46-56.74i	401.02-56.8i	401.13-56.84i	400.98-56.88i	401.26-56.93i	401.05-56.9i	401.52-57.07i
400.53-56.34i	400.42-56.4i	399.96-56.32i	400.06-56.49i	398.73-56.31i	398.94-56.22i	399.33-56.29i	399.16-56.26i	399.22-56.33i	400.26-56.64i	399.68-56.55i	399.62-56.24i	399.87-56.59i	400.54-56.63i	400.5-56.5i	399.84-56.43i	399.45-56.51i	399.69-56.46i	399.45-56.44i	400.14-56.59i	400.08-56.58i	400.2-56.64i	399.73-56.52i	399.45-56.5i	399.72-56.44i	399.45-56.58i	399.26-56.4i	399.16-56.45i	399.82-56.55i	399.35-56.55i	399.69-56.72i	399.73-56.63i	399.42-56.44i	399.82-56.63i	399.65-56.6i	399.77-56.58i	399.55-56.56i	399.98-56.54i	399.84-56.63i	400.21-56.79i	400.96-56.7i	400.7-56.58i	400.57-56.56i	400.43-56.59i	400.03-56.6i	400.14-56.67i	400.03-56.63i	400.18-56.75i	399.93-56.62i	400.57-56.67i
399.74-56.4i	399.66-56.21i	399.13-56.18i	399.24-56.41i	397.87-56.3i	398.25-55.94i	398.38-56.03i	398.4-56.11i	398.22-56.26i	399.3-56.2i	398.8-56.05i	398.69-56.31i	399.11-56.34i	399.52-56.35i	399.38-56.34i	398.81-56.25i	398.54-56.21i	398.8-56.5i	398.76-56.29i	399.33-56.38i	399.29-56.43i	399.4-56.42i	399.05-56.34i	398.71-56.47i	398.83-56.32i	398.37-56.22i	398.36-56.28i	398.21-56.19i	398.95-56.43i	398.46-56.32i	398.75-56.29i	398.84-56.42i	398.62-56.22i	398.93-56.31i	398.88-56.39i	399.05-56.45i	398.55-56.49i	399.07-56.34i	398.93-56.41i	399.58-56.47i	399.99-56.57i	399.81-56.35i	399.67-56.44i	399.56-56.24i	399.21-56.29i	399.26-56.4i	399.1-56.42i	399.36-56.55i	399.21-56.56i	399.69-56.55i
398.69-55.79i	398.6-55.76i	398.1-55.7i	398.31-55.88i	397.08-55.6i	397.12-55.61i	397.33-55.6i	396.99-55.52i	397.17-55.72i	398.22-55.94i	397.67-55.47i	397.62-55.79i	398.27-55.79i	398.52-55.97i	398.68-55.9i	397.8-55.83i	397.44-55.77i	397.78-55.97i	397.63-55.82i	398-55.99i	398.25-55.98i	398.31-55.88i	397.81-55.84i	397.67-55.85i	397.89-55.78i	397.41-55.92i	397.37-55.94i	397.18-55.72i	397.9-56.03i	397.44-55.94i	397.74-55.99i	397.77-55.88i	397.56-55.81i	397.74-55.94i	397.67-55.97i	397.91-55.99i	397.56-55.82i	398-55.95i	397.93-55.93i	398.39-56.07i	399.02-55.89i	398.72-55.88i	398.57-55.93i	398.52-55.78i	398.14-55.88i	398.26-55.71i	397.94-55.95i	398.35-56.07i	398.15-56.05i	398.78-56.28i
397.67-55.65i	397.76-55.54i	397.2-55.57i	397.24-55.55i	396.05-55.4i	396.17-55.32i	396.47-55.4i	396.26-55.42i	396.49-55.61i	397.59-55.62i	396.82-55.62i	396.88-55.5i	397.12-55.43i	397.66-55.61i	397.64-55.74i	396.9-55.57i	396.72-55.55i	396.89-55.68i	396.86-55.57i	397.47-55.88i	397.23-55.98i	397.27-55.65i	396.83-55.6i	396.46-55.83i	396.98-55.58i	396.73-55.57i	396.45-55.59i	396.3-55.6i	397.07-55.63i	396.62-55.56i	396.94-55.76i	396.84-55.75i	396.83-55.55i	396.8-55.61i	396.84-55.69i	396.82-55.8i	396.56-55.62i	396.98-55.69i	397.18-55.75i	397.55-55.72i	398.11-55.85i	397.89-55.83i	397.81-55.66i	397.66-55.66i	397.26-55.56i	397.36-55.75i	397.1-55.63i	397.43-55.87i	397.17-55.85i	397.79-55.88i
396.92-55.08i	396.74-55.15i	396.31-55.13i	396.49-55.36i	395.26-55.02i	395.51-55i	395.48-54.98i	395.38-55.02i	395.36-55.06i	396.53-55.38i	395.98-55i	395.94-55.03i	396.29-55.21i	396.68-55.37i	396.79-55.39i	396.08-55.02i	395.73-55.31i	396.12-55.29i	396.04-55.1i	396.54-55.48i	396.4-55.42i	396.58-55.25i	396.07-55.24i	395.91-55.26i	396.17-55.37i	395.63-55.36i	395.55-55.29i	395.29-55.07i	396.04-55.3i	395.56-55.2i	395.88-55.33i	395.88-55.24i	395.7-55.28i	396.1-55.22i	396.02-55.55i	396.13-55.37i	396.01-55.24i	396.25-55.42i	396.21-55.21i	396.62-55.51i	397.16-55.4i	396.89-55.39i	396.9-55.32i	396.71-55.24i	396.43-55.3i	396.4-55.33i	396.44-55.5i	396.75-55.29i	396.2-55.54i	396.95-55.68i
395.98-54.97i	395.69-54.96i	395.37-54.74i	395.51-54.92i	394.27-54.74i	394.45-54.74i	394.64-54.8i	394.53-54.75i	394.58-54.79i	395.56-55.03i	394.89-54.8i	395.11-54.81i	395.43-55.09i	395.66-54.97i	395.73-55.06i	395.02-55i	394.81-54.91i	395.16-54.98i	394.97-54.91i	395.52-55.02i	395.49-55.04i	395.56-55.22i	395.17-54.87i	394.7-55.13i	395.18-54.83i	394.67-54.86i	394.54-54.91i	394.41-54.91i	395.06-55.05i	394.75-54.89i	395.04-54.82i	395.16-55.05i	394.85-54.94i	395.12-55.12i	394.9-54.92i	395.18-55.1i	394.77-55.22i	395.32-55.04i	395.03-55.12i	395.78-55.1i	396.36-55.14i	396.01-55.1i	395.91-55.09i	395.85-55.07i	395.56-54.8i	395.42-55.05i	395.26-55.34i	395.55-55.18i	395.33-55.21i	395.93-55.19i
394.82-54.56i	394.9-54.63i	394.55-54.62i	394.53-54.58i	393.23-54.41i	393.52-54.39i	393.66-54.36i	393.55-54.48i	393.5-54.4i	394.56-54.76i	393.98-54.4i	394.05-54.57i	394.54-54.7i	394.82-54.66i	394.83-54.77i	394.16-54.53i	393.8-54.51i	394.26-54.63i	393.94-54.57i	394.64-54.78i	394.49-54.77i	394.58-54.66i	394.23-54.61i	393.92-54.68i	394.14-54.65i	393.87-54.66i	393.58-54.58i	393.52-54.54i	394.2-54.78i	393.67-54.72i	394.13-54.82i	394.14-54.7i	393.98-54.74i	394.2-54.6i	394.02-54.79i	394.22-54.8i	393.96-54.67i	394.34-54.68i	394.42-54.93i	394.66-54.84i	395.38-54.8i	395.09-54.72i	394.94-54.6i	394.86-54.72i	394.34-54.49i	394.59-54.6i	394.51-54.84i	394.77-54.76i	394.43-54.91i	394.93-54.81i
393.98-54.18i	393.96-54.1i	393.64-54.16i	393.59-54.21i	392.37-54.15i	392.53-53.99i	392.79-53.96i	392.64-53.98i	392.75-54.02i	393.72-54.32i	393.12-54.07i	393.19-54.08i	393.46-54.24i	393.91-54.24i	394.03-54.4i	393.28-54.14i	393.01-54.14i	393.25-54.14i	393.27-54.27i	393.75-54.37i	393.62-54.2i	393.77-54.36i	393.33-54.2i	392.98-54.2i	393.25-54.37i	392.78-54.17i	392.87-54.18i	392.63-54.27i	393.34-54.26i	392.86-54.27i	393.29-54.28i	393.17-54.37i	392.96-54.25i	393.19-54.35i	393.11-54.35i	393.29-54.14i	393.06-54.13i	393.39-54.33i	393.16-54.4i	393.79-54.31i	394.34-54.36i	394.08-54.2i	394.07-54.29i	393.92-54.3i	393.63-54.27i	393.65-54.36i	393.53-54.42i	393.7-54.4i	393.36-54.43i	394.15-54.45i
393.25-53.93i	393.07-54.03i	392.71-53.87i	392.65-54.06i	391.54-53.73i	391.69-53.76i	391.89-53.71i	391.84-53.82i	391.82-53.84i	392.84-53.96i	392.15-53.83i	392.17-53.84i	392.73-54.03i	393.03-54.12i	393.09-54.08i	392.24-53.97i	392.1-53.97i	392.38-54.01i	392.18-54.07i	392.9-54.14i	392.66-53.93i	392.7-54.13i	392.47-54.04i	392-54i	392.19-53.97i	391.87-53.92i	391.88-54.08i	391.67-54i	392.5-54.01i	391.95-54.02i	392.23-54.11i	392.19-54.03i	392.06-53.99i	392.39-53.97i	392.36-53.96i	392.39-53.98i	392.14-53.99i	392.49-53.99i	392.47-53.95i	392.92-54.23i	393.42-54.15i	393.24-54.06i	393.2-54.01i	393.05-54.08i	392.62-54.03i	392.67-54.02i	392.66-54.11i	392.95-54.04i	392.62-54.04i	393.23-54.21i
392.36-53.36i	392.29-53.5i	391.87-53.44i	391.91-53.52i	390.7-53.3i	390.79-53.27i	391.02-53.2i	390.99-53.34i	390.97-53.26i	391.95-53.53i	391.38-53.35i	391.47-53.33i	391.8-53.55i	392.1-53.6i	392.23-53.57i	391.44-53.53i	391.24-53.49i	391.55-53.55i	391.27-53.43i	391.97-53.65i	391.81-53.65i	391.92-53.55i	391.61-53.64i	391.17-53.58i	391.42-53.51i	391.1-53.57i	391.04-53.49i	390.82-53.45i	391.57-53.62i	391.12-53.5i	391.49-53.65i	391.44-53.57i	391.28-53.49i	391.65-53.52i	391.4-53.53i	391.64-53.5i	391.33-53.56i	391.6-53.6i	391.5-53.62i	392.1-53.7i	392.69-53.55i	392.38-53.61i	392.34-53.61i	392.15-53.6i	391.67-53.66i	391.87-53.69i	391.73-53.71i	392.13-53.71i	391.67-53.69i	392.47-53.75i
391.38-53.14i	391.25-53.11i	390.87-53.01i	391.01-53.12i	389.64-52.91i	389.91-53.07i	390.05-52.96i	390.14-52.88i	389.94-52.93i	390.99-53.24i	390.43-53.01i	390.46-53.08i	390.92-53.13i	391.27-53.34i	391.28-53.21i	390.56-53.16i	390.27-53.12i	390.76-53.1i	390.34-53.21i	391.08-53.27i	390.86-53.24i	391.06-53.23i	390.63-53.24i	390.39-53.3i	390.55-53.12i	390.12-53.13i	390.2-53.17i	390.08-53.15i	390.76-53.28i	390.09-53.13i	390.47-53.5i	390.48-53.43i	390.32-53.21i	390.55-53.25i	390.55-53.29i	390.57-53.29i	390.3-53.15i	390.79-53.36i	390.64-53.22i	391.12-53.4i	391.73-53.3i	391.42-53.36i	391.35-53.17i	391.15-53.26i	390.98-53.25i	390.99-53.32i	390.8-53.23i	391.13-53.35i	390.93-53.28i	391.36-53.45i
390.51-52.78i	390.38-52.75i	390-52.59i	390-52.82i	389.02-52.56i	389.06-52.67i	389.2-52.77i	389.16-52.68i	389.13-52.67i	390.07-52.97i	389.58-52.72i	389.69-52.81i	389.93-52.85i	390.36-52.87i	390.49-53.01i	389.72-52.82i	389.45-52.81i	389.81-52.83i	389.65-52.75i	390.19-52.91i	390.1-53.02i	390.13-52.99i	389.82-52.91i	389.45-52.95i	389.67-52.87i	389.35-53i	389.24-52.7i	389.06-52.86i	389.78-52.89i	389.32-52.86i	389.68-52.96i	389.71-52.85i	389.43-52.92i	389.68-52.88i	389.66-52.9i	389.73-52.95i	389.61-52.88i	389.87-52.98i	389.77-52.85i	390.28-53.14i	390.85-52.94i	390.76-52.95i	390.55-53.05i	390.44-52.93i	390.19-52.84i	389.91-53.07i	389.84-53.06i	390.19-53.05i	390.04-53.08i	390.62-52.99i
389.59-52.38i	389.76-52.45i	389.28-52.39i	389.27-52.34i	388.05-52.26i	388.28-52.22i	388.4-52.27i	388.28-52.25i	388.27-52.33i	389.32-52.59i	388.82-52.3i	388.82-52.29i	389.24-52.64i	389.38-52.59i	389.63-52.56i	388.97-52.44i	388.6-52.52i	388.91-52.51i	388.67-52.42i	389.38-52.58i	389.17-52.55i	389.39-52.58i	388.88-52.37i	388.64-52.37i	388.82-52.49i	388.52-52.39i	388.46-52.5i	388.35-52.45i	388.84-52.45i	388.43-52.35i	388.87-52.59i	388.75-52.46i	388.54-52.42i	388.91-52.48i	388.69-52.45i	388.97-52.46i	388.88-52.7i	389.01-52.59i	389.05-52.46i	389.51-52.63i	390.18-52.66i	389.84-52.63i	389.7-52.48i	389.56-52.49i	389.32-52.58i	389.31-52.57i	389.13-52.59i	389.44-52.74i	389-52.53i	389.78-52.67i
388.74-51.97i	388.75-52.04i	388.3-51.94i	388.34-52.02i	387.1-51.95i	387.35-51.86i	387.52-51.8i	387.41-51.84i	387.4-51.84i	388.43-52.08i	388-51.85i	387.96-51.93i	388.32-52.02i	388.69-52.12i	388.85-52.1i	388.08-52.04i	387.84-51.93i	388.07-51.92i	387.67-51.98i	388.48-52.04i	388.15-52.1i	388.28-52.12i	388.05-52.17i	387.92-52.08i	387.81-51.96i	387.63-51.9i	387.31-52.08i	387.36-51.87i	387.84-51.87i	387.48-52.01i	387.96-52.15i	387.92-52.02i	387.77-52.02i	387.93-52i	387.99-52.22i	388.08-52.18i	387.69-52.1i	388.18-52.15i	388.23-52.13i	388.43-52.3i	389.24-52.13i	388.86-52.12i	388.6-51.92i	388.74-51.96i	388.42-52.01i	388.31-52.12i	388.13-52.03i	388.45-52.23i	388.19-52.15i	388.89-52.33i
387.92-51.71i	387.92-51.79i	387.44-51.71i	387.41-51.82i	386.37-51.45i	386.42-51.58i	386.67-51.69i	386.63-51.47i	386.58-51.47i	387.93-51.69i	386.98-51.68i	387.23-51.5i	387.21-51.64i	387.86-51.53i	387.91-52.09i	387.46-51.48i	386.48-51.55i	386.8-51.72i	387.06-51.51i	387.7-51.84i	387.55-51.63i	387.6-52.12i	387.13-51.89i	386.63-51.79i	386.94-51.54i	386.7-51.72i	386.7-51.65i	386.72-51.72i	387.17-51.84i	386.81-51.75i	387.16-51.81i	387.43-51.95i	386.82-51.98i	387.24-51.76i	387.08-51.93i	387.16-51.75i	386.98-51.9i	387.24-51.81i	387.29-51.71i	387.87-51.64i	388.24-51.89i	387.99-51.7i	387.97-51.77i	387.93-51.94i	387.38-51.74i	387.47-51.8i	387.34-51.84i	387.45-51.91i	387.31-51.78i	388.04-51.88i
387.18-51.32i	387.24-51.45i	386.74-51.17i	386.65-51.43i	385.75-51.33i	385.94-51.1i	385.8-51.33i	385.96-51.19i	385.88-51.27i	386.86-51.63i	386.14-51.23i	386.56-51.2i	386.87-51.33i	386.72-51.47i	387.16-51.53i	386.51-51.34i	386.1-51.45i	386.61-51.26i	386.21-51.25i	386.97-51.66i	386.74-51.63i	386.91-51.56i	386.55-51.36i	386.22-51.41i	386.47-51.34i	386.04-51.61i	385.93-51.52i	385.78-51.31i	386.6-51.33i	386.09-51.46i	386.42-51.39i	386.44-51.52i	386.11-51.43i	386.46-51.36i	386.31-51.39i	386.52-51.4i	386.31-51.49i	386.86-51.51i	386.41-51.41i	386.99-51.5i	387.47-51.45i	387.23-51.51i	386.99-51.5i	387.12-51.62i	386.89-51.53i	387.05-51.34i	386.69-51.53i	386.79-51.63i	386.66-51.55i	387.28-51.65i
386.2-51.04i	386.19-50.83i	385.91-50.77i	385.9-50.99i	384.71-50.64i	384.77-51.02i	384.75-51i	385.02-50.61i	384.82-50.87i	385.87-50.96i	385.45-50.77i	385.31-50.87i	385.85-51.03i	386.02-51.03i	386.06-51.02i	385.48-50.87i	385.14-50.94i	385.36-50.93i	385.15-50.8i	385.78-51.09i	385.74-51.02i	385.78-51.04i	385.42-51i	385.19-51.02i	385.35-51.02i	384.97-50.94i	384.96-50.87i	384.87-50.88i	385.45-50.96i	385.11-50.92i	385.38-50.94i	385.37-50.96i	385.13-50.91i	385.52-50.96i	385.31-50.99i	385.47-50.95i	385.22-50.98i	385.76-51i	385.51-51.05i	385.95-51.1i	386.49-51.09i	386.39-51.09i	386.24-51.01i	386.17-51.01i	385.69-51.05i	385.85-51.03i	385.64-51.08i	385.9-51.1i	385.66-51.09i	386.19-51.2i
385.34-50.46i	385.5-50.38i	384.99-50.48i	384.92-50.54i	383.79-50.27i	384.04-50.36i	384.12-50.34i	384.21-50.34i	384.14-50.32i	385.17-50.58i	384.55-50.37i	384.62-50.4i	385-50.49i	385.25-50.52i	385.35-50.66i	384.66-50.53i	384.33-50.48i	384.71-50.53i	384.53-50.44i	385.17-50.62i	384.78-50.65i	385.02-50.63i	384.77-50.52i	384.34-50.51i	384.67-50.53i	384.27-50.53i	384.25-50.46i	384-50.53i	384.66-50.5i	384.25-50.52i	384.66-50.63i	384.61-50.55i	384.31-50.45i	384.57-50.52i	384.56-50.61i	384.7-50.56i	384.46-50.55i	384.75-50.56i	384.73-50.62i	385.11-50.7i	385.75-50.68i	385.61-50.6i	385.34-50.69i	385.25-50.54i	385.04-50.59i	385.05-50.57i	384.87-50.63i	385.12-50.65i	384.83-50.64i	385.39-50.75i
384.56-50.2i	384.58-50.14i	384.15-50.12i	384.13-50.2i	383.01-50.04i	383.17-49.97i	383.39-49.99i	383.43-49.95i	383.25-50.07i	384.24-50.23i	383.73-50.03i	383.78-49.98i	384.06-50.24i	384.4-50.26i	384.49-50.32i	383.8-50.17i	383.52-50.11i	383.91-50.12i	383.61-50.19i	384.29-50.28i	384.1-50.34i	384.26-50.31i	383.82-50.18i	383.6-50.19i	383.82-50.15i	383.53-50.19i	383.32-50.15i	383.16-50.08i	383.87-50.26i	383.35-50.22i	383.69-50.23i	383.7-50.25i	383.51-50.18i	383.85-50.24i	383.73-50.19i	383.84-50.18i	383.6-50.22i	384.1-50.22i	383.97-50.18i	384.39-50.42i	384.97-50.34i	384.67-50.27i	384.59-50.23i	384.46-50.24i	384.14-50.18i	384.14-50.24i	384.03-50.25i	384.26-50.39i	384.01-50.31i	384.75-50.49i
383.84-49.73i	383.84-49.78i	383.35-49.72i	383.44-49.74i	382.32-49.66i	382.5-49.57i	382.65-49.53i	382.64-49.65i	382.61-49.59i	383.55-49.89i	383.01-49.66i	383.1-49.62i	383.43-49.82i	383.65-49.84i	383.8-49.84i	383.09-49.77i	382.8-49.7i	383.14-49.73i	382.81-49.72i	383.64-49.97i	383.37-49.81i	383.55-49.92i	383.1-49.81i	382.75-49.81i	383.08-49.79i	382.71-49.84i	382.6-49.7i	382.56-49.77i	383.17-49.82i	382.64-49.75i	383.05-49.88i	383.03-49.83i	382.85-49.81i	383.09-49.82i	383-49.84i	383.18-49.81i	382.93-49.88i	383.35-49.95i	383.1-49.9i	383.53-49.98i	384.3-49.92i	384.01-49.91i	383.88-49.92i	383.68-49.92i	383.43-49.92i	383.5-49.95i	383.31-49.82i	383.59-49.95i	383.33-49.95i	383.9-50.06i
383.08-49.31i	383-49.37i	382.6-49.34i	382.61-49.39i	381.53-49.12i	381.7-49.18i	381.73-49.2i	381.81-49.16i	381.77-49.13i	382.77-49.39i	382.12-49.22i	382.26-49.34i	382.59-49.44i	382.79-49.41i	383.01-49.56i	382.27-49.39i	381.94-49.36i	382.29-49.4i	382.15-49.25i	382.8-49.54i	382.51-49.41i	382.56-49.47i	382.33-49.4i	382.01-49.38i	382.17-49.35i	381.83-49.37i	381.79-49.39i	381.72-49.31i	382.26-49.43i	381.85-49.43i	382.21-49.44i	382.22-49.44i	381.99-49.4i	382.33-49.36i	382.14-49.34i	382.37-49.44i	382.13-49.43i	382.48-49.5i	382.22-49.45i	382.7-49.65i	383.38-49.51i	383.17-49.5i	383.07-49.47i	382.97-49.51i	382.63-49.5i	382.56-49.42i	382.4-49.46i	382.73-49.61i	382.54-49.56i	383.12-49.66i
382.32-48.99i	382.18-49.01i	381.8-48.98i	381.75-49.02i	380.64-48.76i	380.8-48.8i	380.93-48.83i	381.03-48.79i	380.9-48.9i	381.93-49.1i	381.39-48.91i	381.32-48.85i	381.76-49i	382-49.12i	382.13-49.16i	381.55-49.05i	381.16-48.91i	381.43-49.06i	381.29-49.04i	381.97-49.1i	381.7-49.07i	381.91-49.1i	381.52-48.99i	381.16-49.02i	381.42-49.04i	381.12-48.97i	381.02-48.93i	380.84-49.07i	381.5-49.05i	381.13-49.04i	381.46-49.15i	381.41-49.09i	381.11-48.98i	381.38-49.01i	381.4-49.09i	381.46-49.07i	381.33-48.99i	381.65-49.15i	381.47-49.17i	381.95-49.3i	382.61-49.18i	382.38-49.07i	382.19-49.11i	382.14-49.09i	381.85-49.09i	381.8-49.09i	381.62-49.08i	381.97-49.17i	381.69-49.1i	382.23-49.24i
381.4-48.6i	381.44-48.55i	381.04-48.57i	381.03-48.61i	379.95-48.42i	380.06-48.42i	380.17-48.48i	380.29-48.42i	380.22-48.51i	381.17-48.75i	380.57-48.43i	380.63-48.47i	381.03-48.65i	381.27-48.67i	381.43-48.73i	380.63-48.58i	380.34-48.56i	380.76-48.61i	380.49-48.54i	381.24-48.68i	380.9-48.64i	381.1-48.73i	380.72-48.6i	380.37-48.55i	380.62-48.63i	380.25-48.63i	380.21-48.59i	380.09-48.61i	380.74-48.71i	380.24-48.68i	380.66-48.63i	380.57-48.74i	380.41-48.59i	380.69-48.56i	380.67-48.68i	380.76-48.64i	380.57-48.63i	380.92-48.68i	380.75-48.66i	381.23-48.76i	381.89-48.8i	381.63-48.72i	381.49-48.77i	381.31-48.79i	381.07-48.69i	381.02-48.68i	380.79-48.72i	381.2-48.82i	380.92-48.7i	381.38-48.96i
380.66-48.27i	380.66-48.27i	380.24-48.18i	380.27-48.23i	379.1-48.02i	379.33-48.08i	379.41-48.15i	379.55-48.07i	379.48-47.99i	380.32-48.41i	379.95-48.08i	379.98-48.11i	380.34-48.33i	380.57-48.34i	380.73-48.4i	379.94-48.19i	379.7-48.2i	380.12-48.27i	379.97-48.31i	380.45-48.4i	380.14-48.3i	380.34-48.44i	380.05-48.22i	379.74-48.2i	379.93-48.2i	379.6-48.26i	379.46-48.12i	379.38-48.28i	379.94-48.28i	379.51-48.2i	379.86-48.35i	379.84-48.35i	379.63-48.24i	379.89-48.23i	379.91-48.33i	379.98-48.32i	379.81-48.22i	380.22-48.32i	379.94-48.27i	380.36-48.35i	381.11-48.42i	380.88-48.34i	380.71-48.38i	380.64-48.37i	380.3-48.28i	380.35-48.23i	380.03-48.4i	380.46-48.45i	380.21-48.42i	380.77-48.58i
379.97-47.96i	379.93-47.89i	379.56-47.76i	379.52-47.75i	378.41-47.65i	378.56-47.67i	378.63-47.72i	378.9-47.57i	378.83-47.63i	379.64-47.93i	379.11-47.66i	379.19-47.78i	379.59-47.72i	379.85-47.92i	379.85-47.88i	379.21-47.76i	378.95-47.71i	379.21-47.83i	379.1-47.76i	379.68-47.93i	379.46-47.91i	379.63-47.94i	379.2-47.69i	378.95-47.85i	379.07-47.68i	378.75-47.8i	378.66-47.79i	378.72-47.73i	379.2-47.89i	378.76-47.87i	379.15-47.98i	378.99-47.98i	378.91-47.71i	379.22-47.88i	379.1-47.79i	379.24-47.85i	379.01-47.87i	379.39-47.98i	379.26-47.85i	379.61-48.03i	380.31-48.02i	380-47.92i	380.04-47.98i	379.8-47.87i	379.52-47.87i	379.53-48.01i	379.39-47.89i	379.73-47.95i	379.39-47.93i	379.99-48.05i
379.16-47.28i	379.16-47.41i	378.8-47.37i	378.75-47.4i	377.59-47.09i	377.81-47.22i	377.95-47.21i	378.09-47.27i	377.9-47.29i	378.84-47.69i	378.32-47.22i	378.45-47.39i	378.71-47.33i	378.89-47.57i	379.08-47.58i	378.53-47.43i	378.14-47.38i	378.37-47.35i	378.2-47.39i	378.82-47.54i	378.69-47.34i	378.78-47.55i	378.49-47.3i	378.17-47.47i	378.44-47.32i	378.13-47.34i	377.9-47.43i	377.89-47.39i	378.43-47.42i	377.92-47.41i	378.34-47.58i	378.4-47.49i	378.22-47.46i	378.4-47.38i	378.38-47.37i	378.36-47.46i	378.33-47.4i	378.66-47.45i	378.4-47.45i	378.87-47.74i	379.62-47.59i	379.33-47.57i	379.09-47.5i	379.15-47.55i	378.75-47.43i	378.78-47.6i	378.51-47.54i	378.81-47.59i	378.61-47.47i	379.02-47.63i
378.47-47.01i	378.47-47.02i	378.11-47.03i	378.08-47.12i	376.91-46.84i	377.19-46.83i	377.22-46.9i	377.29-46.83i	377.26-46.91i	378.11-47.05i	377.58-46.99i	377.65-46.93i	378.14-47.03i	378.31-47.07i	378.4-47.13i	377.74-47.03i	377.42-46.97i	377.77-46.99i	377.66-46.93i	378.17-47.13i	377.91-46.98i	378.1-47.07i	377.69-47.06i	377.43-47.12i	377.62-47.09i	377.24-47.04i	377.19-47.01i	377.1-46.98i	377.83-47.08i	377.36-47.01i	377.67-47.05i	377.61-47.04i	377.45-47i	377.68-47.02i	377.58-47.04i	377.83-47.01i	377.51-47.09i	377.87-47.16i	377.63-47.04i	378.19-47.2i	378.86-47.16i	378.6-47.17i	378.43-47.22i	378.34-47.09i	378.01-47.12i	378.05-47.12i	377.84-47.12i	378.17-47.13i	377.79-47.21i	378.5-47.25i
377.88-46.57i	377.79-46.59i	377.47-46.42i	377.48-46.53i	376.33-46.32i	376.5-46.32i	376.62-46.36i	376.69-46.4i	376.59-46.36i	377.53-46.58i	377.01-46.39i	377.13-46.4i	377.58-46.56i	377.67-46.57i	377.84-46.7i	377.08-46.48i	376.81-46.48i	377.19-46.46i	376.98-46.52i	377.69-46.69i	377.35-46.64i	377.59-46.6i	377.17-46.58i	376.78-46.49i	377.16-46.56i	376.78-46.5i	376.71-46.51i	376.54-46.4i	377.19-46.51i	376.74-46.51i	377.07-46.59i	377.06-46.5i	376.91-46.46i	377.11-46.56i	377.04-46.6i	377.15-46.55i	376.94-46.47i	377.37-46.62i	377.08-46.54i	377.57-46.78i	378.26-46.69i	378.03-46.68i	377.86-46.61i	377.79-46.66i	377.5-46.57i	377.47-46.6i	377.33-46.64i	377.58-46.71i	377.31-46.7i	378-46.72i
376.89-46.17i	376.9-46.2i	376.61-46.17i	376.55-46.16i	375.53-46.02i	375.61-45.97i	375.72-46i	375.81-46.01i	375.81-46.09i	376.73-46.29i	376.12-46.1i	376.25-46.11i	376.6-46.24i	376.77-46.31i	376.94-46.27i	376.28-46.17i	375.99-46.12i	376.29-46.16i	376.13-46.15i	376.75-46.36i	376.41-46.26i	376.65-46.28i	376.26-46.24i	375.89-46.19i	376.15-46.27i	375.82-46.18i	375.74-46.14i	375.68-46.16i	376.3-46.19i	375.83-46.26i	376.18-46.32i	376.2-46.2i	376.02-46.21i	376.27-46.21i	376.22-46.27i	376.36-46.28i	376.07-46.19i	376.52-46.38i	376.3-46.26i	376.7-46.34i	377.44-46.35i	377.04-46.35i	376.98-46.31i	376.85-46.31i	376.57-46.24i	376.6-46.32i	376.43-46.28i	376.71-46.35i	376.48-46.31i	376.97-46.45i
376.25-45.83i	376.22-45.82i	375.94-45.81i	375.77-45.81i	374.8-45.61i	374.95-45.65i	375.01-45.58i	375.11-45.59i	375.14-45.72i	375.95-45.98i	375.42-45.68i	375.49-45.69i	375.85-45.81i	376.18-45.87i	376.18-45.82i	375.55-45.83i	375.23-45.76i	375.58-45.72i	375.4-45.72i	376.01-45.9i	375.79-45.84i	375.88-45.85i	375.57-45.78i	375.21-45.8i	375.45-45.78i	375.17-45.8i	375.02-45.72i	375.01-45.76i	375.66-45.8i	375.15-45.79i	375.51-45.79i	375.49-45.93i	375.3-45.74i	375.57-45.72i	375.36-45.84i	375.59-45.84i	375.27-45.8i	375.71-45.86i	375.52-45.81i	375.91-46i	376.69-45.94i	376.43-45.92i	376.2-45.9i	376.2-45.95i	375.85-45.92i	375.92-45.88i	375.6-45.84i	375.91-45.99i	375.68-45.98i	376.3-46.02i
375.58-45.32i	375.54-45.39i	375.2-45.29i	375.17-45.35i	374.03-45.13i	374.23-45.19i	374.26-45.17i	374.47-45.19i	374.33-45.23i	375.25-45.53i	374.75-45.24i	374.8-45.32i	375.16-45.37i	375.35-45.36i	375.52-45.48i	374.82-45.33i	374.56-45.34i	374.95-45.34i	374.62-45.32i	375.37-45.57i	375.06-45.39i	375.21-45.41i	374.84-45.33i	374.5-45.35i	374.78-45.4i	374.39-45.37i	374.38-45.3i	374.31-45.34i	374.86-45.4i	374.38-45.34i	374.83-45.4i	374.68-45.46i	374.5-45.34i	374.85-45.29i	374.72-45.42i	374.87-45.43i	374.61-45.34i	375.04-45.42i	374.77-45.34i	375.21-45.53i	376.01-45.51i	375.7-45.53i	375.63-45.42i	375.39-45.42i	375.19-45.44i	375.17-45.52i	374.93-45.41i	375.29-45.54i	374.99-45.45i	375.6-45.59i
374.71-44.88i	374.69-44.88i	374.44-44.77i	374.34-44.87i	373.32-44.71i	373.4-44.78i	373.53-44.64i	373.67-44.64i	373.64-44.67i	374.43-45.01i	373.96-44.72i	374.03-44.77i	374.41-44.86i	374.52-44.99i	374.78-44.97i	374.08-44.87i	373.75-44.84i	374.05-44.86i	373.87-44.84i	374.66-44.96i	374.21-44.91i	374.45-44.91i	374.18-44.85i	373.63-44.85i	373.91-44.91i	373.66-44.84i	373.49-44.96i	373.49-44.85i	374.09-44.96i	373.63-44.85i	373.96-44.94i	373.9-44.95i	373.7-44.98i	374.07-44.9i	373.95-44.95i	373.98-44.94i	373.87-44.88i	374.33-44.96i	374.02-44.96i	374.5-45.05i	375.16-45i	374.83-45.02i	374.81-44.98i	374.66-44.93i	374.33-44.97i	374.3-44.98i	374.21-44.99i	374.45-45.02i	374.22-45.08i	374.78-45.07i
374.13-44.5i	374.11-44.59i	373.71-44.53i	373.65-44.59i	372.68-44.39i	372.9-44.41i	372.77-44.34i	373.08-44.37i	372.95-44.38i	373.82-44.55i	373.29-44.42i	373.39-44.48i	373.65-44.56i	373.86-44.52i	374.11-44.65i	373.33-44.55i	373.08-44.49i	373.41-44.52i	373.15-44.54i	373.94-44.61i	373.69-44.63i	373.83-44.67i	373.41-44.53i	373.05-44.56i	373.35-44.55i	372.92-44.54i	372.99-44.47i	372.82-44.43i	373.39-44.54i	372.95-44.57i	373.27-44.55i	373.33-44.57i	373.08-44.57i	373.4-44.56i	373.28-44.58i	373.43-44.63i	373.28-44.52i	373.59-44.61i	373.33-44.64i	373.84-44.58i	374.52-44.63i	374.19-44.76i	374.24-44.65i	373.97-44.58i	373.75-44.67i	373.73-44.64i	373.58-44.56i	373.88-44.73i	373.52-44.66i	374.16-44.78i
373.46-44.05i	373.4-44.22i	373.09-44.15i	373.02-44.12i	372-43.92i	372.08-43.94i	372.21-43.92i	372.44-43.95i	372.29-43.99i	373.15-44.19i	372.62-44.06i	372.83-44.02i	373.11-44.21i	373.3-44.15i	373.3-44.25i	372.68-44.08i	372.48-44.15i	372.83-44.21i	372.55-43.97i	373.33-44.17i	372.94-44.21i	373.04-44.12i	372.75-44.17i	372.52-44.14i	372.72-44.09i	372.33-44.13i	372.17-44.08i	372.2-44.08i	372.71-44.14i	372.36-44.06i	372.64-44.22i	372.6-44.1i	372.45-44.12i	372.71-44.13i	372.68-44.18i	372.69-44.16i	372.61-44.14i	372.96-44.21i	372.6-44.16i	373.23-44.31i	373.84-44.34i	373.58-44.35i	373.4-44.26i	373.35-44.28i	373-44.26i	372.97-44.23i	372.73-44.2i	373.18-44.23i	372.97-44.19i	373.55-44.37i
372.84-43.7i	372.81-43.77i	372.43-43.72i	372.43-43.72i	371.32-43.59i	371.41-43.6i	371.56-43.52i	371.62-43.6i	371.63-43.65i	372.48-43.81i	371.97-43.62i	372.09-43.62i	372.37-43.81i	372.55-43.78i	372.7-43.88i	372.01-43.68i	371.76-43.63i	372.16-43.75i	371.96-43.77i	372.66-43.84i	372.2-43.89i	372.39-43.77i	372.12-43.78i	371.68-43.73i	371.96-43.84i	371.63-43.77i	371.64-43.74i	371.53-43.74i	372.02-43.77i	371.66-43.72i	371.98-43.8i	371.99-43.73i	371.78-43.7i	372.02-43.67i	371.93-43.79i	372.17-43.78i	371.92-43.8i	372.36-43.82i	372.01-43.82i	372.44-43.95i	373.24-44i	372.85-43.9i	372.79-43.72i	372.67-43.77i	372.45-43.89i	372.35-43.86i	372.16-43.77i	372.42-43.87i	372.18-43.78i	372.82-44.02i
372.07-43.3i	371.99-43.27i	371.77-43.2i	371.63-43.32i	370.71-43.12i	370.79-43.14i	370.82-43.1i	370.99-43.18i	370.91-43.22i	371.82-43.35i	371.32-43.21i	371.41-43.2i	371.66-43.31i	371.84-43.37i	372.13-43.43i	371.43-43.37i	371.11-43.27i	371.44-43.27i	371.21-43.32i	371.91-43.38i	371.49-43.38i	371.76-43.34i	371.35-43.33i	371.05-43.27i	371.34-43.26i	370.94-43.33i	371-43.26i	370.81-43.26i	371.37-43.29i	370.99-43.24i	371.23-43.32i	371.28-43.29i	371.16-43.22i	371.43-43.32i	371.26-43.37i	371.34-43.4i	371.2-43.26i	371.67-43.43i	371.34-43.36i	371.78-43.5i	372.46-43.47i	372.12-43.48i	372.07-43.44i	371.99-43.39i	371.69-43.4i	371.68-43.46i	371.39-43.35i	371.79-43.42i	371.45-43.38i	372.11-43.53i
371.41-42.8i	371.5-42.86i	371.09-42.83i	371-42.78i	369.93-42.76i	370.13-42.62i	370.15-42.68i	370.36-42.64i	370.36-42.7i	371.17-42.86i	370.67-42.7i	370.8-42.75i	371.11-42.89i	371.24-42.88i	371.44-42.99i	370.82-42.83i	370.44-42.86i	370.84-42.83i	370.61-42.84i	371.28-43.02i	370.87-42.86i	371.12-42.86i	370.66-42.84i	370.46-42.81i	370.64-42.85i	370.32-42.81i	370.28-42.77i	370.18-42.82i	370.8-42.84i	370.3-42.74i	370.68-42.89i	370.61-42.81i	370.51-42.87i	370.7-42.73i	370.56-42.83i	370.69-42.85i	370.64-42.76i	370.97-42.94i	370.68-42.9i	371.16-43.03i	371.79-43.04i	371.54-42.99i	371.48-43.03i	371.31-42.93i	371.12-42.92i	370.95-42.94i	370.83-42.83i	371.12-43.01i	370.85-43i	371.42-43.07i
370.82-42.47i	370.75-42.43i	370.39-42.46i	370.29-42.48i	369.32-42.33i	369.46-42.29i	369.63-42.26i	369.68-42.28i	369.68-42.37i	370.51-42.57i	369.95-42.37i	370.06-42.47i	370.5-42.49i	370.5-42.49i	370.73-42.61i	370.13-42.47i	369.75-42.33i	370.16-42.51i	369.91-42.42i	370.58-42.53i	370.16-42.54i	370.31-42.44i	370.1-42.52i	369.76-42.5i	370.11-42.49i	369.74-42.45i	369.58-42.37i	369.54-42.25i	370.07-42.49i	369.68-42.47i	369.91-42.48i	369.99-42.52i	369.84-42.4i	370.1-42.46i	369.97-42.44i	370.13-42.5i	369.92-42.42i	370.36-42.5i	369.96-42.45i	370.47-42.62i	371.13-42.66i	370.83-42.59i	370.73-42.65i	370.69-42.64i	370.38-42.58i	370.38-42.54i	370.11-42.61i	370.42-42.59i	370.21-42.6i	370.72-42.67i
370.07-42.08i	370.12-42.04i	369.7-42i	369.68-42.16i	368.62-41.92i	368.77-41.88i	368.83-41.93i	369.06-41.86i	369.07-41.83i	369.75-42.1i	369.33-41.95i	369.43-42.05i	369.75-42.02i	369.92-42.11i	370.03-42.17i	369.47-41.97i	369.1-41.98i	369.42-42.06i	369.24-42.02i	369.96-42.15i	369.65-42.15i	369.78-42.15i	369.33-42.09i	369.07-42.05i	369.42-41.99i	369.04-42.06i	368.98-41.96i	369-41.96i	369.5-42.14i	368.95-42.06i	369.34-42.08i	369.29-42.15i	369.19-42.07i	369.37-42.08i	369.29-42.15i	369.36-42.15i	369.27-41.95i	369.71-42.13i	369.38-42.11i	369.63-42.17i	370.54-42.28i	370.18-42.2i	370.17-42.16i	370.03-42.16i	369.67-42.23i	369.75-42.21i	369.49-42.16i	369.75-42.23i	369.61-42.15i	370.07-42.14i
369.37-41.56i	369.33-41.77i	369.09-41.55i	369.09-41.69i	367.93-41.51i	368.02-41.52i	368.3-41.6i	368.49-41.5i	368.43-41.55i	369.22-41.79i	368.58-41.57i	368.77-41.68i	369.12-41.64i	369.25-41.72i	369.37-41.85i	368.77-41.67i	368.54-41.61i	368.92-41.62i	368.57-41.58i	369.37-41.83i	368.94-41.68i	369.15-41.7i	368.79-41.63i	368.49-41.6i	368.77-41.57i	368.33-41.66i	368.33-41.59i	368.18-41.52i	368.9-41.62i	368.3-41.68i	368.7-41.7i	368.6-41.64i	368.44-41.63i	368.82-41.72i	368.65-41.59i	368.79-41.67i	368.65-41.7i	368.99-41.8i	368.59-41.66i	369.18-41.84i	369.89-41.79i	369.57-41.78i	369.5-41.81i	369.28-41.68i	369.11-41.74i	369.08-41.75i	368.88-41.86i	369.07-41.76i	369-41.8i	369.5-41.95i
368.89-41.17i	368.85-41.2i	368.53-41.12i	368.43-41.19i	367.35-40.99i	367.64-40.98i	367.52-41.06i	367.85-41.02i	367.69-41.07i	368.6-41.23i	367.96-41.08i	368.06-41.09i	368.5-41.19i	368.68-41.29i	368.77-41.23i	368.17-41.04i	367.87-41.11i	368.28-41.22i	367.98-41.16i	368.74-41.31i	368.3-41.3i	368.51-41.19i	368.19-41.09i	367.81-41.08i	368.05-41.16i	367.75-41.19i	367.7-41.13i	367.71-41.15i	368.2-41.22i	367.75-41.08i	368.14-41.25i	368.06-41.17i	367.97-41.17i	368.1-41.09i	368.04-41.19i	368.14-41.21i	368.02-41.21i	368.47-41.25i	367.99-41.16i	368.5-41.36i	369.38-41.36i	368.92-41.28i	368.75-41.39i	368.77-41.3i	368.53-41.29i	368.4-41.27i	368.25-41.34i	368.55-41.29i	368.3-41.26i	368.85-41.33i
368.29-40.86i	368.13-40.8i	367.87-40.86i	367.66-40.82i	366.75-40.63i	366.93-40.62i	367-40.61i	367.25-40.73i	367.1-40.65i	367.91-40.82i	367.44-40.64i	367.58-40.65i	367.85-40.86i	367.97-40.82i	368.22-40.85i	367.54-40.75i	367.25-40.72i	367.58-40.76i	367.26-40.74i	367.96-40.92i	367.63-40.76i	367.87-40.94i	367.58-40.74i	367.14-40.89i	367.36-40.84i	367.09-40.77i	367.11-40.72i	367.01-40.73i	367.6-40.83i	367.16-40.72i	367.45-40.88i	367.33-40.81i	367.32-40.77i	367.49-40.74i	367.37-40.76i	367.52-40.87i	367.31-40.82i	367.83-40.82i	367.42-40.85i	367.86-40.98i	368.59-40.9i	368.26-40.97i	368.22-40.88i	368.04-40.86i	367.71-40.91i	367.74-40.88i	367.57-40.84i	367.89-40.9i	367.73-40.88i	368.21-40.98i
367.61-40.25i	367.45-40.29i	367.27-40.22i	367.21-40.29i	366.12-40.09i	366.32-40.05i	366.43-40.14i	366.59-40.13i	366.57-40.16i	367.31-40.32i	366.81-40.13i	366.9-40.14i	367.33-40.22i	367.29-40.36i	367.48-40.34i	366.92-40.19i	366.7-40.2i	367.04-40.31i	366.81-40.21i	367.47-40.3i	367.02-40.37i	367.32-40.32i	366.91-40.25i	366.56-40.25i	366.81-40.29i	366.49-40.18i	366.54-40.15i	366.46-40.1i	366.81-40.28i	366.47-40.23i	366.83-40.27i	366.82-40.3i	366.7-40.22i	366.96-40.24i	366.83-40.27i	366.89-40.18i	366.75-40.27i	367.18-40.24i	366.77-40.22i	367.34-40.32i	367.96-40.43i	367.71-40.34i	367.61-40.38i	367.4-40.39i	367.29-40.33i	367.18-40.32i	366.98-40.27i	367.25-40.33i	367.12-40.33i	367.61-40.43i
367.03-40.05i	366.94-40i	366.73-39.97i	366.6-39.97i	365.55-39.81i	365.77-39.87i	365.82-39.69i	366.04-39.85i	365.97-39.88i	366.73-40.04i	366.25-39.89i	366.26-39.87i	366.69-40.02i	366.84-40.03i	366.96-40.09i	366.3-39.91i	365.95-39.83i	366.38-39.91i	366.07-39.87i	366.83-40.08i	366.46-39.95i	366.6-40.01i	366.41-39.91i	366.03-39.92i	366.17-40.04i	365.89-39.99i	365.81-39.94i	365.8-39.93i	366.29-40.04i	365.97-39.93i	366.24-39.91i	366.18-39.9i	366.06-40.02i	366.38-39.9i	366.1-39.92i	366.31-39.93i	366.15-39.89i	366.59-40.03i	366.22-39.94i	366.68-40.17i	367.33-40.09i	367.05-40.15i	366.95-40.11i	366.91-40.1i	366.66-40.1i	366.58-40.01i	366.47-40.06i	366.76-40.05i	366.46-39.99i	367.06-40.19i
366.44-39.47i	366.39-39.63i	366.02-39.54i	365.92-39.57i	364.96-39.36i	365.03-39.32i	365.25-39.31i	365.46-39.38i	365.32-39.39i	366.14-39.67i	365.59-39.4i	365.76-39.36i	366.1-39.51i	366.17-39.59i	366.3-39.59i	365.76-39.54i	365.34-39.47i	365.79-39.46i	365.53-39.54i	366.26-39.68i	365.85-39.6i	366-39.58i	365.62-39.54i	365.36-39.42i	365.6-39.54i	365.28-39.49i	365.39-39.47i	365.27-39.47i	365.74-39.59i	365.35-39.41i	365.66-39.54i	365.6-39.57i	365.42-39.51i	365.65-39.56i	365.52-39.55i	365.82-39.51i	365.54-39.46i	365.93-39.59i	365.6-39.5i	366.08-39.65i	366.8-39.69i	366.5-39.64i	366.34-39.63i	366.23-39.73i	365.94-39.61i	366.01-39.58i	365.83-39.61i	365.97-39.67i	365.87-39.55i	366.43-39.78i
365.79-39.23i	365.99-39.16i	365.4-39.06i	365.42-39.17i	364.43-38.94i	364.51-38.93i	364.62-38.89i	364.94-38.94i	364.76-39.02i	365.52-39.21i	365.06-39.03i	365.11-39.08i	365.59-39.06i	365.64-39.19i	365.84-39.17i	365.22-38.99i	364.82-39.05i	365.24-39.11i	365.05-39.14i	365.76-39.19i	365.27-39.13i	365.44-39.19i	365.22-39.03i	364.86-39.08i	365.09-39.09i	364.76-39.05i	364.72-39.12i	364.61-39.06i	365.11-39.13i	364.73-39.06i	365.07-39.12i	365.03-39.12i	364.93-39.02i	365.17-38.97i	364.92-39.03i	365.25-39.17i	364.93-39.08i	365.31-39.27i	365-39.07i	365.71-39.3i	366.22-39.33i	365.95-39.29i	365.8-39.25i	365.78-39.2i	365.34-39.23i	365.4-39.28i	365.24-39.27i	365.56-39.19i	365.31-39.25i	365.98-39.25i
365.19-38.69i	365.22-38.72i	364.76-38.6i	364.74-38.82i	363.89-38.58i	363.85-38.58i	364-38.49i	364.23-38.52i	364.13-38.54i	364.92-38.76i	364.56-38.58i	364.6-38.56i	364.96-38.59i	365.01-38.77i	365.17-38.8i	364.52-38.66i	364.23-38.71i	364.57-38.81i	364.45-38.55i	365.03-38.84i	364.72-38.79i	364.75-38.73i	364.63-38.64i	364.19-38.75i	364.26-38.68i	364.22-38.64i	364.15-38.64i	364.11-38.69i	364.54-38.83i	364.07-38.67i	364.39-38.61i	364.44-38.74i	364.3-38.69i	364.49-38.68i	364.33-38.77i	364.57-38.72i	364.41-38.68i	364.74-38.72i	364.33-38.7i	364.86-38.82i	365.55-38.84i	365.23-38.87i	365.13-38.82i	365.04-38.75i	364.8-38.8i	364.75-38.82i	364.62-38.81i	364.86-38.9i	364.68-38.79i	365.27-38.96i
364.65-38.25i	364.69-38.26i	364.29-38.16i	364.18-38.13i	363.2-38.07i	363.42-38.07i	363.42-38.03i	363.64-37.98i	363.63-38.1i	364.32-38.29i	363.84-38.06i	363.97-38.06i	364.34-38.22i	364.44-38.25i	364.55-38.38i	364.01-38.22i	363.67-38.17i	364.03-38.23i	363.96-38.14i	364.57-38.26i	364.12-38.34i	364.27-38.22i	363.99-38.32i	363.59-38.12i	363.79-38.19i	363.46-38.17i	363.54-38.18i	363.49-38.21i	363.96-38.1i	363.52-38.17i	363.85-38.11i	363.84-38.22i	363.73-38.14i	363.98-38.16i	363.81-38.12i	363.98-38.26i	363.7-38.18i	364.21-38.18i	363.84-38.23i	364.26-38.29i	365.05-38.43i	364.78-38.39i	364.56-38.34i	364.45-38.31i	364.16-38.29i	364.19-38.35i	364.08-38.26i	364.27-38.29i	364.14-38.31i	364.67-38.38i
364.06-37.92i	364.04-37.92i	363.76-37.85i	363.6-37.83i	362.65-37.72i	362.65-37.72i	362.78-37.72i	363.1-37.65i	363.01-37.72i	363.72-37.91i	363.3-37.77i	363.37-37.83i	363.75-37.83i	363.82-37.79i	364.01-38i	363.39-37.89i	363.11-37.92i	363.43-37.8i	363.14-37.84i	363.92-37.95i	363.51-37.89i	363.69-37.87i	363.42-37.75i	363.03-37.83i	363.21-37.8i	362.92-37.84i	362.88-37.71i	362.89-37.74i	363.29-37.79i	362.81-37.92i	363.31-37.77i	363.28-37.86i	363.12-37.76i	363.33-37.78i	363.1-37.82i	363.39-37.86i	363.26-37.86i	363.59-37.89i	363.25-37.89i	363.73-37.94i	364.41-38.04i	364.14-38.05i	363.94-37.96i	363.88-37.93i	363.55-37.98i	363.6-38.03i	363.45-37.89i	363.68-37.91i	363.57-38.02i	364.12-38.06i
363.47-37.4i	363.41-37.35i	363.18-37.33i	363.06-37.3i	362.11-37.22i	362.25-37.34i	362.34-37.22i	362.63-37.21i	362.52-37.24i	363.24-37.44i	362.7-37.32i	362.84-37.34i	363.19-37.39i	363.27-37.52i	363.47-37.55i	362.91-37.44i	362.5-37.38i	362.93-37.45i	362.62-37.27i	363.44-37.48i	362.97-37.48i	363.23-37.49i	362.89-37.37i	362.49-37.4i	362.69-37.37i	362.28-37.44i	362.37-37.32i	362.36-37.41i	362.88-37.36i	362.49-37.37i	362.77-37.42i	362.78-37.46i	362.64-37.32i	362.89-37.39i	362.62-37.35i	362.89-37.26i	362.63-37.33i	363.07-37.51i	362.66-37.37i	363.23-37.54i	363.92-37.58i	363.6-37.61i	363.49-37.53i	363.39-37.54i	363.11-37.53i	363.08-37.54i	362.99-37.45i	363.12-37.47i	363.03-37.42i	363.58-37.56i
362.88-36.99i	362.89-37.09i	362.66-37.1i	362.47-37.04i	361.65-36.86i	361.74-36.78i	361.75-36.93i	362.04-36.83i	361.9-36.88i	362.65-37.06i	362.22-36.92i	362.33-37i	362.65-37.03i	362.66-37.02i	362.98-37.12i	362.23-36.81i	361.94-36.94i	362.32-37.06i	362.1-37.11i	362.74-37.06i	362.43-37.07i	362.65-37.06i	362.41-37i	361.96-37.03i	362.23-37.07i	361.94-37.06i	362.06-36.69i	361.74-36.92i	362.38-37.13i	361.86-37.06i	362.24-37.02i	362.25-37.19i	361.95-36.99i	362.26-37.06i	362.12-37.01i	362.2-37.03i	362.18-37.05i	362.61-37.06i	362.24-37.03i	362.73-37.17i	363.36-37.15i	363.05-37.24i	362.65-37.13i	362.83-37.13i	362.56-36.8i	362.46-37.16i	362.22-37.06i	362.56-37.15i	362.42-37.22i	362.88-37.2i
362.42-36.63i	362.43-36.55i	362.1-36.55i	361.97-36.64i	360.93-36.35i	361.07-36.26i	361.24-36.38i	361.48-36.36i	361.33-36.45i	362.18-36.6i	361.71-36.47i	361.76-36.55i	362.07-36.58i	362.24-36.74i	362.35-36.7i	361.79-36.58i	361.33-36.51i	361.8-36.62i	361.54-36.58i	362.38-36.69i	361.87-36.41i	362.09-36.5i	361.75-36.45i	361.3-36.47i	361.66-36.46i	361.29-36.56i	361.29-36.48i	361.26-36.54i	361.79-36.53i	361.27-36.31i	361.59-36.61i	361.65-36.56i	361.43-36.61i	361.78-36.55i	361.57-36.57i	361.76-36.59i	361.52-36.51i	362.05-36.6i	361.57-36.56i	362.18-36.61i	362.78-36.7i	362.47-36.74i	362.31-36.66i	362.24-36.67i	362-36.65i	361.88-36.66i	361.83-36.56i	362.01-36.55i	361.92-36.69i	362.45-36.78i
361.85-36.1i	361.9-36.16i	361.61-36.11i	361.43-36.09i	360.52-35.9i	360.6-36.05i	360.71-35.95i	360.95-35.91i	360.9-36.04i	361.61-36.23i	361.21-36.09i	361.27-36.05i	361.6-36.2i	361.71-36.14i	361.86-36.12i	361.19-36.08i	360.86-35.97i	361.29-36.01i	361.03-36.1i	361.69-36.17i	361.36-36.21i	361.41-36.19i	361.16-36.09i	360.82-36.02i	360.95-36.06i	360.71-36.09i	360.81-36.12i	360.78-36.15i	361.12-36.2i	360.89-36.02i	361.05-36.06i	361.14-36.12i	360.97-35.98i	361.19-35.99i	361.12-36.14i	361.14-36.21i	361.12-36.05i	361.47-36.13i	361.06-36.18i	361.58-36.3i	362.27-36.4i	362-36.29i	361.77-36.24i	361.79-36.26i	361.51-36.27i	361.53-36.22i	361.26-36.2i	361.51-36.22i	361.31-36.19i	361.89-36.28i
361.4-35.85i	361.38-35.69i	361.08-35.86i	360.9-35.8i	359.92-35.61i	360-35.7i	360.22-35.61i	360.45-35.67i	360.35-35.7i	361.04-35.88i	360.7-35.72i	360.61-35.71i	361.01-35.79i	361.09-35.76i	361.23-35.84i	360.63-35.74i	360.45-35.76i	360.71-35.83i	360.57-35.72i	361.27-35.87i	360.95-35.85i	361.01-35.77i	360.66-35.67i	360.28-35.76i	360.55-35.79i	360.13-35.72i	360.26-35.7i	360.19-35.67i	360.72-35.72i	360.27-35.67i	360.51-35.8i	360.64-35.72i	360.41-35.73i	360.68-35.74i	360.41-35.76i	360.68-35.82i	360.43-35.79i	360.88-35.85i	360.48-35.68i	361.04-35.89i	361.59-35.94i	361.41-35.92i	361.34-35.83i	361.21-35.98i	360.92-35.91i	360.92-35.76i	360.76-35.83i	361.06-35.88i	360.86-35.91i	361.2-35.85i
360.83-35.43i	360.76-35.37i	360.49-35.24i	360.38-35.36i	359.36-35.23i	359.53-35.14i	359.71-35.13i	359.84-35.12i	359.72-35.19i	360.48-35.32i	360.11-35.25i	360.09-35.22i	360.44-35.33i	360.6-35.43i	360.72-35.35i	360.16-35.21i	359.73-35.26i	360.25-35.25i	359.92-35.26i	360.69-35.32i	360.27-35.27i	360.4-35.36i	360.12-35.2i	359.84-35.33i	360.1-35.24i	359.74-35.34i	359.65-35.24i	359.66-35.32i	360.17-35.3i	359.7-35.28i	359.94-35.31i	360.06-35.3i	360.06-35.22i	360.12-35.31i	359.98-35.11i	360.13-35.3i	359.91-35.27i	360.43-35.36i	359.93-35.2i	360.47-35.4i	361.16-35.41i	360.91-35.45i	360.67-35.45i	360.59-35.48i	360.28-35.49i	360.39-35.35i	360.13-35.35i	360.53-35.43i	360.25-35.36i	360.79-35.45i
360.31-34.83i	360.3-34.91i	360.05-34.75i	359.88-34.81i	358.84-34.61i	359.08-34.61i	359.25-34.63i	359.47-34.66i	359.35-34.71i	360.17-34.8i	359.63-34.78i	359.58-34.76i	359.91-34.77i	360.06-34.83i	360.26-34.84i	359.78-34.63i	359.34-34.7i	359.8-34.79i	359.44-34.75i	360.25-34.91i	359.79-34.79i	359.99-34.8i	359.64-34.8i	359.3-34.79i	359.55-34.77i	359.26-34.72i	359.22-34.64i	359.19-34.73i	359.76-34.7i	359.29-34.73i	359.51-34.66i	359.53-34.76i	359.42-34.72i	359.73-34.72i	359.46-34.78i	359.63-34.81i	359.43-34.74i	359.91-34.93i	359.46-34.8i	359.97-34.9i	360.61-34.75i	360.35-34.95i	360.21-34.93i	360.14-34.86i	359.81-34.82i	359.95-34.88i	359.72-34.81i	359.92-34.91i	359.77-34.79i	360.29-34.99i
359.79-34.55i	359.76-34.54i	359.47-34.48i	359.21-34.47i	358.42-34.35i	358.45-34.25i	358.55-34.26i	358.8-34.4i	358.81-34.36i	359.5-34.49i	359.16-34.37i	359.06-34.4i	359.37-34.47i	359.51-34.49i	359.71-34.55i	359.18-34.41i	358.82-34.41i	359.2-34.43i	358.86-34.43i	359.7-34.57i	359.19-34.5i	359.41-34.53i	359.09-34.49i	358.73-34.42i	359.01-34.48i	358.68-34.49i	358.71-34.35i	358.66-34.43i	359.11-34.38i	358.69-34.37i	359.03-34.45i	359-34.48i	358.84-34.39i	359.11-34.41i	358.83-34.31i	359.14-34.45i	358.93-34.44i	359.36-34.44i	358.93-34.49i	359.36-34.6i	360.11-34.68i	359.82-34.63i	359.68-34.47i	359.58-34.61i	359.44-34.55i	359.31-34.62i	359.19-34.53i	359.36-34.52i	359.24-34.63i	359.69-34.56i
359.24-34.1i	359.31-34.11i	358.9-34.08i	358.75-34.04i	357.81-33.85i	357.97-33.88i	358.13-33.82i	358.45-33.89i	358.23-33.89i	358.92-34.02i	358.6-33.88i	358.52-33.97i	358.97-33.98i	358.98-34.09i	359.25-34.06i	358.66-34.01i	358.35-33.94i	358.71-33.97i	358.34-33.93i	359.14-34.05i	358.8-34i	358.92-33.98i	358.64-33.96i	358.23-33.99i	358.54-33.99i	358.18-33.97i	358.17-33.93i	358.15-34i	358.63-34.03i	358.13-33.93i	358.43-34.01i	358.53-34i	358.43-33.96i	358.63-34.02i	358.43-33.98i	358.58-34.05i	358.42-33.96i	358.89-34.05i	358.4-33.92i	359-34.06i	359.58-34.21i	359.35-34.19i	359.17-34.14i	359.03-34.2i	358.85-34.07i	358.77-34.1i	358.66-34.12i	358.94-34.13i	358.78-34.07i	359.18-34.1i
358.78-33.65i	358.73-33.62i	358.43-33.6i	358.22-33.59i	357.43-33.43i	357.46-33.55i	357.69-33.44i	357.96-33.51i	357.81-33.46i	358.52-33.67i	358.09-33.46i	358.1-33.51i	358.48-33.6i	358.52-33.63i	358.68-33.71i	358.16-33.55i	357.75-33.6i	358.24-33.63i	357.93-33.6i	358.74-33.69i	358.25-33.67i	358.39-33.61i	358.09-33.56i	357.8-33.55i	358.03-33.6i	357.66-33.56i	357.72-33.59i	357.73-33.56i	358.16-33.67i	357.73-33.5i	358.02-33.56i	357.94-33.61i	357.94-33.5i	358.12-33.63i	357.94-33.56i	358.06-33.53i	357.93-33.61i	358.42-33.64i	357.95-33.6i	358.41-33.67i	359.1-33.78i	358.87-33.77i	358.72-33.7i	358.59-33.78i	358.28-33.66i	358.35-33.76i	358.16-33.71i	358.45-33.68i	358.28-33.64i	358.82-33.74i
358.39-33.18i	358.26-33.34i	358-33.22i	357.72-33.26i	356.89-33.11i	356.95-33.07i	357.13-33.16i	357.33-33.03i	357.34-33.07i	357.87-33.14i	357.55-33.14i	357.54-33.15i	357.9-33.2i	358.08-33.12i	358.07-33.23i	357.49-33.08i	357.23-33.15i	357.89-33.46i	357.31-33.12i	358.12-33.37i	357.57-33.25i	357.85-33.18i	357.61-33.18i	357.24-33.22i	357.45-33.16i	357.22-33.12i	357.15-33.19i	357.12-33.09i	357.68-33.16i	357.07-33.16i	357.35-33.22i	357.35-32.98i	357.53-33.35i	357.5-33.16i	357.43-33.29i	357.63-33.18i	357.41-33.18i	357.93-33.18i	357.33-33.18i	357.63-33.29i	358.53-33.29i	358.19-33.48i	358.13-33.36i	358.02-33.4i	357.87-33.31i	357.82-33.2i	357.67-33.24i	357.98-33.31i	357.79-33.36i	358.13-33.45i
357.88-32.82i	357.78-33.02i	357.61-32.77i	357.34-32.86i	356.45-32.69i	356.54-32.7i	356.71-32.74i	357.04-32.64i	356.78-32.65i	357.57-32.82i	357.15-32.68i	357.21-32.74i	357.5-32.9i	357.57-32.89i	357.76-32.96i	357.18-32.75i	356.79-32.79i	357.34-32.83i	356.93-32.77i	357.77-33.03i	357.24-32.88i	357.47-32.84i	357.14-32.82i	356.81-32.79i	357.02-32.8i	356.7-32.79i	356.72-32.73i	356.8-32.88i	357.18-32.72i	356.76-32.65i	357.01-32.75i	357.08-32.74i	356.91-32.72i	357.19-32.75i	356.93-32.69i	357.15-32.85i	356.97-32.77i	357.42-32.85i	356.94-32.77i	357.52-32.88i	358.17-32.95i	357.91-32.98i	357.7-32.97i	357.67-32.9i	357.35-32.86i	357.4-32.9i	357.23-32.83i	357.45-32.89i	357.31-32.9i	357.89-33.01i
357.36-32.36i	357.24-32.39i	356.95-32.34i	356.83-32.41i	355.97-32.25i	355.97-32.22i	356.17-32.2i	356.39-32.21i	356.29-32.34i	356.96-32.38i	356.53-32.28i	356.6-32.23i	357.03-32.33i	357.03-32.44i	357.25-32.5i	356.72-32.35i	356.24-32.3i	356.8-32.34i	356.41-32.26i	357.3-32.49i	356.68-32.36i	356.94-32.39i	356.62-32.34i	356.29-32.28i	356.53-32.35i	356.14-32.3i	356.26-32.3i	356.28-32.28i	356.61-32.28i	356.2-32.26i	356.48-32.34i	356.55-32.37i	356.47-32.27i	356.66-32.37i	356.44-32.29i	356.6-32.4i	356.43-32.35i	356.92-32.43i	356.43-32.34i	356.94-32.48i	357.65-32.49i	357.37-32.58i	357.07-32.49i	357.16-32.55i	356.83-32.49i	356.78-32.44i	356.62-32.38i	356.94-32.39i	356.84-32.47i	357.23-32.5i
356.83-32.01i	356.78-31.99i	356.5-31.91i	356.35-31.88i	355.47-31.81i	355.41-31.77i	355.71-31.88i	356.04-31.87i	355.79-31.85i	356.47-31.99i	356.19-31.84i	356.15-31.93i	356.5-31.99i	356.64-31.99i	356.76-32i	356.16-31.9i	355.83-31.96i	356.29-31.94i	355.96-31.91i	356.78-32.07i	356.24-32i	356.42-32.05i	356.08-31.94i	355.78-31.93i	355.96-31.96i	355.73-31.88i	355.74-31.91i	355.74-31.93i	356.21-31.96i	355.73-31.93i	356.06-31.94i	356.07-32.01i	355.95-31.91i	356.14-31.98i	355.97-31.92i	356.15-31.98i	355.93-31.88i	356.34-32.03i	355.9-31.93i	356.45-32.07i	357.1-32.09i	356.89-32.16i	356.66-32.15i	356.54-32.14i	356.39-32.07i	356.3-32.08i	356.25-32.04i	356.47-32.03i	356.37-32.01i	356.74-32.1i
356.37-31.58i	356.36-31.55i	356.03-31.45i	355.87-31.59i	355.06-31.41i	355.03-31.37i	355.21-31.35i	355.52-31.42i	355.46-31.43i	356.08-31.59i	355.71-31.42i	355.76-31.49i	356.04-31.53i	356.1-31.51i	356.28-31.56i	355.72-31.5i	355.41-31.6i	355.74-31.5i	355.51-31.41i	356.42-31.62i	355.76-31.46i	355.96-31.57i	355.78-31.46i	355.41-31.55i	355.64-31.46i	355.26-31.48i	355.32-31.45i	355.38-31.49i	355.8-31.53i	355.34-31.48i	355.63-31.45i	355.59-31.51i	355.53-31.46i	355.76-31.54i	355.48-31.52i	355.77-31.47i	355.54-31.46i	355.99-31.59i	355.52-31.44i	355.97-31.59i	356.64-31.72i	356.32-31.77i	356.28-31.7i	356.14-31.77i	355.94-31.52i	355.93-31.7i	355.79-31.62i	355.99-31.61i	355.9-31.54i	356.32-31.6i
355.86-31.17i	355.88-31.17i	355.57-31.09i	355.35-31.02i	354.58-30.96i	354.48-30.94i	354.75-30.94i	355.08-31.02i	354.91-31i	355.57-31.12i	355.14-31.05i	355.17-31.05i	355.55-31.16i	355.61-31.18i	355.88-31.19i	355.28-31.02i	354.87-31.1i	355.33-31.07i	354.97-31.05i	355.79-31.18i	355.29-31.14i	355.47-31.15i	355.18-31.11i	354.86-31.05i	355.1-31.07i	354.79-31.08i	354.83-31.05i	354.93-31.03i	355.23-31.06i	354.84-31.03i	355.03-31.06i	355.08-31.1i	355.06-31.06i	355.28-30.99i	354.92-31.11i	355.23-31.11i	355.03-31.04i	355.47-31.21i	355.02-31.06i	355.57-31.22i	356.14-31.25i	355.92-31.3i	355.79-31.26i	355.59-31.24i	355.42-31.21i	355.39-31.13i	355.29-31.25i	355.48-31.21i	355.36-31.15i	355.74-31.33i
355.46-30.77i	355.41-30.73i	355.19-30.72i	354.92-30.71i	354.08-30.57i	354.1-30.57i	354.29-30.57i	354.65-30.69i	354.4-30.7i	355.13-30.76i	354.73-30.64i	354.74-30.67i	355.1-30.74i	355.26-30.85i	355.32-30.8i	354.8-30.65i	354.52-30.63i	354.97-30.72i	354.55-30.68i	355.38-30.76i	354.86-30.75i	355.09-30.78i	354.75-30.73i	354.43-30.67i	354.73-30.71i	354.35-30.74i	354.31-30.71i	354.44-30.66i	354.83-30.7i	354.42-30.69i	354.67-30.69i	354.66-30.72i	354.6-30.65i	354.82-30.72i	354.58-30.72i	354.74-30.79i	354.64-30.76i	355.07-30.78i	354.53-30.74i	355.14-30.86i	355.74-30.88i	355.5-30.87i	355.23-30.88i	355.29-30.92i	354.83-30.87i	355.01-30.84i	354.9-30.8i	355.05-30.8i	355.01-30.84i	355.4-30.8i
355.11-30.38i	355.02-30.3i	354.72-30.27i	354.54-30.24i	353.71-30.25i	353.69-30.07i	353.87-30.05i	354.14-30.1i	354.12-30.18i	354.17-30.55i	354.3-30.27i	354.38-30.08i	354.63-30.29i	354.88-30.51i	354.9-30.31i	354.35-30.15i	354.01-30.22i	354.52-30.3i	354.11-30.18i	355.01-30.31i	354.5-30.65i	354.68-30.31i	354.54-30.43i	353.98-30.27i	354.14-30.04i	353.9-30.14i	353.91-30.02i	353.92-30.19i	354.25-30.04i	353.98-30.11i	354.01-30.44i	354.18-30.22i	354.21-30.14i	354.39-30.3i	354.15-30i	354.42-30.22i	354.1-30.23i	354.54-30.25i	353.98-30.33i	354.71-30.34i	355.38-30.34i	355-30.46i	354.78-30.33i	354.78-30.46i	354.47-30.39i	354.49-30.29i	354.32-30.26i	354.62-30.3i	354.45-30.33i	354.92-30.33i
354.6-29.99i	354.68-29.92i	354.19-29.82i	354.02-29.79i	353.18-29.72i	353.23-29.95i	353.5-29.71i	353.73-29.73i	353.17-29.83i	354.19-29.87i	354.26-29.69i	353.89-29.82i	354.62-29.83i	354.39-29.96i	354.35-30.01i	353.93-29.74i	353.59-29.85i	353.95-29.85i	353.66-29.79i	354.46-29.6i	353.9-29.92i	354.18-29.65i	353.9-29.77i	353.53-29.88i	353.82-29.8i	353.56-29.97i	353.54-29.76i	353.54-29.93i	353.98-29.83i	353.44-29.85i	353.71-29.84i	353.72-29.8i	353.73-29.77i	354.14-29.74i	353.64-29.86i	353.87-29.84i	353.7-29.71i	354.38-29.81i	353.63-29.81i	354.09-30.32i	354.86-30.05i	354.44-29.93i	354.32-29.92i	354.4-29.96i	354.07-29.99i	353.95-29.96i	353.94-29.9i	354.38-29.73i	354-29.91i	354.35-30.09i
354.16-29.43i	354.03-29.53i	353.81-29.46i	353.67-29.5i	352.79-29.34i	352.78-29.33i	352.99-29.31i	353.22-29.32i	353.03-29.31i	353.79-29.36i	353.51-29.36i	353.41-29.34i	353.73-29.46i	353.92-29.44i	354-29.5i	353.53-29.44i	353.1-29.36i	353.54-29.39i	353.27-29.27i	354.1-29.43i	353.57-29.41i	353.69-29.45i	353.41-29.42i	353.06-29.42i	353.38-29.4i	352.97-29.42i	353.08-29.33i	353.12-29.39i	353.5-29.37i	353.04-29.37i	353.26-29.38i	353.3-29.41i	353.28-29.32i	353.47-29.39i	353.2-29.42i	353.36-29.49i	353.28-29.37i	353.58-29.41i	353.18-29.37i	353.8-29.53i	354.45-29.56i	354.15-29.63i	353.82-29.56i	353.85-29.58i	353.63-29.56i	353.6-29.57i	353.55-29.47i	353.73-29.49i	353.61-29.57i	354.02-29.57i
353.67-29.03i	353.7-29.08i	353.4-29.01i	353.03-28.98i	352.34-28.82i	352.38-28.92i	352.52-28.89i	352.9-28.86i	352.67-28.95i	353.27-29.02i	353-28.91i	352.99-28.9i	353.25-29.02i	353.39-29.01i	353.55-29.14i	353-28.92i	352.62-28.97i	353.07-28.93i	352.81-28.89i	353.58-29.08i	353.08-29.01i	353.31-28.96i	353-28.99i	352.56-28.9i	352.91-28.89i	352.58-28.92i	352.63-28.88i	352.68-28.89i	353-28.88i	352.56-28.91i	352.81-28.96i	352.87-29i	352.86-28.85i	353.03-28.96i	352.77-28.97i	353.05-29.03i	352.84-28.86i	353.25-28.98i	352.69-28.99i	353.31-29.17i	353.89-29.16i	353.66-29.14i	353.4-29.1i	353.47-29.12i	353.14-29.09i	353.17-29.12i	353.04-29.06i	353.29-29.03i	353.16-28.99i	353.67-29.09i
353.37-28.55i	353.27-28.62i	353-28.41i	352.73-28.57i	351.86-28.28i	351.98-28.51i	352.21-28.48i	352.48-28.39i	352.32-28.52i	353.06-28.72i	352.63-28.47i	352.65-28.54i	352.9-28.58i	353.06-28.56i	353.21-28.63i	352.63-28.63i	352.23-28.48i	352.73-28.48i	352.4-28.45i	353.28-28.63i	352.78-28.67i	352.95-28.55i	352.64-28.59i	352.34-28.5i	352.55-28.49i	352.16-28.59i	352.25-28.42i	352.32-28.56i	352.56-28.46i	352.24-28.48i	352.46-28.58i	352.45-28.51i	352.44-28.5i	352.73-28.42i	352.39-28.51i	352.72-28.58i	352.44-28.5i	352.87-28.64i	352.28-28.56i	353.01-28.66i	353.51-28.74i	353.33-28.76i	353.05-28.79i	353.06-28.75i	352.79-28.63i	352.87-28.69i	352.72-28.59i	352.92-28.6i	352.76-28.61i	353.29-28.75i
352.92-28.23i	352.92-28.26i	352.67-28.17i	352.34-28.2i	351.5-28.1i	351.56-28.01i	351.75-28.06i	351.97-28.09i	351.85-28.05i	352.56-28.16i	352.19-28.12i	352.14-28.13i	352.47-28.16i	352.58-28.2i	352.76-28.27i	352.22-28.2i	351.88-28.06i	352.38-28.12i	352.07-28.04i	352.86-28.2i	352.27-28.2i	352.48-28.24i	352.25-27.99i	351.87-28.15i	352.14-28.12i	351.76-28.13i	351.87-28.15i	351.91-28.12i	352.2-28.15i	351.86-28.1i	352.01-28.04i	352.06-28.15i	351.95-28.06i	352.27-28.12i	351.9-28.07i	352.19-28.19i	351.99-28.15i	352.42-28.18i	351.97-28.09i	352.5-28.24i	353.15-28.31i	352.93-28.37i	352.64-28.29i	352.71-28.28i	352.34-28.28i	352.45-28.23i	352.23-28.2i	352.47-28.24i	352.37-28.24i	352.76-28.31i
352.38-27.75i	352.39-27.85i	352.02-27.69i	351.83-27.79i	351.07-27.6i	351.05-27.61i	351.31-27.58i	351.58-27.63i	351.46-27.49i	352.13-27.79i	351.8-27.71i	351.74-27.68i	352.04-27.74i	352.11-27.79i	352.21-27.83i	351.84-27.66i	351.29-27.64i	351.88-27.68i	351.48-27.67i	352.37-27.79i	351.77-27.79i	351.96-27.73i	351.76-27.77i	351.39-27.64i	351.63-27.7i	351.37-27.75i	351.32-27.72i	351.34-27.63i	351.74-27.72i	351.36-27.75i	351.49-27.67i	351.49-27.74i	351.51-27.64i	351.81-27.75i	351.49-27.71i	351.83-27.74i	351.61-27.72i	351.92-27.73i	351.47-27.69i	352.05-27.89i	352.58-27.88i	352.35-28.01i	352.15-27.96i	352.15-27.9i	351.8-27.79i	351.87-27.82i	351.84-27.81i	352.04-27.82i	351.89-27.78i	352.3-27.85i
352.03-27.34i	352.02-27.45i	351.68-27.41i	351.49-27.4i	350.73-27.24i	350.66-27.22i	350.93-27.26i	351.18-27.27i	351.05-27.26i	351.7-27.33i	351.36-27.29i	351.4-27.23i	351.58-27.36i	351.81-27.38i	351.9-27.25i	351.34-27.39i	351.04-27.35i	351.46-27.25i	351.09-27.25i	352.03-27.36i	351.48-27.42i	351.74-27.38i	351.35-27.31i	351.06-27.29i	351.25-27.23i	350.99-27.33i	351.03-27.32i	351.06-27.2i	351.38-27.32i	350.91-27.28i	351.27-27.3i	351.18-27.23i	351.2-27.21i	351.43-27.27i	351.11-27.3i	351.4-27.27i	351.22-27.35i	351.54-27.39i	351.07-27.29i	351.61-27.46i	352.27-27.5i	352.01-27.51i	351.72-27.45i	351.78-27.5i	351.47-27.48i	351.57-27.36i	351.36-27.41i	351.64-27.35i	351.54-27.4i	351.93-27.46i
351.69-26.95i	351.56-26.95i	351.32-26.94i	351.12-26.92i	350.34-26.72i	350.35-26.83i	350.54-26.78i	350.85-26.78i	350.66-26.77i	351.27-26.88i	351-26.81i	350.86-26.94i	351.25-26.87i	351.45-26.86i	351.53-26.98i	350.96-26.88i	350.64-26.83i	351.12-26.89i	350.79-26.87i	351.63-26.96i	351.07-26.88i	351.32-26.95i	351-26.85i	350.68-26.93i	350.96-26.9i	350.59-26.91i	350.66-26.86i	350.68-26.82i	350.99-26.77i	350.6-26.83i	350.79-26.83i	350.89-26.92i	350.76-26.81i	351.12-26.85i	350.79-26.89i	350.97-26.9i	350.79-26.88i	351.26-26.93i	350.75-26.98i	351.32-27i	351.91-27i	351.69-27.11i	351.4-27.03i	351.38-27.12i	351.12-27i	351.1-27.01i	351.14-27.05i	351.28-27.03i	351.21-26.95i	351.59-27.03i
351.3-26.61i	351.21-26.6i	350.96-26.58i	350.65-26.54i	349.89-26.31i	349.94-26.37i	350.12-26.41i	350.42-26.44i	350.27-26.41i	350.95-26.51i	350.6-26.4i	350.55-26.36i	350.85-26.47i	351.06-26.54i	351.16-26.62i	350.69-26.41i	350.22-26.46i	350.71-26.57i	350.39-26.46i	351.22-26.49i	350.62-26.47i	350.86-26.48i	350.56-26.43i	350.23-26.33i	350.47-26.41i	350.18-26.42i	350.19-26.32i	350.22-26.43i	350.62-26.37i	350.2-26.51i	350.41-26.43i	350.48-26.55i	350.36-26.32i	350.64-26.45i	350.27-26.39i	350.56-26.51i	350.44-26.36i	350.79-26.59i	350.3-26.44i	350.87-26.59i	351.45-26.59i	351.18-26.65i	351.14-26.58i	350.93-26.57i	350.64-26.5i	350.75-26.52i	350.71-26.58i	350.86-26.57i	350.83-26.54i	351.2-26.59i
350.98-26.12i	350.88-26.17i	350.56-26.07i	350.38-26.05i	349.66-26i	349.56-25.91i	349.68-25.96i	350.09-25.98i	349.92-25.96i	350.47-26.02i	350.33-25.98i	350.26-26.06i	350.52-26.07i	350.64-26.16i	350.74-26.14i	350.33-26.02i	349.8-25.9i	350.3-26.01i	350.02-26.06i	350.85-26.13i	350.29-26.11i	350.55-26.1i	350.27-26.09i	349.9-26i	350.15-26.03i	349.89-26.1i	349.79-25.97i	349.99-25.98i	350.25-26.07i	349.82-26.09i	350.03-25.98i	350.12-26.03i	350.01-25.98i	350.29-26.08i	349.94-26.01i	350.19-26.11i	350.05-26.03i	350.54-26.04i	349.94-25.99i	350.55-26.25i	351.04-26.26i	350.9-26.24i	350.68-26.21i	350.67-26.24i	350.3-26.25i	350.34-26.19i	350.32-26.14i	350.53-26.13i	350.36-26.12i	350.82-26.16i
350.55-25.79i	350.45-25.74i	350.18-25.7i	349.81-25.77i	349.26-25.55i	349.11-25.51i	349.43-25.66i	349.67-25.65i	349.49-25.54i	350.16-25.72i	349.86-25.63i	349.77-25.54i	350.11-25.79i	350.22-25.76i	350.49-25.74i	349.89-25.67i	349.47-25.61i	349.98-25.64i	349.51-25.69i	350.45-25.67i	349.9-25.72i	350.11-25.83i	349.81-25.63i	349.43-25.6i	349.72-25.56i	349.3-25.63i	349.49-25.66i	349.57-25.58i	349.85-25.66i	349.41-25.71i	349.7-25.58i	349.67-25.58i	349.67-25.59i	349.9-25.6i	349.5-25.63i	349.84-25.68i	349.81-25.62i	350.05-25.64i	349.5-25.69i	350.13-25.79i	350.74-25.87i	350.44-25.84i	350.19-25.83i	350.28-25.78i	349.87-25.76i	349.99-25.8i	349.92-25.77i	350.09-25.79i	349.95-25.79i	350.32-25.74i
350.08-25.34i	350.12-25.29i	349.72-25.27i	349.49-25.37i	348.72-25.1i	348.69-25.08i	348.95-25.18i	349.25-25.16i	349.11-25.13i	349.76-25.25i	349.4-25.2i	349.47-25.23i	349.69-25.29i	349.78-25.33i	349.86-25.32i	349.47-25.22i	349.08-25.21i	349.49-25.24i	349.19-25.17i	350.12-25.36i	349.53-25.35i	349.76-25.3i	349.34-25.3i	349.08-25.2i	349.32-25.19i	348.95-25.26i	349.08-25.2i	349.09-25.24i	349.42-25.16i	349.03-25.16i	349.19-25.17i	349.29-25.14i	349.24-25.21i	349.52-25.14i	349.17-25.2i	349.43-25.2i	349.28-25.24i	349.68-25.26i	349.2-25.26i	349.71-25.3i	350.18-25.46i	350.06-25.33i	349.82-25.45i	349.72-25.46i	349.39-25.33i	349.62-25.33i	349.51-25.31i	349.7-25.33i	349.61-25.3i	349.94-25.33i
349.71-24.89i	349.73-25.02i	349.44-24.88i	349.11-24.85i	348.37-24.75i	348.41-24.75i	348.6-24.73i	348.93-24.77i	348.74-24.76i	349.42-24.89i	349.18-24.8i	349.14-24.82i	349.33-24.86i	349.55-24.89i	349.59-24.95i	349.04-24.85i	348.75-24.87i	349.18-24.77i	348.79-24.84i	349.69-24.91i	349.06-24.91i	349.36-24.93i	349.07-24.88i	348.74-24.79i	348.98-24.81i	348.59-24.79i	348.76-24.81i	348.76-24.88i	349.08-24.77i	348.67-24.87i	348.83-24.87i	348.88-24.79i	348.88-24.86i	349.2-24.84i	348.8-24.74i	349.01-24.8i	348.92-24.79i	349.3-24.97i	348.87-24.93i	349.33-24.94i	349.86-25i	349.69-25.05i	349.41-24.99i	349.48-25.13i	349.15-24.97i	349.26-24.95i	349.2-24.91i	349.35-24.93i	349.28-24.92i	349.65-25i
349.36-24.51i	349.32-24.54i	349.11-24.43i	348.75-24.53i	348.04-24.41i	347.98-24.33i	348.24-24.37i	348.58-24.39i	348.4-24.33i	348.9-24.44i	348.83-24.37i	348.71-24.46i	348.93-24.37i	349.26-24.38i	349.33-24.51i	348.82-24.4i	348.25-24.39i	348.78-24.48i	348.52-24.33i	349.38-24.52i	348.78-24.44i	348.93-24.41i	348.75-24.39i	348.37-24.35i	348.6-24.46i	348.41-24.43i	348.35-24.36i	348.47-24.41i	348.64-24.44i	348.38-24.37i	348.5-24.46i	348.61-24.41i	348.52-24.32i	348.78-24.4i	348.45-24.33i	348.69-24.38i	348.54-24.36i	348.92-24.41i	348.41-24.42i	349.01-24.57i	349.51-24.64i	349.35-24.63i	349.02-24.6i	349.14-24.6i	348.74-24.51i	348.92-24.54i	348.82-24.49i	348.94-24.45i	348.87-24.48i	349.22-24.55i
348.89-24.11i	349.02-24.31i	348.64-24.15i	348.18-24.28i	347.63-23.93i	347.72-23.83i	347.87-23.99i	348.15-23.91i	347.99-23.94i	348.57-24.08i	348.24-24.02i	348.29-24.01i	348.54-24.04i	348.77-24.09i	348.98-24.05i	348.4-23.98i	347.91-24.08i	348.38-23.95i	347.95-23.83i	348.9-24.09i	348.42-24.08i	348.56-24.06i	348.25-23.95i	347.95-23.93i	348.22-24.03i	348.04-24.06i	347.87-23.95i	347.94-24i	348.21-23.96i	347.79-23.99i	348.03-23.98i	348.15-23.98i	348.19-23.89i	348.44-24.06i	348.03-24.02i	348.3-24.13i	348.19-24.08i	348.54-24i	348.01-24.07i	348.52-24.18i	349.08-24.22i	348.96-24.31i	348.7-24.23i	348.62-24.3i	348.33-24.19i	348.47-24.12i	348.38-24.07i	348.55-24.09i	348.47-24.04i	348.88-24.23i
348.68-23.68i	348.52-23.71i	348.3-23.57i	348-23.6i	347.3-23.56i	347.31-23.55i	347.69-23.49i	347.79-23.53i	347.62-23.55i	348.23-23.53i	347.95-23.56i	347.95-23.54i	348.24-23.59i	348.4-23.7i	348.53-23.7i	348-23.57i	347.59-23.58i	348.01-23.5i	347.74-23.52i	348.6-23.66i	348.09-23.65i	348.37-23.6i	347.97-23.61i	347.66-23.55i	347.94-23.54i	347.6-23.51i	347.55-23.5i	347.66-23.59i	347.94-23.47i	347.49-23.52i	347.8-23.63i	347.89-23.57i	347.84-23.56i	348.05-23.56i	347.68-23.48i	347.92-23.61i	347.8-23.55i	348.25-23.6i	347.71-23.55i	348.33-23.71i	348.76-23.72i	348.67-23.73i	348.3-23.75i	348.33-23.8i	347.99-23.73i	348.13-23.75i	348.03-23.67i	348.22-23.74i	348.08-23.68i	348.56-23.78i
348.36-23.2i	348.23-23.3i	348-23.19i	347.6-23.16i	346.92-23.15i	346.98-23.16i	347.23-23.04i	347.48-23.04i	347.32-23.07i	347.95-23.18i	347.65-23.19i	347.61-23.15i	347.88-23.08i	347.98-23.19i	348.15-23.18i	347.66-23.19i	347.25-23.14i	347.77-23.06i	347.41-23.15i	348.22-23.25i	347.68-23.2i	347.91-23.13i	347.56-23.2i	347.37-23.11i	347.49-23.1i	347.31-23.12i	347.16-23.11i	347.26-23.06i	347.56-23.19i	347.28-23.12i	347.41-23.09i	347.47-23.1i	347.45-23.01i	347.71-23.1i	347.31-23.09i	347.7-23.19i	347.46-23.19i	347.78-23.18i	347.41-23.15i	347.89-23.33i	348.35-23.27i	348.19-23.29i	348.05-23.33i	348.01-23.22i	347.55-23.27i	347.71-23.28i	347.7-23.24i	347.81-23.27i	347.79-23.28i	348.27-23.23i
347.91-22.86i	347.95-22.96i	347.69-22.73i	347.32-22.92i	346.68-22.71i	346.67-22.74i	346.86-22.61i	347.2-22.62i	347.05-22.66i	347.58-22.77i	347.33-22.73i	347.26-22.74i	347.59-22.77i	347.72-22.78i	347.86-22.84i	347.34-22.64i	346.95-22.67i	347.38-22.81i	347.13-22.77i	347.94-22.78i	347.32-22.73i	347.55-22.72i	347.25-22.67i	346.95-22.66i	347.19-22.72i	346.89-22.74i	346.92-22.7i	347.08-22.69i	347.26-22.68i	346.89-22.67i	347.04-22.65i	347.12-22.74i	347.15-22.69i	347.4-22.76i	347.05-22.7i	347.33-22.76i	347.23-22.77i	347.46-22.83i	347.04-22.68i	347.59-22.9i	348.02-22.94i	347.88-22.9i	347.6-22.97i	347.72-22.88i	347.36-22.91i	347.46-22.93i	347.37-22.81i	347.62-22.8i	347.48-22.82i	347.74-22.87i
347.62-22.44i	347.46-22.42i	347.24-22.37i	347-22.36i	346.26-22.21i	346.31-22.21i	346.49-22.27i	346.87-22.19i	346.66-22.26i	347.17-22.36i	346.95-22.28i	346.89-22.3i	347.19-22.31i	347.38-22.28i	347.41-22.39i	346.93-22.28i	346.54-22.22i	347.05-22.34i	346.73-22.19i	347.57-22.27i	346.98-22.34i	347.24-22.35i	347.01-22.35i	346.66-22.33i	346.81-22.21i	346.59-22.28i	346.55-22.46i	346.71-22.32i	346.95-22.24i	346.54-22.24i	346.73-22.28i	346.76-22.22i	346.75-22.3i	347.1-22.31i	346.54-22.23i	346.86-22.32i	346.78-22.37i	347.15-22.34i	346.73-22.28i	347.29-22.38i	347.67-22.55i	347.55-22.66i	347.27-22.61i	347.33-22.45i	346.9-22.5i	347.13-22.44i	347.13-22.38i	347.12-22.4i	347.02-22.5i	347.46-22.44i
347.36-21.96i	347.1-22.1i	346.97-21.97i	346.56-22.03i	346-21.89i	345.93-21.92i	346.22-21.81i	346.51-21.82i	346.37-21.84i	346.93-21.95i	346.63-21.86i	346.57-21.92i	346.78-21.94i	347.15-21.93i	347.13-22.01i	346.65-21.87i	346.22-21.86i	346.76-21.95i	346.35-21.83i	347.31-21.97i	346.76-21.97i	346.97-21.9i	346.59-21.84i	346.28-21.89i	346.55-21.82i	346.26-21.92i	346.29-21.89i	346.35-21.83i	346.59-21.92i	346.19-21.83i	346.39-21.82i	346.39-21.88i	346.4-21.83i	346.84-21.87i	346.3-21.91i	346.58-21.9i	346.54-21.89i	346.84-21.93i	346.39-21.94i	346.93-21.97i	347.37-22.18i	347.17-22.2i	346.98-22.09i	347.02-22.03i	346.51-21.99i	346.77-22.06i	346.7-21.96i	346.79-21.96i	346.79-22i	347.28-22.05i
346.94-21.57i	346.8-21.71i	346.67-21.52i	346.32-21.61i	345.64-21.43i	345.34-21.36i	345.88-21.38i	346.38-21.45i	345.95-21.46i	346.49-21.5i	346.28-21.4i	346.3-21.47i	346.48-21.42i	346.74-21.56i	346.79-21.59i	346.34-21.46i	345.83-21.45i	346.42-21.5i	346.09-21.56i	346.93-21.51i	346.36-21.52i	346.54-21.55i	346.27-21.49i	345.93-21.41i	346.11-21.45i	345.95-21.43i	345.88-21.44i	346.01-21.45i	346.23-21.46i	345.83-21.37i	346.04-21.37i	346.12-21.5i	346.08-21.39i	346.41-21.44i	345.96-21.41i	346.28-21.52i	346.15-21.41i	346.48-21.54i	346.01-21.52i	346.53-21.63i	347.08-21.68i	346.87-21.64i	346.61-21.63i	346.79-21.63i	346.33-21.59i	346.34-21.62i	346.36-21.54i	346.53-21.59i	346.38-21.53i	346.91-21.59i
346.64-21.15i	346.55-21.27i	346.35-21.11i	345.91-21.15i	345.26-21.11i	345.29-21i	345.42-21.02i	345.81-20.94i	345.59-20.94i	346.14-21.04i	346.01-21.04i	345.78-20.84i	346.2-21.09i	346.43-21.11i	346.49-21.2i	346.05-21.03i	345.61-21.06i	346.09-21.11i	345.72-21.07i	346.57-21.09i	346.21-20.98i	346.2-21.05i	345.95-21.01i	345.6-21.12i	345.95-20.92i	345.47-21.09i	345.63-21.14i	345.67-20.91i	345.95-20.98i	345.55-21i	345.61-20.94i	345.8-20.99i	345.93-20.95i	346.09-21.01i	345.73-20.99i	345.87-21.05i	345.83-21.08i	346.1-21.13i	345.75-21.1i	346.2-21.26i	346.91-21.31i	346.57-21.31i	346.14-21.16i	346.34-21.21i	345.65-20.91i	346-21.15i	346.03-21.18i	346.14-21.03i	346.21-21.12i	346.53-21.14i
346.31-20.75i	346.26-20.78i	345.99-20.73i	345.71-20.73i	345-20.53i	344.93-20.56i	345.29-20.57i	345.59-20.45i	345.34-20.66i	345.89-20.7i	345.76-20.6i	345.7-20.56i	345.92-20.67i	346.1-20.78i	346.1-20.78i	345.61-20.66i	345.25-20.6i	345.83-20.58i	345.5-20.7i	346.24-20.66i	345.76-20.59i	345.9-20.63i	345.64-20.79i	345.31-20.65i	345.52-20.59i	345.17-20.62i	345.18-20.52i	345.43-20.53i	345.65-20.63i	345.24-20.65i	345.47-20.68i	345.6-20.54i	345.41-20.59i	345.77-20.62i	345.21-20.47i	345.61-20.64i	345.36-20.65i	345.9-20.72i	345.49-20.59i	345.86-20.78i	346.32-20.93i	346.2-20.84i	345.79-20.8i	346.03-20.89i	345.61-20.58i	345.83-20.72i	345.65-20.6i	345.9-20.6i	346.04-20.64i	346.1-20.73i
345.94-20.23i	345.89-20.3i	345.69-20.25i	345.27-20.35i	344.63-20.18i	344.7-20.25i	344.88-20.24i	345.22-20.29i	345.1-20.36i	345.63-20.25i	345.36-20.15i	345.3-20.09i	345.33-20.53i	345.76-20.23i	345.89-20.24i	345.4-20.19i	344.97-20.32i	345.44-20.19i	345.09-20.29i	345.88-20.34i	345.42-20.32i	345.67-20.28i	345.25-20.23i	344.92-20.35i	345.3-20.13i	345-20.23i	345.02-20.13i	345.05-20.24i	345.26-20.17i	344.76-20.21i	345.05-20.16i	345.3-20.3i	345.24-20.12i	345.51-20.17i	344.98-20.25i	345.35-20.41i	345.18-20.23i	345.46-20.43i	345.13-20.21i	345.55-20.28i	345.97-20.53i	345.8-20.56i	345.52-20.35i	345.9-20.29i	345.13-20.38i	345.49-20.37i	345.37-20.35i	345.61-20.33i	345.45-20.38i	345.97-20.42i
345.73-19.89i	345.64-19.89i	345.47-19.87i	345.02-19.8i	344.32-19.69i	344.23-19.79i	344.64-19.77i	344.95-19.65i	344.66-19.68i	345.23-19.8i	345.13-19.73i	345.08-19.79i	345.35-19.82i	345.57-19.87i	345.63-19.83i	345.04-19.79i	344.61-19.73i	345.21-19.8i	344.84-19.72i	345.73-19.78i	345.06-19.85i	345.34-19.84i	345.04-19.74i	344.74-19.9i	344.97-19.82i	344.66-19.81i	344.63-19.73i	344.74-19.73i	344.9-19.75i	344.54-19.71i	344.74-19.68i	344.9-19.79i	344.81-19.74i	345.23-19.88i	344.58-19.84i	344.96-19.71i	344.8-19.64i	345.2-19.86i	344.73-19.72i	345.31-19.92i	345.67-20i	345.49-19.97i	345.3-19.93i	345.43-19.85i	345.03-19.93i	345.11-19.89i	345.13-19.84i	345.24-19.88i	345.34-19.84i	345.55-19.81i
345.38-19.44i	345.29-19.45i	345.07-19.39i	344.76-19.46i	344.06-19.2i	343.97-19.26i	344.3-19.17i	344.61-19.16i	344.39-19.24i	344.94-19.33i	344.83-19.25i	344.76-19.28i	344.99-19.29i	345.15-19.39i	345.21-19.32i	344.73-19.28i	344.35-19.24i	344.83-19.27i	344.57-19.29i	345.45-19.27i	344.69-19.39i	344.9-19.39i	344.7-19.41i	344.36-19.4i	344.62-19.42i	344.3-19.31i	344.36-18.99i	344.46-19.18i	344.54-19.24i	344.28-19.27i	344.43-19.21i	344.54-19.18i	344.63-19.23i	344.77-19.13i	344.23-19.19i	344.64-19.25i	344.56-19.37i	344.85-19.37i	344.38-19.2i	345.03-19.44i	345.43-19.57i	345.26-19.56i	344.97-19.6i	345.08-19.48i	344.77-19.14i	344.81-19.39i	344.77-19i	344.84-19.4i	344.93-19.23i	345.19-19.43i
345.08-19.06i	345.01-19.11i	344.77-19.04i	344.46-19.04i	343.72-18.93i	343.66-18.95i	344.03-18.95i	344.41-19i	344.08-18.92i	344.65-19i	344.46-18.9i	344.4-18.89i	344.78-19.02i	344.83-18.99i	344.9-19.19i	344.43-18.9i	344.02-19i	344.44-18.93i	344.14-19.01i	345.19-19.02i	344.5-19.08i	344.67-18.93i	344.45-19i	344.11-19i	344.26-19.01i	344.12-18.94i	344.07-18.95i	344.16-18.97i	344.36-18.96i	343.96-18.98i	344.13-18.93i	344.29-18.97i	344.28-18.91i	344.54-18.98i	343.97-18.96i	344.29-19.05i	344.27-19.08i	344.64-18.97i	344.14-18.96i	344.75-19.12i	345.16-19.2i	344.97-19.22i	344.71-19.16i	344.83-19.02i	344.37-19.15i	344.44-19.12i	344.5-19.13i	344.63-19.05i	344.58-19.01i	345.03-19.07i
344.77-18.56i	344.64-18.62i	344.5-18.6i	344.09-18.65i	343.44-18.43i	343.4-18.52i	343.7-18.38i	344.05-18.38i	343.77-18.46i	344.39-18.51i	344.22-18.59i	344.17-18.35i	344.41-18.5i	344.6-18.63i	344.66-18.65i	344.22-18.54i	343.7-18.5i	344.28-18.49i	344-18.5i	344.75-18.51i	344.15-18.58i	344.38-18.59i	344.14-18.51i	343.77-18.52i	344.12-18.42i	343.7-18.62i	343.85-18.47i	343.84-18.54i	344.08-18.5i	343.74-18.5i	343.93-18.54i	343.97-18.53i	343.96-18.45i	344.27-18.54i	343.75-18.56i	344.07-18.61i	344.06-18.54i	344.31-18.58i	343.72-18.54i	344.46-18.69i	344.76-18.66i	344.71-18.81i	344.38-18.69i	344.46-18.77i	344.04-18.59i	344.21-18.67i	344.21-18.61i	344.37-18.62i	344.24-18.57i	344.66-18.76i
344.47-18.21i	344.51-18.21i	344.29-18.29i	343.93-18.19i	343.15-18.02i	343.1-18.06i	343.55-18.05i	343.75-18.11i	343.61-17.98i	344.13-18.18i	343.87-18.06i	343.93-18.05i	344.03-18.01i	344.41-18.18i	344.45-18.22i	343.92-18.09i	343.48-18.07i	343.99-18.1i	343.68-18.19i	344.41-18.05i	343.92-18.09i	344.02-18.15i	343.89-18.12i	343.5-18.12i	343.79-18.01i	343.49-18.09i	343.46-18.1i	343.62-18.15i	343.74-18.15i	343.54-18.04i	343.56-18.03i	343.67-18.15i	343.72-18.03i	344.01-18.11i	343.49-18.03i	343.89-18.13i	343.78-18.1i	344.12-18.19i	343.55-18.13i	344.12-18.25i	344.58-18.34i	344.41-18.33i	344.12-18.22i	344.35-18.29i	343.8-18.29i	343.96-18.26i	344-18.25i	344.1-18.19i	344.14-18.12i	344.31-18.17i
344.16-17.81i	344.03-17.83i	343.9-17.75i	343.51-17.86i	342.82-17.7i	342.8-17.78i	343.24-17.61i	343.42-17.69i	343.22-17.64i	343.71-17.67i	343.6-17.67i	343.5-17.68i	343.76-17.73i	343.95-17.67i	344.05-17.8i	343.52-17.68i	343.22-17.73i	343.58-17.72i	343.31-17.69i	344.22-17.71i	343.58-17.75i	343.78-17.79i	343.56-17.67i	343.18-17.63i	343.46-17.74i	343.08-17.67i	343.18-17.61i	343.38-17.67i	343.41-17.69i	343.1-17.59i	343.35-17.72i	343.41-17.71i	343.45-17.59i	343.71-17.81i	343.19-17.58i	343.54-17.77i	343.43-17.6i	343.59-17.76i	343.22-17.7i	343.92-17.84i	344.17-17.85i	344.15-17.93i	343.7-17.93i	343.86-17.88i	343.51-17.81i	343.64-17.89i	343.63-17.68i	343.76-17.75i	343.81-17.75i	344.09-17.79i
343.88-17.38i	343.89-17.39i	343.56-17.24i	343.26-17.4i	342.47-17.31i	342.5-17.2i	342.78-17.23i	343.06-17.22i	342.92-17.17i	343.43-17.24i	343.34-17.26i	343.27-17.18i	343.41-17.14i	343.63-17.26i	343.67-17.4i	343.36-17.29i	342.93-17.22i	343.3-17.12i	342.96-17.27i	343.84-17.22i	343.42-17.3i	343.57-17.25i	343.28-17.24i	342.92-17.32i	343.16-17.16i	342.94-17.28i	342.79-17.09i	343.01-17.1i	343.12-17.21i	342.77-17.19i	343.01-17.18i	343.1-17.23i	343.11-17.07i	343.34-17.19i	342.93-17.22i	343.24-17.27i	343.13-17.25i	343.49-17.27i	342.97-17.25i	343.61-17.39i	343.97-17.47i	343.85-17.54i	343.52-17.49i	343.52-17.43i	343.12-17.34i	343.34-17.35i	343.39-17.31i	343.42-17.38i	343.41-17.43i	343.73-17.33i
343.63-16.96i	343.66-17.02i	343.37-16.9i	343.06-16.93i	342.42-16.75i	342.3-16.88i	342.59-16.89i	343.02-16.71i	342.8-16.77i	343.24-16.91i	343.22-16.87i	343.1-16.81i	343.3-16.91i	343.48-17.01i	343.52-16.93i	343.09-16.87i	342.58-16.88i	343.24-16.78i	342.83-16.78i	343.65-16.89i	343.2-16.99i	343.21-16.9i	343.05-16.84i	342.71-16.91i	342.94-16.72i	342.62-16.89i	342.67-16.85i	342.84-16.79i	342.97-16.86i	342.63-16.74i	342.75-16.79i	342.94-16.84i	342.91-16.76i	343.24-16.75i	342.67-16.79i	343.03-16.83i	342.87-16.86i	343.25-16.89i	342.82-16.83i	343.38-16.98i	343.81-17.09i	343.6-17.08i	343.2-17.09i	343.39-17.01i	342.95-16.98i	343.14-16.94i	343.2-16.87i	343.17-16.94i	343.14-16.86i	343.51-16.9i
343.42-16.56i	343.46-16.6i	343.04-16.36i	342.74-16.56i	342.08-16.39i	342.09-16.49i	342.3-16.31i	342.63-16.1i	342.46-16.22i	342.93-16.33i	342.84-16.36i	342.67-16.42i	342.92-16.36i	343.16-16.5i	343.13-16.45i	342.78-16.36i	342.03-16.13i	342.93-16.37i	342.54-16.36i	343.39-16.45i	342.89-16.46i	342.95-16.38i	342.78-16.37i	342.36-16.46i	342.65-16.4i	342.34-16.36i	342.38-16.42i	342.5-16.34i	342.58-16.37i	342.2-16.28i	342.44-16.29i	342.62-16.36i	342.65-16.35i	342.88-16.4i	342.37-16.36i	342.64-16.51i	342.53-16.34i	342.97-16.39i	342.45-16.36i	342.98-16.5i	343.42-16.56i	343.22-16.61i	342.99-16.52i	343.05-16.57i	342.58-16.5i	342.85-16.51i	342.8-16.49i	342.78-16.44i	342.91-16.49i	343.24-16.5i
343.02-16.13i	343.06-16.04i	342.86-16.03i	342.46-16.05i	341.78-15.91i	341.68-15.93i	342.05-15.93i	342.41-15.87i	342.19-15.85i	342.71-15.87i	342.6-15.85i	342.54-15.91i	342.77-15.96i	343-15.91i	343-16.04i	342.49-15.92i	342.14-15.99i	342.54-15.93i	342.39-15.79i	343.05-15.78i	342.52-16.01i	342.81-16.05i	342.53-15.95i	342.21-15.84i	342.33-15.93i	342.16-16.25i	342.15-15.86i	342.11-15.85i	342.34-15.97i	342.37-15.99i	342.22-15.87i	342.19-15.85i	342.41-15.86i	342.72-15.62i	342.01-15.91i	342.4-16.13i	342.36-15.91i	342.69-15.96i	342.27-15.91i	342.86-16.1i	343.15-16.16i	343.11-16.43i	342.76-16.08i	342.87-15.97i	342.37-16.12i	342.66-16.08i	342.54-15.97i	342.69-15.94i	342.67-15.91i	343.12-15.94i
342.82-15.63i	342.78-15.75i	342.66-15.6i	342.16-15.59i	341.52-15.51i	341.43-15.51i	341.82-15.51i	342.15-15.5i	341.92-15.48i	342.48-15.46i	342.33-15.49i	342.24-15.56i	342.39-15.57i	342.77-15.6i	342.69-15.68i	342.27-15.5i	341.83-15.56i	342.5-15.55i	341.94-15.47i	342.91-15.56i	342.4-15.59i	342.41-15.61i	342.26-15.53i	341.87-15.5i	342.1-15.51i	341.86-15.49i	341.69-15.38i	342.03-15.54i	342.01-15.54i	341.81-15.44i	341.96-15.58i	342.07-15.51i	342.04-15.44i	342.37-15.49i	341.85-15.52i	342.11-15.56i	342.07-15.52i	342.42-15.54i	341.96-15.52i	342.59-15.62i	342.92-15.68i	342.74-15.8i	342.45-15.79i	342.6-15.78i	341.87-15.84i	342.28-15.66i	342.37-15.66i	342.39-15.59i	342.43-15.45i	342.63-15.6i
342.6-15.19i	342.5-15.26i	342.32-15.14i	341.88-15.15i	341.28-15.11i	341.2-15.08i	341.57-15.01i	341.96-15.01i	341.66-15.03i	342.24-15.02i	342.13-15.02i	342.01-15.13i	342.25-15.07i	342.43-15.14i	342.52-15.13i	341.9-15i	341.53-15.06i	342.1-15.08i	341.77-15.1i	342.62-15.15i	342.17-15.17i	342.22-15.2i	342.04-15.05i	341.7-15.09i	341.93-15.04i	341.67-15.07i	341.73-15i	341.72-14.96i	341.87-15.03i	341.56-15.09i	341.67-15.03i	341.92-15.08i	341.87-15.01i	342.16-15.11i	341.56-15.04i	341.78-15.07i	341.84-15.06i	342.18-15.18i	341.71-15.11i	342.31-15.16i	342.67-15.21i	342.54-15.29i	342.19-15.28i	342.34-15.23i	341.85-15.25i	342.08-15.17i	342.07-15.08i	342.18-15.18i	342.21-15.16i	342.54-15.2i
342.35-14.86i	342.21-14.78i	342.08-14.76i	341.85-14.71i	341.04-14.59i	341.1-14.79i	341.31-14.55i	341.72-14.5i	341.36-14.72i	342.08-14.58i	341.83-14.78i	341.68-14.73i	341.9-14.67i	342.13-14.82i	342.22-14.9i	341.77-14.64i	341.42-14.59i	341.81-14.63i	341.47-14.65i	342.38-14.69i	341.81-14.69i	341.98-14.63i	341.84-14.77i	341.53-14.54i	341.66-14.61i	341.52-14.44i	341.33-14.59i	341.4-14.68i	341.5-14.58i	341.27-14.66i	341.48-14.63i	341.66-14.69i	341.65-14.6i	342-14.7i	341.3-14.6i	341.61-14.78i	341.61-14.65i	341.87-14.73i	341.6-14.66i	342.05-14.84i	342.47-14.85i	342.27-14.91i	341.93-14.78i	342.11-14.89i	341.6-14.85i	341.79-14.7i	341.81-14.71i	341.9-14.72i	342.06-14.78i	342.32-14.87i
342.11-14.3i	342.06-14.34i	341.83-14.17i	341.45-14.25i	340.82-14.12i	340.74-14.16i	341.15-14.08i	341.43-14.19i	341.17-14.06i	341.82-14.09i	341.63-14.19i	341.48-14.14i	341.72-14.23i	341.89-14.22i	341.97-14.25i	341.51-14.2i	341.1-14.14i	341.69-14.15i	341.21-14.21i	342.23-14.16i	341.66-14.27i	341.74-14.18i	341.56-14.11i	341.21-14.18i	341.39-14.12i	341.13-14.14i	341.11-14.09i	341.24-14.12i	341.28-14.1i	341.04-14.13i	341.19-14.12i	341.39-14.14i	341.36-14.09i	341.65-14.09i	341.12-14.1i	341.4-14.15i	341.46-14.18i	341.65-14.23i	341.18-14.23i	341.76-14.25i	342.14-14.38i	342.09-14.36i	341.66-14.38i	341.84-14.35i	341.35-14.29i	341.53-14.36i	341.43-14.14i	341.68-14.22i	341.74-14.22i	341.98-14.25i
341.9-13.77i	341.88-13.95i	341.64-13.8i	341.16-13.84i	340.54-13.69i	340.48-13.79i	340.85-13.64i	341.12-13.71i	340.96-13.7i	341.54-13.68i	341.43-13.74i	341.3-13.67i	341.49-13.69i	341.73-13.72i	341.72-13.76i	341.25-13.6i	340.78-13.75i	341.35-13.71i	341.04-13.74i	341.92-13.66i	341.36-13.71i	341.53-13.82i	341.46-13.74i	340.9-13.81i	341.09-13.75i	340.9-13.7i	340.93-13.59i	340.96-13.73i	341.17-13.7i	340.84-13.76i	340.99-13.7i	341.12-13.72i	341.25-13.58i	341.5-13.62i	340.84-13.65i	341.21-13.77i	341.18-13.7i	341.43-13.82i	341.04-13.7i	341.59-13.87i	341.88-13.92i	341.77-13.99i	341.42-13.9i	341.64-13.92i	341.2-13.89i	341.34-13.84i	341.32-13.81i	341.48-13.78i	341.42-13.72i	341.86-13.84i
341.68-13.37i	341.7-13.34i	341.37-13.35i	340.94-13.43i	340.26-13.33i	340.28-13.26i	340.66-13.26i	341.08-13.4i	340.66-13.2i	341.21-13.3i	341.15-13.22i	341.09-13.28i	341.18-13.3i	341.51-13.25i	341.48-13.29i	341.02-13.24i	340.51-13.3i	341.17-13.22i	340.75-13.26i	341.68-13.3i	341.19-13.33i	341.28-13.33i	341.05-13.36i	340.77-13.3i	340.95-13.26i	340.66-13.3i	340.73-13.26i	340.73-13.31i	340.89-13.23i	340.58-13.2i	340.77-13.2i	340.95-13.3i	340.94-13.16i	341.18-13.31i	340.61-13.3i	340.9-13.27i	340.96-13.3i	341.22-13.29i	340.76-13.29i	341.31-13.36i	341.65-13.42i	341.6-13.56i	341.27-13.49i	341.36-13.61i	340.94-13.45i	341.06-13.36i	341.1-13.33i	341.22-13.35i	341.22-13.31i	341.62-13.32i
341.48-12.93i	341.33-12.93i	341.14-12.88i	340.79-12.84i	340.11-12.82i	339.92-12.87i	340.46-12.72i	340.65-12.79i	340.45-12.82i	341.08-12.75i	340.98-12.89i	340.8-12.83i	341.09-12.86i	341.24-12.79i	341.2-12.86i	340.77-12.7i	340.4-12.74i	340.84-12.79i	340.59-12.79i	341.43-12.84i	340.94-12.93i	341.06-12.81i	340.85-12.77i	340.51-12.75i	340.64-12.8i	340.38-12.86i	340.42-12.78i	340.59-12.78i	340.6-12.73i	340.35-12.67i	340.51-12.81i	340.71-12.82i	340.71-12.65i	340.99-12.82i	340.35-12.71i	340.66-12.89i	340.68-12.86i	340.95-12.87i	340.56-12.81i	341.04-12.88i	341.42-12.98i	341.28-13.08i	340.99-13.15i	341.16-12.95i	340.64-12.95i	340.86-12.9i	340.91-12.87i	341.05-12.83i	340.98-12.83i	341.43-12.83i
341.24-12.48i	341.03-12.57i	341.04-12.44i	340.46-12.51i	339.85-12.35i	339.72-12.32i	340.25-12.39i	340.56-12.39i	340.32-12.25i	340.82-12.39i	340.69-12.19i	340.6-12.33i	340.81-12.31i	341-12.43i	341.08-12.4i	340.58-12.35i	340.2-12.31i	340.59-12.3i	340.29-12.38i	341.15-12.38i	340.65-12.43i	340.78-12.38i	340.58-12.44i	340.19-12.46i	340.43-12.39i	340.21-12.39i	340.23-12.25i	340.37-12.38i	340.28-12.35i	340.12-12.37i	340.31-12.29i	340.45-12.38i	340.46-12.16i	340.8-12.19i	340.18-12.41i	340.48-12.37i	340.44-12.39i	340.8-12.43i	340.33-12.38i	340.89-12.48i	341.17-12.51i	341.14-12.54i	340.77-12.58i	340.91-12.54i	340.47-12.61i	340.68-12.56i	340.67-12.42i	340.78-12.4i	340.77-12.39i	341.12-12.49i
340.99-12.05i	340.89-12.19i	340.65-11.92i	340.27-12.02i	339.52-11.89i	339.5-11.98i	339.98-11.84i	340.27-11.9i	340.04-11.88i	340.58-11.93i	340.56-11.92i	340.34-11.88i	340.56-11.95i	340.81-11.93i	340.79-12.01i	340.35-11.94i	339.95-11.9i	340.45-11.92i	340.08-11.98i	341-11.87i	340.45-11.97i	340.52-11.93i	340.34-11.94i	340.15-11.87i	340.25-11.89i	339.94-11.9i	339.95-11.93i	340.1-11.86i	340.18-11.93i	339.91-11.92i	340.04-11.9i	340.13-11.95i	340.28-11.82i	340.53-11.89i	339.92-11.85i	340.26-11.92i	340.23-11.95i	340.56-11.9i	340.09-11.9i	340.61-12.01i	341-12.11i	340.87-12.11i	340.52-12.14i	340.69-12.11i	340.21-12.1i	340.42-12.01i	340.49-11.98i	340.56-11.92i	340.5-11.99i	340.91-12.01i
340.76-11.42i	340.6-11.63i	340.5-11.51i	340.1-11.55i	339.44-11.42i	339.35-11.54i	339.7-11.47i	340.13-11.43i	339.93-11.36i	340.37-11.49i	340.25-11.47i	340.12-11.26i	340.44-11.5i	340.64-11.47i	340.53-11.49i	340.12-11.44i	339.79-11.45i	340.2-11.45i	339.92-11.49i	340.82-11.48i	340.34-11.49i	340.34-11.53i	340.16-11.42i	339.92-11.47i	340.02-11.39i	339.77-11.48i	339.79-11.4i	339.86-11.51i	339.94-11.39i	339.75-11.45i	339.83-11.41i	340.02-11.46i	339.98-11.41i	340.23-11.44i	339.79-11.36i	340-11.48i	340.02-11.43i	340.4-11.39i	339.91-11.43i	340.46-11.65i	340.81-11.7i	340.62-11.68i	340.35-11.61i	340.47-11.72i	340.03-11.62i	340.09-11.56i	340.27-11.54i	340.33-11.56i	340.37-11.46i	340.67-11.52i
340.52-11.09i	340.42-11.1i	340.3-11.12i	339.9-11.02i	339.22-10.95i	339.12-10.93i	339.63-10.93i	339.83-10.92i	339.56-10.92i	340.1-11.02i	340.05-10.95i	339.97-10.94i	340.19-10.97i	340.36-11.03i	340.41-10.98i	339.98-10.87i	339.54-10.9i	340.12-10.92i	339.74-10.94i	340.62-11.02i	340.02-11.02i	340.1-11i	340.02-10.97i	339.7-10.95i	339.83-10.87i	339.6-10.92i	339.54-10.88i	339.67-10.92i	339.73-10.92i	339.43-10.91i	339.65-10.83i	339.72-10.88i	339.87-10.85i	340.2-10.89i	339.49-10.88i	339.8-10.99i	339.8-10.91i	340.12-10.99i	339.62-10.87i	340.23-11.11i	340.58-11.11i	340.45-11.18i	340.1-11.11i	340.23-11.18i	339.79-11.02i	339.98-11.1i	339.91-10.96i	340.08-10.93i	340.16-10.93i	340.48-11.02i
340.35-10.6i	340.29-10.75i	340.15-10.58i	339.63-10.71i	338.99-10.5i	338.88-10.46i	339.39-10.46i	339.72-10.51i	339.41-10.37i	339.94-10.41i	339.91-10.48i	339.84-10.46i	339.93-10.49i	340.19-10.56i	340.24-10.44i	339.8-10.42i	339.41-10.47i	339.89-10.55i	339.43-10.46i	340.38-10.42i	339.89-10.58i	339.98-10.49i	339.75-10.49i	339.53-10.53i	339.68-10.4i	339.49-10.49i	339.44-10.46i	339.54-10.39i	339.6-10.46i	339.34-10.42i	339.51-10.5i	339.58-10.47i	339.66-10.39i	339.96-10.43i	339.3-10.45i	339.56-10.57i	339.63-10.44i	339.93-10.53i	339.44-10.48i	339.98-10.57i	340.32-10.64i	340.27-10.76i	340.04-10.63i	340.02-10.69i	339.62-10.6i	339.76-10.68i	339.78-10.5i	339.94-10.54i	340.01-10.46i	340.24-10.58i
340.28-10.24i	340.09-10.22i	340-10.16i	339.55-10.21i	338.84-10.01i	338.74-10.05i	339.24-9.99i	339.46-10.01i	339.25-9.98i	339.75-9.98i	339.81-10.02i	339.67-9.88i	339.77-10i	340.03-10.06i	340.03-10.15i	339.51-10.01i	339.21-10.01i	339.74-9.89i	339.34-10.06i	340.23-9.95i	339.74-10.07i	339.8-10.04i	339.53-9.75i	339.28-9.98i	339.47-9.93i	339.26-10.11i	339.26-10.19i	339.3-10i	339.33-10i	339.17-10.01i	339.25-10.09i	339.45-9.94i	339.54-9.91i	339.73-9.98i	339.26-10.03i	339.47-10.05i	339.42-10.11i	339.77-10i	339.06-9.85i	339.83-10.1i	340.28-10.29i	340.06-10.28i	339.72-10.26i	339.86-10.2i	339.18-10.15i	339.67-10.19i	339.7-10.16i	339.76-10.12i	339.65-10.22i	340.08-10.13i
340-9.59i	339.87-9.7i	339.75-9.66i	339.36-9.68i	338.66-9.51i	338.53-9.66i	339.04-9.51i	339.31-9.5i	339-9.62i	339.62-9.49i	339.66-9.59i	339.43-9.49i	339.52-9.65i	339.85-9.5i	340.05-9.52i	339.38-9.51i	338.94-9.52i	339.56-9.48i	338.98-9.68i	340.01-9.52i	339.52-9.52i	339.61-9.56i	339.45-9.53i	339.1-9.51i	339.28-9.49i	339.06-9.53i	339-9.44i	339.08-9.51i	339.2-9.45i	339.01-9.49i	339.1-9.41i	339.3-9.59i	339.29-9.35i	339.52-9.48i	338.94-9.51i	339.22-9.67i	339.35-9.51i	339.46-9.6i	339.11-9.47i	339.63-9.57i	339.95-9.72i	339.76-9.73i	339.57-9.74i	339.66-9.81i	339.3-9.7i	339.52-9.54i	339.4-9.57i	339.58-9.42i	339.61-9.57i	339.86-9.59i
339.78-9.29i	339.66-9.18i	339.4-9.24i	339.07-9.22i	338.5-9.09i	338.36-9.08i	338.94-9.11i	339.17-9.06i	338.9-8.98i	339.52-9.15i	339.35-9.06i	339.3-9i	339.39-9.06i	339.56-9.04i	339.7-9.1i	339.13-8.97i	338.79-9.09i	339.42-9.24i	338.93-9.06i	339.84-9.05i	339.27-9.13i	339.34-9.07i	339.25-9.01i	338.91-9.06i	339.1-8.96i	338.89-9.07i	338.86-9.03i	338.97-9i	338.99-9.02i	338.78-9.01i	338.86-8.94i	339.02-9.09i	338.9-9.07i	339.39-9i	338.82-9.07i	339.03-9.14i	339.1-9.02i	339.35-9.06i	338.89-9.04i	339.5-9.12i	339.81-9.29i	339.64-9.39i	339.35-9.28i	339.46-9.32i	339.03-9.3i	339.31-9.31i	339.25-9.07i	339.38-9.09i	339.46-9.09i	339.76-9.13i
339.6-8.64i	339.53-8.82i	339.37-8.59i	338.92-8.71i	338.22-8.66i	338.09-8.55i	338.7-8.49i	339-8.56i	338.72-8.5i	339.26-8.56i	339.14-8.51i	339.09-8.56i	339.23-8.58i	339.49-8.49i	339.43-8.64i	339.04-8.5i	338.65-8.55i	339.16-8.58i	338.84-8.53i	339.65-8.53i	339.15-8.54i	339.3-8.51i	339.04-8.49i	338.83-8.58i	338.94-8.52i	338.74-8.55i	338.63-8.49i	338.7-8.47i	338.86-8.54i	338.57-8.57i	338.73-8.51i	338.92-8.54i	338.89-8.53i	339.19-8.44i	338.61-8.54i	338.99-8.53i	338.95-8.55i	339.17-8.69i	338.79-8.46i	339.34-8.58i	339.64-8.8i	339.47-8.78i	339.18-8.77i	339.3-8.75i	338.91-8.68i	339.08-8.73i	339.12-8.63i	339.3-8.6i	339.25-8.57i	339.6-8.6i
339.47-8.16i	339.32-8.22i	339.28-8.11i	338.88-8.18i	338.16-8.09i	338.08-8.15i	338.54-8.01i	338.85-8.09i	338.57-8.07i	339.09-8.07i	339.11-8.1i	338.95-8.05i	339.06-8.05i	339.27-8.07i	339.37-8.2i	338.88-8i	338.5-8.02i	339.04-8.02i	338.68-8.06i	339.53-8.05i	338.96-8.04i	339.16-8.08i	338.93-8.1i	338.69-8i	338.85-8.07i	338.51-8.1i	338.58-7.99i	338.61-8.01i	338.65-8.04i	338.43-8.07i	338.66-7.98i	338.72-7.99i	338.8-7.96i	339.01-7.96i	338.49-8.01i	338.75-8.08i	338.78-8.05i	339.01-8.2i	338.54-8.05i	339.16-8.1i	339.44-8.31i	339.43-8.27i	339.1-8.37i	339.17-8.27i	338.73-8.24i	338.93-8.21i	338.91-8.05i	339.05-8.07i	339.18-8.12i	339.38-8.09i
339.33-7.72i	339.29-7.72i	339.06-7.57i	338.65-7.63i	338-7.62i	337.85-7.59i	338.42-7.57i	338.69-7.64i	338.51-7.56i	338.93-7.44i	338.86-7.52i	338.76-7.46i	338.92-7.61i	339.24-7.54i	339.22-7.59i	338.74-7.46i	338.39-7.49i	338.88-7.48i	338.51-7.48i	339.23-7.48i	338.83-7.65i	338.95-7.59i	338.78-7.45i	338.51-7.52i	338.64-7.47i	338.33-7.56i	338.38-7.54i	338.51-7.59i	338.44-7.56i	338.32-7.51i	338.46-7.39i	338.56-7.47i	338.7-7.35i	338.86-7.5i	338.27-7.47i	338.55-7.58i	338.64-7.5i	338.82-7.6i	338.48-7.54i	339.09-7.61i	339.29-7.71i	339.23-7.83i	338.9-7.7i	339-7.82i	338.49-7.76i	338.72-7.69i	338.78-7.56i	338.95-7.54i	339.01-7.54i	339.18-7.53i
339.19-7.14i	339.06-7.24i	338.92-7.19i	338.52-7.19i	337.74-7.13i	337.74-7.07i	338.25-7.06i	338.53-6.98i	338.29-6.98i	338.72-7.01i	338.68-7.02i	338.62-7i	338.71-7i	338.95-7i	338.99-7.11i	338.5-6.93i	338.25-6.98i	338.65-6.94i	338.37-7.06i	339.17-6.93i	338.7-6.99i	338.78-7.05i	338.61-6.96i	338.3-7.03i	338.53-6.98i	338.25-7i	338.25-6.99i	338.27-6.95i	338.3-6.99i	338.1-7i	338.26-6.93i	338.39-6.93i	338.46-6.9i	338.87-6.98i	338.15-6.92i	338.47-7.04i	338.5-6.98i	338.73-7.11i	338.31-7.07i	338.81-7.11i	339.21-7.22i	339.03-7.26i	338.74-7.23i	338.87-7.22i	338.4-7.19i	338.56-7.21i	338.6-7.07i	338.72-7.07i	338.81-7i	339.1-7.08i
339.05-6.62i	338.87-6.76i	338.75-6.64i	338.21-6.76i	337.63-6.57i	337.46-6.61i	338.06-6.54i	338.27-6.59i	338.08-6.44i	338.68-6.45i	338.61-6.47i	338.46-6.46i	338.47-6.45i	338.9-6.49i	338.8-6.57i	338.39-6.49i	338.04-6.52i	338.49-6.5i	338.2-6.47i	339.06-6.43i	338.44-6.56i	338.52-6.51i	338.45-6.43i	338.17-6.42i	338.33-6.42i	338.07-6.45i	338.06-6.4i	338.15-6.46i	338.11-6.45i	337.96-6.47i	338.17-6.46i	338.23-6.5i	338.39-6.37i	338.67-6.41i	337.9-6.46i	338.25-6.49i	338.31-6.42i	338.57-6.58i	338.08-6.43i	338.69-6.53i	339.01-6.7i	338.9-6.75i	338.5-6.77i	338.66-6.75i	338.17-6.62i	338.4-6.66i	338.47-6.57i	338.6-6.55i	338.68-6.53i	338.94-6.57i
338.93-6.04i	338.81-6.22i	338.63-6.06i	338.09-6.26i	337.59-6.02i	337.38-6.14i	337.84-6.02i	338.24-6i	338-6.04i	338.54-5.87i	338.46-5.99i	338.28-5.88i	338.49-5.95i	338.76-6.02i	338.7-6.07i	338.28-5.9i	337.91-6i	338.61-5.94i	338.13-5.95i	338.88-5.89i	338.35-6.01i	338.48-5.97i	338.33-5.98i	338.08-5.96i	338.19-5.83i	337.97-5.99i	338.01-5.79i	338.03-5.93i	338.02-5.94i	337.87-5.97i	338.03-5.98i	338.13-5.96i	338.23-5.77i	338.54-5.94i	337.85-5.73i	338.07-6.06i	338.19-5.95i	338.44-6.05i	337.99-5.93i	338.65-6.08i	338.96-6.2i	338.83-6.16i	338.42-6.14i	338.52-6.18i	338.01-5.91i	338.39-6.12i	338.31-6i	338.46-6.01i	338.57-6.08i	338.79-6.06i
338.83-5.57i	338.7-5.72i	338.51-5.57i	338.13-5.61i	337.4-5.46i	337.23-5.55i	337.78-5.45i	338.23-5.5i	337.93-5.46i	338.41-5.32i	338.41-5.37i	338.24-5.43i	338.41-5.49i	338.55-5.53i	338.71-5.53i	338.14-5.38i	337.88-5.44i	338.28-5.38i	337.92-5.44i	338.78-5.25i	338.27-5.53i	338.36-5.48i	338.22-5.38i	337.98-5.54i	338.12-5.34i	337.83-5.44i	337.84-5.38i	337.87-5.52i	337.99-5.41i	337.76-5.48i	337.93-5.37i	338.09-5.46i	338.19-5.36i	338.39-5.52i	337.72-5.36i	338.04-5.55i	338.04-5.34i	338.35-5.55i	337.97-5.35i	338.52-5.43i	338.76-5.68i	338.69-5.8i	338.33-5.57i	338.37-5.69i	337.93-5.61i	338.23-5.66i	338.21-5.5i	338.31-5.5i	338.39-5.44i	338.65-5.4i
338.56-4.94i	338.51-5.16i	338.4-4.81i	337.96-5.17i	337.32-4.98i	337.17-5.04i	337.68-4.82i	338.03-4.95i	337.79-4.83i	338.22-4.89i	338.22-4.94i	338.1-4.65i	338.25-4.98i	338.43-4.91i	338.5-4.93i	337.95-4.82i	337.67-4.86i	338.15-4.83i	337.84-4.91i	338.61-4.88i	338.14-4.93i	338.23-4.91i	338.02-4.83i	337.77-4.93i	338.04-4.97i	337.77-4.94i	337.71-4.84i	337.67-5i	337.73-4.98i	337.46-4.84i	337.72-4.79i	337.87-4.97i	337.94-4.7i	338.28-4.88i	337.66-4.88i	337.89-4.96i	337.94-4.83i	338.16-4.98i	337.72-4.83i	338.37-4.94i	338.59-5.04i	338.47-5.2i	338.24-5.07i	338.25-5.2i	337.77-5.09i	338.06-5.06i	338.1-4.98i	338.26-4.98i	338.33-4.91i	338.5-4.99i
338.53-4.48i	338.43-4.76i	338.26-4.65i	337.89-4.6i	337.24-4.44i	337.05-4.47i	337.56-4.32i	337.92-4.43i	337.65-4.23i	338.21-4.35i	338.08-4.41i	337.94-4.21i	338.33-4.42i	338.36-4.37i	338.43-4.43i	337.9-4.31i	337.56-4.35i	338.02-4.33i	337.9-4.43i	338.5-4.24i	337.95-4.47i	338.1-4.28i	337.89-4.3i	337.76-4.3i	337.9-4.33i	337.74-4.62i	337.6-4.33i	337.64-4.45i	337.62-4.26i	337.46-4.28i	337.66-4.26i	337.7-4.45i	337.82-4.24i	338.25-4.61i	337.47-4.29i	337.63-4.36i	337.92-4.36i	337.9-4.59i	337.65-4.31i	338.12-4.51i	338.44-4.52i	338.49-4.7i	337.99-4.59i	338.49-4.91i	337.79-4.54i	338.01-4.56i	338.03-4.38i	337.97-4.33i	338.16-4.32i	338.49-4.57i
338.45-3.86i	338.38-4.01i	338.24-3.88i	337.71-3.93i	337.14-3.93i	337.02-3.78i	337.58-3.85i	337.83-3.75i	337.57-3.72i	338.15-3.64i	338-3.69i	337.93-3.79i	338.02-3.74i	338.36-3.68i	338.31-3.86i	337.88-3.64i	337.38-3.7i	337.99-3.59i	337.63-3.72i	338.48-3.72i	337.93-3.75i	338.13-3.75i	338.05-3.73i	337.74-3.77i	337.79-3.74i	337.51-3.64i	337.53-3.7i	337.61-3.84i	337.6-3.8i	337.32-3.75i	337.59-3.62i	337.73-3.69i	337.75-3.56i	338.03-3.69i	337.49-3.59i	337.77-3.81i	337.83-3.66i	338.01-3.69i	337.62-3.72i	338.15-3.79i	338.41-4i	338.37-4i	337.95-4i	338.03-3.97i	337.66-3.93i	337.88-3.88i	338.02-3.81i	338.04-3.72i	338.07-3.77i	338.38-3.87i
338.33-3.33i	338.24-3.54i	338.11-3.35i	337.69-3.38i	336.95-3.23i	336.94-3.29i	337.45-3.21i	337.78-3.21i	337.46-3.2i	337.98-3.02i	337.96-3.21i	337.73-3.04i	337.97-3.2i	338.11-3.02i	338.2-3.24i	337.74-3.09i	337.37-3.24i	337.88-3.06i	337.61-3.25i	338.43-3.09i	337.87-3.09i	337.9-3.26i	337.86-3.14i	337.57-3.15i	337.74-3.07i	337.46-3.13i	337.35-3.2i	337.46-3.21i	337.46-3.04i	337.27-3.18i	337.45-3.03i	337.63-3.22i	337.78-3.05i	337.95-3.17i	337.41-3.13i	337.63-3.25i	337.68-3.12i	338.04-3.23i	337.38-3.11i	338.11-3.24i	338.26-3.27i	338.3-3.52i	337.96-3.37i	337.98-3.42i	337.47-3.26i	337.71-3.38i	337.81-3.15i	337.9-3.15i	338.03-3.12i	338.2-3.25i
[truncated: 272 more columns]
