# Supplementary material for: Detection and Classification of Measurement Errors in Bioimpedance Spectroscopy
Source: PLoS One. 2016 Jun 30;11(6):e0156522. doi: 10.1371/journal.pone.0156522 (PMC4928898; doi:10.1371/journal.pone.0156522)
Supplement: S2 File — (CSV) [file pone.0156522.s002.csv]

46.16-1.94i	46.16-1.79i	45.85-1.95i	45.98-1.97i	45.97-1.92i	45.86-1.97i	45.97-1.93i	45.84-1.88i	45.92-1.93i	46-1.96i	46.02-1.9i	45.85-1.79i	45.72-1.81i	46.25-2.05i	45.84-1.74i	45.99-1.94i	45.79-1.92i	45.95-1.82i	46.11-1.81i	45.23-1.95i	45.7-1.94i	45.35-1.93i	45.68-1.83i	45.62-1.99i	45.77-1.82i	45.47-1.93i	45.59-1.89i	45.42-1.84i	45.64-1.94i	45.74-1.92i	45.67-1.77i	45.76-1.79i	45.75-1.73i	45.57-1.88i	45.47-1.83i	45.66-1.69i	45.55-1.89i	45.68-1.86i	45.58-1.9i	45.67-1.86i	603.73-7.06i	603.8-7.27i	603.74-7.09i	603.76-7.3i	603.64-7.48i	603.88-7.06i	603.54-7.27i	603.5-7.37i	603.47-6.92i	603.38-6.99i
46.08-1.94i	46.07-1.98i	45.99-2.02i	45.92-2.02i	45.82-2.03i	45.78-2.02i	45.84-1.92i	45.82-2.01i	45.89-1.89i	45.91-1.94i	45.86-1.95i	45.79-1.95i	45.81-2.01i	46.09-2.07i	45.87-1.97i	45.85-2i	45.79-1.96i	45.84-1.93i	46.32-1.96i	45.19-1.97i	45.78-1.96i	45.45-1.96i	45.49-1.99i	45.59-2.02i	45.58-1.96i	45.53-2.02i	45.54-1.94i	45.51-1.97i	45.54-2i	45.55-1.95i	45.59-2.03i	45.6-1.88i	45.52-1.95i	45.52-1.95i	45.56-1.93i	45.55-1.85i	45.49-1.91i	45.55-1.92i	45.53-1.98i	45.57-1.98i	603.57-7.4i	603.55-7.63i	603.63-7.51i	603.78-7.7i	603.57-7.43i	603.64-7.5i	603.59-7.58i	603.55-7.69i	603.57-7.43i	603.71-7.53i
46.11-2.04i	46.03-2.03i	45.97-1.96i	45.93-2.04i	45.87-1.97i	45.81-2.01i	45.85-1.99i	45.8-2.01i	45.83-2i	45.89-1.9i	45.83-2.07i	45.76-1.91i	45.84-2.01i	46.05-2.02i	45.86-2.02i	45.87-2.04i	45.78-1.98i	45.77-1.94i	46.3-2.05i	45.12-1.93i	45.8-1.98i	45.45-1.97i	45.51-2.04i	45.61-2.04i	45.52-1.99i	45.49-2.08i	45.61-1.98i	45.51-1.92i	45.57-2i	45.59-1.93i	45.51-1.96i	45.46-1.93i	45.49-1.94i	45.51-2.01i	45.63-2.06i	45.5-2.01i	45.48-1.99i	45.53-1.9i	45.56-1.92i	45.53-2.02i	603.71-7.71i	603.58-7.57i	603.56-7.56i	603.87-7.52i	603.59-7.9i	603.5-7.62i	603.56-7.58i	603.7-7.64i	603.56-7.57i	603.63-7.63i
46.11-2.06i	45.89-2i	46.09-1.96i	45.81-1.76i	45.69-1.91i	45.83-1.86i	45.73-1.98i	45.91-2.08i	45.9-1.87i	45.69-2.01i	45.78-1.97i	45.7-2.03i	45.85-2.05i	45.97-1.93i	45.82-2.06i	45.65-1.92i	45.82-1.94i	45.76-2.06i	46.28-2.06i	44.95-1.77i	45.9-2.01i	45.41-2.05i	45.36-1.99i	45.65-1.88i	45.48-2.03i	45.53-2.04i	45.5-1.94i	45.55-1.99i	45.48-1.92i	45.45-1.82i	45.42-1.99i	45.44-1.99i	45.46-1.95i	45.61-1.88i	45.5-2.04i	45.52-1.97i	45.59-1.9i	45.41-2i	45.49-1.79i	45.58-1.78i	603.48-7.94i	603.67-7.66i	603.6-7.74i	603.18-7.36i	603.22-7.79i	603.52-7.79i	603.61-7.82i	603.49-7.89i	603.48-7.77i	603.62-7.85i
46-2.09i	45.97-2.12i	45.99-2.16i	45.72-2.01i	45.89-1.91i	45.7-2.02i	45.75-2i	45.95-2.06i	45.95-2.04i	45.75-2.09i	45.7-2.02i	45.71-2.08i	45.8-2.16i	45.87-2.11i	45.81-2.05i	45.69-2.05i	45.88-2.09i	45.78-2.16i	46.18-2.12i	44.94-2.08i	45.77-2.25i	45.48-2.15i	45.35-2.02i	45.55-1.91i	45.43-2.06i	45.6-2.07i	45.58-1.95i	45.67-2.1i	45.45-1.96i	45.42-2.04i	45.54-2.06i	45.42-2.03i	45.27-2.06i	45.5-1.93i	45.47-2.22i	45.44-2.12i	45.54-2.06i	45.49-2.11i	45.49-1.85i	45.4-1.87i	603.37-8i	603.66-7.78i	603.64-8.16i	603.47-7.9i	603.44-7.88i	603.61-7.86i	603.78-7.81i	603.58-8.21i	603.34-7.92i	603.65-8.07i
45.98-2.11i	45.9-2.05i	45.82-2.05i	45.77-2.09i	45.83-2.04i	45.72-1.97i	45.78-2.17i	45.78-2.02i	45.73-2.03i	45.69-2.09i	45.8-2.07i	45.72-2.16i	45.68-2.08i	45.95-2.11i	45.77-2.13i	45.75-2.06i	45.63-2.11i	45.69-2.05i	46.21-2.1i	45-1.98i	45.63-2.14i	45.4-2.12i	45.38-2.04i	45.52-2.06i	45.56-2.01i	45.44-1.98i	45.42-2.09i	45.43-2.06i	45.47-2.03i	45.43-2.08i	45.49-2.02i	45.43-2.08i	45.52-2.1i	45.43-2.05i	45.44-2.06i	45.42-2.07i	45.41-2.06i	45.4-2.05i	45.47-2.08i	45.49-1.97i	603.37-8.14i	603.45-8.08i	603.39-8.08i	603.53-8.11i	603.43-8.38i	603.72-8.24i	603.33-8.2i	603.51-8.3i	603.52-8.27i	603.51-8.17i
45.94-2i	45.95-2.08i	45.77-1.99i	45.81-2.03i	45.81-2.09i	45.62-1.97i	45.72-2i	45.74-2.01i	45.68-2.03i	45.7-2.04i	45.78-1.98i	45.78-2.04i	45.68-2.01i	45.85-2.06i	45.71-2i	45.72-2.02i	45.62-2.01i	45.57-2.04i	46.16-2.06i	44.89-2.04i	45.59-1.97i	45.35-2.03i	45.31-1.98i	45.43-2.01i	45.41-2.04i	45.43-1.98i	45.39-2.04i	45.41-2.01i	45.46-2.01i	45.49-2.05i	45.49-1.91i	45.39-2.06i	45.37-2.02i	45.37-1.97i	45.37-1.98i	45.36-1.9i	45.39-2.03i	45.32-1.95i	45.4-2i	45.46-1.93i	603.38-8.31i	603.52-8.33i	603.54-8.17i	603.58-8.41i	603.33-8.34i	603.54-8.37i	603.58-8.56i	603.56-8.42i	603.4-8.34i	603.41-8.24i
45.99-2.08i	45.93-2.14i	45.85-2.11i	45.8-2.04i	45.79-2.09i	45.65-2.1i	45.74-2.13i	45.7-2.03i	45.78-2.02i	45.74-2.04i	45.76-2.14i	45.72-2.06i	45.69-2.05i	45.88-2.17i	45.69-1.99i	45.68-2.08i	45.67-2.08i	45.75-2.01i	46.19-2.14i	45.01-2.07i	45.61-2.01i	45.32-2.06i	45.41-2.04i	45.53-2.05i	45.49-2.02i	45.41-2.01i	45.41-2.01i	45.34-2.06i	45.48-2.08i	45.53-2.11i	45.54-2.1i	45.55-2.04i	45.36-2.02i	45.34-2.08i	45.48-2.03i	45.41-2.05i	45.46-2i	45.42-2.01i	45.44-2.04i	45.46-2.01i	603.41-8.65i	603.53-8.58i	603.61-8.6i	603.54-8.42i	603.55-8.53i	603.42-8.59i	603.4-8.57i	603.51-8.46i	603.46-8.45i	603.61-8.52i
45.94-2.08i	45.91-2.02i	45.84-2.1i	45.82-2.04i	45.74-2.06i	45.69-2.02i	45.74-2.04i	45.74-2.07i	45.75-2.03i	45.7-2.1i	45.69-2.05i	45.75-2.04i	45.7-2.07i	45.9-2.04i	45.77-2.1i	45.72-2.07i	45.68-2.03i	45.73-2.02i	46.19-2.12i	45.07-1.96i	45.68-2.05i	45.31-2.07i	45.36-2.07i	45.43-2.11i	45.4-2.06i	45.48-1.99i	45.36-1.94i	45.38-2.04i	45.38-2.09i	45.46-2.05i	45.49-2.1i	45.52-2.04i	45.37-2.02i	45.44-2.02i	45.43-1.99i	45.41-1.94i	45.45-2.06i	45.43-2i	45.46-2i	45.5-1.96i	603.42-8.76i	603.37-8.76i	603.39-8.85i	603.45-8.84i	603.39-8.75i	603.45-8.71i	603.24-8.64i	603.28-8.78i	603.23-8.85i	603.41-8.79i
45.82-2.16i	45.85-2.19i	45.8-2.08i	45.79-2.09i	45.77-2.1i	45.68-2.05i	45.66-2.13i	45.68-2.09i	45.67-2.07i	45.61-2.07i	45.71-2.11i	45.63-2.13i	45.68-2.2i	45.88-2.11i	45.7-2.16i	45.66-2.09i	45.61-2.15i	45.61-2.11i	46.13-2.2i	44.99-2.05i	45.57-2.15i	45.31-2.13i	45.3-2.08i	45.44-2.08i	45.38-2.07i	45.39-2.11i	45.36-2.14i	45.37-2.08i	45.45-2.15i	45.41-2.06i	45.36-2.06i	45.4-2.09i	45.36-2.07i	45.39-2.05i	45.34-2.08i	45.3-2.09i	45.41-2.11i	45.33-2.03i	45.31-2.05i	45.42-2.02i	603.39-8.9i	603.39-9.1i	603.49-9.05i	603.36-8.86i	603.59-8.97i	603.34-8.93i	603.73-8.88i	603.63-9i	603.49-9.01i	603.45-8.86i
45.98-2.21i	45.92-2.19i	45.8-2.3i	45.65-2.27i	45.85-2.03i	45.56-2.23i	45.67-2.07i	45.7-2.11i	45.83-2.27i	45.74-2.25i	45.76-2.12i	45.82-2.18i	45.65-2.24i	45.89-2.27i	45.69-2.26i	45.62-2.22i	45.62-2.22i	45.71-2.33i	46.05-2.26i	44.91-2.2i	45.61-2.27i	45.37-2.07i	45.26-2.1i	45.36-2.21i	45.34-2.14i	45.42-2.04i	45.47-2.29i	45.46-2.17i	45.49-2.1i	45.38-2.19i	45.31-2.09i	45.48-2.15i	45.31-2.12i	45.37-2.07i	45.31-2.2i	45.49-2.19i	45.42-2.26i	45.38-2.2i	45.52-2.09i	45.36-2.27i	603.11-9.03i	603.09-8.88i	603.34-9.1i	603.41-9.04i	603.52-8.82i	603.43-9.21i	603.71-9.07i	603.26-8.87i	602.8-8.92i	603.48-8.88i
45.8-2.16i	45.86-2.21i	45.71-2.18i	45.64-2.09i	45.8-2.14i	45.51-2.12i	45.69-1.97i	45.5-2.07i	45.64-2.26i	45.64-2.16i	45.76-2.05i	45.66-1.98i	45.49-2.19i	45.81-2.2i	45.53-2.07i	45.62-2.23i	45.49-2.21i	45.66-2.13i	45.96-2.19i	44.93-2.16i	45.53-2.17i	45.2-2i	45.22-1.99i	45.23-2.13i	45.33-2.02i	45.24-2i	45.31-2.2i	45.32-2i	45.49-2.08i	45.31-2.14i	45.33-1.95i	45.41-2.17i	45.32-1.94i	45.29-2.11i	45.27-2.19i	45.33-1.98i	45.31-2.11i	45.37-2.16i	45.48-2.13i	45.3-2.16i	603.21-9.12i	603.74-9.32i	603.74-9.16i	603.5-9.21i	603.79-9.07i	603.56-9.27i	603.42-9.32i	603.22-9.17i	603.51-8.97i	603.55-9i
45.83-2.21i	45.89-2.05i	45.75-2.16i	45.68-2.22i	45.69-2.18i	45.58-2.08i	45.73-2.11i	45.59-2.16i	45.56-2.15i	45.63-2.14i	45.68-2.18i	45.62-2.09i	45.53-2.07i	45.83-2.13i	45.69-2.06i	45.76-2.16i	45.41-2.19i	45.65-2.11i	45.99-2.04i	44.93-2.24i	45.55-2.14i	45.1-2.15i	45.36-2.07i	45.37-2.14i	45.45-2.09i	45.19-2.14i	45.31-2.22i	45.31-2.07i	45.44-2.19i	45.44-2.23i	45.45-2.04i	45.46-2.07i	45.31-2.05i	45.32-2.17i	45.19-2.09i	45.26-1.99i	45.22-2.07i	45.44-2.09i	45.32-2.18i	45.3-2.1i	603.67-9.46i	603.39-9.44i	603.49-9.52i	603.52-9.57i	603.53-9.52i	603.32-9.17i	603.35-9.42i	603.4-9.76i	603.51-9.72i	603.36-9.51i
45.85-2.12i	45.82-2.15i	45.67-2.14i	45.65-2.06i	45.69-2.09i	45.48-2.17i	45.66-2.09i	45.57-2.16i	45.68-2.12i	45.67-2.01i	45.65-2.05i	45.6-2.05i	45.55-2.13i	45.71-2.15i	45.51-2.12i	45.57-2.19i	45.63-1.98i	45.58-2.15i	46.12-2.17i	44.95-2.08i	45.52-2.15i	45.2-2.02i	45.3-2.04i	45.37-2.16i	45.35-2.08i	45.25-2.06i	45.24-1.94i	45.21-1.93i	45.35-2i	45.34-2.04i	45.35-2.01i	45.41-2.08i	45.33-2i	45.25-2i	45.36-2.07i	45.24-2.01i	45.34-2.15i	45.26-2.04i	45.34-2.01i	45.38-2.11i	603.36-9.87i	603.27-10.06i	603.47-10.18i	603.54-9.9i	603.42-9.78i	603.53-9.85i	603.4-10.07i	603.41-9.87i	603.28-9.83i	603.4-9.96i
45.85-2.19i	45.48-2.15i	45.67-2.07i	45.66-2.03i	45.61-2.12i	45.5-2.06i	45.47-2.11i	45.58-2.17i	45.38-2i	45.43-2.19i	45.39-2.2i	45.54-2.19i	45.63-2.07i	45.68-1.95i	45.69-2.37i	45.32-1.91i	45.47-1.95i	45.29-2.08i	46.13-2.14i	44.79-1.98i	45.55-2i	45.16-2.21i	45.18-2.32i	45.33-2.15i	45.2-2.25i	45.23-2.23i	45-2.17i	45.26-2.23i	45.13-2.15i	45.27-1.97i	45.17-2.19i	45.08-2.09i	45.11-2.07i	45.28-2.01i	45.24-2.08i	45.22-2.06i	45.31-1.95i	45.17-2.13i	45.06-2.08i	45.2-2.04i	603.28-9.98i	603.67-10.04i	603.33-9.71i	603.09-9.92i	603.36-10.16i	603.44-9.91i	603.16-9.92i	603.36-9.95i	603.27-9.8i	603.33-9.97i
45.84-2.21i	45.64-2.12i	45.8-2.23i	45.7-2.25i	45.63-2.09i	45.55-2.06i	45.58-2.08i	45.56-2.09i	45.56-2.17i	45.56-2.3i	45.59-2.25i	45.62-2.21i	45.57-2.15i	45.75-2.11i	45.65-2.29i	45.48-2.05i	45.42-2.15i	45.49-2.13i	46-2.19i	44.79-2.12i	45.56-2.26i	45.26-2.27i	45.27-2.26i	45.28-2.15i	45.26-2.21i	45.33-2.3i	45.31-2.38i	45.4-2.23i	45.29-2.27i	45.32-2.23i	45.32-2.22i	45.3-2.1i	45.19-2.15i	45.36-2.14i	45.24-2.16i	45.24-2.09i	45.24-2.03i	45.31-2.09i	45.26-2.17i	45.24-2.17i	603.21-10.32i	603.35-10.47i	603.39-10.41i	603.44-10.28i	603.32-10.34i	603.4-10.1i	603.1-10.49i	603.47-10.23i	603.44-10.27i	603.22-10.37i
45.76-2.31i	45.6-2.33i	45.72-2.38i	45.56-2.29i	45.7-2.12i	45.3-2.13i	45.54-2.13i	45.37-2.11i	45.6-2.22i	45.57-2.36i	45.53-2.17i	45.67-2.22i	45.46-2.3i	45.71-2.24i	45.56-2.37i	45.38-2.17i	45.36-2.34i	45.49-2.27i	45.91-2.32i	44.69-2.28i	45.49-2.28i	45.09-2.2i	45.16-2.2i	45.14-2.22i	45.2-2.25i	45.19-2.16i	45.18-2.43i	45.38-2.16i	45.22-2.23i	45.31-2.32i	45.26-2.17i	45.16-2.26i	45.04-2.1i	45.11-2.14i	45.12-2.24i	45.33-2.19i	45.26-2.13i	45.23-2.26i	45.19-2.24i	45.11-2.35i	603.09-10.28i	603.32-10.66i	603.29-10.35i	603.27-10.41i	603.33-10.21i	603.62-10.66i	603.38-10.45i	603.32-10.32i	603.48-10.17i	603.55-10.22i
45.57-2.2i	45.63-2.3i	45.5-2.22i	45.53-2.11i	45.56-2.18i	45.32-2.27i	45.52-2.17i	45.37-2.21i	45.43-2.18i	45.5-2.16i	45.49-2.2i	45.5-2.17i	45.46-2.17i	45.57-2.24i	45.36-2.28i	45.36-2.22i	45.39-2.22i	45.34-2.23i	45.92-2.23i	44.74-2.18i	45.4-2.25i	45.08-2.15i	45.11-2.18i	45.15-2.25i	45.15-2.22i	45.18-2.14i	45.01-2.23i	45.13-2.09i	45.08-2.2i	45.21-2.15i	45.16-2.17i	45.17-2.2i	45.15-2.11i	45.12-2.14i	45.15-2.05i	45.12-2.08i	45.34-2.11i	45.15-2.11i	45.16-2.15i	45.17-2.24i	603.15-10.98i	603.17-10.7i	603.45-10.75i	603.34-10.67i	603.24-10.82i	603.44-10.73i	603.24-10.82i	603.12-10.64i	603.37-10.66i	603.42-10.72i
45.73-2.14i	45.59-2.16i	45.56-2.26i	45.6-2.4i	45.43-2.29i	45.52-2.26i	45.48-2.34i	45.54-2.32i	45.37-2.31i	45.4-2.24i	45.54-2.36i	45.28-2.35i	45.51-2.18i	45.76-2.27i	45.61-2.29i	45.59-2.15i	45.31-2.31i	45.4-2.2i	45.92-2.24i	44.84-2.15i	45.34-2.23i	45.02-2.39i	45.17-2.3i	45.34-2.27i	45.28-2.27i	45.1-2.35i	45.22-2.23i	45.08-2.35i	45.22-2.31i	45.28-2.27i	45.26-2.29i	45.12-2.17i	45.09-2.34i	45.14-2.3i	45.2-2.16i	45.05-2.23i	45.02-2.25i	45.12-2.21i	45.16-2.33i	45.24-2.27i	603.13-11.16i	603.23-11.14i	603.02-10.72i	603.2-10.63i	603.27-10.92i	603.11-11.1i	603.34-10.79i	603.23-10.73i	603.05-10.91i	603.13-11.14i
45.65-2.27i	45.58-2.27i	45.52-2.28i	45.52-2.31i	45.45-2.28i	45.4-2.24i	45.42-2.26i	45.46-2.27i	45.42-2.31i	45.35-2.23i	45.5-2.3i	45.34-2.3i	45.41-2.3i	45.61-2.29i	45.33-2.26i	45.43-2.33i	45.37-2.26i	45.35-2.27i	45.84-2.33i	44.74-2.15i	45.35-2.36i	45.02-2.27i	45.04-2.2i	45.15-2.27i	45.13-2.21i	45.14-2.27i	45.05-2.23i	45.1-2.21i	45.12-2.26i	45.14-2.24i	45.11-2.26i	45.14-2.18i	44.99-2.24i	45.14-2.25i	45.11-2.22i	45.01-2.21i	45.1-2.24i	45.07-2.18i	45.2-2.18i	45.15-2.22i	602.99-11.18i	603.11-11.2i	603.21-11.51i	603.2-11.23i	603.12-11.15i	603.29-11.35i	603.07-11.28i	603.1-11.43i	603.12-11.19i	603.26-11.24i
45.56-2.33i	45.52-2.39i	45.55-2.39i	45.33-2.34i	45.53-2.22i	45.23-2.3i	45.32-2.26i	45.35-2.24i	45.41-2.38i	45.3-2.32i	45.39-2.26i	45.38-2.34i	45.34-2.41i	45.51-2.37i	45.27-2.31i	45.27-2.36i	45.32-2.34i	45.26-2.44i	45.82-2.39i	44.64-2.32i	45.31-2.38i	44.94-2.19i	44.93-2.31i	45-2.31i	44.96-2.33i	45.02-2.23i	45.1-2.24i	45.08-2.23i	45.02-2.28i	45.06-2.3i	44.95-2.24i	45.12-2.31i	44.94-2.3i	44.95-2.21i	45.08-2.31i	45.04-2.35i	45.12-2.36i	44.99-2.29i	45.04-2.17i	45.02-2.34i	603.07-11.28i	603.24-11.39i	603.07-11.52i	603.25-11.4i	603.01-11.38i	603.29-11.52i	603.18-11.35i	603.27-11.12i	602.86-11.61i	603.31-11.28i
45.58-2.42i	45.51-2.41i	45.47-2.43i	45.38-2.47i	45.44-2.38i	45.33-2.28i	45.39-2.36i	45.35-2.39i	45.41-2.41i	45.33-2.45i	45.42-2.43i	45.45-2.44i	45.35-2.41i	45.53-2.39i	45.39-2.38i	45.33-2.45i	45.25-2.45i	45.36-2.4i	45.82-2.44i	44.7-2.46i	45.3-2.41i	44.96-2.41i	45.03-2.39i	45.11-2.42i	45.15-2.45i	45.07-2.38i	45-2.32i	45.06-2.39i	45.19-2.43i	45.08-2.47i	45.14-2.34i	45.11-2.42i	45.09-2.36i	45.07-2.37i	45.05-2.37i	45.06-2.37i	45.06-2.36i	45.06-2.41i	45.15-2.37i	45.13-2.41i	603.35-11.75i	603.22-11.73i	603.11-11.79i	603.25-11.63i	603.16-11.98i	603.17-11.68i	603.16-11.68i	603.29-11.58i	603.39-11.57i	603.41-11.59i
45.58-2.27i	45.54-2.25i	45.45-2.41i	45.51-2.33i	45.47-2.37i	45.33-2.35i	45.42-2.39i	45.38-2.39i	45.35-2.36i	45.36-2.27i	45.45-2.35i	45.3-2.26i	45.31-2.36i	45.66-2.28i	45.43-2.4i	45.44-2.37i	45.25-2.36i	45.32-2.22i	45.83-2.31i	44.8-2.24i	45.32-2.3i	45.03-2.42i	45.1-2.43i	45.17-2.37i	45.23-2.37i	45.08-2.38i	45.02-2.42i	45.05-2.41i	45.17-2.38i	45.16-2.25i	45.08-2.42i	45.19-2.31i	45.1-2.32i	45.07-2.38i	44.98-2.3i	45.01-2.3i	45.07-2.33i	45.06-2.21i	45.02-2.31i	45.22-2.36i	602.98-11.81i	603.13-12.05i	603.08-11.9i	603.02-11.69i	602.76-11.69i	602.91-11.76i	603.31-11.79i	603.24-11.89i	603.04-12.08i	603.2-12.04i
45.58-2.37i	45.46-2.3i	45.48-2.38i	45.34-2.36i	45.44-2.37i	45.27-2.34i	45.25-2.31i	45.31-2.36i	45.35-2.34i	45.23-2.38i	45.35-2.32i	45.34-2.37i	45.27-2.37i	45.54-2.37i	45.31-2.3i	45.35-2.42i	45.21-2.33i	45.25-2.37i	45.77-2.38i	44.59-2.27i	45.24-2.29i	44.9-2.37i	44.88-2.29i	45.06-2.36i	45-2.35i	45.04-2.35i	45.03-2.24i	44.93-2.39i	45.06-2.34i	45.02-2.36i	45.05-2.33i	45.1-2.32i	44.93-2.3i	44.96-2.3i	45.03-2.31i	45.05-2.29i	45.07-2.31i	44.9-2.36i	45.03-2.31i	45.09-2.3i	603.1-12.3i	603.18-12.2i	602.98-12.15i	602.94-12.42i	603.01-12.4i	602.94-12.37i	603.32-11.99i	603.05-12.3i	602.9-12.27i	603.04-12.13i
45.4-2.45i	45.33-2.44i	45.38-2.41i	45.23-2.42i	45.29-2.39i	45.22-2.45i	45.18-2.4i	45.25-2.42i	45.21-2.44i	45.22-2.37i	45.24-2.36i	45.22-2.4i	45.11-2.4i	45.42-2.44i	45.21-2.33i	45.19-2.34i	45.15-2.38i	45.13-2.46i	45.59-2.49i	44.56-2.3i	45.16-2.46i	44.83-2.37i	44.84-2.32i	44.95-2.36i	44.93-2.36i	44.97-2.27i	44.95-2.35i	44.92-2.36i	44.85-2.34i	44.94-2.37i	44.9-2.33i	44.98-2.33i	44.95-2.42i	44.89-2.42i	44.9-2.37i	44.82-2.35i	44.95-2.42i	44.83-2.34i	44.98-2.38i	44.95-2.38i	603-12.49i	602.8-12.39i	603.18-12.84i	603.27-12.56i	602.91-12.49i	603.15-12.51i	602.96-12.26i	603.27-12.41i	602.86-12.47i	602.93-12.48i
45.43-2.56i	45.48-2.52i	45.4-2.55i	45.32-2.51i	45.37-2.5i	45.17-2.46i	45.39-2.43i	45.17-2.5i	45.29-2.51i	45.33-2.5i	45.36-2.57i	45.36-2.41i	45.22-2.52i	45.54-2.51i	45.18-2.44i	45.25-2.54i	45.14-2.54i	45.24-2.38i	45.66-2.64i	44.59-2.54i	45.15-2.53i	44.74-2.47i	44.96-2.41i	44.95-2.51i	45-2.33i	44.91-2.45i	44.97-2.56i	44.82-2.43i	45.08-2.37i	45.08-2.54i	45.08-2.34i	45-2.47i	44.91-2.39i	44.96-2.56i	44.87-2.42i	45.01-2.42i	44.99-2.48i	45.03-2.46i	45.07-2.52i	44.92-2.51i	603.09-12.53i	603.51-12.54i	602.94-12.78i	602.94-12.67i	603.15-12.64i	602.95-12.49i	603.18-12.63i	602.98-12.68i	602.85-12.69i	602.79-12.58i
45.53-2.4i	45.44-2.39i	45.33-2.37i	45.36-2.38i	45.37-2.4i	45.23-2.31i	45.29-2.36i	45.29-2.33i	45.3-2.25i	45.29-2.32i	45.35-2.42i	45.25-2.37i	45.25-2.34i	45.48-2.41i	45.29-2.44i	45.23-2.38i	45.2-2.41i	45.3-2.41i	45.67-2.34i	44.57-2.33i	45.2-2.39i	44.91-2.38i	44.88-2.35i	45.03-2.38i	44.99-2.37i	45-2.38i	44.91-2.4i	44.96-2.3i	45.02-2.39i	45.03-2.34i	45.05-2.36i	44.96-2.35i	44.97-2.4i	44.97-2.34i	44.99-2.38i	45-2.29i	44.96-2.32i	44.97-2.28i	45-2.35i	45-2.39i	602.89-13.42i	602.8-13.05i	603.06-13.09i	603.02-13.17i	602.68-13.38i	602.91-12.87i	602.91-13.06i	602.9-13.34i	602.91-12.99i	602.99-12.97i
45.43-2.46i	45.36-2.49i	45.37-2.43i	45.29-2.42i	45.31-2.42i	45.22-2.4i	45.2-2.42i	45.17-2.46i	45.2-2.42i	45.12-2.43i	45.22-2.42i	45.18-2.4i	45.19-2.43i	45.35-2.43i	45.21-2.46i	45.22-2.38i	45.1-2.41i	45.21-2.46i	45.58-2.49i	44.52-2.41i	45.19-2.5i	44.79-2.39i	44.8-2.37i	44.99-2.48i	44.94-2.4i	44.9-2.4i	44.95-2.3i	44.86-2.44i	44.96-2.39i	44.89-2.44i	44.87-2.38i	44.97-2.42i	44.91-2.42i	44.92-2.41i	44.91-2.46i	44.83-2.36i	44.95-2.44i	44.83-2.41i	44.94-2.45i	44.96-2.41i	602.9-13.27i	602.87-13.41i	602.95-13.14i	602.89-13.26i	602.65-13.55i	602.8-13.34i	603.14-13.25i	602.94-13.24i	602.94-13.42i	603.06-13.2i
45.37-2.61i	45.36-2.63i	45.35-2.55i	45.22-2.59i	45.33-2.6i	45.06-2.39i	45.14-2.52i	45.03-2.45i	45.13-2.6i	45.2-2.62i	45.23-2.52i	45.24-2.61i	45.11-2.61i	45.29-2.64i	45.04-2.64i	45.22-2.61i	45.14-2.63i	45.11-2.68i	45.51-2.62i	44.47-2.57i	45.07-2.62i	44.7-2.47i	44.76-2.52i	44.89-2.58i	44.97-2.5i	44.84-2.53i	44.87-2.54i	44.9-2.48i	44.91-2.5i	44.89-2.61i	44.79-2.52i	44.9-2.53i	44.69-2.54i	44.72-2.6i	44.81-2.47i	44.89-2.52i	44.95-2.55i	44.82-2.64i	44.93-2.49i	44.89-2.67i	602.72-13.65i	603.05-13.7i	603.37-13.41i	602.94-13.69i	602.85-13.7i	603.02-13.55i	603.3-13.57i	602.91-13.4i	603.01-13.59i	603.35-13.58i
45.43-2.39i	45.3-2.39i	45.31-2.33i	45.22-2.35i	45.24-2.37i	45.15-2.3i	45.2-2.29i	45.16-2.41i	45.23-2.36i	45.15-2.39i	45.21-2.41i	45.19-2.36i	45.12-2.36i	45.36-2.37i	45.23-2.31i	45.1-2.4i	45.05-2.38i	45.12-2.28i	45.59-2.42i	44.5-2.34i	45.16-2.38i	44.77-2.41i	44.85-2.4i	44.93-2.36i	44.86-2.36i	44.88-2.35i	44.91-2.3i	44.88-2.29i	44.91-2.35i	44.92-2.38i	44.92-2.39i	44.92-2.36i	44.86-2.34i	44.86-2.37i	44.92-2.29i	44.9-2.3i	44.94-2.31i	44.94-2.35i	44.9-2.31i	44.89-2.33i	602.67-14.17i	602.82-14.06i	602.62-14.29i	602.86-14.1i	602.67-13.83i	602.87-13.89i	602.72-13.97i	602.73-14.44i	602.65-14.25i	602.82-14.02i
45.3-2.45i	45.25-2.42i	45.17-2.46i	45.15-2.43i	45.14-2.4i	45.06-2.39i	45.07-2.39i	45.07-2.45i	45.1-2.44i	45.1-2.51i	45.06-2.43i	45.05-2.36i	45.04-2.41i	45.3-2.47i	45.16-2.54i	45.04-2.41i	45.04-2.43i	45.02-2.36i	45.45-2.46i	44.4-2.38i	45.08-2.44i	44.59-2.43i	44.74-2.38i	44.82-2.47i	44.85-2.43i	44.79-2.45i	44.78-2.41i	44.78-2.39i	44.82-2.42i	44.84-2.37i	44.82-2.46i	44.81-2.39i	44.75-2.42i	44.73-2.46i	44.78-2.46i	44.76-2.33i	44.86-2.43i	44.73-2.45i	44.78-2.46i	44.83-2.42i	602.83-14.38i	602.82-14.35i	602.74-14.44i	602.96-14.58i	602.63-14.47i	602.74-14.49i	602.78-14.43i	602.69-14i	602.82-14.45i	602.81-14.38i
45.29-2.6i	45.23-2.57i	45.26-2.58i	45.11-2.55i	45.15-2.48i	45.01-2.48i	45.05-2.48i	45.09-2.45i	45.1-2.58i	45.07-2.6i	45.2-2.43i	45.04-2.55i	45.01-2.59i	45.21-2.57i	45.02-2.51i	44.97-2.58i	45.09-2.61i	45.01-2.55i	45.36-2.49i	44.37-2.49i	45.05-2.63i	44.68-2.45i	44.69-2.42i	44.77-2.55i	44.72-2.42i	44.73-2.38i	44.81-2.48i	44.83-2.53i	44.81-2.52i	44.69-2.56i	44.74-2.46i	44.77-2.51i	44.72-2.48i	44.69-2.52i	44.81-2.55i	44.76-2.4i	44.8-2.56i	44.76-2.53i	44.75-2.43i	44.75-2.53i	602.92-14.76i	603.08-14.73i	602.94-14.54i	602.83-14.5i	603.1-14.74i	602.95-14.41i	603-14.39i	603.07-14.36i	602.95-14.57i	603.15-14.26i
45.24-2.61i	45.33-2.62i	45.13-2.64i	45.15-2.7i	45.13-2.68i	44.99-2.67i	45.13-2.58i	45.05-2.64i	45.07-2.69i	45.24-2.57i	45.16-2.65i	45.15-2.56i	45.06-2.62i	45.31-2.77i	45.07-2.57i	45.02-2.59i	44.97-2.61i	45.2-2.6i	45.55-2.68i	44.53-2.52i	45.01-2.59i	44.67-2.66i	44.82-2.52i	44.86-2.62i	44.94-2.65i	44.78-2.69i	44.77-2.7i	44.79-2.6i	44.86-2.58i	44.9-2.69i	45.01-2.69i	44.87-2.66i	44.84-2.53i	44.77-2.6i	44.82-2.5i	44.77-2.55i	44.75-2.53i	44.82-2.54i	44.85-2.53i	44.8-2.63i	602.54-14.64i	602.17-14.55i	602.14-14.9i	602.47-14.95i	602.52-15.15i	602.37-14.78i	602.55-14.94i	602.55-15i	602.54-14.64i	602.35-15.29i
45.28-2.67i	45.22-2.56i	45.16-2.61i	45.01-2.55i	45.12-2.59i	45.01-2.48i	45.07-2.62i	45.05-2.54i	45.11-2.5i	44.96-2.54i	44.98-2.59i	45-2.58i	44.9-2.64i	45.2-2.58i	45.01-2.62i	45.07-2.63i	45.01-2.6i	44.93-2.56i	45.44-2.61i	44.41-2.52i	45.01-2.62i	44.67-2.55i	44.61-2.47i	44.81-2.59i	44.68-2.51i	44.63-2.48i	44.82-2.52i	44.68-2.64i	44.88-2.66i	44.83-2.43i	44.73-2.5i	44.65-2.46i	44.69-2.57i	44.64-2.52i	44.7-2.58i	44.64-2.46i	44.78-2.48i	44.74-2.55i	44.66-2.61i	44.85-2.59i	602.45-15.31i	602.43-15.42i	602.31-15.46i	602.45-15.27i	602.1-15.26i	602.29-15.46i	602.5-15.38i	602.32-15.29i	602.39-15.56i	602.3-15.45i
45.32-2.53i	45.31-2.51i	45.25-2.51i	45.11-2.45i	45.21-2.61i	45.14-2.4i	45.19-2.46i	45.19-2.52i	45.13-2.48i	45.03-2.53i	45.01-2.5i	45.15-2.56i	45.02-2.57i	45.13-2.5i	45.11-2.55i	44.97-2.57i	45.04-2.54i	45.03-2.4i	45.45-2.56i	44.38-2.54i	45.03-2.62i	44.7-2.42i	44.68-2.41i	44.85-2.53i	44.72-2.48i	44.82-2.44i	44.82-2.5i	44.72-2.53i	44.85-2.54i	44.88-2.44i	44.69-2.45i	44.77-2.41i	44.71-2.5i	44.69-2.4i	44.84-2.55i	44.7-2.43i	44.79-2.48i	44.84-2.46i	44.78-2.53i	44.84-2.54i	602.52-15.65i	602.47-15.74i	602.39-15.85i	602.39-15.84i	602.36-15.68i	602.25-15.77i	602.5-15.7i	602.54-15.86i	602.15-15.67i	602.34-15.87i
45.14-2.69i	45.21-2.63i	45.07-2.75i	44.93-2.57i	45.05-2.72i	44.91-2.57i	45-2.68i	44.94-2.54i	45.01-2.64i	44.97-2.66i	45.03-2.58i	45-2.55i	44.96-2.65i	45.07-2.67i	44.99-2.65i	44.99-2.66i	44.86-2.68i	44.86-2.7i	45.45-2.75i	44.29-2.58i	44.88-2.68i	44.45-2.59i	44.67-2.62i	44.75-2.51i	44.76-2.61i	44.66-2.61i	44.71-2.71i	44.68-2.61i	44.69-2.6i	44.67-2.55i	44.7-2.59i	44.66-2.58i	44.65-2.55i	44.67-2.6i	44.58-2.63i	44.61-2.61i	44.65-2.58i	44.66-2.55i	44.61-2.54i	44.78-2.54i	602.62-16.11i	602.65-15.98i	602.72-16.22i	602.67-15.91i	602.63-16.12i	602.86-16.16i	602.56-15.98i	602.59-15.97i	602.59-15.96i	602.53-16.03i
45.24-2.66i	44.98-2.67i	45-2.59i	45-2.52i	44.94-2.6i	44.94-2.64i	44.95-2.61i	44.95-2.71i	44.82-2.57i	44.9-2.67i	44.9-2.71i	44.88-2.65i	44.8-2.57i	45.07-2.61i	44.99-2.64i	44.9-2.6i	44.79-2.57i	44.88-2.62i	45.27-2.71i	44.28-2.52i	44.85-2.62i	44.52-2.63i	44.53-2.63i	44.73-2.58i	44.57-2.72i	44.66-2.61i	44.5-2.53i	44.49-2.63i	44.61-2.66i	44.6-2.58i	44.65-2.67i	44.6-2.58i	44.61-2.63i	44.64-2.55i	44.63-2.68i	44.55-2.55i	44.55-2.68i	44.5-2.69i	44.6-2.64i	44.65-2.56i	602.14-16.4i	602.49-16.36i	602.47-16.44i	602.32-16.23i	602.54-16.22i	602.41-16.33i	602.2-16.28i	602.48-16.47i	602.24-16.39i	602.7-16.34i
45-2.68i	44.94-2.66i	44.94-2.56i	44.78-2.63i	44.85-2.59i	44.74-2.54i	44.77-2.67i	44.86-2.58i	44.93-2.63i	44.85-2.63i	44.96-2.64i	44.85-2.68i	44.89-2.55i	45.04-2.75i	44.83-2.65i	44.78-2.68i	44.81-2.59i	44.85-2.71i	45.16-2.7i	44.12-2.56i	44.79-2.63i	44.46-2.63i	44.38-2.56i	44.52-2.64i	44.6-2.5i	44.59-2.53i	44.58-2.56i	44.57-2.61i	44.55-2.6i	44.52-2.65i	44.51-2.55i	44.54-2.63i	44.52-2.61i	44.42-2.57i	44.56-2.63i	44.57-2.64i	44.59-2.55i	44.57-2.63i	44.56-2.58i	44.64-2.65i	602.19-16.53i	602.37-16.72i	602.53-16.76i	602.44-16.75i	602.41-16.67i	602.43-16.72i	602.58-16.63i	602.41-16.55i	602.71-16.79i	602.6-16.84i
45.03-2.71i	45.04-2.66i	44.93-2.69i	44.89-2.69i	44.88-2.66i	44.78-2.68i	44.86-2.58i	44.73-2.64i	44.84-2.71i	44.8-2.65i	44.91-2.67i	44.83-2.58i	44.84-2.77i	45.05-2.65i	44.78-2.67i	44.84-2.71i	44.77-2.66i	44.81-2.61i	45.27-2.67i	44.14-2.6i	44.77-2.72i	44.41-2.66i	44.58-2.65i	44.51-2.71i	44.56-2.73i	44.58-2.71i	44.52-2.67i	44.49-2.63i	44.63-2.52i	44.63-2.63i	44.59-2.64i	44.57-2.66i	44.51-2.63i	44.45-2.65i	44.53-2.57i	44.47-2.61i	44.49-2.68i	44.53-2.58i	44.63-2.66i	44.53-2.7i	602.36-17.04i	602.39-16.74i	602.34-17.26i	602.26-17.27i	602.33-17.05i	602.22-16.96i	602.38-16.86i	602.44-17.1i	602.51-16.91i	602.43-16.92i
45.04-2.75i	44.94-2.79i	44.89-2.73i	44.88-2.79i	44.88-2.69i	44.76-2.7i	44.78-2.73i	44.72-2.72i	44.72-2.74i	44.74-2.69i	44.79-2.78i	44.76-2.75i	44.72-2.75i	44.9-2.78i	44.78-2.73i	44.76-2.69i	44.69-2.72i	44.72-2.69i	45.19-2.74i	44.13-2.67i	44.7-2.71i	44.36-2.72i	44.42-2.64i	44.48-2.77i	44.44-2.76i	44.46-2.73i	44.47-2.73i	44.43-2.74i	44.48-2.78i	44.53-2.64i	44.51-2.74i	44.49-2.7i	44.5-2.7i	44.43-2.71i	44.45-2.79i	44.46-2.71i	44.48-2.71i	44.43-2.73i	44.46-2.71i	44.5-2.74i	602.19-17.28i	602.48-17.6i	602.33-17.47i	602.35-17.3i	602.37-17.33i	602.26-17.48i	602.32-17.44i	602.41-17.4i	602.39-17.57i	602.41-17.54i
45.03-2.87i	44.9-2.89i	44.87-2.85i	44.76-2.8i	44.78-2.82i	44.74-2.88i	44.74-2.83i	44.73-2.84i	44.75-2.92i	44.76-2.88i	44.74-2.86i	44.8-2.85i	44.62-2.89i	44.86-2.9i	44.68-2.91i	44.65-2.88i	44.66-2.89i	44.71-2.85i	45.12-2.94i	44.04-2.8i	44.73-2.85i	44.34-2.87i	44.36-2.86i	44.37-2.8i	44.5-2.88i	44.49-2.8i	44.52-2.89i	44.42-2.84i	44.41-2.84i	44.45-2.85i	44.46-2.87i	44.45-2.83i	44.41-2.8i	44.41-2.87i	44.46-2.85i	44.45-2.78i	44.4-2.79i	44.34-2.81i	44.47-2.83i	44.41-2.85i	602.16-17.94i	602.34-17.85i	602.28-17.94i	602.24-17.82i	602.38-17.68i	602.3-17.95i	602.23-17.93i	602.3-18.05i	602.42-18.13i	602.41-17.91i
45.06-2.77i	44.93-2.78i	44.89-2.71i	44.78-2.8i	44.87-2.75i	44.77-2.76i	44.76-2.71i	44.79-2.75i	44.71-2.78i	44.71-2.77i	44.74-2.73i	44.78-2.79i	44.79-2.75i	44.97-2.77i	44.76-2.81i	44.75-2.82i	44.67-2.8i	44.68-2.76i	45.13-2.81i	44.11-2.68i	44.73-2.78i	44.34-2.73i	44.39-2.76i	44.5-2.75i	44.47-2.81i	44.45-2.73i	44.41-2.78i	44.45-2.82i	44.53-2.69i	44.51-2.78i	44.53-2.71i	44.52-2.75i	44.48-2.73i	44.44-2.76i	44.48-2.83i	44.46-2.7i	44.5-2.71i	44.43-2.73i	44.48-2.79i	44.46-2.74i	601.95-18.42i	602.05-18.3i	602.22-18.36i	602.05-18.26i	602.12-18.25i	601.95-18.48i	601.89-18.44i	602.08-18.49i	602.08-18.43i	601.92-18.45i
44.95-2.89i	44.9-2.95i	44.9-2.95i	44.79-2.88i	44.74-2.9i	44.7-2.88i	44.71-2.86i	44.73-2.98i	44.68-2.89i	44.7-2.88i	44.78-2.88i	44.7-2.93i	44.64-2.92i	44.94-2.91i	44.78-2.88i	44.64-2.9i	44.64-2.89i	44.68-2.94i	45.16-2.93i	43.98-2.84i	44.69-2.94i	44.34-2.89i	44.38-2.87i	44.45-2.91i	44.45-2.83i	44.47-2.87i	44.43-2.82i	44.38-2.89i	44.43-2.86i	44.43-2.86i	44.43-2.9i	44.51-2.89i	44.39-2.88i	44.44-2.86i	44.43-2.82i	44.37-2.9i	44.48-2.87i	44.39-2.9i	44.48-2.91i	44.49-2.86i	601.96-18.79i	602.06-18.71i	601.81-18.52i	602.08-18.55i	601.99-18.75i	602.24-18.71i	601.97-18.67i	602.03-18.58i	602-18.75i	601.92-18.63i
44.93-2.89i	44.91-2.83i	44.77-2.9i	44.71-2.87i	44.72-2.85i	44.63-2.85i	44.73-2.83i	44.64-2.81i	44.65-2.78i	44.73-2.84i	44.72-2.78i	44.73-2.91i	44.66-2.81i	44.81-2.85i	44.64-2.77i	44.71-2.88i	44.63-2.83i	44.66-2.83i	45.04-2.89i	44.06-2.81i	44.66-2.86i	44.3-2.82i	44.34-2.89i	44.45-2.82i	44.44-2.86i	44.38-2.82i	44.38-2.9i	44.33-2.82i	44.4-2.79i	44.39-2.87i	44.36-2.85i	44.41-2.85i	44.37-2.86i	44.33-2.77i	44.35-2.83i	44.45-2.81i	44.39-2.87i	44.38-2.76i	44.48-2.81i	44.37-2.81i	601.87-19.2i	601.96-19.02i	602.02-19.04i	601.93-19.18i	601.9-19.22i	601.95-19.02i	602.01-19.3i	601.84-19.11i	601.92-18.99i	601.83-18.95i
44.77-2.88i	44.73-2.9i	44.69-2.84i	44.6-2.82i	44.54-2.84i	44.56-2.79i	44.56-2.84i	44.54-2.88i	44.57-2.85i	44.52-2.82i	44.56-2.88i	44.46-2.79i	44.49-2.82i	44.7-2.83i	44.52-2.88i	44.55-2.89i	44.46-2.9i	44.5-2.84i	44.93-2.92i	43.92-2.77i	44.58-2.82i	44.19-2.81i	44.16-2.82i	44.3-2.86i	44.25-2.92i	44.24-2.84i	44.31-2.89i	44.24-2.94i	44.26-2.88i	44.3-2.85i	44.25-2.78i	44.26-2.83i	44.22-2.88i	44.23-2.79i	44.29-2.77i	44.23-2.78i	44.23-2.81i	44.21-2.79i	44.26-2.81i	44.25-2.87i	601.8-19.49i	601.84-19.47i	601.71-19.5i	601.89-19.63i	601.94-19.52i	601.97-19.74i	601.9-19.51i	601.75-19.59i	601.85-19.54i	602.11-19.61i
44.91-2.99i	44.84-3.04i	44.76-2.96i	44.67-2.96i	44.78-2.9i	44.62-2.95i	44.69-2.95i	44.57-2.91i	44.71-2.99i	44.63-2.89i	44.75-2.95i	44.74-2.91i	44.56-2.96i	44.87-2.96i	44.7-2.91i	44.64-2.97i	44.51-2.95i	44.69-2.9i	45.17-2.89i	44-2.91i	44.59-2.93i	44.27-2.89i	44.25-2.85i	44.43-3.02i	44.49-2.88i	44.36-2.92i	44.33-2.89i	44.35-2.94i	44.34-2.86i	44.39-3.01i	44.38-2.86i	44.39-2.89i	44.33-2.95i	44.34-2.89i	44.28-2.92i	44.36-2.87i	44.47-2.95i	44.37-2.98i	44.37-2.95i	44.41-2.97i	601.88-19.85i	601.97-19.92i	601.93-19.9i	602.01-19.95i	601.87-19.7i	601.87-19.76i	602.04-19.82i	601.87-19.8i	601.66-19.69i	601.75-19.79i
44.74-2.9i	44.63-2.95i	44.7-2.92i	44.59-2.9i	44.6-2.9i	44.56-2.82i	44.57-2.96i	44.5-2.9i	44.52-2.89i	44.48-2.89i	44.61-2.89i	44.53-2.89i	44.56-2.89i	44.65-2.94i	44.5-2.95i	44.52-2.89i	44.51-2.92i	44.52-2.94i	44.92-2.95i	43.95-2.85i	44.52-2.93i	44.13-2.92i	44.11-2.94i	44.25-2.89i	44.24-2.93i	44.23-2.93i	44.24-2.87i	44.24-2.91i	44.27-2.97i	44.3-2.97i	44.25-2.9i	44.3-2.93i	44.25-2.87i	44.26-2.92i	44.23-2.89i	44.2-2.92i	44.23-2.87i	44.18-2.89i	44.29-2.89i	44.28-2.9i	601.63-20.44i	601.79-20.53i	601.81-20.62i	601.71-20.28i	601.56-20.47i	601.75-20.59i	601.67-20.27i	601.6-20.32i	601.61-20.36i	601.69-20.55i
44.73-3i	44.72-2.95i	44.71-2.98i	44.6-2.98i	44.54-2.95i	44.56-2.99i	44.55-2.96i	44.56-2.99i	44.54-2.95i	44.53-2.93i	44.64-2.87i	44.52-2.97i	44.49-2.98i	44.71-3.04i	44.52-2.91i	44.45-2.96i	44.51-2.91i	44.53-2.95i	44.97-2.93i	43.85-2.92i	44.54-2.99i	44.13-2.93i	44.14-2.79i	44.25-2.94i	44.22-2.82i	44.23-2.95i	44.13-2.92i	44.19-2.92i	44.21-2.97i	44.28-2.96i	44.26-2.92i	44.33-2.97i	44.22-2.96i	44.18-2.92i	44.19-2.97i	44.21-2.92i	44.29-2.9i	44.16-2.94i	44.27-2.82i	44.25-3.01i	601.86-20.54i	601.62-20.62i	601.47-20.65i	601.57-20.88i	601.54-20.6i	601.76-20.85i	601.84-20.54i	601.76-21.02i	601.54-20.9i	601.5-20.87i
44.71-2.85i	44.66-2.98i	44.59-2.94i	44.55-2.99i	44.55-2.96i	44.49-2.94i	44.5-2.95i	44.49-2.95i	44.49-2.85i	44.48-2.89i	44.52-2.96i	44.5-2.99i	44.48-2.99i	44.77-2.94i	44.49-2.97i	44.41-3i	44.39-2.93i	44.46-2.91i	44.95-2.97i	43.89-2.85i	44.54-2.94i	44.1-2.97i	44.13-2.94i	44.22-2.96i	44.25-2.99i	44.2-2.89i	44.24-2.98i	44.14-2.94i	44.18-2.95i	44.25-2.93i	44.23-2.89i	44.26-2.92i	44.2-2.93i	44.16-2.92i	44.22-2.94i	44.26-2.9i	44.28-2.93i	44.21-2.89i	44.28-2.94i	44.22-2.97i	601.48-21.48i	601.68-21.57i	601.48-21.41i	601.37-21.32i	601.67-21.5i	601.38-21.3i	601.6-21.35i	601.52-21.31i	601.38-21.35i	601.62-21.49i
44.62-3.11i	44.51-3.12i	44.58-2.99i	44.45-3.05i	44.44-3.05i	44.39-3.01i	44.35-3.01i	44.48-3.02i	44.48-2.98i	44.43-3.05i	44.43-3i	44.48-3.11i	44.43-3.04i	44.54-3.07i	44.42-3i	44.41-3.04i	44.35-3i	44.46-3.01i	44.83-3.06i	43.76-2.94i	44.52-3.06i	44.04-3.05i	44.04-3.02i	44.14-3.02i	44.06-3.02i	44.07-3.01i	44.1-3i	44.15-2.94i	44.13-2.97i	44.1-2.97i	44.14-3.03i	44.21-3.08i	44.07-2.96i	44.12-2.99i	44.07-3.04i	44.07-3i	44.16-3.03i	44.05-3.04i	44.17-3.01i	44.17-3.03i	601.32-21.59i	601.23-21.56i	601.54-21.67i	601.53-21.58i	601.22-21.9i	601.44-21.88i	601.33-21.47i	601.3-21.65i	601.54-21.76i	601.38-21.57i
44.65-3.07i	44.52-2.97i	44.49-3.03i	44.51-2.96i	44.47-3.08i	44.34-3.03i	44.41-3.08i	44.42-3i	44.34-3.06i	44.38-3.02i	44.45-3.11i	44.38-2.95i	44.3-3.01i	44.6-3i	44.43-3.01i	44.35-3.09i	44.29-3.08i	44.34-2.99i	44.78-3.12i	43.71-2.96i	44.41-3.08i	44.06-3.1i	44.04-3.07i	44.13-2.94i	44.14-3.09i	44.13-3.01i	44.03-3.07i	44.05-2.98i	44.06-3.03i	44.15-3.01i	44.19-2.97i	44.11-2.98i	44.08-3.02i	44.02-3.05i	44.06-3.04i	44.09-2.98i	44.07-3i	44.09-3i	44.06-3.01i	44.1-3.03i	601.22-22.15i	601.26-22.32i	601.37-22.18i	601.21-22.38i	601.47-22.28i	601.33-22.34i	601.29-22.26i	601.32-22.24i	601.08-22.37i	601.17-22.33i
44.5-3.06i	44.47-2.95i	44.48-3.02i	44.35-3.1i	44.46-3.16i	44.3-3.06i	44.35-3.01i	44.4-3.06i	44.36-3.02i	44.33-2.97i	44.37-3.14i	44.33-3.13i	44.33-3.07i	44.54-3.09i	44.37-3.1i	44.37-3.02i	44.21-3.05i	44.29-3.05i	44.73-3.06i	43.64-2.97i	44.42-2.99i	43.97-3.03i	44.02-3i	44.11-3.05i	44.12-3.06i	44.03-3.04i	44.08-3.02i	44.03-3.05i	44.08-3.01i	44.07-3.05i	44.05-3.01i	44.15-3.02i	44.04-3i	44.06-3.09i	44.04-2.98i	44-3.05i	44.04-3.08i	44-3.08i	44.04-3.06i	44.08-3.01i	601.31-22.83i	601.19-22.72i	600.93-22.82i	601.39-22.72i	601.1-22.8i	601.18-22.82i	601.29-22.91i	601.26-22.79i	601.21-22.76i	601.16-22.89i
44.59-3.06i	44.46-3.14i	44.53-3.03i	44.41-2.93i	44.39-3.14i	44.4-3.07i	44.29-3.15i	44.34-3.05i	44.39-3.1i	44.33-3.09i	44.41-3.13i	44.3-3.12i	44.3-3.16i	44.48-3.04i	44.35-3.01i	44.41-3.05i	44.27-3.09i	44.29-3.07i	44.81-3.19i	43.78-3i	44.3-3.11i	44.02-3.01i	44.03-2.98i	44.17-3.09i	44.12-3.08i	44.12-3.06i	44.13-3.07i	44.12-3.19i	44.19-3.06i	44.14-3.04i	44.1-3i	44.1-3.06i	44.05-3i	44.11-3.03i	44.13-3.02i	44.07-3.1i	44.09-3.09i	44-3.07i	44.08-3.04i	44.17-3.08i	601.16-23.15i	601.2-22.94i	600.9-23.09i	601.21-23.2i	600.94-23.24i	600.77-23.3i	601.04-23.23i	600.92-23.51i	601.11-23.09i	600.94-23.3i
44.48-3.19i	44.42-3.22i	44.35-3.18i	44.22-3.21i	44.39-3.26i	44.27-3.18i	44.27-3.18i	44.28-3.18i	44.24-3.25i	44.23-3.21i	44.39-3.17i	44.27-3.21i	44.29-3.18i	44.4-3.24i	44.24-3.2i	44.17-3.21i	44.16-3.17i	44.25-3.2i	44.67-3.29i	43.61-3.14i	44.28-3.26i	43.87-3.12i	43.9-3.17i	44.02-3.19i	43.99-3.25i	43.99-3.16i	44.05-3.2i	43.98-3.18i	44-3.2i	44-3.18i	43.99-3.11i	43.97-3.19i	44-3.23i	43.97-3.13i	43.85-3.22i	43.92-3.18i	43.95-3.21i	43.89-3.16i	44.06-3.16i	43.92-3.22i	600.84-23.81i	600.89-23.84i	600.99-23.64i	601-23.9i	601.02-23.6i	600.94-23.84i	600.99-23.83i	600.76-23.77i	600.88-23.84i	601-23.81i
44.49-3.15i	44.39-3.2i	44.32-3.22i	44.3-3.26i	44.31-3.25i	44.33-3.15i	44.23-3.14i	44.28-3.18i	44.27-3.18i	44.2-3.14i	44.31-3.32i	44.21-3.25i	44.2-3.18i	44.38-3.16i	44.19-3.19i	44.3-3.19i	44.13-3.19i	44.18-3.21i	44.65-3.23i	43.68-3.07i	44.2-3.28i	43.94-3.22i	44.03-3.14i	44.11-3.19i	44-3.17i	43.94-3.24i	43.98-3.19i	43.96-3.28i	44.04-3.15i	43.9-3.22i	44-3.19i	43.92-3.2i	43.91-3.2i	44.01-3.2i	43.93-3.2i	43.89-3.13i	43.91-3.1i	43.87-3.22i	43.94-3.17i	44.04-3.2i	600.9-24.14i	600.74-24.21i	600.77-24.11i	600.97-24.24i	600.62-24.43i	600.65-24.5i	600.68-24.24i	600.74-24.48i	601.05-24.2i	600.7-24.5i
44.41-3.13i	44.3-3.13i	44.31-3.19i	44.24-3.21i	44.26-3.11i	44.17-3.14i	44.21-3.06i	44.17-3.09i	44.18-3.14i	44.2-3.15i	44.19-3.12i	44.27-3.19i	44.15-3.14i	44.32-3.2i	44.19-3.16i	44.22-3.13i	44.16-3.13i	44.18-3.11i	44.59-3.26i	43.52-3.04i	44.25-3.28i	43.75-3.09i	43.84-3.08i	43.97-3.12i	43.96-3.11i	43.86-3.07i	43.92-3.08i	43.89-3.11i	43.92-3.13i	43.94-3.16i	43.92-3.12i	43.9-3.17i	43.84-3.1i	43.9-3.16i	43.9-3.11i	43.92-3.12i	43.98-3.13i	43.87-3.12i	43.94-3.12i	43.91-3.12i	600.62-24.78i	600.64-24.7i	600.62-24.82i	600.49-24.67i	600.59-24.87i	600.86-24.71i	600.8-24.72i	600.7-25.13i	600.67-24.74i	600.58-24.86i
44.37-3.35i	44.34-3.3i	44.28-3.25i	44.19-3.27i	44.2-3.26i	44.16-3.24i	44.16-3.2i	44.12-3.32i	44.08-3.19i	44.1-3.28i	44.18-3.23i	44.17-3.26i	44.09-3.25i	44.25-3.25i	44.14-3.26i	44.09-3.28i	44.06-3.31i	44.12-3.25i	44.54-3.39i	43.48-3.2i	44.2-3.27i	43.75-3.26i	43.78-3.22i	43.85-3.21i	43.87-3.21i	43.88-3.28i	43.92-3.3i	43.76-3.23i	43.88-3.26i	43.89-3.3i	43.86-3.26i	43.91-3.26i	43.84-3.21i	43.84-3.27i	43.81-3.17i	43.8-3.2i	43.85-3.19i	43.86-3.25i	43.9-3.24i	43.89-3.25i	600.69-25.59i	600.57-25.3i	600.61-25.46i	600.61-25.37i	600.46-25.29i	600.59-25.53i	600.43-25.52i	600.53-25.57i	600.28-25.46i	600.48-25.51i
44.42-3.3i	44.29-3.2i	44.33-3.39i	44.29-3.23i	44.23-3.33i	44.23-3.29i	44.18-3.23i	44.2-3.24i	44.26-3.19i	44.03-3.24i	44.18-3.18i	44.31-3.3i	44.24-3.27i	44.31-3.23i	44.16-3.31i	44.16-3.27i	44.16-3.3i	44.18-3.27i	44.55-3.34i	43.48-3.22i	44.22-3.3i	43.76-3.27i	43.76-3.26i	43.87-3.25i	43.85-3.25i	43.86-3.29i	43.84-3.27i	43.86-3.27i	43.93-3.25i	43.96-3.25i	43.91-3.24i	43.94-3.31i	43.83-3.21i	43.82-3.22i	43.87-3.23i	43.92-3.19i	43.92-3.24i	43.85-3.16i	43.93-3.28i	43.88-3.32i	600.2-25.96i	600.13-25.77i	600.41-25.63i	600.23-25.72i	600.47-25.68i	600.43-25.73i	600.55-25.72i	600.38-25.84i	600.4-25.79i	600.28-25.71i
44.31-3.27i	44.29-3.33i	44.27-3.31i	44.22-3.3i	44.22-3.27i	44.12-3.29i	44.15-3.25i	44.14-3.23i	44.12-3.26i	44.12-3.3i	44.2-3.35i	44.12-3.32i	44.06-3.28i	44.35-3.26i	44.17-3.29i	44.12-3.28i	44.07-3.29i	44.08-3.2i	44.55-3.41i	43.51-3.2i	44.2-3.4i	43.74-3.25i	43.83-3.28i	43.86-3.31i	43.87-3.29i	43.83-3.27i	43.89-3.22i	43.84-3.23i	43.84-3.21i	43.89-3.27i	43.84-3.26i	43.89-3.17i	43.77-3.26i	43.83-3.26i	43.87-3.24i	43.91-3.26i	43.82-3.25i	43.79-3.26i	43.88-3.26i	43.88-3.33i	600.36-26.51i	600.12-26.52i	600.58-26.5i	600.43-26.46i	600.35-26.54i	600.24-26.5i	600.22-26.63i	600.29-26.51i	600.29-26.7i	600.24-26.57i
44.26-3.25i	44.27-3.27i	44.11-3.23i	44.12-3.18i	44.15-3.31i	44.09-3.26i	44.11-3.22i	44-3.29i	44.06-3.25i	44-3.21i	44.08-3.28i	43.99-3.28i	44.02-3.28i	44.21-3.31i	44.08-3.27i	44.1-3.27i	43.98-3.24i	44.03-3.28i	44.47-3.32i	43.48-3.15i	44.1-3.31i	43.63-3.29i	43.73-3.24i	43.81-3.28i	43.78-3.24i	43.77-3.22i	43.79-3.24i	43.72-3.25i	43.84-3.23i	43.81-3.29i	43.82-3.28i	43.8-3.27i	43.83-3.24i	43.74-3.29i	43.76-3.21i	43.73-3.29i	43.74-3.25i	43.73-3.2i	43.78-3.27i	43.75-3.25i	600.02-26.93i	600.03-27.04i	600.22-27.29i	599.9-26.99i	599.98-26.92i	599.94-27.15i	599.87-27.03i	600.12-26.87i	600.04-27.09i	600.11-27.04i
44.27-3.32i	44.18-3.28i	44.15-3.25i	44.04-3.34i	43.99-3.31i	43.94-3.27i	44.06-3.32i	43.92-3.26i	43.92-3.31i	44.09-3.29i	43.99-3.27i	44-3.33i	44-3.28i	44.15-3.4i	44.04-3.29i	43.95-3.37i	43.87-3.27i	43.94-3.35i	44.36-3.39i	43.36-3.2i	44.02-3.31i	43.58-3.21i	43.66-3.2i	43.75-3.34i	43.76-3.29i	43.73-3.23i	43.63-3.26i	43.71-3.29i	43.77-3.3i	43.76-3.29i	43.72-3.28i	43.77-3.2i	43.69-3.32i	43.76-3.28i	43.68-3.29i	43.67-3.28i	43.72-3.28i	43.69-3.25i	43.75-3.25i	43.78-3.32i	599.85-27.39i	600.14-27.61i	600.1-28i	600.06-27.68i	599.74-27.51i	599.67-27.89i	600.02-27.45i	599.8-27.7i	599.93-27.63i	599.71-27.7i
44.17-3.44i	44.14-3.45i	44.09-3.38i	43.98-3.37i	44.06-3.46i	43.94-3.37i	43.98-3.34i	44.03-3.42i	44.02-3.38i	43.99-3.4i	44.08-3.4i	43.98-3.43i	43.93-3.44i	44.1-3.39i	43.95-3.39i	44-3.35i	43.9-3.38i	43.97-3.39i	44.42-3.49i	43.38-3.28i	44.04-3.47i	43.61-3.37i	43.72-3.35i	43.75-3.39i	43.68-3.36i	43.66-3.35i	43.66-3.31i	43.67-3.39i	43.76-3.4i	43.68-3.36i	43.68-3.3i	43.72-3.33i	43.62-3.33i	43.65-3.32i	43.7-3.29i	43.63-3.3i	43.63-3.35i	43.59-3.36i	43.71-3.4i	43.67-3.3i	599.72-28.39i	599.73-28.35i	599.67-28.4i	599.67-28.31i	599.89-28.22i	599.8-28.36i	599.7-28.42i	599.71-28.36i	599.89-28.27i	599.7-28.49i
44.14-3.34i	44.06-3.37i	44.03-3.47i	43.94-3.32i	44-3.42i	43.86-3.35i	43.96-3.36i	43.93-3.38i	43.94-3.39i	43.91-3.43i	44.01-3.29i	43.97-3.34i	43.89-3.4i	44.13-3.41i	43.96-3.38i	43.93-3.37i	43.79-3.38i	43.95-3.35i	44.37-3.43i	43.23-3.32i	43.84-3.43i	43.52-3.28i	43.57-3.33i	43.63-3.32i	43.65-3.35i	43.64-3.31i	43.62-3.36i	43.59-3.41i	43.65-3.39i	43.65-3.39i	43.62-3.33i	43.66-3.38i	43.58-3.38i	43.55-3.33i	43.59-3.29i	43.62-3.38i	43.59-3.39i	43.63-3.29i	43.7-3.38i	43.63-3.42i	599.34-28.97i	599.6-28.92i	599.33-28.96i	599.56-28.93i	599.5-29.06i	599.48-28.84i	599.44-28.89i	599.45-28.91i	599.5-28.99i	599.46-28.87i
44.06-3.42i	43.96-3.43i	44.01-3.29i	43.89-3.33i	43.93-3.35i	43.97-3.43i	43.87-3.32i	43.86-3.4i	43.84-3.44i	43.86-3.39i	43.92-3.41i	43.93-3.4i	43.93-3.38i	43.99-3.37i	43.9-3.41i	43.86-3.36i	43.76-3.4i	43.84-3.4i	44.34-3.43i	43.22-3.26i	43.9-3.45i	43.6-3.37i	43.51-3.33i	43.6-3.4i	43.65-3.36i	43.57-3.38i	43.59-3.37i	43.56-3.4i	43.57-3.39i	43.56-3.33i	43.6-3.36i	43.69-3.38i	43.55-3.34i	43.5-3.36i	43.54-3.38i	43.55-3.38i	43.64-3.35i	43.5-3.38i	43.63-3.35i	43.56-3.3i	599.34-29.64i	599.57-29.52i	599.32-29.6i	599.47-29.4i	599.46-29.62i	599.24-29.67i	599.37-29.58i	599.27-29.52i	599.31-29.54i	599.29-29.66i
43.9-3.5i	43.95-3.51i	43.83-3.44i	43.8-3.42i	43.82-3.5i	43.82-3.44i	43.78-3.38i	43.79-3.51i	43.67-3.47i	43.74-3.44i	43.77-3.47i	43.7-3.42i	43.75-3.51i	43.82-3.52i	43.74-3.45i	43.75-3.52i	43.66-3.44i	43.75-3.46i	44.21-3.54i	43.14-3.38i	43.76-3.44i	43.43-3.41i	43.38-3.43i	43.42-3.44i	43.56-3.47i	43.46-3.52i	43.48-3.4i	43.44-3.44i	43.55-3.38i	43.51-3.45i	43.52-3.38i	43.5-3.41i	43.41-3.45i	43.46-3.43i	43.45-3.4i	43.42-3.41i	43.47-3.43i	43.44-3.44i	43.49-3.45i	43.49-3.4i	599.09-30.06i	599.19-30.37i	599.31-30.28i	599.32-30.23i	599.13-29.98i	599.41-30.32i	598.98-30.22i	599.02-30.29i	599.1-29.97i	599.2-30.4i
43.95-3.43i	43.88-3.45i	43.88-3.51i	43.78-3.46i	43.78-3.49i	43.79-3.47i	43.75-3.44i	43.68-3.37i	43.67-3.43i	43.78-3.46i	43.79-3.45i	43.83-3.5i	43.77-3.49i	43.95-3.52i	43.75-3.51i	43.68-3.53i	43.64-3.49i	43.69-3.47i	44.07-3.52i	43.11-3.3i	43.75-3.61i	43.35-3.55i	43.42-3.41i	43.5-3.43i	43.46-3.45i	43.42-3.41i	43.44-3.42i	43.35-3.49i	43.48-3.47i	43.45-3.43i	43.46-3.49i	43.54-3.48i	43.41-3.5i	43.56-3.42i	43.42-3.47i	43.51-3.42i	43.41-3.48i	43.4-3.44i	43.5-3.46i	43.44-3.42i	598.91-30.6i	598.86-30.9i	598.8-30.95i	598.83-30.76i	598.76-30.76i	598.85-30.59i	598.82-30.77i	598.83-30.92i	598.9-30.85i	599.02-30.81i
44-3.47i	43.96-3.53i	43.86-3.44i	43.8-3.48i	43.82-3.51i	43.73-3.44i	43.72-3.45i	43.78-3.44i	43.79-3.44i	43.8-3.49i	43.85-3.47i	43.75-3.51i	43.71-3.54i	43.96-3.52i	43.77-3.49i	43.78-3.51i	43.75-3.5i	43.8-3.43i	44.23-3.53i	43.16-3.38i	43.84-3.55i	43.42-3.48i	43.38-3.45i	43.55-3.49i	43.53-3.49i	43.51-3.45i	43.52-3.48i	43.46-3.45i	43.46-3.5i	43.52-3.49i	43.47-3.51i	43.5-3.54i	43.47-3.46i	43.46-3.53i	43.53-3.48i	43.4-3.47i	43.48-3.41i	43.41-3.46i	43.52-3.49i	43.53-3.48i	598.69-31.7i	598.79-31.48i	598.73-31.69i	598.81-31.47i	598.76-31.6i	598.56-31.45i	598.82-31.46i	598.69-31.62i	598.57-31.57i	598.66-31.74i
43.92-3.54i	43.79-3.55i	43.79-3.57i	43.79-3.54i	43.69-3.51i	43.65-3.43i	43.65-3.42i	43.75-3.49i	43.72-3.49i	43.66-3.51i	43.72-3.53i	43.77-3.51i	43.64-3.48i	43.8-3.49i	43.67-3.5i	43.61-3.54i	43.61-3.52i	43.6-3.44i	44.18-3.57i	43.07-3.43i	43.7-3.57i	43.37-3.47i	43.39-3.5i	43.48-3.4i	43.47-3.49i	43.4-3.52i	43.42-3.5i	43.4-3.56i	43.41-3.5i	43.41-3.49i	43.39-3.49i	43.48-3.54i	43.37-3.58i	43.37-3.48i	43.41-3.47i	43.44-3.49i	43.36-3.51i	43.36-3.47i	43.37-3.51i	43.39-3.53i	598.21-32.4i	598.43-32.34i	598.46-32.05i	598.43-32.31i	598.73-32.22i	598.35-32.1i	598.38-32.13i	598.41-32.44i	598.48-32.45i	598.43-32.33i
43.85-3.57i	43.8-3.55i	43.75-3.59i	43.66-3.55i	43.64-3.55i	43.63-3.48i	43.65-3.51i	43.64-3.6i	43.65-3.55i	43.64-3.52i	43.64-3.55i	43.65-3.61i	43.59-3.55i	43.79-3.6i	43.66-3.54i	43.62-3.56i	43.56-3.56i	43.62-3.53i	44.1-3.68i	43.1-3.46i	43.64-3.64i	43.32-3.51i	43.32-3.52i	43.39-3.53i	43.37-3.52i	43.38-3.54i	43.36-3.57i	43.35-3.59i	43.38-3.52i	43.35-3.55i	43.35-3.51i	43.37-3.5i	43.27-3.49i	43.33-3.48i	43.33-3.5i	43.36-3.53i	43.34-3.54i	43.44-3.51i	43.42-3.58i	43.36-3.52i	598.34-32.94i	598.24-32.91i	598.3-33.09i	598.36-32.91i	598.48-32.98i	598.15-33.11i	598.3-32.54i	598.16-32.79i	598.43-32.97i	598.14-33.07i
43.84-3.65i	43.78-3.5i	43.8-3.61i	43.63-3.59i	43.64-3.58i	43.57-3.5i	43.62-3.56i	43.66-3.52i	43.62-3.58i	43.62-3.52i	43.71-3.62i	43.58-3.52i	43.59-3.57i	43.72-3.67i	43.6-3.58i	43.58-3.62i	43.57-3.55i	43.58-3.59i	44.04-3.71i	42.99-3.42i	43.64-3.59i	43.24-3.56i	43.29-3.51i	43.35-3.55i	43.42-3.54i	43.33-3.52i	43.32-3.57i	43.25-3.51i	43.33-3.52i	43.3-3.53i	43.24-3.54i	43.35-3.58i	43.28-3.57i	43.32-3.62i	43.29-3.57i	43.38-3.58i	43.31-3.57i	43.33-3.52i	43.33-3.58i	43.38-3.59i	598.14-33.77i	598.07-33.46i	597.98-33.37i	598.23-33.56i	597.99-33.58i	598.2-33.94i	598.13-33.77i	597.89-33.59i	597.81-33.43i	598.12-33.65i
43.76-3.64i	43.71-3.64i	43.56-3.62i	43.5-3.54i	43.6-3.67i	43.53-3.63i	43.56-3.61i	43.62-3.66i	43.59-3.6i	43.52-3.73i	43.58-3.6i	43.55-3.61i	43.43-3.59i	43.66-3.66i	43.51-3.6i	43.48-3.59i	43.46-3.65i	43.46-3.61i	43.97-3.67i	42.9-3.52i	43.64-3.7i	43.16-3.65i	43.21-3.67i	43.28-3.64i	43.33-3.61i	43.23-3.54i	43.25-3.58i	43.22-3.55i	43.24-3.59i	43.25-3.64i	43.27-3.63i	43.19-3.67i	43.25-3.59i	43.16-3.58i	43.21-3.58i	43.24-3.59i	43.23-3.6i	43.21-3.68i	43.23-3.59i	43.26-3.62i	597.52-34.38i	597.81-34.34i	597.8-34.28i	597.58-34.02i	597.94-34.19i	598.11-34.22i	597.68-34.27i	597.87-34.33i	597.84-34.26i	597.68-34.13i
43.71-3.67i	43.62-3.8i	43.56-3.73i	43.57-3.62i	43.59-3.72i	43.48-3.65i	43.55-3.65i	43.51-3.71i	43.52-3.67i	43.42-3.68i	43.52-3.73i	43.51-3.67i	43.35-3.69i	43.65-3.71i	43.47-3.67i	43.46-3.69i	43.38-3.71i	43.46-3.67i	43.94-3.73i	42.89-3.58i	43.48-3.7i	43.12-3.55i	43.22-3.62i	43.23-3.65i	43.22-3.58i	43.25-3.61i	43.21-3.71i	43.18-3.7i	43.17-3.68i	43.17-3.64i	43.2-3.63i	43.26-3.65i	43.11-3.64i	43.14-3.74i	43.23-3.66i	43.11-3.68i	43.17-3.7i	43.16-3.68i	43.19-3.68i	43.19-3.7i	597.53-34.8i	597.14-34.96i	597.31-35.11i	597.67-35.15i	597.24-35.19i	597.68-35.02i	597.77-34.92i	597.55-34.95i	597.33-35.18i	597.81-35.29i
43.65-3.75i	43.62-3.78i	43.52-3.73i	43.47-3.69i	43.48-3.73i	43.42-3.62i	43.49-3.73i	43.47-3.66i	43.47-3.76i	43.43-3.63i	43.47-3.72i	43.46-3.69i	43.39-3.67i	43.56-3.72i	43.43-3.74i	43.38-3.63i	43.33-3.72i	43.46-3.7i	43.9-3.75i	42.74-3.63i	43.42-3.71i	43.12-3.66i	43.02-3.63i	43.15-3.62i	43.13-3.74i	43.11-3.66i	43.11-3.7i	43.17-3.69i	43.21-3.71i	43.17-3.77i	43.25-3.72i	43.23-3.74i	43.19-3.66i	43.13-3.64i	43.11-3.65i	43.19-3.68i	43.12-3.7i	43.11-3.66i	43.2-3.63i	43.16-3.69i	597.25-35.55i	597.34-35.96i	597.39-35.64i	597.13-35.6i	597.39-35.92i	597.18-35.62i	597.23-35.95i	597.2-35.59i	597.26-35.63i	597.23-35.86i
43.6-3.69i	43.58-3.79i	43.49-3.75i	43.38-3.74i	43.51-3.85i	43.42-3.64i	43.47-3.77i	43.5-3.78i	43.43-3.73i	43.34-3.77i	43.45-3.74i	43.44-3.78i	43.38-3.69i	43.54-3.74i	43.45-3.74i	43.36-3.8i	43.37-3.74i	43.4-3.73i	43.82-3.86i	42.84-3.68i	43.38-3.88i	43.07-3.7i	43.03-3.79i	43.2-3.75i	43.21-3.77i	43.12-3.75i	43.13-3.76i	43.04-3.71i	43.11-3.74i	43.07-3.71i	43.05-3.73i	43.16-3.74i	43.14-3.74i	43.17-3.77i	43.05-3.69i	43.08-3.74i	43.11-3.77i	43.1-3.65i	43.16-3.77i	43.15-3.66i	596.78-36.55i	596.75-36.05i	596.72-36.36i	597.02-37.05i	596.69-36.35i	596.97-36.61i	596.98-36.48i	597.01-36.42i	596.76-36.32i	597.05-36.67i
43.54-3.85i	43.51-3.72i	43.51-3.86i	43.41-3.75i	43.42-3.83i	43.34-3.72i	43.4-3.74i	43.37-3.78i	43.39-3.74i	43.36-3.76i	43.43-3.78i	43.36-3.72i	43.34-3.75i	43.51-3.8i	43.31-3.8i	43.32-3.8i	43.3-3.78i	43.38-3.79i	43.82-3.86i	42.78-3.72i	43.36-3.95i	42.99-3.72i	43.07-3.83i	43.09-3.77i	43.14-3.73i	43-3.7i	43.09-3.77i	43.05-3.69i	43.04-3.75i	43.1-3.73i	43.02-3.73i	43.13-3.7i	43.15-3.75i	43-3.79i	43.09-3.73i	43.08-3.8i	43.04-3.76i	42.98-3.68i	43.12-3.73i	43.14-3.76i	596.46-37.58i	596.83-37.43i	596.42-37.32i	596.44-37.9i	596.3-37.89i	596.58-37.51i	596.67-37.57i	596.68-37.67i	596.47-37.44i	596.69-37.6i
43.48-3.74i	43.38-3.85i	43.36-3.76i	43.37-3.87i	43.35-3.85i	43.3-3.71i	43.32-3.86i	43.24-3.84i	43.26-3.81i	43.24-3.88i	43.28-3.72i	43.19-3.89i	43.24-3.83i	43.42-3.83i	43.26-3.89i	43.21-3.83i	43.18-3.77i	43.21-3.78i	43.67-3.88i	42.64-3.74i	43.38-3.87i	42.9-3.83i	42.93-3.8i	43.05-3.78i	43.02-3.77i	42.96-3.81i	42.91-3.8i	42.94-3.75i	42.99-3.84i	43.06-3.77i	42.96-3.84i	43.08-3.82i	42.99-3.72i	42.94-3.78i	42.99-3.77i	42.96-3.87i	43.04-3.74i	42.9-3.79i	43-3.82i	43-3.8i	596.28-37.75i	596.8-37.78i	595.92-38.73i	596.01-38.46i	596.41-37.94i	596.1-37.75i	596.79-38.1i	596.11-38.24i	596.24-38.05i	596.18-38.14i
43.48-3.92i	43.42-3.87i	43.31-3.9i	43.26-3.88i	43.26-3.8i	43.28-3.79i	43.25-3.76i	43.21-3.79i	43.26-3.78i	43.19-3.84i	43.22-3.86i	43.26-3.86i	43.2-3.84i	43.38-3.86i	43.21-3.82i	43.29-3.75i	43.19-3.79i	43.26-3.77i	43.64-3.86i	42.54-3.74i	43.2-3.97i	42.87-3.8i	42.89-3.77i	43.02-3.81i	43.01-3.83i	42.92-3.76i	42.96-3.8i	42.92-3.8i	42.91-3.83i	42.92-3.83i	42.95-3.81i	42.95-3.81i	42.95-3.86i	42.95-3.82i	42.91-3.8i	42.94-3.74i	42.89-3.79i	42.91-3.86i	42.98-3.82i	42.95-3.8i	595.88-38.91i	595.84-38.95i	596.04-39.44i	596.03-38.87i	595.94-38.83i	595.99-38.98i	595.83-39.02i	596.03-38.94i	596-38.93i	595.55-39.04i
43.37-3.79i	43.27-3.91i	43.32-3.81i	43.16-3.84i	43.34-3.84i	43.28-3.78i	43.2-3.9i	43.2-3.87i	43.17-3.91i	43.12-3.84i	43.24-3.89i	43.12-3.86i	43.15-3.9i	43.3-3.96i	43.15-3.91i	43.14-3.88i	43.02-3.84i	43.18-3.81i	43.68-3.97i	42.57-3.79i	43.22-3.84i	42.81-3.78i	42.85-3.95i	42.88-3.84i	42.91-3.84i	42.91-3.86i	42.93-3.85i	42.86-3.87i	42.88-3.87i	42.87-3.9i	42.93-3.87i	42.88-3.8i	42.87-3.78i	42.89-3.87i	42.97-3.77i	42.82-3.83i	42.98-3.94i	42.9-3.76i	42.9-3.87i	42.89-3.9i	595.61-39.83i	595.56-39.94i	595.66-39.61i	595.59-39.73i	595.57-39.82i	595.7-39.69i	595.52-39.51i	595.71-39.49i	595.4-39.9i	595.57-39.72i
43.32-3.84i	43.25-3.92i	43.21-4.1i	43.14-3.93i	43.21-3.92i	43.09-3.91i	43-3.81i	43.11-3.93i	43.09-3.91i	43.14-3.96i	43.28-3.85i	43.12-3.95i	43.15-3.95i	43.22-3.99i	43.13-3.92i	43.08-3.93i	43.04-3.96i	43.06-3.92i	43.59-3.99i	42.55-3.8i	43.06-3.91i	42.74-3.86i	42.74-3.94i	42.82-3.85i	42.85-3.89i	42.83-3.91i	42.86-3.91i	42.82-3.93i	42.83-3.94i	42.8-3.88i	42.87-3.88i	42.82-3.96i	42.83-3.9i	42.83-3.88i	42.79-3.89i	42.77-3.84i	42.89-3.86i	42.76-3.8i	42.78-3.9i	42.84-3.9i	595.29-40.62i	595.31-40.42i	595.22-40.6i	595.23-40.52i	595.32-40.5i	595.12-40.58i	595.23-40.52i	595.22-40.63i	595.25-40.48i	595.3-40.53i
43.35-3.96i	43.16-4i	43.04-3.98i	43.07-3.94i	43.14-3.91i	43.01-3.93i	42.97-4.01i	43.11-3.95i	43.13-4.06i	42.95-4i	43.06-4.03i	43.02-3.95i	43.05-4.03i	43.24-3.97i	43.13-3.92i	43.01-3.99i	43-4i	42.96-3.93i	43.5-3.99i	42.41-3.87i	43-4i	42.75-3.93i	42.74-3.9i	42.78-3.95i	42.76-3.83i	42.83-3.94i	42.77-3.9i	42.73-3.99i	42.83-3.83i	42.72-3.93i	42.73-3.87i	42.77-3.92i	42.74-3.89i	42.72-3.95i	42.73-3.92i	42.72-3.92i	42.74-3.95i	42.69-3.94i	42.73-3.91i	42.78-3.96i	594.95-41.18i	594.81-41.44i	595.03-41.37i	594.92-41.69i	594.92-41.55i	594.81-41.55i	594.88-41.52i	594.89-41.36i	595.08-41.43i	594.97-41.53i
43.31-4.06i	43.14-4.04i	43.3-3.87i	43.02-3.99i	43.07-3.85i	43-4.01i	43.07-4.05i	43-4.02i	42.95-3.94i	42.97-3.99i	43.02-4.04i	42.95-3.98i	42.91-3.99i	43.13-3.95i	43.01-4.02i	42.96-3.95i	42.88-3.92i	43.02-3.97i	43.46-4.11i	42.37-3.89i	42.89-4.07i	42.62-3.94i	42.66-3.91i	42.75-4.01i	42.76-3.94i	42.69-3.91i	42.73-4.01i	42.73-3.92i	42.71-3.99i	42.75-3.96i	42.72-3.99i	42.76-3.91i	42.67-3.94i	42.69-3.95i	42.63-3.99i	42.76-3.95i	42.76-3.95i	42.68-3.97i	42.7-3.94i	42.74-3.98i	594.57-42.37i	594.63-42.41i	594.69-42.2i	594.66-42.28i	594.68-42.31i	594.62-42.21i	594.59-42.24i	594.51-42.26i	594.57-42.23i	594.5-42.11i
43.03-3.92i	43.09-4.04i	43.11-4.01i	42.98-4i	42.95-4.07i	43.01-3.97i	42.89-3.92i	42.92-3.98i	42.84-4.05i	42.95-3.99i	43-3.98i	42.95-3.9i	42.94-4.03i	43.13-3.96i	42.91-3.93i	42.88-3.93i	42.88-3.97i	42.97-3.92i	43.27-4.14i	42.4-3.87i	42.95-3.98i	42.58-3.94i	42.47-3.93i	42.69-3.95i	42.61-3.9i	42.64-3.94i	42.65-3.93i	42.62-3.96i	42.63-3.9i	42.59-4i	42.7-4.01i	42.63-3.95i	42.65-4i	42.66-4.03i	42.62-3.96i	42.7-3.94i	42.59-3.99i	42.58-3.98i	42.6-3.98i	42.67-3.98i	594.07-43.02i	594.28-43.17i	593.94-43.18i	594.05-43.2i	594.05-43.01i	594.11-43.3i	594.31-43.15i	594.04-42.91i	594.22-43.09i	593.88-43.07i
42.98-3.96i	42.91-4.09i	43-4.11i	42.89-4i	42.94-3.95i	42.87-4i	42.96-4.11i	42.84-4.06i	42.83-3.97i	42.86-4i	42.93-4.07i	42.91-4.06i	42.9-4.02i	43.1-3.99i	42.92-4.02i	42.92-4.07i	42.75-4.06i	42.91-3.99i	43.4-4.1i	42.29-3.92i	43.09-4.01i	42.57-3.98i	42.61-4.04i	42.62-4.04i	42.58-4.04i	42.65-3.96i	42.65-4.01i	42.63-4.06i	42.62-4.01i	42.57-4.02i	42.62-4.04i	42.64-4.04i	42.63-4.01i	42.59-4.05i	42.51-4.02i	42.55-4.02i	42.6-4i	42.59-4.07i	42.61-4.07i	42.55-4.1i	593.6-44.08i	593.65-44.02i	593.58-44.15i	593.7-44.07i	593.73-44.25i	593.66-44.13i	593.81-44.04i	593.6-44.14i	593.61-44.27i	593.69-44.08i
42.87-4.17i	42.95-4.1i	42.87-4.05i	42.83-4.15i	42.8-4.04i	42.84-4i	42.75-4.02i	42.84-4.08i	42.81-4.09i	42.77-4.06i	42.78-4.16i	42.8-4.08i	42.86-4.06i	42.99-4.07i	42.8-4.05i	42.78-4.1i	42.72-4.04i	42.8-3.98i	43.26-4.27i	42.21-3.99i	42.89-4.18i	42.4-4.03i	42.48-3.93i	42.53-4.01i	42.5-4.08i	42.52-3.97i	42.49-4.05i	42.61-4.04i	42.49-3.99i	42.54-4.06i	42.5-4.07i	42.55-4.08i	42.54-4.02i	42.52-4.06i	42.53-4.03i	42.53-4.14i	42.56-4.18i	42.45-4.04i	42.57-4.08i	42.57-4.15i	593.08-44.85i	593.39-44.83i	593.22-44.89i	593.45-45.16i	593.33-44.78i	593.26-45.04i	593.47-44.98i	593.44-44.95i	593.18-45.07i	593.3-44.91i
43.08-4.24i	42.94-4.12i	42.86-4.14i	42.81-4.1i	42.86-4.18i	42.73-4.08i	42.73-4.16i	42.76-4.12i	42.73-4.2i	42.81-4.15i	42.78-4.19i	42.75-4.18i	42.76-4.11i	42.96-4.17i	42.84-4.1i	42.73-4.11i	42.68-4.09i	42.7-4.09i	43.15-4.2i	42.17-4i	42.83-4.2i	42.39-4.11i	42.51-4.12i	42.53-4.09i	42.51-4.11i	42.48-4.08i	42.42-4.15i	42.52-4.13i	42.49-4.06i	42.53-4.18i	42.53-4.12i	42.53-4.16i	42.5-3.98i	42.43-4.1i	42.47-4.04i	42.48-4.08i	42.54-4.12i	42.4-4.06i	42.46-4.06i	42.45-4.09i	592.75-45.61i	592.83-45.83i	592.98-45.74i	593-45.82i	592.8-45.79i	592.87-46.04i	593.13-45.82i	592.84-45.62i	592.72-45.9i	592.63-45.82i
42.9-4.17i	42.82-4.29i	42.82-4.31i	42.79-4.12i	42.8-4.19i	42.7-4.12i	42.76-4.01i	42.76-4.18i	42.73-4.24i	42.79-4.13i	42.73-4.35i	42.66-4.08i	42.75-4.16i	42.85-4.16i	42.78-4.18i	42.68-4.17i	42.68-4.2i	42.71-4.21i	43.14-4.21i	42.13-3.99i	42.75-4.28i	42.42-4.12i	42.41-4.1i	42.45-4.19i	42.48-4.22i	42.42-4.21i	42.57-4.15i	42.44-4.22i	42.52-4.16i	42.46-4.16i	42.5-4.13i	42.45-4.17i	42.44-4.11i	42.46-4.19i	42.45-4.18i	42.46-4.22i	42.43-4.15i	42.43-4.07i	42.47-4.26i	42.44-4.19i	592.31-46.82i	592.18-46.75i	592.24-46.72i	592.26-46.73i	592.32-46.92i	592.38-46.7i	592.33-46.77i	592.28-46.79i	592.33-46.79i	592.38-46.68i
42.88-4.17i	42.72-4.2i	42.73-4.17i	42.67-4.17i	42.67-4.13i	42.65-4.09i	42.66-4.16i	42.6-4.23i	42.67-4.11i	42.65-4.16i	42.76-4.19i	42.7-4.15i	42.59-4.17i	42.79-4.18i	42.68-4.13i	42.61-4.22i	42.55-4.18i	42.59-4.04i	43.13-4.28i	42.08-4.12i	42.71-4.1i	42.3-4.13i	42.26-4.07i	42.39-4.11i	42.42-4.14i	42.36-4.12i	42.33-4.22i	42.31-4.09i	42.41-4.25i	42.36-4.18i	42.35-4.1i	42.43-4.14i	42.33-4.17i	42.34-4.16i	42.29-4.09i	42.29-4.13i	42.28-4.03i	42.26-4.13i	42.38-4.09i	42.36-4.17i	592.13-47.49i	591.91-47.65i	592.1-47.61i	591.97-47.52i	591.95-47.62i	591.9-47.56i	592.13-47.64i	591.95-47.73i	592-47.58i	592.18-47.54i
42.83-4.14i	42.75-4.21i	42.6-4.3i	42.63-4.2i	42.58-4.31i	42.56-4.2i	42.59-4.24i	42.65-4.29i	42.62-4.29i	42.56-4.24i	42.71-4.18i	42.62-4.2i	42.56-4.26i	42.78-4.22i	42.61-4.17i	42.56-4.2i	42.42-4.32i	42.6-4.22i	43.11-4.34i	42.06-4.17i	42.57-4.27i	42.28-4.22i	42.36-4.2i	42.33-4.21i	42.39-4.07i	42.32-4.23i	42.31-4.28i	42.33-4.27i	42.32-4.29i	42.34-4.21i	42.32-4.28i	42.36-4.22i	42.32-4.23i	42.32-4.2i	42.19-4.21i	42.31-4.2i	42.38-4.2i	42.29-4.21i	42.3-4.28i	42.3-4.23i	591.28-48.89i	591.33-48.72i	591.4-48.77i	591.19-48.61i	591.18-48.63i	591.23-48.94i	591.4-48.57i	591.35-48.77i	591.45-48.68i	591.36-48.57i
42.79-4.24i	42.77-4.23i	42.59-4.26i	42.55-4.19i	42.59-4.19i	42.55-4.16i	42.64-4.26i	42.6-4.22i	42.51-4.34i	42.41-4.18i	42.68-4.36i	42.53-4.22i	42.54-4.21i	42.62-4.17i	42.57-4.24i	42.53-4.18i	42.53-4.26i	42.48-4.18i	43.04-4.29i	42.01-4.08i	42.59-4.31i	42.22-4.16i	42.27-4.15i	42.3-4.16i	42.29-4.14i	42.29-4.24i	42.27-4.17i	42.17-4.17i	42.24-4.31i	42.29-4.19i	42.24-4.2i	42.24-4.25i	42.19-4.31i	42.29-4.25i	42.08-4.21i	42.26-4.22i	42.34-4.26i	42.24-4.16i	42.27-4.14i	42.33-4.27i	590.71-49.57i	590.86-49.71i	590.9-49.78i	590.86-49.63i	590.87-49.73i	590.66-49.6i	590.78-49.6i	590.87-49.64i	590.81-49.74i	590.74-49.68i
42.71-4.31i	42.55-4.27i	42.57-4.24i	42.51-4.31i	42.59-4.26i	42.47-4.2i	42.57-4.36i	42.6-4.24i	42.5-4.08i	42.43-4.24i	42.37-4.31i	42.47-4.25i	42.39-4.26i	42.62-4.3i	42.43-4.22i	42.45-4.22i	42.55-4.32i	42.42-4.24i	42.85-4.28i	41.86-4.08i	42.46-4.28i	42.17-4.16i	42.21-4.17i	42.16-4.22i	42.26-4.3i	42.17-4.29i	42.13-4.19i	42.16-4.18i	42.27-4.24i	42.14-4.2i	42.1-4.26i	42.16-4.22i	42.18-4.25i	42.16-4.16i	42.16-4.16i	42.16-4.16i	42.22-4.27i	42.16-4.23i	42.18-4.4i	42.17-4.26i	590.21-50.79i	590.16-50.66i	590.1-50.58i	590.46-50.76i	590.51-50.82i	590.28-50.73i	590.37-50.43i	590.25-50.58i	590.35-50.49i	590.08-50.38i
42.58-4.29i	42.5-4.29i	42.49-4.31i	42.33-4.31i	42.51-4.28i	42.4-4.16i	42.41-4.23i	42.4-4.37i	42.39-4.28i	42.4-4.28i	42.46-4.18i	42.39-4.32i	42.28-4.21i	42.58-4.37i	42.38-4.26i	42.27-4.34i	42.32-4.41i	42.44-4.23i	42.77-4.39i	41.85-4.17i	42.43-4.32i	42.04-4.31i	42.13-4.23i	42.09-4.3i	42.04-4.16i	42.13-4.23i	42.04-4.28i	42.15-4.33i	42.22-4.28i	42.11-4.25i	42.16-4.26i	42.23-4.36i	42.17-4.25i	42.08-4.31i	41.96-4.31i	42.18-4.32i	41.97-4.27i	42.1-4.33i	42.02-4.24i	42.17-4.32i	589.72-51.68i	589.59-51.66i	589.63-51.51i	589.71-51.78i	589.7-51.78i	589.61-51.63i	589.61-51.84i	589.68-51.76i	589.6-51.69i	589.69-51.78i
42.54-4.37i	42.53-4.34i	42.44-4.4i	42.32-4.27i	42.42-4.36i	42.33-4.28i	42.39-4.29i	42.42-4.43i	42.29-4.38i	42.32-4.38i	42.42-4.34i	42.41-4.42i	42.37-4.32i	42.43-4.38i	42.37-4.28i	42.28-4.38i	42.39-4.34i	42.24-4.28i	42.73-4.48i	41.66-4.32i	42.37-4.4i	42.04-4.3i	42-4.16i	42.1-4.21i	42.08-4.29i	42-4.28i	41.99-4.33i	41.99-4.25i	42.02-4.36i	42.04-4.36i	41.96-4.29i	41.96-4.31i	41.94-4.31i	42.05-4.26i	42.05-4.31i	42-4.36i	41.97-4.41i	42.03-4.27i	42.09-4.22i	42.03-4.35i	589.11-52.48i	589.06-52.7i	589.14-52.71i	588.92-52.62i	589.09-52.62i	589.17-52.71i	589.31-52.56i	589.19-52.67i	589.24-52.67i	589.28-52.5i
42.44-4.39i	42.5-4.32i	42.4-4.41i	42.37-4.38i	42.38-4.37i	42.33-4.38i	42.32-4.4i	42.32-4.38i	42.26-4.37i	42.3-4.41i	42.3-4.33i	42.33-4.36i	42.31-4.34i	42.47-4.35i	42.24-4.38i	42.3-4.35i	42.14-4.38i	42.15-4.31i	42.63-4.5i	41.74-4.26i	42.32-4.48i	41.94-4.35i	41.95-4.29i	42.1-4.24i	42.1-4.41i	42-4.34i	41.97-4.26i	41.95-4.36i	42.02-4.34i	42-4.33i	42.08-4.25i	42.03-4.38i	42.02-4.34i	42.05-4.4i	41.91-4.42i	41.94-4.32i	42-4.38i	42.01-4.34i	42.17-4.36i	42.01-4.37i	588.48-53.8i	588.3-53.49i	588.62-53.6i	588.38-53.5i	588.48-53.62i	588.6-53.57i	588.43-53.92i	588.26-53.82i	588.53-53.81i	588.61-53.57i
42.39-4.52i	42.35-4.42i	42.16-4.52i	42.2-4.48i	42.2-4.46i	42.19-4.33i	42.25-4.48i	42.01-4.4i	42.21-4.37i	42.17-4.42i	42.27-4.37i	42.23-4.52i	42.16-4.46i	42.37-4.45i	42.25-4.46i	42.17-4.53i	42.06-4.38i	42.19-4.61i	42.71-4.6i	41.65-4.32i	42.15-4.45i	41.93-4.47i	41.93-4.36i	42.01-4.34i	41.92-4.54i	41.88-4.45i	41.91-4.41i	41.87-4.4i	41.87-4.47i	41.91-4.46i	41.74-4.41i	41.89-4.35i	41.94-4.49i	41.93-4.47i	41.95-4.32i	41.91-4.41i	41.86-4.34i	41.89-4.41i	41.93-4.44i	41.95-4.39i	587.74-54.88i	587.69-54.61i	587.74-54.77i	587.75-54.55i	587.75-54.65i	588-54.65i	587.68-54.61i	587.73-54.82i	587.74-54.9i	588.17-54.66i
42.35-4.48i	42.32-4.46i	42.23-4.46i	42.21-4.41i	42.24-4.42i	42.25-4.43i	42.23-4.34i	42.11-4.37i	42.19-4.41i	42.07-4.4i	42.27-4.35i	42.21-4.43i	42.16-4.4i	42.29-4.45i	42.13-4.51i	42.07-4.35i	42.01-4.39i	42.14-4.4i	42.57-4.49i	41.56-4.26i	42.18-4.45i	41.81-4.38i	41.85-4.37i	41.92-4.42i	41.78-4.46i	41.86-4.38i	41.75-4.36i	41.76-4.39i	41.83-4.44i	41.93-4.46i	41.95-4.49i	41.97-4.33i	41.93-4.45i	41.87-4.42i	41.88-4.34i	41.84-4.37i	41.91-4.42i	41.88-4.33i	41.85-4.43i	41.87-4.45i	587.13-55.9i	587.35-55.79i	587.1-55.98i	587.24-55.76i	587.18-55.81i	587.14-55.89i	587.34-55.86i	587.21-55.78i	587.2-55.9i	587.24-55.84i
42.32-4.51i	42.24-4.53i	42.16-4.49i	42.1-4.51i	42.17-4.54i	42.1-4.53i	42.14-4.48i	42.14-4.43i	42.07-4.43i	42.06-4.47i	42.1-4.43i	42.08-4.42i	42.01-4.5i	42.18-4.46i	42.19-4.43i	42.05-4.44i	42.08-4.45i	42.05-4.42i	42.47-4.56i	41.51-4.2i	42.08-4.56i	41.67-4.42i	41.73-4.46i	41.76-4.48i	41.85-4.47i	41.78-4.54i	41.84-4.52i	41.84-4.54i	41.83-4.48i	41.77-4.4i	41.72-4.52i	41.89-4.47i	41.92-4.42i	41.77-4.45i	41.75-4.34i	41.79-4.5i	41.7-4.47i	41.68-4.3i	41.75-4.48i	41.76-4.52i	586.6-56.8i	586.77-56.93i	586.7-56.96i	586.67-56.97i	586.78-56.77i	586.62-56.85i	586.66-56.89i	586.69-56.97i	586.73-56.83i	586.7-56.82i
42.19-4.52i	42.12-4.61i	42.1-4.54i	42.02-4.5i	42.12-4.49i	41.95-4.46i	41.97-4.58i	42-4.55i	42.07-4.51i	41.95-4.55i	42.03-4.57i	41.95-4.47i	41.94-4.45i	42.13-4.42i	42.02-4.59i	42.04-4.55i	41.86-4.51i	42.08-4.44i	42.5-4.58i	41.42-4.38i	42.02-4.56i	41.54-4.49i	41.72-4.5i	41.74-4.58i	41.78-4.44i	41.64-4.56i	41.74-4.53i	41.75-4.34i	41.7-4.47i	41.82-4.52i	41.74-4.47i	41.7-4.65i	41.61-4.44i	41.77-4.51i	41.76-4.46i	41.7-4.5i	41.7-4.45i	41.69-4.51i	41.78-4.52i	41.76-4.49i	585.68-57.77i	586.07-57.66i	585.88-57.5i	585.85-57.84i	585.74-57.91i	586.03-57.9i	585.98-57.8i	585.93-57.68i	585.82-57.87i	585.92-57.73i
42.18-4.5i	42.15-4.68i	41.96-4.6i	42-4.55i	41.95-4.56i	41.95-4.63i	41.99-4.54i	41.97-4.56i	41.96-4.55i	41.93-4.55i	42.01-4.58i	41.92-4.57i	41.89-4.5i	42.09-4.59i	41.92-4.45i	41.89-4.5i	41.84-4.55i	42.02-4.54i	42.38-4.63i	41.37-4.36i	42.04-4.6i	41.71-4.58i	41.61-4.48i	41.68-4.46i	41.74-4.51i	41.7-4.47i	41.68-4.56i	41.75-4.49i	41.74-4.51i	41.67-4.47i	41.63-4.49i	41.71-4.45i	41.63-4.54i	41.62-4.56i	41.63-4.54i	41.64-4.56i	41.67-4.51i	41.63-4.54i	41.7-4.46i	41.76-4.55i	585.2-58.97i	585.1-58.8i	585.05-58.9i	585.07-58.96i	585.07-58.9i	585.24-59.03i	585.03-58.89i	584.98-58.97i	585.03-58.83i	585.02-58.87i
42.09-4.64i	42.02-4.68i	41.92-4.6i	41.92-4.56i	41.97-4.63i	41.84-4.56i	41.93-4.58i	41.96-4.63i	41.84-4.61i	41.88-4.54i	41.85-4.57i	41.97-4.59i	41.89-4.6i	42.06-4.62i	41.86-4.58i	41.85-4.5i	41.83-4.6i	41.82-4.53i	42.29-4.7i	41.41-4.55i	41.91-4.64i	41.53-4.49i	41.47-4.5i	41.61-4.49i	41.59-4.6i	41.6-4.49i	41.65-4.6i	41.59-4.55i	41.64-4.54i	41.7-4.61i	41.57-4.65i	41.63-4.58i	41.58-4.6i	41.73-4.65i	41.5-4.42i	41.59-4.52i	41.56-4.61i	41.62-4.53i	41.57-4.6i	41.75-4.51i	584.15-59.96i	584.15-59.99i	584.32-60.17i	584.22-60.07i	584.4-60.04i	584.3-60.14i	584.24-60.09i	584.18-60.24i	584.14-59.94i	584.23-60.21i
41.95-4.61i	41.91-4.6i	41.88-4.65i	41.89-4.57i	41.88-4.61i	41.82-4.55i	41.86-4.63i	41.85-4.58i	41.79-4.6i	41.83-4.53i	41.8-4.59i	41.95-4.59i	41.76-4.56i	41.86-4.63i	41.81-4.56i	41.76-4.68i	41.76-4.63i	41.82-4.55i	42.2-4.72i	41.19-4.44i	41.88-4.66i	41.44-4.52i	41.53-4.56i	41.48-4.64i	41.58-4.59i	41.69-4.59i	41.55-4.53i	41.75-4.52i	41.5-4.49i	41.53-4.63i	41.58-4.56i	41.54-4.57i	41.41-4.56i	41.56-4.54i	41.48-4.61i	41.55-4.49i	41.48-4.56i	41.56-4.61i	41.51-4.61i	41.42-4.54i	583.5-60.91i	583.43-61.02i	583.49-61.19i	583.43-61.32i	583.56-61.16i	583.47-61.21i	583.39-61.26i	583.39-61.24i	583.37-61.34i	583.48-61.05i
41.91-4.71i	41.81-4.7i	41.83-4.66i	41.76-4.68i	41.73-4.66i	41.8-4.63i	41.78-4.67i	41.76-4.65i	41.66-4.63i	41.69-4.7i	41.75-4.65i	41.73-4.74i	41.68-4.72i	41.86-4.68i	41.76-4.74i	41.78-4.51i	41.68-4.69i	41.8-4.6i	42.16-4.74i	41.19-4.51i	41.77-4.69i	41.47-4.48i	41.4-4.6i	41.51-4.61i	41.56-4.74i	41.43-4.6i	41.39-4.64i	41.21-4.52i	41.37-4.68i	41.57-4.6i	41.47-4.68i	41.49-4.68i	41.35-4.67i	41.53-4.55i	41.43-4.63i	41.37-4.56i	41.46-4.62i	41.38-4.6i	41.4-4.7i	41.37-4.58i	582.66-62.25i	582.78-62.3i	582.62-62.22i	582.59-62.26i	582.68-62.11i	582.69-62.23i	582.65-62.33i	582.56-62.38i	582.74-62.13i	582.78-62.28i
41.89-4.74i	41.8-4.68i	41.76-4.71i	41.69-4.62i	41.76-4.63i	41.62-4.63i	41.75-4.65i	41.72-4.67i	41.63-4.7i	41.74-4.53i	41.71-4.71i	41.6-4.6i	41.68-4.65i	41.82-4.71i	41.66-4.65i	41.48-4.7i	41.6-4.77i	41.71-4.7i	42.04-4.79i	41.12-4.53i	41.67-4.72i	41.27-4.68i	41.4-4.66i	41.43-4.57i	41.44-4.58i	41.42-4.62i	41.39-4.69i	41.43-4.81i	41.43-4.67i	41.43-4.63i	41.4-4.68i	41.37-4.65i	41.31-4.69i	41.39-4.75i	41.38-4.69i	41.34-4.57i	41.3-4.73i	41.36-4.66i	41.34-4.68i	41.31-4.59i	581.79-63.29i	581.75-63.54i	581.96-63.65i	581.7-62.96i	581.83-63.86i	581.75-63.3i	581.78-63.34i	581.91-63.27i	581.76-63.26i	581.86-63.15i
41.83-4.76i	41.76-4.8i	41.72-4.8i	41.65-4.68i	41.71-4.71i	41.55-4.69i	41.63-4.68i	41.6-4.68i	41.55-4.66i	41.49-4.77i	41.66-4.72i	41.38-4.84i	41.49-4.79i	41.76-4.57i	41.62-4.67i	41.57-4.7i	41.55-4.68i	41.49-4.68i	41.98-4.79i	41.02-4.53i	41.56-4.81i	41.25-4.7i	41.28-4.62i	41.37-4.73i	41.3-4.65i	41.36-4.7i	41.29-4.71i	41.26-4.56i	41.37-4.72i	41.3-4.71i	41.28-4.69i	41.29-4.68i	41.28-4.69i	41.47-4.6i	41.23-4.67i	41.28-4.71i	41.23-4.62i	41.3-4.66i	41.33-4.64i	41.26-4.64i	580.83-64.03i	580.92-64.1i	581.09-64.86i	580.89-64.15i	581.01-65.04i	581.11-64.27i	580.82-64.53i	580.92-64.48i	580.63-64.72i	580.69-64.36i
41.77-4.75i	41.66-4.82i	41.59-4.8i	41.61-4.8i	41.64-4.71i	41.55-4.72i	41.61-4.73i	41.55-4.78i	41.57-4.77i	41.53-4.78i	41.54-4.73i	41.48-4.76i	41.42-4.78i	41.58-4.76i	41.55-4.75i	41.49-4.67i	41.43-4.79i	41.44-4.72i	41.89-4.91i	40.89-4.56i	41.57-4.84i	41.18-4.7i	41.16-4.62i	41.25-4.75i	41.27-4.76i	41.23-4.7i	41.3-4.68i	41.22-4.74i	41.27-4.66i	41.25-4.76i	41.24-4.74i	41.28-4.73i	41.16-4.78i	41.21-4.81i	41.23-4.76i	41.08-4.76i	41.24-4.66i	41.22-4.74i	41.28-4.76i	41.2-4.77i	579.98-65.7i	579.7-65.81i	580.16-65.7i	579.96-65.38i	580-65.72i	580.03-65.41i	580.01-65.77i	579.88-65.67i	579.88-65.69i	580-65.55i
41.72-4.82i	41.64-4.79i	41.53-4.81i	41.49-4.77i	41.51-4.82i	41.5-4.73i	41.47-4.77i	41.45-4.8i	41.5-4.8i	41.4-4.85i	41.59-4.75i	41.52-4.69i	41.37-4.78i	41.51-4.83i	41.59-4.83i	41.4-4.7i	41.42-4.69i	41.38-4.74i	41.82-4.95i	40.98-4.69i	41.5-4.87i	41.08-4.7i	41.18-4.74i	41.22-4.77i	41.2-4.76i	41.16-4.72i	41.12-4.8i	41.09-4.85i	41.16-4.7i	41.18-4.7i	41.18-4.75i	41.1-4.84i	41.19-4.83i	41.17-4.87i	41.08-4.67i	41.17-4.72i	41.17-4.77i	41.08-4.81i	41.14-4.73i	41.15-4.74i	579.07-66.89i	579.1-66.89i	579.06-66.92i	578.74-66.83i	579.05-66.86i	579.03-66.92i	579.1-67.02i	578.92-66.83i	579.02-66.93i	579.03-66.7i
41.53-4.79i	41.5-4.87i	41.39-4.92i	41.35-4.89i	41.42-4.93i	41.37-4.81i	41.36-4.88i	41.47-4.8i	41.37-4.88i	41.31-4.83i	41.46-4.89i	41.36-4.94i	41.33-4.79i	41.51-4.93i	41.4-4.77i	41.41-4.84i	41.23-4.79i	41.36-4.87i	41.81-4.97i	40.83-4.65i	41.36-4.88i	41.04-4.7i	41.07-4.81i	41.11-4.8i	41.18-4.69i	41.07-4.87i	41.1-4.81i	41.1-4.76i	41.17-4.92i	41.08-4.78i	41.1-4.76i	41.19-4.87i	41.05-4.86i	41.12-4.74i	41.1-4.68i	41.1-4.85i	41.09-4.74i	41.06-4.81i	41.12-4.88i	41.09-4.76i	578.22-67.77i	578.41-67.95i	578.08-67.88i	578.24-67.77i	578.01-68i	578.11-68.08i	578.16-67.75i	578.08-67.6i	578.26-67.95i	578.18-67.86i
41.52-4.88i	41.42-4.84i	41.37-4.89i	41.34-4.85i	41.42-4.86i	41.31-4.8i	41.36-4.83i	41.36-4.88i	41.29-4.84i	41.28-4.78i	41.39-4.8i	41.28-4.86i	41.24-4.86i	41.39-4.77i	41.33-4.88i	41.25-4.86i	41.23-4.89i	41.26-4.84i	41.63-4.94i	40.71-4.73i	41.34-4.86i	40.94-4.82i	41.03-4.75i	41.09-4.82i	41.02-4.81i	41.04-4.78i	41.06-4.83i	41.06-4.84i	41.06-4.8i	41-4.89i	40.99-4.87i	41.08-4.8i	40.97-4.82i	41.04-4.85i	41-4.8i	41.01-4.79i	41.03-4.82i	40.96-4.77i	40.99-4.84i	41.03-4.77i	576.96-68.93i	577.3-69.18i	577.14-69.04i	577.43-68.99i	577.05-68.94i	577.19-68.94i	577.37-69i	577.19-69.07i	576.98-68.93i	577.28-69.34i
41.46-4.92i	41.38-4.9i	41.33-4.91i	41.25-4.91i	41.33-4.88i	41.26-4.86i	41.33-4.85i	41.21-4.87i	41.22-4.91i	41.19-4.85i	41.31-4.81i	41.18-4.86i	41.26-4.91i	41.38-4.87i	41.22-4.91i	41.18-4.92i	41.15-4.84i	41.21-4.85i	41.6-4.93i	40.72-4.67i	41.29-4.93i	40.95-4.76i	40.93-4.87i	40.99-4.81i	40.99-4.77i	40.96-4.81i	40.98-4.84i	40.95-4.85i	40.94-4.91i	40.93-4.86i	40.97-4.82i	40.94-4.83i	40.96-4.94i	40.94-4.89i	40.9-4.87i	40.92-4.83i	40.91-4.8i	40.94-4.85i	40.95-4.83i	40.9-4.85i	575.89-70.19i	576.27-69.95i	575.89-70.15i	576.21-69.91i	576.09-70.12i	576.13-70.19i	576.02-69.98i	576.01-70.21i	575.96-70.17i	576.15-70.06i
41.32-4.97i	41.29-4.91i	41.21-4.93i	41.21-4.96i	41.22-4.93i	41.19-4.89i	41.18-4.95i	41.16-4.98i	41.14-4.94i	41.13-4.97i	41.21-4.93i	41.15-4.94i	41.13-4.96i	41.3-4.98i	41.17-4.94i	41.19-4.92i	41.14-4.88i	41.12-4.9i	41.54-5.1i	40.6-4.77i	41.2-5.02i	40.87-4.89i	40.83-4.9i	40.86-4.91i	40.87-4.91i	40.86-4.92i	40.91-4.92i	40.84-4.96i	40.89-4.94i	40.82-4.93i	40.89-4.88i	40.83-4.88i	40.84-4.87i	40.87-4.93i	40.81-4.85i	40.84-4.89i	40.82-4.91i	40.88-4.92i	40.89-4.89i	40.86-4.91i	575.01-71.35i	574.89-71.23i	574.83-71.43i	575.03-71.26i	574.92-71.47i	575.08-71.42i	574.95-71.23i	574.79-71.19i	574.87-71.61i	575.15-71.35i
41.29-4.93i	41.22-4.97i	41.15-4.96i	41.15-5i	41.14-4.92i	41.05-4.88i	41.12-4.94i	41.12-4.94i	41.11-4.95i	41.07-4.89i	41.11-4.93i	41.11-4.96i	40.98-4.94i	41.22-4.99i	41.08-4.98i	41.08-4.93i	41.05-4.95i	41.07-4.88i	41.38-5.03i	40.59-4.78i	41.08-5i	40.72-4.92i	40.77-4.91i	40.85-4.83i	40.79-4.98i	40.79-4.93i	40.82-4.93i	40.73-4.98i	40.79-4.91i	40.78-4.96i	40.79-4.94i	40.76-4.94i	40.8-4.93i	40.76-4.95i	40.72-4.86i	40.76-4.92i	40.72-4.88i	40.75-4.95i	40.85-4.9i	40.74-4.89i	573.73-72.57i	574-72.25i	573.76-72.34i	573.91-72.49i	573.75-72.52i	573.71-72.51i	573.97-72.61i	573.9-72.33i	573.71-72.47i	573.78-72.48i
41.2-5.02i	41.15-4.99i	41.11-5.01i	41.03-5i	41.06-5.01i	41-4.93i	41.07-4.87i	41.05-5.02i	41.07-5.02i	41.02-5i	41.09-4.94i	41.02-5i	41-5i	41.17-4.99i	41.02-4.99i	41.05-4.97i	40.96-4.95i	41.02-4.95i	41.36-5.04i	40.48-4.85i	41.08-5.04i	40.71-4.94i	40.75-4.88i	40.84-4.93i	40.78-4.95i	40.75-4.92i	40.76-4.91i	40.75-4.9i	40.74-4.94i	40.76-4.97i	40.74-4.95i	40.76-4.96i	40.77-4.94i	40.74-4.96i	40.72-4.96i	40.72-4.85i	40.73-4.92i	40.74-4.87i	40.72-4.95i	40.75-4.93i	572.95-73.49i	572.96-73.69i	573-73.71i	572.8-73.45i	572.72-73.39i	572.84-73.81i	572.91-73.49i	572.96-73.57i	572.84-73.84i	572.8-73.86i
41.12-5.06i	41.04-5.05i	40.96-5.01i	41-5.03i	40.96-5.04i	40.95-4.93i	40.96-4.94i	40.91-4.96i	40.96-4.97i	40.89-4.96i	40.92-5.02i	40.94-4.97i	40.92-5.01i	41.04-5.04i	40.94-5.09i	40.91-4.97i	40.84-5.01i	40.85-5i	41.37-5.09i	40.35-4.88i	40.94-5.04i	40.59-4.95i	40.6-4.93i	40.65-4.99i	40.71-5i	40.67-4.98i	40.66-4.97i	40.62-4.98i	40.65-4.97i	40.65-4.88i	40.64-4.94i	40.63-4.99i	40.62-5i	40.6-5i	40.62-5.04i	40.7-4.98i	40.58-4.97i	40.59-4.98i	40.66-4.93i	40.61-5.04i	571.57-74.81i	571.5-74.96i	571.37-74.83i	571.45-74.91i	571.57-74.79i	571.48-74.89i	571.4-74.8i	571.62-74.96i	571.41-74.72i	571.4-74.93i
41.01-5.1i	41.02-5.05i	40.97-5.09i	40.91-5.13i	40.88-5.05i	40.84-5.07i	40.88-5.02i	40.85-5.04i	40.85-5.07i	40.75-5.08i	40.85-5.04i	40.87-5.05i	40.82-5.06i	41-5.01i	40.86-5.04i	40.82-5.02i	40.76-5.05i	40.87-5.03i	41.21-5.21i	40.34-4.96i	40.88-5.17i	40.49-5.01i	40.58-5.04i	40.56-4.98i	40.63-4.96i	40.65-5.07i	40.56-5.03i	40.57-5.04i	40.62-5i	40.56-5.02i	40.59-5.04i	40.61-5.01i	40.54-5.05i	40.64-5.1i	40.57-5.01i	40.55-4.99i	40.52-5.02i	40.53-5.05i	40.59-5.04i	40.53-4.97i	570.44-75.96i	570.29-76.08i	570.48-76.1i	570.23-75.97i	570.34-76.06i	570.43-75.96i	570.38-76.04i	570.45-76.15i	570.34-75.91i	570.29-76.04i
40.94-5.1i	40.9-5.08i	40.84-5.01i	40.83-5.09i	40.85-5.06i	40.79-5.04i	40.82-5.06i	40.78-5.08i	40.75-5.09i	40.71-5.13i	40.8-5.06i	40.89-5.05i	40.75-5.12i	40.89-5.17i	40.76-5.06i	40.61-4.97i	40.69-5.08i	40.82-5.06i	41.1-5.14i	40.25-4.97i	40.82-5.09i	40.52-5.02i	40.44-5.01i	40.5-5i	40.48-5i	40.52-5.05i	40.51-5.1i	40.36-5.02i	40.53-5.04i	40.52-5.02i	40.46-5.03i	40.48-5.07i	40.38-5.04i	40.47-4.97i	40.4-5.03i	40.51-5.01i	40.43-5.01i	40.48-5.01i	40.56-5.06i	40.4-4.92i	569.33-77.03i	569.13-77.19i	569.1-77.15i	569.02-77.15i	569.18-77.16i	569.01-77.26i	568.93-77.24i	569.21-77.32i	569.12-77.19i	569.14-77.4i
40.86-5.06i	40.8-5.12i	40.75-5.09i	40.7-5.02i	40.71-5.13i	40.7-5.03i	40.76-5.08i	40.69-5.12i	40.66-5.04i	40.67-5.15i	40.79-5.09i	40.65-5.09i	40.68-5.12i	40.77-5.12i	40.7-5.09i	40.65-5.13i	40.66-5.12i	40.67-5.08i	41.07-5.23i	40.13-4.82i	40.75-5.19i	40.32-4.99i	40.37-5.06i	40.39-5.09i	40.47-5.06i	40.45-5.09i	40.5-5.1i	40.42-5.03i	40.47-5.07i	40.45-5.06i	40.21-5.14i	40.46-5.04i	40.44-5.16i	40.48-5.11i	40.35-5.08i	40.44-5.11i	40.43-4.99i	40.36-4.99i	40.43-5.02i	40.4-5.01i	567.66-78.38i	567.76-78.36i	567.8-78.57i	567.75-78.36i	567.68-78.68i	567.72-78.46i	567.63-78.16i	567.66-78.51i	567.55-78.44i	567.64-78.49i
40.88-5.23i	40.75-5.16i	40.66-5.13i	40.7-5.06i	40.74-5.07i	40.6-5.02i	40.75-5.11i	40.6-5.17i	40.62-5.08i	40.59-5.11i	40.66-5.16i	40.62-5.25i	40.47-5.11i	40.69-5.14i	40.61-5i	40.64-5.02i	40.53-5.14i	40.55-5.06i	40.92-5.1i	40.09-4.96i	40.54-5.18i	40.36-5.19i	40.36-5.1i	40.32-5.08i	40.38-5.07i	40.25-5.11i	40.27-5.01i	40.33-5.02i	40.32-5.17i	40.41-5.12i	40.22-5.22i	40.32-5.12i	40.41-5.23i	40.35-5.13i	40.21-5.15i	40.3-5.05i	40.36-5.14i	40.37-5.02i	40.35-5.17i	40.37-5.15i	566.48-79.37i	566.01-79.23i	566.58-79.35i	566.65-79.78i	566.57-79.37i	566.59-79.2i	566.17-79.7i	566.12-79.33i	566.32-79.29i	566.47-79.42i
40.82-5.23i	40.73-5.03i	40.65-5.21i	40.52-5.13i	40.61-5.03i	40.53-5.11i	40.51-5.21i	40.54-5.16i	40.59-5.17i	40.54-5.19i	40.51-5.19i	40.55-5.11i	40.57-5.22i	40.66-5.17i	40.45-5.2i	40.4-5.16i	40.43-5.15i	40.46-5.09i	40.92-5.13i	40-5.04i	40.44-5.28i	40.18-5.1i	40.25-5.16i	40.31-5.09i	40.31-5.09i	40.26-5.15i	40.36-5.21i	40.19-5.1i	40.22-5.14i	40.32-5.06i	40.23-5.13i	40.26-5.04i	40.24-5.13i	40.2-5.21i	40.31-5.16i	40.26-5.08i	40.27-5.13i	40.22-5.1i	40.25-5.11i	40.22-5.15i	565.11-80.5i	564.97-80.72i	565.11-80.58i	565.06-80.62i	565.24-80.51i	565.15-80.39i	565.15-81.09i	565.12-80.38i	565.17-80.43i	565.09-80.73i
40.65-5.23i	40.54-5.02i	40.57-5.16i	40.5-5.17i	40.54-5.15i	40.55-5.2i	40.57-5.14i	40.57-4.97i	40.48-5.23i	40.43-5.16i	40.54-5.1i	40.44-5.13i	40.4-5.13i	40.62-5.2i	40.44-5.15i	40.44-5.21i	40.44-5.21i	40.39-5.17i	40.86-5.25i	39.99-5.03i	40.55-5.28i	40.13-5.1i	40.11-5.09i	40.22-5.07i	40.16-5.12i	40.24-5.12i	40.18-5.19i	40.13-5.11i	40.2-5.07i	40.22-5.15i	40.14-5.18i	40.16-5.17i	40.17-5.15i	40.15-5.18i	40.12-5.12i	40.17-5.14i	40.15-5.16i	40.11-5.1i	40.17-5.12i	40.11-5.13i	563.55-81.68i	563.58-81.61i	563.64-81.52i	563.71-81.78i	563.74-81.52i	563.65-81.71i	563.63-81.75i	563.56-81.71i	563.61-81.88i	563.68-81.81i
40.69-5.28i	40.58-5.26i	40.48-5.26i	40.45-5.3i	40.52-5.18i	40.42-5.18i	40.52-5.2i	40.48-5.35i	40.47-5.19i	40.41-5.27i	40.47-5.16i	40.43-5.3i	40.38-5.22i	40.55-5.26i	40.43-5.19i	40.37-5.25i	40.38-5.22i	40.39-5.19i	40.79-5.34i	39.95-5.14i	40.44-5.28i	40.12-5.19i	40.19-5.25i	40.18-5.15i	40.18-5.2i	40.14-5.2i	40.16-5.26i	40.09-5.19i	40.23-5.24i	40.19-5.25i	40.12-5.2i	40.15-5.21i	40.14-5.18i	40.16-5.2i	40.08-5.2i	40.11-5.21i	40.13-5.24i	40.12-5.18i	40.23-5.15i	40.12-5.24i	562.33-82.72i	562.35-82.68i	562.2-82.52i	562.26-82.69i	561.98-82.52i	562.32-82.77i	562.37-82.5i	562.46-82.62i	562.24-82.43i	562.21-82.58i
40.41-5.23i	40.39-5.25i	40.38-5.25i	40.3-5.32i	40.36-5.29i	40.3-5.2i	40.37-5.24i	40.27-5.26i	40.35-5.21i	40.23-5.27i	40.32-5.25i	40.3-5.28i	40.27-5.28i	40.39-5.24i	40.29-5.21i	40.31-5.25i	40.22-5.24i	40.25-5.21i	40.7-5.42i	39.79-5.15i	40.29-5.33i	39.99-5.18i	40.01-5.21i	40-5.2i	40.07-5.25i	40.05-5.24i	40.01-5.23i	40-5.22i	40.05-5.27i	40.11-5.27i	40.06-5.23i	40.01-5.22i	40.01-5.29i	40.05-5.22i	39.99-5.18i	40.02-5.2i	39.9-5.21i	39.98-5.24i	39.99-5.23i	39.99-5.24i	560.67-84.01i	560.8-83.85i	560.86-83.85i	560.84-83.89i	560.83-83.9i	560.72-83.87i	560.83-84.04i	560.89-83.84i	560.85-83.82i	560.8-83.87i
40.42-5.33i	40.28-5.39i	40.29-5.27i	40.23-5.32i	40.28-5.29i	40.24-5.24i	40.32-5.29i	40.19-5.29i	40.23-5.31i	40.19-5.3i	40.27-5.28i	40.26-5.29i	40.19-5.34i	40.36-5.3i	40.24-5.32i	40.14-5.26i	40.15-5.33i	40.26-5.3i	40.62-5.4i	39.73-5.17i	40.24-5.31i	39.96-5.26i	39.9-5.21i	39.98-5.27i	39.96-5.29i	39.94-5.27i	39.91-5.25i	39.95-5.29i	39.99-5.32i	39.93-5.23i	39.94-5.25i	39.98-5.27i	39.92-5.26i	39.92-5.29i	39.89-5.23i	39.98-5.23i	39.85-5.23i	39.92-5.24i	39.93-5.26i	39.96-5.31i	559.3-84.95i	559.26-85i	559.23-84.99i	559.28-85.08i	559.19-84.92i	559.3-85.12i	559.32-85.15i	559.16-85.05i	559.27-85.08i	559.26-84.93i
40.29-5.33i	40.22-5.28i	40.21-5.33i	40.15-5.3i	40.17-5.36i	40.15-5.3i	40.2-5.32i	40.14-5.33i	40.17-5.33i	40.08-5.34i	40.14-5.34i	40.18-5.36i	40.11-5.28i	40.19-5.33i	40.13-5.32i	40.01-5.31i	40.07-5.31i	40.1-5.27i	40.52-5.43i	39.66-5.18i	40.05-5.37i	39.72-5.3i	39.77-5.27i	39.89-5.26i	39.91-5.3i	39.84-5.3i	39.88-5.29i	39.78-5.33i	39.85-5.32i	39.85-5.27i	39.91-5.29i	39.83-5.31i	39.78-5.27i	39.85-5.31i	39.76-5.31i	39.79-5.29i	39.79-5.32i	39.78-5.24i	39.88-5.32i	39.82-5.3i	557.95-86i	557.85-86.13i	557.84-86.13i	557.76-85.87i	557.89-85.99i	557.9-86.1i	557.58-86.05i	557.77-86.04i	557.81-85.8i	557.54-86.17i
40.28-5.36i	40.12-5.37i	40.17-5.34i	40.05-5.32i	40.09-5.28i	40.07-5.27i	40.14-5.26i	40.07-5.29i	40-5.32i	40.01-5.29i	40.1-5.38i	40.08-5.28i	40.02-5.34i	40.18-5.26i	40.04-5.34i	39.99-5.25i	40-5.34i	40-5.27i	40.38-5.46i	39.59-5.2i	40-5.31i	39.67-5.27i	39.74-5.21i	39.82-5.28i	39.82-5.28i	39.73-5.3i	39.77-5.3i	39.77-5.27i	39.75-5.25i	39.83-5.29i	39.8-5.3i	39.78-5.33i	39.74-5.31i	39.81-5.32i	39.76-5.26i	39.75-5.25i	39.72-5.27i	39.68-5.24i	39.75-5.24i	39.78-5.25i	556.1-87.01i	556.05-87.2i	556.08-87.17i	556.22-86.96i	556.16-87.23i	556.22-87.25i	556.12-87.27i	555.97-87.01i	556.26-87.01i	556.34-87.17i
40.19-5.34i	40.1-5.36i	40.03-5.32i	39.96-5.39i	40-5.39i	39.97-5.35i	40.01-5.39i	39.97-5.31i	40-5.39i	39.98-5.36i	39.95-5.39i	39.9-5.42i	39.93-5.37i	40.1-5.33i	39.95-5.35i	39.95-5.36i	39.87-5.38i	39.98-5.3i	40.38-5.43i	39.5-5.24i	39.9-5.42i	39.68-5.29i	39.67-5.31i	39.71-5.26i	39.71-5.31i	39.68-5.26i	39.63-5.34i	39.69-5.37i	39.73-5.38i	39.72-5.31i	39.71-5.35i	39.67-5.31i	39.67-5.27i	39.72-5.37i	39.68-5.29i	39.7-5.35i	39.57-5.33i	39.63-5.29i	39.65-5.36i	39.65-5.37i	554.52-88.01i	554.39-88.21i	554.42-88.18i	554.76-88.18i	554.65-88.22i	554.66-88.2i	554.55-88.14i	554.51-88.15i	554.55-88.38i	554.58-88.31i
40.03-5.43i	40.01-5.4i	39.91-5.4i	39.94-5.42i	39.96-5.4i	39.86-5.33i	39.93-5.35i	39.92-5.39i	39.85-5.42i	39.85-5.4i	39.92-5.39i	39.86-5.35i	39.81-5.35i	39.96-5.46i	39.91-5.4i	39.8-5.39i	39.77-5.35i	39.85-5.36i	40.26-5.51i	39.33-5.24i	39.92-5.42i	39.53-5.32i	39.56-5.3i	39.59-5.39i	39.6-5.35i	39.55-5.35i	39.59-5.38i	39.57-5.34i	39.59-5.37i	39.59-5.3i	39.59-5.36i	39.57-5.35i	39.55-5.39i	39.56-5.41i	39.49-5.31i	39.55-5.29i	39.55-5.31i	39.52-5.32i	39.58-5.4i	39.6-5.37i	552.66-89.26i	552.76-89.6i	552.52-89.25i	552.8-89.28i	552.68-89.41i	552.67-89.34i	552.72-89.28i	552.74-89.31i	552.74-89.29i	552.73-89.35i
40-5.47i	39.9-5.4i	39.88-5.42i	39.84-5.4i	39.82-5.41i	39.8-5.36i	39.86-5.38i	39.85-5.45i	39.79-5.37i	39.78-5.39i	39.92-5.4i	39.82-5.46i	39.78-5.44i	39.92-5.45i	39.84-5.42i	39.79-5.44i	39.73-5.42i	39.76-5.39i	40.19-5.53i	39.29-5.26i	39.77-5.45i	39.48-5.42i	39.51-5.36i	39.61-5.38i	39.57-5.42i	39.5-5.38i	39.48-5.39i	39.53-5.4i	39.59-5.42i	39.6-5.48i	39.53-5.38i	39.49-5.4i	39.54-5.39i	39.5-5.39i	39.47-5.37i	39.48-5.36i	39.49-5.34i	39.46-5.38i	39.49-5.47i	39.53-5.38i	551.01-90.15i	550.82-90.53i	551.39-90.66i	551.06-90.48i	551.26-90.23i	551.22-90.27i	550.83-90.8i	550.94-90.56i	551.22-90.39i	551.25-90.42i
39.92-5.44i	39.82-5.48i	39.75-5.51i	39.71-5.42i	39.71-5.46i	39.75-5.37i	39.76-5.43i	39.74-5.48i	39.71-5.45i	39.69-5.43i	39.72-5.39i	39.71-5.47i	39.63-5.43i	39.9-5.41i	39.66-5.43i	39.64-5.43i	39.64-5.37i	39.68-5.44i	40.05-5.57i	39.26-5.3i	39.7-5.52i	39.35-5.38i	39.39-5.36i	39.43-5.37i	39.47-5.4i	39.47-5.35i	39.41-5.42i	39.36-5.43i	39.43-5.41i	39.41-5.42i	39.41-5.43i	39.44-5.44i	39.37-5.41i	39.34-5.46i	39.41-5.44i	39.42-5.41i	39.35-5.43i	39.38-5.42i	39.41-5.44i	39.4-5.41i	549.32-91.3i	549.43-91.34i	549.46-91.23i	549.19-91.57i	549.39-91.34i	549.39-91.6i	549.4-91.22i	549.56-91.46i	549.13-91.24i	549.32-91.36i
39.82-5.51i	39.73-5.5i	39.66-5.55i	39.64-5.48i	39.62-5.46i	39.62-5.42i	39.71-5.53i	39.66-5.49i	39.67-5.51i	39.58-5.48i	39.63-5.52i	39.61-5.44i	39.52-5.52i	39.72-5.48i	39.58-5.5i	39.57-5.52i	39.54-5.48i	39.65-5.47i	40.01-5.52i	39.15-5.37i	39.58-5.53i	39.32-5.43i	39.36-5.34i	39.36-5.39i	39.37-5.36i	39.35-5.47i	39.37-5.41i	39.32-5.49i	39.33-5.46i	39.33-5.47i	39.43-5.38i	39.36-5.47i	39.29-5.5i	39.3-5.5i	39.32-5.41i	39.33-5.4i	39.3-5.47i	39.26-5.46i	39.36-5.42i	39.32-5.42i	547.61-92.22i	547.63-92.2i	547.52-92.21i	547.51-92.14i	547.55-92.16i	547.72-92.19i	547.86-92.23i	547.63-92.32i	547.69-92.17i	547.66-92.37i
39.72-5.53i	39.61-5.49i	39.56-5.49i	39.59-5.46i	39.61-5.47i	39.56-5.54i	39.57-5.56i	39.52-5.49i	39.53-5.52i	39.5-5.55i	39.56-5.55i	39.56-5.52i	39.46-5.53i	39.62-5.53i	39.5-5.51i	39.53-5.56i	39.5-5.52i	39.55-5.48i	39.93-5.59i	39.09-5.37i	39.48-5.52i	39.19-5.44i	39.27-5.43i	39.26-5.47i	39.24-5.48i	39.2-5.48i	39.22-5.43i	39.22-5.47i	39.28-5.49i	39.24-5.42i	39.28-5.47i	39.22-5.45i	39.21-5.47i	39.21-5.44i	39.19-5.41i	39.21-5.49i	39.19-5.42i	39.18-5.5i	39.27-5.48i	39.26-5.45i	545.83-93.02i	545.75-93.08i	545.8-93.2i	545.79-93.13i	545.74-93.15i	545.76-92.97i	545.87-93.23i	545.74-93.06i	545.83-93.24i	545.68-93.24i
39.64-5.48i	39.55-5.49i	39.48-5.56i	39.48-5.45i	39.55-5.48i	39.49-5.49i	39.53-5.47i	39.5-5.5i	39.42-5.52i	39.44-5.51i	39.54-5.53i	39.47-5.53i	39.35-5.52i	39.61-5.48i	39.47-5.5i	39.4-5.51i	39.38-5.49i	39.5-5.41i	39.77-5.59i	38.98-5.32i	39.44-5.54i	39.17-5.45i	39.14-5.39i	39.21-5.39i	39.24-5.51i	39.18-5.44i	39.19-5.48i	39.15-5.42i	39.18-5.49i	39.24-5.49i	39.13-5.44i	39.2-5.48i	39.09-5.46i	39.16-5.45i	39.18-5.42i	39.19-5.44i	39.14-5.51i	39.09-5.44i	39.13-5.47i	39.12-5.43i	544.01-94.13i	543.97-94.25i	543.89-94.16i	543.95-94.09i	543.89-94.21i	543.94-93.86i	544-94.3i	543.98-94.19i	543.88-94.25i	543.75-94.3i
39.43-5.6i	39.38-5.6i	39.3-5.57i	39.27-5.56i	39.35-5.53i	39.26-5.51i	39.3-5.48i	39.3-5.53i	39.26-5.55i	39.3-5.54i	39.31-5.57i	39.34-5.59i	39.27-5.58i	39.37-5.56i	39.28-5.59i	39.27-5.56i	39.26-5.48i	39.27-5.53i	39.61-5.65i	38.93-5.4i	39.26-5.57i	38.98-5.57i	39.02-5.44i	39.04-5.53i	39-5.53i	38.97-5.53i	39-5.55i	38.98-5.5i	39.04-5.52i	39.03-5.5i	38.96-5.48i	39-5.54i	38.98-5.55i	39.01-5.54i	38.97-5.48i	39-5.47i	38.99-5.46i	38.93-5.48i	38.97-5.53i	39.01-5.49i	541.66-94.55i	541.94-94.9i	541.76-94.71i	541.96-94.78i	541.89-94.84i	541.83-95.01i	541.55-94.78i	541.88-94.81i	541.81-94.8i	541.9-94.89i
39.39-5.53i	39.35-5.58i	39.33-5.59i	39.27-5.54i	39.3-5.53i	39.32-5.52i	39.29-5.53i	39.35-5.54i	39.31-5.52i	39.25-5.55i	39.34-5.61i	39.24-5.59i	39.21-5.56i	39.36-5.57i	39.23-5.54i	39.23-5.55i	39.19-5.52i	39.25-5.53i	39.69-5.59i	38.87-5.44i	39.23-5.61i	38.98-5.43i	38.99-5.54i	39.03-5.5i	39.04-5.55i	38.93-5.51i	39.01-5.48i	38.96-5.53i	39-5.57i	38.95-5.46i	38.96-5.58i	38.95-5.54i	38.96-5.51i	38.96-5.52i	38.98-5.5i	39-5.51i	39-5.52i	38.9-5.53i	38.98-5.52i	38.98-5.54i	539.98-95.77i	540.08-96.1i	540.2-95.73i	540.15-95.81i	540.23-96.06i	540.48-95.9i	540.55-95.2i	540.28-95.96i	540.13-95.8i	540.28-95.67i
39.35-5.54i	39.23-5.56i	39.21-5.59i	39.24-5.59i	39.23-5.61i	39.13-5.53i	39.29-5.59i	39.28-5.57i	39.15-5.57i	39.13-5.57i	39.23-5.58i	39.15-5.61i	39.14-5.58i	39.31-5.54i	39.2-5.54i	39.17-5.6i	39.14-5.52i	39.14-5.52i	39.52-5.65i	38.7-5.41i	39.18-5.52i	38.83-5.53i	38.9-5.48i	38.88-5.52i	38.91-5.52i	38.93-5.54i	38.91-5.52i	38.87-5.52i	38.86-5.57i	38.91-5.56i	38.88-5.53i	38.86-5.54i	38.86-5.51i	38.86-5.57i	38.83-5.49i	38.87-5.5i	38.91-5.52i	38.83-5.48i	38.94-5.55i	38.88-5.53i	537.7-96.75i	538.03-96.6i	538.19-96.8i	537.98-96.92i	538.51-96.75i	538.66-96.54i	538.33-96.72i	538.3-96.71i	538.09-96.84i	538.18-95.95i
39.2-5.63i	39.16-5.68i	39.1-5.68i	39.04-5.71i	39.12-5.71i	39.1-5.65i	39.12-5.63i	39.09-5.55i	39.15-5.58i	39.03-5.62i	39.12-5.72i	39.08-5.62i	39.06-5.6i	39.16-5.62i	39.07-5.65i	39.04-5.6i	39.03-5.61i	39.11-5.6i	39.35-5.73i	38.62-5.47i	39.05-5.67i	38.78-5.58i	38.75-5.51i	38.87-5.57i	38.81-5.62i	38.83-5.6i	38.8-5.58i	38.8-5.6i	38.83-5.58i	38.83-5.59i	38.8-5.62i	38.83-5.54i	38.77-5.57i	38.81-5.53i	38.75-5.57i	38.69-5.6i	38.75-5.59i	38.76-5.58i	38.83-5.57i	38.75-5.6i	536.15-97.66i	536.33-97.21i	535.97-97.5i	536.2-97.68i	536.49-97.43i	535.89-97.7i	536.46-97.43i	536.27-97.5i	536.05-97.41i	536.35-97.48i
39.11-5.7i	39.19-5.63i	39.09-5.67i	38.97-5.58i	39.06-5.65i	39-5.64i	39.09-5.66i	39.05-5.7i	39.02-5.71i	38.99-5.66i	38.96-5.67i	39.03-5.66i	38.99-5.66i	39.15-5.71i	38.98-5.68i	39.01-5.69i	38.95-5.7i	39.06-5.55i	39.43-5.79i	38.59-5.56i	38.97-5.69i	38.73-5.64i	38.66-5.56i	38.77-5.57i	38.78-5.65i	38.76-5.62i	38.75-5.63i	38.68-5.59i	38.79-5.63i	38.76-5.6i	38.75-5.64i	38.74-5.53i	38.73-5.58i	38.69-5.64i	38.7-5.56i	38.71-5.62i	38.75-5.66i	38.68-5.66i	38.73-5.58i	38.76-5.61i	534.55-98.25i	534.31-98.38i	534.23-98.11i	534.29-98.11i	534.54-98.27i	534.04-98.11i	534.17-98.47i	534.42-98.29i	534.54-98.28i	534.42-98.19i
39.08-5.68i	38.97-5.76i	38.97-5.77i	38.88-5.62i	38.91-5.72i	38.92-5.63i	38.99-5.67i	38.91-5.72i	38.86-5.7i	38.91-5.68i	38.91-5.65i	39-5.71i	38.86-5.71i	39.01-5.66i	38.91-5.72i	38.9-5.69i	38.83-5.7i	38.96-5.67i	39.22-5.81i	38.53-5.56i	38.87-5.67i	38.6-5.67i	38.67-5.63i	38.66-5.61i	38.66-5.61i	38.66-5.62i	38.68-5.65i	38.58-5.69i	38.61-5.56i	38.61-5.66i	38.6-5.62i	38.64-5.66i	38.57-5.62i	38.62-5.69i	38.62-5.65i	38.65-5.62i	38.63-5.64i	38.62-5.65i	38.55-5.59i	38.62-5.71i	532.11-99.09i	532.29-98.99i	532.13-98.82i	532-99.08i	532.21-98.85i	532.09-98.97i	532.11-99i	532.08-99.04i	531.93-99.01i	532.02-99.02i
39.05-5.58i	38.86-5.71i	38.84-5.64i	38.91-5.78i	38.85-5.7i	38.82-5.69i	38.91-5.65i	38.93-5.69i	38.88-5.69i	38.81-5.72i	38.89-5.72i	38.91-5.7i	38.8-5.68i	38.96-5.68i	38.91-5.7i	38.81-5.7i	38.78-5.67i	38.84-5.65i	39.1-5.73i	38.37-5.56i	38.67-5.63i	38.53-5.59i	38.5-5.71i	38.59-5.67i	38.58-5.58i	38.59-5.58i	38.56-5.69i	38.54-5.64i	38.61-5.68i	38.65-5.62i	38.56-5.64i	38.54-5.63i	38.52-5.69i	38.57-5.68i	38.48-5.6i	38.52-5.61i	38.5-5.67i	38.48-5.62i	38.59-5.62i	38.46-5.65i	530.17-99.75i	530.19-99.79i	529.43-99.73i	530.06-99.59i	530.15-99.59i	529.9-99.74i	530.07-99.58i	530.23-99.57i	530.02-99.66i	530.05-99.58i
38.93-5.62i	38.78-5.78i	38.8-5.76i	38.71-5.76i	38.83-5.71i	38.72-5.68i	38.77-5.69i	38.74-5.74i	38.76-5.72i	38.71-5.73i	38.81-5.71i	38.75-5.76i	38.7-5.69i	38.85-5.67i	38.74-5.73i	38.77-5.72i	38.59-5.7i	38.81-5.63i	39.05-5.81i	38.28-5.61i	38.59-5.65i	38.4-5.73i	38.44-5.67i	38.5-5.61i	38.5-5.64i	38.45-5.7i	38.44-5.68i	38.53-5.64i	38.48-5.64i	38.49-5.69i	38.51-5.63i	38.42-5.7i	38.52-5.72i	38.41-5.64i	38.45-5.66i	38.42-5.67i	38.41-5.67i	38.47-5.63i	38.46-5.65i	38.44-5.66i	527.95-100.34i	527.69-100.31i	527.69-100.33i	527.85-100.58i	527.96-100.49i	527.92-100.32i	527.86-100.16i	527.67-100.38i	527.88-100.28i	527.79-100.22i
38.84-5.68i	38.76-5.8i	38.75-5.78i	38.65-5.82i	38.7-5.74i	38.74-5.72i	38.68-5.72i	38.59-5.75i	38.73-5.73i	38.64-5.7i	38.7-5.76i	38.66-5.8i	38.64-5.73i	38.78-5.7i	38.7-5.79i	38.64-5.68i	38.66-5.77i	38.67-5.74i	39-5.8i	38.28-5.66i	38.55-5.75i	38.4-5.65i	38.33-5.65i	38.43-5.72i	38.45-5.69i	38.41-5.61i	38.32-5.7i	38.35-5.79i	38.36-5.74i	38.36-5.68i	38.37-5.73i	38.34-5.6i	38.34-5.71i	38.29-5.69i	38.34-5.61i	38.39-5.73i	38.33-5.7i	38.27-5.63i	38.38-5.71i	38.33-5.65i	525.68-100.74i	525.86-100.79i	526.11-100.91i	525.81-100.91i	525.91-100.88i	525.86-100.91i	525.8-100.86i	525.95-100.93i	525.7-101.02i	525.92-100.96i
38.65-5.78i	38.67-5.74i	38.58-5.82i	38.58-5.85i	38.6-5.76i	38.6-5.75i	38.63-5.7i	38.63-5.77i	38.54-5.76i	38.5-5.76i	38.56-5.7i	38.52-5.73i	38.52-5.74i	38.67-5.74i	38.59-5.76i	38.6-5.75i	38.51-5.75i	38.48-5.73i	38.89-5.81i	38.14-5.62i	38.49-5.79i	38.26-5.65i	38.27-5.66i	38.29-5.69i	38.26-5.77i	38.24-5.79i	38.25-5.69i	38.25-5.72i	38.27-5.75i	38.31-5.61i	38.3-5.75i	38.21-5.79i	38.2-5.71i	38.21-5.65i	38.3-5.67i	38.17-5.67i	38.23-5.71i	38.29-5.66i	38.22-5.7i	38.24-5.64i	523.69-101.39i	523.76-101.31i	523.56-101.28i	523.78-101.51i	523.68-101.76i	523.75-101.63i	523.76-101.37i	523.67-101.36i	523.59-101.45i	523.78-101.32i
38.53-5.79i	38.56-5.73i	38.51-5.75i	38.55-5.74i	38.49-5.84i	38.49-5.7i	38.48-5.75i	38.56-5.71i	38.45-5.76i	38.43-5.73i	38.5-5.79i	38.52-5.68i	38.38-5.7i	38.56-5.78i	38.44-5.67i	38.42-5.82i	38.43-5.76i	38.43-5.69i	38.83-5.78i	38.09-5.65i	38.43-5.84i	38.09-5.69i	38.19-5.66i	38.15-5.64i	38.2-5.72i	38.23-5.74i	38.21-5.71i	38.15-5.68i	38.26-5.71i	38.28-5.81i	38.28-5.69i	38.17-5.78i	38.15-5.71i	38.16-5.67i	38.14-5.7i	38.16-5.67i	38.21-5.65i	38.2-5.66i	38.16-5.6i	38.11-5.78i	521.52-101.95i	521.72-101.93i	521.43-101.71i	521.56-102.08i	521.5-101.95i	521.42-101.98i	521.5-101.83i	521.52-102.12i	521.43-101.89i	521.5-101.98i
38.52-5.85i	38.5-5.8i	38.5-5.83i	38.29-5.79i	38.48-5.83i	38.47-5.79i	38.43-5.77i	38.52-5.81i	38.43-5.68i	38.39-5.83i	38.41-5.8i	38.38-5.73i	38.44-5.8i	38.51-5.86i	38.35-5.83i	38.34-5.76i	38.35-5.8i	38.39-5.76i	38.77-5.9i	38.01-5.64i	38.37-5.87i	38.08-5.73i	38.12-5.72i	38.13-5.81i	38.13-5.83i	38.1-5.77i	38.13-5.68i	38.02-5.69i	38.06-5.76i	38.15-5.75i	38.14-5.75i	38.08-5.71i	38.15-5.68i	38.09-5.77i	38.05-5.73i	38.04-5.73i	38.07-5.72i	38.09-5.69i	38.11-5.78i	38.03-5.7i	519.43-102.47i	519.02-102.52i	519.3-102.55i	519.28-102.4i	519.45-102.51i	519.36-102.5i	519.24-102.45i	519.53-102.43i	519.35-102.55i	519.24-102.55i
38.49-5.86i	38.39-5.82i	38.3-5.83i	38.3-5.82i	38.38-5.76i	38.29-5.78i	38.35-5.82i	38.3-5.83i	38.3-5.84i	38.2-5.81i	38.38-5.81i	38.27-5.83i	38.22-5.85i	38.36-5.82i	38.28-5.79i	38.24-5.83i	38.17-5.77i	38.28-5.81i	38.59-5.87i	37.89-5.76i	38.19-5.86i	37.97-5.73i	38.01-5.78i	38.01-5.77i	38.06-5.84i	37.99-5.74i	38.02-5.76i	37.9-5.81i	38.07-5.78i	38.04-5.8i	37.97-5.75i	38-5.81i	37.98-5.81i	38.02-5.76i	38.01-5.72i	38.01-5.77i	37.97-5.85i	37.98-5.69i	37.97-5.78i	37.96-5.79i	516.63-102.96i	516.97-103.1i	517.54-103.05i	517.19-102.8i	517.01-102.82i	517.09-102.77i	517.31-102.95i	517.04-103.1i	517.26-102.8i	517.27-102.85i
38.33-5.85i	38.28-5.82i	38.28-5.92i	38.25-5.86i	38.28-5.84i	38.13-5.82i	38.25-5.78i	38.27-5.83i	38.27-5.87i	38.27-5.85i	38.25-5.78i	38.28-5.85i	38.21-5.81i	38.16-5.84i	38.21-5.86i	38.25-5.84i	38.14-5.93i	38.2-5.81i	38.56-5.91i	37.89-5.71i	38.16-5.84i	37.89-5.83i	38-5.76i	37.9-5.84i	37.94-5.72i	37.96-5.74i	37.91-5.75i	37.88-5.79i	37.98-5.76i	38-5.82i	38-5.78i	37.83-5.82i	37.95-5.83i	37.88-5.72i	37.94-5.71i	37.95-5.8i	37.88-5.73i	37.87-5.77i	37.94-5.79i	37.91-5.82i	514.12-102.88i	514.66-102.96i	515.09-102.48i	514.47-103.5i	515.04-103.47i	514.94-103.41i	515.09-103.35i	515.02-103.42i	515.05-103.3i	514.87-103.34i
38.25-5.88i	38.15-5.9i	38.21-5.87i	38.17-5.94i	38.17-5.83i	38.08-5.79i	38.18-5.83i	38.16-5.87i	38.18-5.9i	38.09-5.85i	38.11-5.87i	38.14-5.88i	38.09-5.85i	38.24-5.95i	38.04-5.8i	38.03-5.9i	38.06-5.85i	38.12-5.83i	38.43-5.95i	37.78-5.71i	38.07-5.86i	37.75-5.83i	37.83-5.75i	37.82-5.83i	37.85-5.82i	37.83-5.83i	37.81-5.73i	37.75-5.83i	37.8-5.83i	37.84-5.79i	37.79-5.82i	37.88-5.81i	37.86-5.87i	37.85-5.87i	37.83-5.75i	37.89-5.8i	37.81-5.81i	37.8-5.86i	37.8-5.75i	37.74-5.76i	512.89-103.94i	512.89-103.68i	512.96-103.67i	513.19-103.4i	512.78-103.7i	512.69-103.69i	512.91-103.61i	512.81-103.54i	512.89-103.59i	513.1-103.64i
38.23-5.88i	38.08-5.89i	38.04-5.89i	38.03-5.7i	38.06-5.92i	38-5.85i	38.1-5.88i	37.98-5.89i	38.01-5.81i	38.13-5.95i	38.04-5.86i	37.95-5.86i	37.87-6.02i	38.05-5.87i	38.02-5.95i	38.02-5.91i	37.92-5.91i	38.05-5.86i	38.38-5.92i	37.45-5.73i	37.93-5.99i	37.69-5.85i	37.63-5.87i	37.76-5.83i	37.75-5.82i	37.67-5.84i	37.73-5.82i	37.68-5.81i	37.67-5.87i	37.73-5.83i	37.71-5.83i	37.75-5.85i	37.69-5.8i	37.78-5.84i	37.65-5.87i	37.6-5.87i	37.68-5.79i	37.66-5.89i	37.7-5.74i	37.61-5.79i	510.29-103.91i	510.59-103.95i	510.28-103.82i	510.33-103.87i	510.7-104.15i	510.67-103.57i	510.6-104.13i	510.35-104.02i	510.58-103.9i	510.44-103.6i
38.07-5.84i	38.03-5.91i	38.01-5.92i	37.88-6i	37.95-6i	37.98-5.87i	38.1-5.91i	37.97-5.88i	37.96-5.94i	37.86-5.95i	37.98-5.91i	37.99-5.95i	37.97-5.8i	38.05-5.83i	37.9-5.9i	37.92-5.86i	37.92-5.86i	37.96-5.94i	38.36-5.94i	37.61-5.91i	37.85-5.8i	37.64-5.87i	37.66-5.82i	37.73-5.83i	37.78-5.91i	37.72-5.94i	37.71-5.77i	37.61-5.86i	37.74-5.82i	37.72-5.81i	37.64-5.77i	37.65-5.84i	37.62-5.85i	37.59-5.74i	37.63-5.84i	37.64-5.89i	37.62-5.78i	37.64-5.76i	37.67-5.81i	37.67-5.86i	508.3-104.25i	508.39-104.28i	508.32-104.37i	508.38-104.16i	508.46-104.05i	508.21-104.43i	508.31-104.36i	508.36-104.07i	508.23-104.17i	508.09-103.95i
37.95-5.97i	37.81-5.92i	37.88-5.88i	37.78-5.92i	37.86-5.89i	37.75-5.95i	37.83-5.9i	37.91-5.9i	37.85-5.99i	37.86-5.9i	37.83-5.89i	37.92-5.72i	37.83-5.92i	37.93-5.89i	37.87-5.93i	37.74-5.96i	37.82-5.94i	37.89-5.84i	38.22-6.06i	37.46-5.81i	37.87-5.92i	37.57-5.89i	37.64-5.83i	37.61-5.87i	37.57-5.87i	37.58-5.83i	37.57-5.92i	37.44-5.87i	37.6-5.9i	37.68-5.81i	37.6-5.82i	37.57-5.82i	37.42-5.83i	37.53-5.84i	37.55-5.88i	37.55-5.84i	37.58-5.81i	37.61-5.83i	37.55-5.83i	37.56-5.83i	506.12-104.35i	506.05-104.33i	506.11-104.37i	505.96-104.08i	506.61-104.8i	506.07-104.47i	506.15-104.55i	505.85-104.87i	505.97-104.33i	506.03-104.29i
37.92-5.92i	37.81-5.92i	37.82-5.91i	37.71-5.82i	37.77-5.89i	37.71-5.84i	37.75-5.93i	37.69-5.94i	37.77-5.88i	37.77-5.92i	37.76-5.86i	37.77-5.92i	37.73-5.86i	37.85-5.95i	37.73-5.86i	37.71-5.92i	37.76-5.91i	37.71-5.8i	38.11-5.96i	37.41-5.83i	37.75-5.87i	37.45-5.78i	37.46-5.79i	37.54-5.86i	37.53-5.86i	37.53-5.81i	37.5-5.82i	37.48-5.81i	37.48-5.86i	37.46-5.78i	37.51-5.85i	37.5-5.8i	37.5-5.91i	37.43-5.89i	37.41-5.82i	37.46-5.78i	37.48-5.86i	37.46-5.87i	37.5-5.86i	37.47-5.86i	503.74-104.62i	503.61-104.61i	503.7-104.41i	503.69-104.51i	503.93-104.56i	503.81-104.57i	503.77-104.47i	503.69-104.58i	503.5-104.36i	504.13-104.67i
37.75-5.94i	37.75-5.94i	37.63-5.88i	37.65-5.95i	37.66-5.98i	37.71-5.87i	37.71-5.92i	37.66-5.97i	37.68-5.86i	37.51-5.95i	37.66-5.97i	37.63-5.88i	37.6-5.96i	37.66-5.96i	37.6-5.94i	37.64-5.91i	37.51-5.89i	37.7-5.91i	38.01-6.02i	37.35-5.87i	37.64-5.94i	37.26-5.86i	37.37-5.88i	37.38-5.92i	37.37-5.93i	37.31-5.96i	37.37-6.01i	37.28-5.88i	37.28-5.86i	37.41-5.91i	37.33-5.92i	37.3-5.83i	37.36-5.8i	37.33-5.87i	37.36-5.85i	37.41-5.84i	37.28-5.91i	37.31-5.87i	37.38-5.79i	37.33-5.93i	501.52-104.62i	501.58-104.66i	501.54-104.63i	501.55-104.68i	501.4-104.61i	501.55-104.66i	501.34-104.62i	501.27-104.71i	501.47-104.51i	501.68-104.62i
37.75-6i	37.62-5.97i	37.66-5.93i	37.58-6i	37.61-6i	37.56-6i	37.6-5.99i	37.62-6.02i	37.51-5.98i	37.52-6.02i	37.6-5.9i	37.54-5.99i	37.51-6i	37.67-6i	37.57-5.95i	37.47-5.95i	37.44-5.94i	37.56-5.93i	37.88-6.05i	37.23-5.92i	37.51-5.98i	37.22-5.95i	37.23-5.88i	37.29-5.88i	37.33-5.89i	37.2-5.9i	37.22-5.86i	37.18-5.88i	37.32-5.91i	37.25-5.91i	37.29-5.84i	37.24-5.9i	37.24-5.85i	37.24-5.91i	37.24-5.85i	37.27-5.85i	37.17-5.92i	37.32-5.88i	37.27-5.84i	37.22-5.87i	499.16-104.81i	499.22-104.77i	499.19-104.78i	499.33-104.67i	499.42-104.48i	499.4-104.75i	499.38-104.65i	499.35-104.89i	499.11-104.67i	499.1-104.8i
37.6-5.98i	37.55-5.99i	37.56-6.02i	37.48-6i	37.45-6.02i	37.48-5.95i	37.51-5.84i	37.56-5.93i	37.45-6i	37.48-5.96i	37.44-5.92i	37.52-5.94i	37.47-6.02i	37.57-5.98i	37.41-5.93i	37.48-5.93i	37.38-5.99i	37.48-5.9i	37.8-6.01i	37.13-5.8i	37.51-5.95i	37.16-5.88i	37.27-5.92i	37.27-5.87i	37.17-5.85i	37.14-5.85i	37.16-5.87i	37.23-5.87i	37.2-5.88i	37.21-5.9i	37.23-6i	37.25-5.87i	37.18-5.84i	37.24-5.92i	37.21-5.89i	37.21-5.85i	37.12-5.84i	37.21-5.87i	37.21-5.93i	37.19-5.85i	497.11-104.7i	497.18-104.91i	496.82-104.87i	496.98-104.86i	497.06-104.77i	497.14-104.77i	496.95-104.78i	496.98-104.71i	496.9-104.64i	496.86-104.81i
37.49-5.96i	37.46-6.01i	37.4-6.13i	37.4-5.94i	37.47-6.07i	37.36-6.04i	37.33-6i	37.41-6.06i	37.35-6.05i	37.39-6.04i	37.46-6.03i	37.35-6.04i	37.27-6.13i	37.38-6.05i	37.38-6i	37.33-6.05i	37.28-6.01i	37.38-5.95i	37.7-6.14i	36.99-5.93i	37.34-5.95i	37.04-5.95i	37.06-5.93i	37.1-5.96i	37.08-5.97i	37.06-6.01i	37.13-5.9i	37.11-5.88i	37.12-5.96i	37.08-5.88i	37.04-6i	37.16-6.02i	37.07-6.01i	36.99-5.96i	37.09-5.99i	37.08-5.93i	36.99-6.01i	37.02-5.93i	37.09-5.94i	37.05-5.99i	494.9-104.72i	494.9-104.72i	494.76-104.73i	494.94-104.91i	494.89-104.77i	494.79-104.9i	494.91-104.86i	494.89-104.47i	494.7-104.8i	494.86-104.78i
37.34-5.96i	37.37-5.93i	37.34-6.03i	37.27-5.96i	37.29-6.04i	37.32-5.91i	37.28-5.97i	37.33-6i	37.3-5.91i	37.24-5.94i	37.31-5.99i	37.28-6.02i	37.16-5.92i	37.35-6.01i	37.15-6i	37.24-5.92i	37.11-5.95i	37.25-5.94i	37.63-6.01i	36.89-5.79i	37.14-5.98i	37.01-5.89i	37.02-5.86i	37.04-5.9i	37.06-5.88i	36.9-5.9i	37.03-5.95i	36.92-5.9i	37.07-5.92i	37.06-5.9i	37-6i	37.04-5.92i	36.88-5.86i	36.95-5.88i	36.87-5.82i	37.05-5.9i	36.94-5.8i	36.97-5.93i	36.93-5.86i	37.07-5.83i	492.34-104.55i	492.54-104.65i	492.77-104.69i	492.61-104.51i	492.53-104.58i	492.53-104.72i	492.78-104.66i	492.57-104.66i	492.51-104.66i	492.54-104.55i
37.33-6.01i	37.27-6.03i	37.28-6i	37.2-6.02i	37.22-5.98i	37.29-5.97i	37.34-5.99i	37.23-6.07i	37.24-6.06i	37.22-6.07i	37.24-6.04i	37.25-6.07i	37.21-6.04i	37.31-6i	37.15-6.01i	37.14-5.95i	37.13-5.99i	37.18-5.99i	37.53-6.05i	36.93-6i	37.2-5.92i	36.9-5.9i	37.02-5.87i	36.99-5.89i	36.99-5.95i	36.96-5.95i	37.01-6.02i	36.93-5.91i	36.98-5.93i	37-5.98i	36.98-5.9i	36.94-5.9i	36.91-5.9i	36.92-5.95i	36.91-5.92i	36.96-5.99i	36.87-5.91i	36.96-5.96i	36.99-5.9i	36.87-5.97i	490.51-104.66i	490.32-104.12i	490.34-104.58i	490.43-104.37i	490.23-104.58i	490.24-104.44i	490.34-104.58i	490.37-104.46i	490.33-104.54i	490.37-104.6i
37.25-6.01i	37.26-6.02i	37.15-6.06i	37.08-5.97i	37.15-6.09i	37.1-5.99i	37.15-5.97i	37.09-6.01i	37.11-6.04i	37.08-6.08i	37.17-6.07i	37.1-6.04i	37.05-6.08i	37.19-6.03i	37.08-6.03i	37.01-6.01i	37.03-6.05i	37.06-6.02i	37.39-6.07i	36.73-5.95i	37.06-6i	36.79-5.97i	36.82-5.92i	36.86-5.95i	36.79-5.98i	36.9-6.01i	36.85-5.96i	36.8-6.04i	36.8-5.94i	36.91-5.85i	36.9-5.98i	36.81-6i	36.77-5.98i	36.8-5.91i	36.81-5.93i	36.86-5.98i	36.79-5.99i	36.86-5.98i	36.84-6.01i	36.88-5.93i	488.35-103.77i	488.18-104.53i	488.26-104.44i	488.13-104.23i	488.05-104.31i	488.13-104.31i	488.22-104.5i	488.02-104.44i	487.95-104.35i	488.06-104.23i
37.17-6.14i	37.08-6.12i	36.99-6.13i	37.07-6.1i	37.09-6.1i	37.04-6.03i	37.1-6.04i	37.04-6.13i	37.03-6.08i	37.03-6.08i	37.04-6.17i	37.06-6.07i	37.03-6.15i	37.08-6.15i	36.99-6.13i	36.9-6.17i	36.98-6.15i	37.03-6.14i	37.34-6.11i	36.67-5.98i	36.98-6.12i	36.76-6.01i	36.73-6.02i	36.76-6.06i	36.82-6.11i	36.73-6.12i	36.84-5.93i	36.67-6.04i	36.79-6.07i	36.79-6.09i	36.8-6.05i	36.74-6.02i	36.66-6.06i	36.66-6.11i	36.76-6.07i	36.76-6.02i	36.67-6.07i	36.67-6.04i	36.75-6.04i	36.78-6.02i	485.93-104.03i	486.03-104.22i	485.8-104.25i	485.85-104.12i	485.97-104.12i	486.08-104.1i	486.03-104.19i	485.93-104.32i	485.92-104.22i	485.97-104.21i
37.05-6.08i	36.99-6.02i	36.98-6.11i	36.92-6.13i	37-6.09i	37.01-6.07i	37.01-6.04i	36.97-6.02i	36.98-6.06i	36.85-6.11i	36.95-6.12i	36.95-6.13i	36.91-6.12i	37.02-6.13i	36.91-6.15i	36.94-6.09i	36.9-6.1i	36.94-6.04i	37.23-6.2i	36.6-5.99i	36.87-6.08i	36.63-5.99i	36.67-6i	36.72-5.94i	36.69-5.98i	36.66-6.01i	36.63-5.98i	36.57-6.03i	36.71-6.01i	36.67-5.98i	36.62-6.05i	36.66-6.02i	36.62-6.04i	36.67-6.03i	36.61-6.06i	36.65-6i	36.67-6.03i	36.69-6.04i	36.7-5.95i	36.64-6.06i	483.54-103.89i	483.79-103.81i	483.77-103.85i	483.62-103.97i	483.68-103.85i	483.61-103.98i	483.8-103.83i	483.8-103.9i	483.76-103.94i	483.67-104.02i
36.93-6.01i	37-6.06i	36.89-6.01i	36.87-5.94i	36.89-5.99i	36.84-5.96i	36.88-6.08i	36.85-6.03i	36.83-6.05i	36.84-6.02i	36.87-6.04i	36.77-5.99i	36.82-6.09i	36.91-6.05i	36.8-6.06i	36.72-6.06i	36.78-6.07i	36.89-5.99i	37.17-6.07i	36.48-5.99i	36.82-5.99i	36.41-5.92i	36.6-5.9i	36.57-5.96i	36.58-5.94i	36.58-6.01i	36.59-6i	36.54-6.04i	36.56-6i	36.58-5.99i	36.54-5.98i	36.57-6.01i	36.52-5.94i	36.6-5.96i	36.57-5.99i	36.56-5.92i	36.51-5.9i	36.5-5.93i	36.6-5.95i	36.57-5.95i	481.58-103.73i	481.66-103.59i	481.6-103.76i	481.53-103.45i	481.55-103.87i	481.38-103.48i	481.58-103.8i	481.66-103.51i	481.55-103.63i	481.57-103.59i
36.77-6i	36.85-6.06i	36.76-6.07i	36.77-6.09i	36.72-6.09i	36.79-6.04i	36.79-6.04i	36.72-6.09i	36.77-6.06i	36.71-6.04i	36.77-6.11i	36.77-6.07i	36.69-6.12i	36.85-6.11i	36.7-6.05i	36.71-6.12i	36.7-6.02i	36.73-6.06i	37.03-6.08i	36.38-5.93i	36.66-6.01i	36.36-5.92i	36.47-5.93i	36.54-5.99i	36.5-5.97i	36.48-5.98i	36.44-6.01i	36.38-5.96i	36.41-5.94i	36.51-5.97i	36.45-6.04i	36.51-5.95i	36.41-5.97i	36.38-6i	36.38-5.95i	36.42-5.93i	36.43-5.96i	36.38-5.93i	36.44-5.95i	36.46-6.02i	479.32-103.28i	479.34-103.21i	480.25-103.5i	479.42-103.42i	479.37-103.24i	479.64-103.09i	479.62-103.05i	479.33-103.48i	479.67-103.27i	479.52-103.1i
36.81-6.06i	36.76-6.02i	36.66-6.2i	36.68-6.18i	36.65-6.17i	36.63-6.01i	36.67-6.07i	36.77-6.1i	36.6-6.11i	36.57-6.12i	36.64-6.12i	36.71-6.07i	36.67-6.1i	36.74-6.12i	36.58-6.14i	36.63-6.14i	36.6-6.08i	36.65-6.01i	36.99-6.13i	36.33-6.01i	36.58-6.04i	36.3-6.13i	36.39-6.01i	36.4-6.12i	36.37-6.04i	36.33-6.06i	36.4-6.02i	36.28-6.08i	36.36-6.07i	36.32-6.09i	36.38-6.03i	36.4-6i	36.29-6.02i	36.37-6.05i	36.3-6.02i	36.34-5.99i	36.34-6.04i	36.35-6.01i	36.41-6.08i	36.32-6.05i	477.28-103.1i	477.46-102.75i	477.42-102.95i	477.28-102.9i	477.27-103.46i	477.57-103.14i	477.31-103.22i	477.34-103.1i	477.76-103.1i	477.25-103.14i
36.69-6.06i	36.63-6.16i	36.6-6.12i	36.57-6.04i	36.6-6.09i	36.6-6.1i	36.56-6.14i	36.62-6.15i	36.47-6.12i	36.53-6.18i	36.56-6.08i	36.49-6.18i	36.55-6.08i	36.57-6.16i	36.53-6.13i	36.52-6.11i	36.47-6.07i	36.58-6.14i	36.82-6.1i	36.25-6.02i	36.53-6.11i	36.25-6.04i	36.35-6.01i	36.36-6.01i	36.37-6i	36.29-6.12i	36.25-6i	36.23-6i	36.29-6.05i	36.31-6.09i	36.21-6.01i	36.33-6.03i	36.29-6.07i	36.23-6.08i	36.2-6i	36.27-6i	36.27-6i	36.25-6.03i	36.32-6i	36.3-6.04i	475.09-102.61i	475.11-102.47i	475.21-102.44i	475.17-102.56i	475.1-102.32i	475.18-102.7i	475.33-102.62i	475.02-102.45i	475-102.58i	475.01-102.58i
36.52-6.09i	36.6-6.15i	36.5-6.13i	36.53-6.15i	36.56-6.14i	36.38-6.13i	36.51-6.13i	36.5-6.11i	36.45-6.16i	36.36-6.09i	36.41-6.17i	36.5-6.12i	36.38-6.17i	36.62-6.13i	36.53-6.16i	36.44-6.15i	36.38-6.16i	36.5-6.11i	36.79-6.15i	36.11-6.04i	36.37-6.05i	36.14-6.09i	36.18-6.07i	36.23-6.09i	36.22-6.03i	36.27-5.99i	36.18-6.1i	36.12-6.08i	36.2-6.1i	36.13-6.1i	36.23-6.06i	36.16-6.06i	36.14-6.04i	36.2-5.99i	36.14-6.07i	36.19-6i	36.14-6.09i	36.08-6.07i	36.17-6.09i	36.11-6.07i	473.1-102.05i	473.24-102.03i	473.09-102.16i	473.06-102.16i	472.99-102.05i	472.95-102.28i	473.09-102.04i	473.18-102.12i	473.15-101.92i	473.15-101.97i
36.39-6.14i	36.45-6.05i	36.39-6.14i	36.36-6.14i	36.39-6.13i	36.4-6.14i	36.38-6.12i	36.4-6.12i	36.32-6.11i	36.34-6.19i	36.38-6.18i	36.36-6.09i	36.27-6.15i	36.47-6.15i	36.38-6.14i	36.32-6.09i	36.32-6.15i	36.31-6.12i	36.63-6.14i	35.98-6.03i	36.22-6.03i	36.13-6.04i	36.07-6.03i	36.15-6.03i	36.13-6.08i	36.16-6.08i	36.07-6.11i	36.07-6.09i	36.05-6.07i	36.08-6.08i	36.02-6.05i	36.06-6.05i	36-6.06i	36.09-6.08i	36.01-6.04i	36.07-6.07i	36.02-6.04i	36.06-6.06i	36.06-6.01i	36.02-6.02i	471.05-101.77i	471.22-101.45i	471.04-101.44i	471.25-101.6i	471.04-101.58i	471.04-101.56i	471.11-101.54i	471-101.51i	471.1-101.75i	470.98-101.53i
36.35-6.13i	36.44-6.12i	36.26-6.13i	36.2-6.08i	36.29-6.23i	36.28-6.18i	36.36-6.18i	36.37-6.13i	36.25-6.15i	36.24-6.15i	36.29-6.12i	36.27-6.23i	36.27-6.15i	36.39-6.18i	36.17-6.23i	36.23-6.22i	36.16-6.17i	36.26-6.15i	36.56-6.24i	35.93-6.12i	36.21-6.07i	35.91-6.12i	36.02-6.05i	36.06-6.16i	36.03-6.13i	35.97-6.16i	36.01-6.11i	35.92-6.15i	35.92-6.13i	36.05-6.07i	35.95-6.08i	36.04-6.05i	35.98-6.05i	35.99-6.07i	35.91-6.12i	36-6.06i	35.97-6.04i	36.01-6.06i	35.99-6.14i	36.03-6.08i	468.88-101.04i	469.46-100.98i	468.89-100.79i	468.88-100.9i	468.93-101.09i	468.95-101.05i	468.97-100.92i	469-100.96i	469.08-101.01i	469.04-100.88i
36.31-6.14i	36.42-6.1i	36.26-6.23i	36.23-6.19i	36.24-6.21i	36.21-6.13i	36.24-6.18i	36.06-6.35i	36.25-6.25i	36.19-6.18i	36.17-6.14i	36.16-6.17i	36.13-6.22i	36.25-6.21i	36.16-6.14i	36.15-6.15i	36.14-6.17i	36.17-6.19i	36.5-6.2i	35.93-6.04i	36.13-6.05i	35.8-6.07i	36-6.03i	35.9-6.08i	36.02-6.09i	35.88-6.07i	35.96-6.09i	35.87-6.06i	35.85-6.13i	35.96-6.15i	35.86-6.15i	35.92-6.06i	35.9-6.13i	36-6.06i	35.9-6.05i	35.91-6.06i	35.85-6.11i	35.93-6.08i	35.96-6.03i	35.9-6.17i	467.16-100.5i	467.19-100.56i	467.07-100.58i	467.15-100.54i	467.18-100.73i	467.18-100.55i	467.05-100.58i	467.08-100.6i	467.1-100.48i	467.13-100.35i
36.19-6.13i	36.18-6.2i	36.07-6.11i	36.04-6.21i	36.16-6.12i	36.11-6.23i	36.11-6.17i	36.18-6.19i	36.08-6.2i	36.09-6.19i	36.09-6.19i	36.14-6.14i	36.02-6.19i	36.13-6.22i	36.12-6.18i	35.98-6.03i	36.02-6.23i	36.18-6.17i	36.37-6.23i	35.74-6.15i	35.95-6.16i	35.83-6.1i	35.79-6.03i	35.81-5.89i	35.81-6.04i	35.81-6.14i	35.8-6.07i	35.65-6.13i	35.68-6.1i	35.85-6.18i	35.78-6.16i	35.92-6.01i	35.8-6.04i	35.9-6.06i	35.83-6.04i	35.69-6.02i	35.8-6.1i	35.92-6.1i	35.9-6.09i	35.76-6.1i	464.94-99.89i	464.99-99.87i	465.01-99.88i	464.91-100.03i	465.04-99.96i	464.96-99.77i	465-99.82i	464.98-99.86i	465.14-99.95i	465.06-99.87i
36.19-6i	36.06-6.19i	36.08-6.14i	35.98-6.12i	35.89-6.13i	36.03-6.14i	36.15-6.11i	36.05-6.22i	36.04-6.21i	36.01-6.23i	35.94-6.13i	35.87-6.17i	35.94-6.17i	36.16-6.22i	36.05-6.04i	35.97-6.26i	35.92-6.27i	36.01-6.14i	36.27-6.17i	35.67-6.19i	35.99-6.2i	35.75-6.16i	35.85-6.24i	35.61-6.1i	35.85-6.13i	35.79-6.16i	35.7-6.19i	35.75-6.07i	35.84-6.15i	35.79-6.17i	35.7-6.09i	35.81-6.15i	35.71-6.11i	35.75-6.05i	35.69-6.04i	35.72-5.93i	35.8-6.13i	35.83-6.06i	35.73-6.04i	35.89-6.13i	463.29-99.34i	463.18-99.28i	463.22-99.26i	462.98-99.32i	463.06-99.28i	463.03-99.24i	463.17-99.4i	463.32-99.29i	463.15-99.2i	463.09-99.33i
36.06-6.2i	35.98-6.2i	35.82-6.18i	35.86-6.19i	35.89-6.26i	35.89-6.13i	35.86-6.15i	35.89-6.25i	35.82-6.19i	35.87-6.27i	35.82-6.16i	35.86-6.23i	35.86-6.19i	35.96-6.19i	35.85-6.25i	35.81-6.23i	35.76-6.23i	35.87-6.18i	36.18-6.19i	35.55-6.13i	35.78-6.12i	35.59-6.11i	35.61-6.09i	35.58-6.17i	35.59-5.97i	35.62-6.16i	35.58-6.2i	35.53-6.14i	35.66-6.17i	35.63-6.15i	35.58-6.17i	35.6-6.11i	35.64-6.15i	35.56-6.1i	35.54-6.15i	35.63-6.11i	35.49-6.18i	35.54-6.09i	35.61-6.13i	35.6-6.1i	461.24-98.46i	461.19-98.46i	461.12-98.46i	461.39-98.51i	461.22-98.66i	461.16-98.58i	461.29-98.52i	461.07-98.37i	461.11-98.56i	460.98-98.49i
35.93-6.22i	35.87-6.21i	35.81-6.2i	35.76-6.24i	35.87-6.23i	35.83-6.18i	35.84-6.17i	35.82-6.22i	35.8-6.16i	35.84-6.18i	35.84-6.21i	35.79-6.19i	35.78-6.23i	35.83-6.2i	35.78-6.22i	35.72-6.22i	35.73-6.13i	35.8-6.2i	36.04-6.19i	35.5-6.09i	35.72-6.07i	35.48-6.15i	35.55-6.06i	35.57-6.12i	35.79-6.12i	35.57-6.13i	35.69-6.12i	35.53-6.11i	35.63-6.04i	35.6-6.1i	35.44-6.13i	35.55-6.12i	35.53-6.21i	35.49-6.12i	35.55-6.18i	35.53-6.21i	35.49-6.05i	35.51-6.14i	35.54-6.07i	35.46-6.1i	459.23-98.07i	459.29-97.94i	459.21-97.78i	459.44-97.96i	459.39-97.98i	459.34-97.48i	459.05-97.76i	459.21-97.88i	459.35-98i	459.34-98.1i
35.8-6.23i	35.77-6.2i	35.72-6.23i	35.7-6.2i	35.77-6.26i	35.68-6.21i	35.74-6.22i	35.74-6.26i	35.75-6.25i	35.68-6.28i	35.76-6.25i	35.68-6.27i	35.68-6.26i	35.75-6.25i	35.69-6.23i	35.65-6.21i	35.61-6.22i	35.68-6.23i	35.91-6.17i	35.36-6.1i	35.62-6.11i	35.38-6.06i	35.37-6.05i	35.43-6.12i	35.51-6.15i	35.42-6.12i	35.36-6.12i	35.33-6.13i	35.43-6.16i	35.47-6.12i	35.53-6.05i	35.41-6.12i	35.38-6.1i	35.35-6.1i	35.4-6.11i	35.38-6.16i	35.4-6.13i	35.42-6.21i	35.42-6.17i	35.39-6.14i	457.51-97.14i	457.41-97.28i	457.17-97.37i	457.41-97.28i	457.45-97.23i	457.37-97.33i	457.48-97.07i	457.51-97.03i	457.47-97.16i	457.56-97.07i
35.72-6.22i	35.73-6.3i	35.64-6.18i	35.6-6.22i	35.65-6.24i	35.59-6.21i	35.68-6.25i	35.61-6.26i	35.53-6.21i	35.57-6.2i	35.71-6.19i	35.62-6.23i	35.67-6.23i	35.62-6.24i	35.56-6.27i	35.49-6.23i	35.54-6.24i	35.62-6.19i	35.87-6.32i	35.32-6.13i	35.54-6.2i	35.34-6.11i	35.45-6.19i	35.32-6.18i	35.37-6.22i	35.35-6.16i	35.35-6.14i	35.3-6.17i	35.31-6.06i	35.37-6.13i	35.31-6.1i	35.41-6.15i	35.31-6.17i	35.37-6.2i	35.27-6.13i	35.36-6.15i	35.36-6.12i	35.33-6.16i	35.37-6.1i	35.39-6.11i	455.65-96.43i	455.66-96.58i	455.53-96.44i	455.72-96.68i	455.7-96.39i	455.93-96.44i	455.58-96.35i	455.78-96.48i	455.76-96.43i	455.64-96.52i
35.61-6.28i	35.64-6.21i	35.48-6.27i	35.49-6.26i	35.53-6.25i	35.54-6.24i	35.6-6.26i	35.54-6.24i	35.5-6.3i	35.47-6.21i	35.5-6.24i	35.39-6.23i	35.43-6.28i	35.62-6.23i	35.42-6.3i	35.38-6.21i	35.38-6.16i	35.52-6.24i	35.74-6.29i	35.2-6.15i	35.45-6.18i	35.2-6.18i	35.19-6.16i	35.27-6.19i	35.25-6.18i	35.26-6.21i	35.28-6.23i	35.17-6.1i	35.24-6.13i	35.23-6.23i	35.28-6.19i	35.24-6.1i	35.16-6.1i	35.2-6.14i	35.27-6.11i	35.2-6.15i	35.26-6.08i	35.22-6.16i	35.26-6.15i	35.17-6.12i	454.17-95.78i	454-95.8i	453.96-95.76i	453.93-95.78i	453.94-95.91i	453.82-95.74i	453.9-95.82i	453.94-95.79i	454.05-95.79i	453.91-95.82i
35.57-6.22i	35.5-6.18i	35.44-6.27i	35.38-6.15i	35.49-6.29i	35.53-6.25i	35.54-6.23i	35.51-6.3i	35.39-6.25i	35.43-6.31i	35.44-6.35i	35.37-6.25i	35.32-6.29i	35.49-6.28i	35.41-6.29i	35.43-6.24i	35.37-6.26i	35.49-6.14i	35.67-6.23i	35.15-6.14i	35.35-6.12i	35.09-6.2i	35.15-6.16i	35.18-6.15i	35.2-6.18i	35.17-6.13i	35.18-6.16i	35.16-6.17i	35.14-6.12i	35.25-6.22i	35.13-6.16i	35.15-6.12i	35.16-6.1i	35.13-6.14i	35.15-6.16i	35.13-6.11i	35.11-6.13i	35.1-6.12i	35.16-6.17i	35.11-6.14i	452.3-95i	452.21-95.04i	452.31-94.97i	452.16-95.11i	452.22-95.06i	452.06-94.95i	452.29-95.02i	452.18-95.09i	452.24-95.07i	452.22-95.13i
35.42-6.21i	35.35-6.18i	35.39-6.26i	35.35-6.3i	35.45-6.32i	35.4-6.21i	35.34-6.23i	35.31-6.28i	35.34-6.29i	35.24-6.18i	35.33-6.22i	35.3-6.24i	35.25-6.25i	35.42-6.28i	35.27-6.25i	35.28-6.29i	35.31-6.17i	35.3-6.25i	35.62-6.22i	35.1-6.13i	35.24-6.14i	34.96-6.21i	35.13-6.09i	35.06-6.25i	35.09-6.17i	35.07-6.09i	35.08-6.13i	35.09-6.15i	35.11-6.18i	35.06-6.2i	35.06-6.15i	35.02-6.15i	35.01-6.13i	34.99-6.16i	35.04-6.16i	35.07-6.03i	35-6.11i	35.09-6.15i	34.99-6.14i	35.03-6.08i	450.5-94.19i	450.52-94.19i	450.53-94.18i	450.55-94.05i	450.51-94.28i	450.54-94.31i	450.68-94.31i	450.55-94.35i	450.45-94.31i	450.46-94.3i
35.44-6.02i	35.33-6.23i	35.26-6.3i	35.22-6.27i	35.3-6.24i	35.26-6.26i	35.39-6.14i	35.18-6.3i	35.23-6.21i	35.26-6.29i	35.12-6.29i	35.18-6.28i	35.16-6.21i	35.27-6.2i	35.18-6.24i	35.17-6.19i	35.3-6.21i	35.24-6.27i	35.55-6.2i	35.02-6.17i	35.03-6.1i	34.9-6.02i	34.92-6.14i	35.08-6.14i	34.96-6.17i	35.06-6.17i	35.03-6.13i	35.02-6.23i	34.95-6.18i	35.03-6.16i	34.92-6.23i	34.98-6.1i	34.76-6.22i	34.97-6.05i	34.84-6.07i	35.03-6.23i	34.93-6.17i	34.95-6.15i	34.92-6.14i	35.02-6.15i	448.74-93.31i	448.73-93.5i	448.82-93.4i	448.86-93.35i	448.79-93.43i	448.82-93.37i	448.61-93.44i	448.65-93.27i	448.97-93.46i	448.93-93.56i
35.28-6.23i	35.23-6.16i	35.19-6.32i	35.17-6.26i	35.23-6.26i	35.14-6.32i	35.19-6.27i	35.22-6.31i	35.2-6.31i	35.12-6.33i	35.22-6.32i	35.13-6.28i	35.07-6.29i	35.24-6.31i	35.16-6.27i	35.19-6.23i	35.06-6.23i	35.21-6.25i	35.48-6.32i	34.85-6.27i	35.02-6.14i	34.87-6.15i	34.93-6.14i	34.94-6.24i	34.96-6.21i	34.97-6.24i	34.91-6.13i	34.74-6.18i	34.88-6.19i	34.95-6.16i	34.82-6.21i	34.89-6.16i	34.87-6.23i	34.84-6.16i	34.8-6.21i	34.95-6.19i	34.9-6.15i	34.76-6.24i	34.9-6.18i	34.9-6.18i	447.43-92.7i	447.02-92.55i	447.28-92.47i	447.16-92.44i	447.2-92.39i	447.28-92.54i	447.18-92.55i	447.24-92.63i	447.27-92.55i	447.18-92.44i
35.18-6.19i	35.12-6.31i	35.06-6.25i	35.02-6.36i	35.05-6.32i	35-6.18i	35.11-6.29i	35.1-6.3i	34.93-6.27i	35.03-6.39i	35.04-6.34i	35.02-6.33i	34.98-6.28i	35.09-6.26i	35.03-6.3i	34.98-6.28i	35.01-6.24i	35.02-6.33i	35.36-6.3i	34.77-6.2i	34.99-6.1i	34.69-6.17i	34.77-6.17i	34.86-6.16i	34.82-6.13i	34.82-6.23i	34.73-6.19i	34.74-6.15i	34.82-6.28i	34.81-6.21i	34.81-6.22i	34.75-6.23i	34.74-6.17i	34.75-6.22i	34.75-6.23i	34.74-6.19i	34.74-6.15i	34.78-6.2i	34.76-6.16i	34.75-6.25i	445.65-91.78i	445.54-91.89i	445.63-91.81i	445.56-91.73i	445.54-91.54i	445.51-91.74i	445.51-91.84i	445.53-91.8i	445.59-91.87i	445.48-91.87i
35.12-6.22i	35.06-6.16i	35.03-6.27i	34.99-6.22i	35.06-6.24i	35.01-6.15i	35.03-6.15i	35.02-6.27i	35-6.32i	34.96-6.33i	34.98-6.22i	35.06-6.21i	34.96-6.26i	35.02-6.23i	34.97-6.23i	34.95-6.33i	34.94-6.23i	34.96-6.33i	35.22-6.28i	34.71-6.21i	34.87-6.1i	34.7-6.13i	34.62-6.12i	34.72-6.07i	34.73-6.13i	34.74-6.21i	34.7-6.21i	34.65-6.12i	34.69-6.13i	34.71-6.16i	34.67-6.1i	34.72-6.18i	34.66-6.11i	34.63-6.12i	34.71-6.16i	34.73-6.14i	34.65-6.13i	34.68-6.12i	34.74-6.14i	34.63-6.2i	444.06-90.87i	444.29-90.81i	444.34-90.87i	444.02-90.93i	444.08-91.16i	443.87-91.09i	443.97-91.24i	444.16-91.02i	444.18-90.82i	444.05-91.02i
34.9-6.13i	34.97-6.21i	34.87-6.21i	34.84-6.24i	34.89-6.3i	34.85-6.33i	34.91-6.24i	34.91-6.33i	34.95-6.35i	34.86-6.27i	34.92-6.35i	34.85-6.21i	34.89-6.34i	34.95-6.17i	34.9-6.31i	34.88-6.31i	34.67-6.43i	34.87-6.34i	35.21-6.2i	34.62-6.28i	34.72-6.19i	34.57-6.16i	34.57-6.13i	34.64-6.18i	34.62-6.21i	34.58-6.19i	34.64-6.12i	34.55-6.2i	34.65-6.08i	34.63-6.28i	34.66-6.2i	34.56-6.21i	34.55-6.19i	34.6-6.16i	34.55-6.17i	34.55-6.17i	34.59-6.36i	34.62-6.19i	34.63-6.24i	34.59-6.18i	442.72-90.14i	442.56-90.14i	442.58-90.17i	442.4-89.9i	442.63-90.08i	442.5-90.28i	442.54-90.07i	442.58-90.14i	442.44-90.2i	442.46-89.99i
34.82-6.2i	34.83-6.28i	34.79-6.31i	34.74-6.26i	34.8-6.33i	34.84-6.29i	34.83-6.3i	34.84-6.29i	34.8-6.36i	34.72-6.34i	34.83-6.3i	34.77-6.33i	34.7-6.37i	34.83-6.32i	34.8-6.39i	34.71-6.31i	34.67-6.27i	34.78-6.34i	35.14-6.29i	34.46-6.19i	34.65-6.14i	34.44-6.18i	34.52-6.18i	34.55-6.19i	34.56-6.25i	34.5-6.14i	34.59-6.24i	34.5-6.27i	34.5-6.18i	34.53-6.2i	34.51-6.28i	34.45-6.24i	34.46-6.19i	34.47-6.18i	34.48-6.14i	34.56-6.12i	34.47-6.22i	34.52-6.25i	34.57-6.18i	34.45-6.15i	441.04-89.27i	441.11-89.3i	440.99-89.26i	441.06-89.33i	441.03-89.23i	441.14-89.28i	441.19-89.2i	441.09-89.41i	441.1-89.26i	441.21-89.12i
34.76-6.19i	34.76-6.21i	34.7-6.33i	34.72-6.22i	34.7-6.29i	34.67-6.32i	34.8-6.29i	34.76-6.31i	34.66-6.29i	34.64-6.26i	34.69-6.28i	34.7-6.26i	34.77-6.29i	34.73-6.25i	34.62-6.3i	34.67-6.35i	34.66-6.32i	34.69-6.28i	34.91-6.29i	34.49-6.21i	34.58-6.17i	34.35-6.22i	34.44-6.17i	34.44-6.14i	34.4-6.19i	34.42-6.2i	34.34-6.28i	34.38-6.2i	34.45-6.22i	34.38-6.16i	34.41-6.17i	34.38-6.16i	34.35-6.22i	34.38-6.18i	34.39-6.13i	34.42-6.19i	34.41-6.22i	34.39-6.21i	34.46-6.17i	34.32-6.16i	439.62-88.42i	439.58-88.3i	439.74-88.42i	439.47-88.35i	439.7-88.42i	439.82-88.36i	439.65-88.25i	439.59-88.4i	439.65-88.24i	439.57-88.43i
34.72-6.21i	34.64-6.3i	34.62-6.3i	34.62-6.29i	34.63-6.27i	34.53-6.23i	34.7-6.4i	34.63-6.38i	34.62-6.26i	34.59-6.29i	34.7-6.33i	34.6-6.28i	34.57-6.25i	34.65-6.33i	34.58-6.36i	34.62-6.32i	34.57-6.34i	34.58-6.33i	34.91-6.24i	34.35-6.22i	34.53-6.21i	34.29-6.19i	34.27-6.21i	34.4-6.19i	34.42-6.27i	34.4-6.16i	34.3-6.22i	34.29-6.19i	34.31-6.24i	34.37-6.2i	34.38-6.16i	34.3-6.2i	34.34-6.14i	34.37-6.19i	34.29-6.15i	34.33-6.22i	34.31-6.34i	34.34-6.23i	34.3-6.22i	34.26-6.16i	438.39-87.74i	438.23-87.7i	438.29-87.49i	438.12-87.63i	438.35-87.49i	438.12-87.64i	438.23-87.65i	438.32-87.5i	438.24-87.8i	438.15-87.72i
34.56-6.27i	34.57-6.23i	34.5-6.33i	34.36-6.33i	34.5-6.34i	34.49-6.34i	34.48-6.29i	34.47-6.35i	34.44-6.4i	34.38-6.35i	34.38-6.3i	34.47-6.4i	34.4-6.37i	34.57-6.34i	34.44-6.32i	34.42-6.33i	34.39-6.38i	34.48-6.36i	34.78-6.39i	34.18-6.29i	34.52-6.2i	34.13-6.25i	34.15-6.27i	34.39-6.25i	34.26-6.25i	34.23-6.33i	34.15-6.34i	34.17-6.29i	34.26-6.26i	34.21-6.24i	34.23-6.23i	34.16-6.18i	34.2-6.23i	34.11-6.2i	34.23-6.24i	34.25-6.17i	34.29-6.2i	34.16-6.17i	34.31-6.22i	34.21-6.23i	436.81-86.62i	436.91-86.62i	437.02-86.76i	436.96-86.59i	436.72-86.74i	436.79-86.58i	436.73-86.67i	436.84-86.71i	436.86-86.76i	436.64-86.75i
34.47-6.31i	34.4-6.26i	34.29-6.39i	34.32-6.34i	34.42-6.31i	34.46-6.34i	34.45-6.36i	34.39-6.47i	34.37-6.5i	34.23-6.35i	34.4-6.44i	34.4-6.44i	34.27-6.35i	34.36-6.44i	34.3-6.47i	34.35-6.38i	34.26-6.34i	34.35-6.41i	34.69-6.38i	34.14-6.34i	34.35-6.22i	34.07-6.22i	34.05-6.21i	34.21-6.23i	34.14-6.28i	34.08-6.22i	34.12-6.31i	34.11-6.17i	34.1-6.28i	34.12-6.29i	34.1-6.24i	34.15-6.22i	34.05-6.28i	34.03-6.32i	34.08-6.21i	34.15-6.27i	34.07-6.25i	34.05-6.25i	34.11-6.25i	34.05-6.32i	435.48-85.63i	435.7-85.71i	435.42-85.78i	435.58-85.63i	435.52-85.61i	435.6-85.63i	435.37-85.64i	435.44-85.71i	435.51-85.6i	435.43-85.68i
34.36-6.28i	34.34-6.24i	34.26-6.41i	34.31-6.35i	34.46-6.36i	34.32-6.36i	34.37-6.32i	34.35-6.31i	34.31-6.42i	34.26-6.39i	34.28-6.39i	34.3-6.34i	34.25-6.35i	34.27-6.39i	34.25-6.36i	34.29-6.38i	34.23-6.38i	34.28-6.41i	34.59-6.31i	34.02-6.27i	34.17-6.16i	34.04-6.18i	33.96-6.17i	34.09-6.21i	34.16-6.28i	34.06-6.28i	34.05-6.26i	33.96-6.23i	34.08-6.3i	34.13-6.2i	34.09-6.2i	34.08-6.29i	34.06-6.22i	34-6.21i	34.02-6.24i	34-6.25i	34.05-6.2i	33.94-6.23i	34.05-6.26i	33.99-6.22i	434.12-84.85i	434.09-84.9i	434.33-84.84i	434.53-84.87i	434.37-84.91i	434.2-85i	434.31-84.63i	434.19-84.93i	434.31-85.06i	434.32-84.89i
34.39-6.23i	34.32-6.26i	34.24-6.25i	34.24-6.27i	34.33-6.29i	34.21-6.31i	34.34-6.24i	34.27-6.31i	34.28-6.36i	34.14-6.31i	34.22-6.31i	34.22-6.31i	34.21-6.3i	34.23-6.32i	34.17-6.37i	34.23-6.3i	34.13-6.38i	34.21-6.32i	34.56-6.29i	33.95-6.23i	34.2-6.1i	33.96-6.18i	33.96-6.29i	34.01-6.22i	34.02-6.21i	33.89-6.22i	33.98-6.19i	33.87-6.18i	34.07-6.14i	33.91-6.18i	33.98-6.16i	34-6.15i	33.9-6.22i	33.94-6.19i	33.92-6.13i	33.93-6.25i	33.98-6.14i	33.94-6.15i	34-6.18i	33.89-6.2i	433.1-84.1i	432.92-83.98i	432.96-83.99i	432.91-84.12i	432.97-84.05i	432.94-83.96i	432.99-83.87i	432.93-83.89i	432.98-83.99i	432.93-84.04i
34.32-6.3i	34.21-6.36i	34.29-6.36i	34.17-6.37i	34.24-6.31i	34.17-6.31i	34.26-6.34i	34.16-6.38i	34.12-6.4i	34.1-6.4i	34.14-6.44i	34.12-6.41i	34.1-6.39i	34.21-6.33i	34.09-6.32i	34.11-6.37i	34.18-6.39i	34.18-6.35i	34.47-6.37i	34-6.33i	34.07-6.22i	33.88-6.24i	33.93-6.28i	34-6.23i	33.9-6.15i	33.9-6.32i	33.9-6.23i	33.87-6.19i	33.9-6.24i	33.95-6.3i	33.91-6.29i	33.95-6.31i	33.88-6.24i	33.88-6.3i	33.9-6.29i	33.93-6.32i	33.92-6.24i	33.9-6.23i	33.85-6.29i	33.9-6.21i	431.8-83.03i	431.74-82.96i	431.75-83.16i	431.93-83.36i	431.8-83.08i	431.8-83.06i	431.8-83i	431.59-83.27i	431.81-83.01i	431.86-83.26i
34.03-6.35i	34.21-6.27i	34.13-6.44i	34.06-6.32i	34.05-6.29i	34.07-6.44i	34.22-6.29i	34.09-6.44i	34.03-6.41i	33.99-6.42i	34.21-6.39i	34.03-6.43i	34-6.42i	34.13-6.44i	33.97-6.36i	33.97-6.45i	33.85-6.42i	34.02-6.43i	34.23-6.45i	33.72-6.28i	33.8-6.31i	33.77-6.22i	33.76-6.26i	33.86-6.34i	33.95-6.19i	33.83-6.15i	33.97-6.16i	33.71-6.26i	33.84-6.08i	33.86-6.29i	33.77-6.3i	33.87-6.2i	33.88-6.16i	33.81-6.25i	33.81-6.25i	33.83-6.21i	33.71-6.25i	33.81-6.28i	33.89-6.43i	33.8-6.23i	430.56-82.31i	430.29-82.46i	430.47-82.34i	430.64-82.33i	430.52-82.31i	430.55-82.5i	430.46-82.14i	430.56-82.32i	430.46-82.26i	430.38-82.22i
34.22-6.33i	33.99-6.31i	33.96-6.33i	33.94-6.39i	34.03-6.37i	33.95-6.45i	33.89-6.42i	33.92-6.43i	33.98-6.39i	33.9-6.48i	33.97-6.35i	33.96-6.4i	33.92-6.42i	34.06-6.42i	33.93-6.39i	33.8-6.43i	33.89-6.35i	33.92-6.37i	34.25-6.38i	33.72-6.35i	33.93-6.17i	33.73-6.32i	33.7-6.22i	33.82-6.24i	33.75-6.22i	33.74-6.27i	33.73-6.19i	33.63-6.31i	33.63-6.32i	33.74-6.25i	33.66-6.27i	33.78-6.22i	33.61-6.32i	33.7-6.29i	33.79-6.3i	33.8-6.21i	33.66-6.35i	33.74-6.25i	33.66-6.28i	33.67-6.26i	429.39-81.24i	429.52-81.41i	429.51-81.42i	429.36-81.28i	429.18-81.42i	429.36-81.36i	429.76-81.31i	429.51-81.45i	429.45-81.44i	429.47-81.24i
34.05-6.37i	33.94-6.31i	33.93-6.34i	33.84-6.38i	33.95-6.37i	33.92-6.42i	33.95-6.43i	33.87-6.41i	33.89-6.35i	33.88-6.43i	33.8-6.55i	33.92-6.38i	33.81-6.45i	33.92-6.54i	33.82-6.39i	33.87-6.41i	33.87-6.39i	33.91-6.42i	34.2-6.37i	33.65-6.42i	33.88-6.12i	33.6-6.15i	33.61-6.24i	33.71-6.38i	33.71-6.25i	33.64-6.23i	33.53-6.28i	33.65-6.34i	33.7-6.3i	33.64-6.3i	33.7-6.3i	33.63-6.32i	33.62-6.33i	33.61-6.29i	33.61-6.26i	33.6-6.18i	33.62-6.25i	33.55-6.21i	33.65-6.3i	33.61-6.35i	428.31-80.56i	428.31-80.79i	428.36-80.67i	428.28-80.52i	428.41-80.44i	428.41-80.52i	428.42-80.55i	428.32-80.55i	428.35-80.64i	428.23-80.56i
33.91-6.27i	33.83-6.41i	33.8-6.48i	33.7-6.36i	33.79-6.39i	33.77-6.41i	33.76-6.36i	33.84-6.39i	33.68-6.43i	33.79-6.46i	33.74-6.4i	33.8-6.42i	33.71-6.43i	33.8-6.43i	33.73-6.42i	33.79-6.37i	33.73-6.42i	33.8-6.49i	34.15-6.41i	33.49-6.36i	33.7-6.22i	33.46-6.19i	33.52-6.31i	33.56-6.25i	33.57-6.23i	33.56-6.32i	33.58-6.37i	33.48-6.28i	33.5-6.24i	33.62-6.26i	33.53-6.33i	33.54-6.32i	33.51-6.31i	33.57-6.34i	33.58-6.34i	33.52-6.24i	33.44-6.31i	33.47-6.29i	33.52-6.29i	33.51-6.31i	427.01-79.81i	427.21-79.78i	427.23-79.73i	427.15-79.77i	427.18-79.94i	427.33-79.87i	427.19-79.79i	427.11-79.8i	427.25-79.77i	427.2-79.92i
33.84-6.32i	33.69-6.29i	33.74-6.38i	33.66-6.45i	33.74-6.42i	33.77-6.36i	33.78-6.41i	33.8-6.44i	33.67-6.42i	33.72-6.45i	33.73-6.41i	33.73-6.45i	33.7-6.46i	33.71-6.43i	33.59-6.43i	33.58-6.47i	33.63-6.43i	33.67-6.48i	34-6.36i	33.42-6.4i	33.54-6.22i	33.41-6.25i	33.52-6.29i	33.48-6.17i	33.52-6.34i	33.45-6.28i	33.43-6.32i	33.44-6.31i	33.45-6.27i	33.5-6.37i	33.44-6.26i	33.47-6.28i	33.47-6.25i	33.4-6.32i	33.46-6.26i	33.48-6.26i	33.41-6.3i	33.39-6.21i	33.5-6.33i	33.46-6.2i	426.22-78.79i	426.35-78.97i	426.28-78.79i	426.2-78.71i	426.2-78.9i	426.15-78.76i	426.14-78.82i	426.27-78.89i	426.19-78.87i	426.13-78.75i
33.76-6.37i	33.71-6.36i	33.62-6.39i	33.58-6.42i	33.67-6.41i	33.59-6.34i	33.73-6.39i	33.58-6.46i	33.55-6.4i	33.59-6.45i	33.66-6.39i	33.61-6.49i	33.63-6.49i	33.61-6.48i	33.63-6.39i	33.57-6.43i	33.58-6.38i	33.65-6.4i	33.98-6.42i	33.43-6.43i	33.55-6.16i	33.34-6.33i	33.35-6.31i	33.43-6.3i	33.41-6.36i	33.43-6.31i	33.34-6.32i	33.3-6.29i	33.4-6.38i	33.36-6.26i	33.36-6.29i	33.35-6.32i	33.36-6.27i	33.36-6.25i	33.33-6.27i	33.33-6.26i	33.33-6.31i	33.35-6.23i	33.39-6.26i	33.34-6.3i	424.96-77.71i	425.06-78.15i	425.14-77.96i	425.14-78.06i	425.23-77.96i	425.15-77.8i	425.05-78.07i	425-78.18i	425.11-78.03i	425.07-78i
33.73-6.41i	33.64-6.38i	33.59-6.39i	33.55-6.4i	33.53-6.43i	33.54-6.43i	33.55-6.4i	33.58-6.47i	33.52-6.47i	33.53-6.5i	33.58-6.41i	33.52-6.35i	33.43-6.35i	33.63-6.42i	33.58-6.41i	33.52-6.41i	33.32-6.31i	33.48-6.49i	34.02-6.45i	33.25-6.44i	33.48-6.15i	33.21-6.29i	33.35-6.22i	33.25-6.3i	33.35-6.3i	33.28-6.4i	33.29-6.33i	33.25-6.36i	33.19-6.25i	33.26-6.36i	33.23-6.25i	33.22-6.29i	33.43-6.13i	33.26-6.27i	33.27-6.21i	33.25-6.33i	33.24-6.33i	33.23-6.28i	33.14-6.23i	33.32-6.38i	423.95-77.28i	424.31-77.16i	424.12-77.13i	424.13-77.44i	424.04-77.17i	424.11-77.15i	424.29-77.27i	424.24-77.27i	424.26-77.22i	424.2-77.18i
33.6-6.35i	33.47-6.35i	33.43-6.41i	33.42-6.39i	33.46-6.4i	33.42-6.5i	33.43-6.43i	33.39-6.48i	33.37-6.44i	33.43-6.47i	33.49-6.5i	33.38-6.42i	33.22-6.45i	33.52-6.4i	33.38-6.42i	33.33-6.42i	33.42-6.41i	33.5-6.47i	33.78-6.31i	33.08-6.39i	33.39-6.28i	33.18-6.23i	33.2-6.25i	33.3-6.34i	33.09-6.43i	33.12-6.37i	33.22-6.37i	33.15-6.33i	33.14-6.31i	33.14-6.3i	33.17-6.31i	33.21-6.39i	33.21-6.36i	33.13-6.24i	33.12-6.24i	33.15-6.26i	33.13-6.39i	33.11-6.14i	33.16-6.3i	33.07-6.31i	423.24-76.37i	423.03-76.49i	423.16-76.31i	423.04-76.33i	423.19-76.22i	423.16-76.41i	423.18-76.36i	423.57-76.5i	423.4-76.47i	422.73-76.32i
33.52-6.38i	33.38-6.36i	33.37-6.38i	33.39-6.43i	33.51-6.39i	33.28-6.47i	33.37-6.54i	33.34-6.58i	33.28-6.44i	33.3-6.42i	33.36-6.47i	33.34-6.46i	33.31-6.47i	33.42-6.5i	33.33-6.45i	33.25-6.47i	33.34-6.49i	33.35-6.43i	33.73-6.38i	33.1-6.48i	33.26-6.2i	33.14-6.34i	33.25-6.29i	33.19-6.35i	33.16-6.35i	33.18-6.39i	33.15-6.36i	32.98-6.31i	33.21-6.29i	33.17-6.36i	33.08-6.29i	33.07-6.39i	33.02-6.36i	33.04-6.27i	33.11-6.31i	33.1-6.35i	33.13-6.31i	33.05-6.31i	33.15-6.21i	33.04-6.31i	422.25-75.59i	422.21-75.53i	422.24-75.57i	422.24-75.55i	422.39-75.66i	422.38-75.68i	422.25-75.6i	422.13-75.45i	422.12-75.6i	422.22-75.77i
33.42-6.39i	33.36-6.35i	33.3-6.46i	33.22-6.46i	33.34-6.51i	33.33-6.46i	33.32-6.5i	33.31-6.55i	33.26-6.51i	33.17-6.51i	33.26-6.48i	33.27-6.46i	33.25-6.57i	33.3-6.49i	33.22-6.47i	33.19-6.48i	33.15-6.49i	33.26-6.52i	33.62-6.49i	33.03-6.35i	33.23-6.21i	33-6.37i	33.05-6.37i	33.08-6.35i	33.09-6.33i	33.02-6.36i	33.07-6.37i	33.01-6.35i	33.01-6.44i	32.98-6.43i	33.05-6.33i	33.03-6.38i	33-6.27i	33.1-6.38i	32.95-6.33i	33.1-6.37i	33.05-6.36i	32.98-6.37i	33.02-6.36i	33.07-6.38i	421.56-74.36i	421.42-75.04i	421.96-74.98i	420.9-74.52i	421.4-74.87i	421.71-75.08i	420.78-75.17i	421.75-74.87i	421.38-74.69i	421.59-74.9i
33.42-6.4i	33.3-6.49i	33.25-6.44i	33.26-6.45i	33.21-6.46i	33.12-6.39i	33.26-6.46i	33.32-6.45i	33.19-6.4i	33.17-6.52i	33.21-6.46i	33.16-6.5i	33.11-6.52i	33.26-6.52i	33.15-6.47i	33.1-6.49i	33.14-6.43i	33.21-6.57i	33.56-6.42i	32.97-6.45i	33.13-6.23i	32.92-6.39i	33.04-6.35i	33.02-6.37i	33.01-6.37i	32.93-6.42i	32.94-6.35i	32.91-6.31i	32.9-6.32i	32.99-6.34i	32.86-6.3i	32.94-6.35i	32.91-6.33i	32.94-6.35i	32.95-6.33i	32.92-6.33i	32.89-6.37i	32.91-6.3i	32.98-6.33i	32.87-6.37i	420.64-74.03i	420.49-74.07i	420.43-74.02i	420.41-73.88i	420.45-74.09i	420.44-74.1i	420.44-73.99i	420.39-74.01i	420.5-74.1i	420.57-73.78i
33.21-6.3i	33.21-6.28i	33.16-6.43i	33.13-6.55i	33.16-6.41i	33.1-6.43i	33.14-6.43i	33.18-6.45i	33.01-6.47i	33.14-6.44i	33.17-6.47i	33.18-6.7i	33.1-6.47i	33.15-6.42i	33.05-6.49i	33.13-6.38i	33.04-6.48i	33.08-6.49i	33.42-6.4i	32.84-6.5i	33.07-6.22i	32.72-6.42i	32.84-6.24i	32.95-6.36i	32.94-6.34i	32.87-6.35i	32.83-6.35i	32.77-6.3i	32.92-6.33i	32.87-6.4i	32.79-6.36i	32.85-6.32i	32.8-6.32i	32.83-6.31i	32.8-6.36i	32.91-6.29i	32.85-6.35i	32.81-6.26i	32.91-6.32i	32.8-6.26i	419.81-73.15i	419.8-73.38i	419.73-73.27i	419.62-73.31i	419.63-73.22i	419.73-73.14i	419.65-73.29i	419.57-73.26i	419.74-73.24i	419.76-73.25i
33.19-6.35i	33.09-6.4i	33.1-6.5i	33.07-6.53i	33.11-6.46i	33.01-6.45i	33.11-6.43i	33.05-6.49i	33.05-6.52i	33.02-6.43i	33.08-6.43i	33.06-6.52i	32.95-6.49i	33.19-6.53i	32.92-6.44i	32.91-6.49i	33.03-6.52i	32.97-6.63i	33.32-6.45i	32.82-6.51i	32.98-6.28i	32.81-6.23i	32.78-6.34i	32.7-6.39i	32.76-6.36i	32.85-6.36i	32.71-6.43i	32.58-6.34i	32.76-6.26i	32.84-6.3i	32.6-6.26i	32.82-6.36i	32.66-6.47i	32.73-6.28i	32.77-6.35i	32.74-6.33i	32.84-6.4i	32.81-6.32i	32.75-6.3i	32.81-6.38i	418.86-72.7i	418.78-72.46i	418.84-72.46i	419.03-72.53i	418.79-72.51i	418.72-72.56i	418.9-72.61i	418.95-72.67i	418.85-72.56i	418.79-72.31i
33.03-6.42i	33.04-6.44i	32.99-6.49i	32.89-6.49i	32.91-6.6i	32.94-6.47i	32.89-6.4i	32.98-6.42i	32.88-6.46i	32.88-6.54i	32.91-6.51i	32.9-6.58i	32.9-6.49i	32.97-6.54i	32.94-6.52i	32.87-6.55i	32.91-6.5i	32.9-6.6i	33.37-6.37i	32.65-6.56i	32.92-6.28i	32.74-6.33i	32.7-6.38i	32.69-6.36i	32.66-6.41i	32.67-6.41i	32.7-6.34i	32.67-6.39i	32.66-6.3i	32.67-6.32i	32.66-6.38i	32.71-6.36i	32.57-6.46i	32.66-6.27i	32.71-6.31i	32.68-6.34i	32.63-6.34i	32.71-6.36i	32.68-6.36i	32.71-6.41i	418.05-71.68i	417.86-71.65i	417.98-71.61i	418.01-71.77i	418.09-71.82i	418.08-71.84i	417.95-71.67i	418-71.61i	417.67-71.43i	418.12-71.74i
32.94-6.38i	32.87-6.49i	32.9-6.53i	32.79-6.46i	32.88-6.52i	32.83-6.49i	32.9-6.53i	32.88-6.53i	32.79-6.44i	32.8-6.51i	32.89-6.56i	32.86-6.51i	32.77-6.55i	32.89-6.56i	32.8-6.55i	32.81-6.5i	32.77-6.45i	32.82-6.57i	33.19-6.35i	32.54-6.52i	32.75-6.22i	32.43-6.33i	32.55-6.35i	32.59-6.39i	32.63-6.33i	32.54-6.44i	32.61-6.35i	32.54-6.34i	32.57-6.35i	32.59-6.39i	32.6-6.39i	32.57-6.37i	32.58-6.38i	32.52-6.36i	32.53-6.43i	32.59-6.33i	32.54-6.43i	32.55-6.36i	32.58-6.32i	32.58-6.34i	417.4-71.14i	417.31-71.01i	417.4-71.16i	417.28-71.04i	417.32-71.1i	417.34-71.15i	417.29-71.05i	417.22-70.94i	417.35-71.09i	417.27-70.96i
32.98-6.54i	32.89-6.44i	32.87-6.5i	32.74-6.61i	32.77-6.5i	32.8-6.56i	32.79-6.47i	32.77-6.62i	32.75-6.57i	32.72-6.55i	32.71-6.62i	32.75-6.6i	32.78-6.66i	32.81-6.56i	32.75-6.61i	32.68-6.56i	32.69-6.53i	32.8-6.54i	33.14-6.6i	32.5-6.59i	32.72-6.33i	32.52-6.37i	32.59-6.48i	32.56-6.38i	32.53-6.41i	32.47-6.39i	32.57-6.49i	32.5-6.47i	32.48-6.52i	32.51-6.49i	32.52-6.46i	32.44-6.35i	32.53-6.36i	32.47-6.3i	32.49-6.4i	32.52-6.43i	32.5-6.46i	32.45-6.43i	32.47-6.38i	32.51-6.39i	416.6-70.31i	416.46-70.4i	416.6-70.46i	416.64-70.4i	416.58-70.37i	416.58-70.31i	416.62-70.38i	416.53-70.41i	416.58-70.39i	416.56-70.32i
32.75-6.52i	32.7-6.45i	32.73-6.47i	32.64-6.5i	32.73-6.53i	32.65-6.48i	32.69-6.56i	32.71-6.61i	32.6-6.5i	32.59-6.58i	32.67-6.59i	32.71-6.54i	32.56-6.56i	32.64-6.55i	32.62-6.47i	32.65-6.53i	32.65-6.62i	32.69-6.61i	33.12-6.47i	32.42-6.58i	32.62-6.3i	32.37-6.34i	32.37-6.35i	32.44-6.39i	32.48-6.37i	32.45-6.44i	32.37-6.3i	32.3-6.4i	32.36-6.39i	32.43-6.36i	32.43-6.4i	32.45-6.41i	32.41-6.37i	32.41-6.37i	32.4-6.35i	32.45-6.39i	32.45-6.36i	32.4-6.4i	32.37-6.31i	32.39-6.36i	415.97-69.72i	415.83-69.68i	415.85-69.68i	415.84-69.52i	415.75-69.78i	415.79-69.78i	415.89-69.8i	415.88-69.63i	415.81-69.7i	415.92-69.75i
32.76-6.35i	32.62-6.5i	32.53-6.63i	32.58-6.6i	32.52-6.56i	32.52-6.53i	32.66-6.58i	32.56-6.58i	32.48-6.56i	32.46-6.56i	32.58-6.67i	32.55-6.64i	32.53-6.58i	32.57-6.59i	32.55-6.63i	32.53-6.67i	32.45-6.52i	32.62-6.52i	32.94-6.51i	32.33-6.58i	32.45-6.24i	32.18-6.39i	32.26-6.44i	32.31-6.42i	32.3-6.48i	32.35-6.42i	32.28-6.38i	32.23-6.46i	32.24-6.41i	32.25-6.42i	32.35-6.32i	32.32-6.36i	32.19-6.43i	32.32-6.42i	32.36-6.37i	32.31-6.39i	32.24-6.4i	32.24-6.38i	32.3-6.4i	32.29-6.45i	415.23-69.04i	415.29-69.04i	415.21-68.87i	415.32-69.23i	415.25-69.01i	415.13-69.01i	415.22-69.09i	415.62-68.72i	415.19-69.03i	415.7-68.73i
32.68-6.31i	32.55-6.49i	32.51-6.61i	32.4-6.55i	32.56-6.57i	32.46-6.52i	32.45-6.55i	32.45-6.54i	32.42-6.56i	32.45-6.54i	32.51-6.51i	32.5-6.65i	32.3-6.75i	32.45-6.65i	32.41-6.59i	32.47-6.56i	32.36-6.63i	32.48-6.58i	32.87-6.43i	32.35-6.64i	32.37-6.3i	32.28-6.42i	32.23-6.39i	32.28-6.4i	32.31-6.44i	32.28-6.4i	32.26-6.34i	32.19-6.53i	32.22-6.42i	32.31-6.43i	32.21-6.44i	32.45-6.4i	32.24-6.37i	32.24-6.37i	32.17-6.44i	32.25-6.43i	32.08-6.31i	32.2-6.49i	32.19-6.32i	32.19-6.45i	414.46-68.44i	414.29-68.49i	414.47-68.49i	414.33-68.4i	414.48-68.31i	414.45-68.43i	414.42-68.52i	414.52-68.52i	414.52-68.44i	414.47-68.53i
32.47-6.53i	32.5-6.49i	32.46-6.55i	32.4-6.52i	32.4-6.61i	32.4-6.54i	32.49-6.52i	32.39-6.61i	32.4-6.55i	32.32-6.59i	32.45-6.55i	32.45-6.55i	32.3-6.68i	32.4-6.68i	32.33-6.62i	32.42-6.54i	32.27-6.59i	32.44-6.65i	32.74-6.52i	32.17-6.57i	32.32-6.24i	32.14-6.43i	32.1-6.49i	32.2-6.45i	32.22-6.45i	32.19-6.38i	32.13-6.4i	32.11-6.41i	32.18-6.42i	32.17-6.46i	32.18-6.4i	32.19-6.34i	32.13-6.44i	32.14-6.4i	32.11-6.49i	32.17-6.42i	32.17-6.47i	32.19-6.38i	32.19-6.38i	32.12-6.36i	413.86-67.69i	413.92-67.76i	413.92-67.76i	413.93-67.8i	413.8-67.78i	413.86-67.78i	413.99-67.73i	413.77-67.72i	413.82-67.72i	413.78-67.76i
32.45-6.51i	32.43-6.48i	32.36-6.63i	32.31-6.53i	32.42-6.54i	32.35-6.58i	32.29-6.5i	32.36-6.71i	32.26-6.6i	32.24-6.67i	32.32-6.62i	32.31-6.66i	32.26-6.65i	32.32-6.67i	32.26-6.63i	32.32-6.58i	32.26-6.64i	32.31-6.62i	32.74-6.55i	32.12-6.64i	32.27-6.33i	32.03-6.45i	32.1-6.42i	32.11-6.48i	32.12-6.47i	32.14-6.44i	32.08-6.43i	32.05-6.42i	32.08-6.49i	32.06-6.45i	32.05-6.44i	32.1-6.41i	32.08-6.47i	32.1-6.47i	32.06-6.42i	32.11-6.45i	32.01-6.38i	32.08-6.45i	32.09-6.46i	32.01-6.41i	413.2-67.34i	413.17-67.23i	413.22-67.23i	413.16-67.11i	413.2-67.28i	413.13-67.35i	413.25-67.3i	413.22-67.11i	413.16-67.23i	413.24-67.22i
32.4-6.49i	32.38-6.46i	32.27-6.58i	32.35-6.58i	32.27-6.56i	32.2-6.45i	32.3-6.6i	32.25-6.57i	32.21-6.62i	32.16-6.58i	32.28-6.61i	32.2-6.65i	32.13-6.6i	32.4-6.54i	32.22-6.56i	32.16-6.63i	32.26-6.62i	32.24-6.54i	32.6-6.56i	31.99-6.53i	32.21-6.35i	31.99-6.48i	31.95-6.46i	32-6.42i	32-6.42i	31.98-6.4i	31.99-6.46i	32-6.44i	31.95-6.49i	31.99-6.49i	32.04-6.42i	32.06-6.48i	32.01-6.42i	32.03-6.46i	31.98-6.43i	31.99-6.42i	31.93-6.41i	31.95-6.53i	31.97-6.4i	32.06-6.54i	412.47-66.49i	412.63-66.71i	412.62-66.64i	412.62-66.56i	412.59-66.67i	412.47-66.65i	412.59-66.75i	412.66-66.63i	412.72-66.67i	412.53-66.67i
32.28-6.53i	32.21-6.55i	32.23-6.59i	32.15-6.59i	32.12-6.65i	32.14-6.64i	32.12-6.58i	32.19-6.67i	32.12-6.6i	32.12-6.65i	32.23-6.65i	32.14-6.68i	32.12-6.66i	32.19-6.65i	32.05-6.73i	32.15-6.64i	32.08-6.63i	32.15-6.71i	32.57-6.65i	31.87-6.64i	32.19-6.4i	31.84-6.42i	31.84-6.58i	31.92-6.47i	32-6.55i	31.95-6.49i	31.9-6.49i	31.87-6.47i	31.93-6.42i	31.94-6.49i	31.91-6.48i	31.93-6.52i	31.91-6.41i	31.82-6.45i	31.85-6.48i	31.87-6.45i	31.87-6.48i	31.9-6.47i	31.93-6.42i	31.88-6.5i	411.87-66.22i	411.95-66.23i	411.95-66.16i	411.98-66.22i	412.03-66.16i	412.02-66.21i	411.92-66.24i	412.08-66.21i	411.95-66.21i	412-66.4i
32.27-6.47i	32.23-6.55i	32.13-6.63i	32.08-6.61i	32.06-6.52i	32.12-6.6i	32.06-6.63i	32.15-6.65i	32.11-6.63i	32.03-6.58i	32.14-6.59i	32.07-6.68i	32.02-6.64i	32.12-6.65i	32.01-6.67i	32.03-6.65i	32.06-6.57i	32.15-6.62i	32.58-6.57i	31.88-6.7i	31.92-6.34i	31.87-6.48i	31.83-6.46i	31.89-6.4i	31.92-6.43i	31.84-6.51i	31.89-6.48i	31.82-6.45i	31.83-6.49i	31.9-6.44i	31.82-6.45i	31.87-6.43i	31.9-6.49i	31.86-6.41i	31.78-6.47i	31.84-6.47i	31.86-6.57i	31.87-6.47i	31.82-6.49i	31.8-6.45i	411.43-65.63i	411.37-65.48i	411.43-65.6i	411.34-65.56i	411.4-65.63i	411.33-65.56i	411.37-65.55i	411.56-65.62i	411.42-65.52i	411.44-65.59i
32.22-6.6i	32.11-6.58i	31.99-6.63i	32-6.62i	32.02-6.62i	32.02-6.63i	32-6.63i	31.99-6.76i	31.93-6.65i	31.93-6.72i	32.03-6.71i	31.94-6.69i	31.9-6.69i	32.03-6.72i	31.93-6.72i	32.01-6.71i	31.89-6.69i	31.89-6.69i	32.38-6.59i	31.82-6.72i	31.94-6.39i	31.68-6.45i	31.78-6.46i	31.76-6.5i	31.77-6.49i	31.78-6.48i	31.76-6.47i	31.78-6.44i	31.72-6.51i	31.7-6.55i	31.73-6.48i	31.82-6.45i	31.74-6.5i	31.83-6.48i	31.74-6.55i	31.76-6.51i	31.7-6.52i	31.73-6.53i	31.72-6.48i	31.76-6.43i	410.98-64.98i	410.81-64.96i	410.85-65.16i	410.92-65.06i	411.01-65.09i	410.88-64.96i	410.9-65.02i	411.06-64.96i	410.95-64.94i	410.91-65.03i
32.11-6.48i	31.97-6.55i	31.97-6.61i	31.83-6.58i	32-6.66i	31.87-6.71i	31.93-6.67i	31.95-6.66i	31.87-6.64i	31.87-6.68i	31.86-6.68i	31.88-6.69i	31.89-6.7i	31.95-6.7i	31.89-6.66i	31.9-6.73i	31.88-6.69i	31.85-6.73i	32.33-6.6i	31.71-6.64i	31.89-6.42i	31.63-6.46i	31.66-6.52i	31.72-6.48i	31.67-6.44i	31.7-6.48i	31.63-6.48i	31.66-6.44i	31.66-6.51i	31.68-6.47i	31.68-6.55i	31.7-6.51i	31.58-6.49i	31.71-6.5i	31.63-6.44i	31.68-6.45i	31.61-6.47i	31.61-6.55i	31.64-6.44i	31.58-6.48i	410.42-64.52i	410.37-64.48i	410.3-64.51i	410.35-64.53i	410.53-64.49i	410.37-64.55i	410.35-64.54i	410.28-64.69i	410.34-64.51i	410.4-64.57i
31.94-6.5i	31.91-6.62i	31.86-6.71i	31.8-6.72i	31.8-6.69i	31.81-6.69i	31.76-6.67i	31.82-6.75i	31.83-6.75i	31.71-6.79i	31.85-6.75i	31.76-6.71i	31.76-6.8i	31.82-6.76i	31.72-6.76i	31.79-6.77i	31.69-6.77i	31.77-6.74i	32.24-6.65i	31.64-6.77i	31.75-6.45i	31.53-6.59i	31.52-6.49i	31.59-6.63i	31.53-6.59i	31.55-6.56i	31.58-6.5i	31.54-6.53i	31.56-6.5i	31.57-6.53i	31.66-6.57i	31.58-6.57i	31.52-6.53i	31.6-6.52i	31.6-6.54i	31.62-6.58i	31.58-6.51i	31.49-6.56i	31.52-6.45i	31.52-6.54i	409.94-64.15i	409.88-64.13i	409.95-64.06i	410.08-64.28i	409.92-64.13i	409.79-64.06i	409.92-64.05i	409.89-64.08i	409.7-64.01i	409.65-64.29i
31.91-6.55i	31.8-6.59i	31.75-6.63i	31.7-6.69i	31.74-6.63i	31.68-6.65i	31.76-6.63i	31.7-6.73i	31.77-6.67i	31.68-6.7i	31.81-6.67i	31.75-6.69i	31.67-6.69i	31.73-6.69i	31.7-6.78i	31.68-6.7i	31.69-6.72i	31.76-6.75i	32.23-6.64i	31.48-6.7i	31.73-6.43i	31.44-6.55i	31.51-6.48i	31.58-6.51i	31.5-6.48i	31.49-6.57i	31.42-6.54i	31.42-6.51i	31.47-6.46i	31.53-6.52i	31.53-6.48i	31.47-6.54i	31.53-6.53i	31.48-6.51i	31.52-6.56i	31.59-6.51i	31.47-6.49i	31.46-6.5i	31.49-6.4i	31.53-6.51i	409.34-63.55i	409.37-63.57i	409.25-63.74i	409.35-63.82i	409.36-63.65i	409.35-63.78i	409.36-63.68i	409.3-63.62i	409.3-63.7i	409.42-63.76i
31.82-6.55i	31.79-6.53i	31.77-6.72i	31.66-6.7i	31.77-6.65i	31.65-6.72i	31.75-6.59i	31.68-6.81i	31.66-6.65i	31.61-6.73i	31.67-6.73i	31.7-6.79i	31.71-6.84i	31.82-6.81i	31.65-6.79i	31.59-6.84i	31.67-6.73i	31.6-6.84i	32.06-6.67i	31.45-6.69i	31.63-6.47i	31.41-6.59i	31.41-6.58i	31.42-6.51i	31.43-6.54i	31.4-6.56i	31.45-6.55i	31.36-6.55i	31.39-6.47i	31.47-6.55i	31.45-6.51i	31.45-6.6i	31.4-6.49i	31.37-6.54i	31.4-6.49i	31.49-6.54i	31.32-6.54i	31.41-6.56i	31.35-6.5i	31.43-6.54i	408.9-63.3i	408.78-63.03i	408.83-63.12i	408.82-63.41i	409.06-63.3i	408.87-63.23i	408.85-63.29i	408.76-63.23i	408.87-63.21i	408.72-63i
31.7-6.56i	31.69-6.64i	31.61-6.7i	31.53-6.78i	31.59-6.66i	31.53-6.78i	31.59-6.79i	31.56-6.79i	31.52-6.83i	31.52-6.82i	31.54-6.75i	31.56-6.79i	31.46-6.89i	31.56-6.76i	31.54-6.8i	31.46-6.75i	31.47-6.83i	31.51-6.8i	32-6.67i	31.34-6.83i	31.56-6.45i	31.34-6.59i	31.35-6.54i	31.35-6.6i	31.29-6.53i	31.25-6.6i	31.32-6.54i	31.33-6.64i	31.3-6.58i	31.26-6.6i	31.35-6.57i	31.39-6.59i	31.24-6.58i	31.27-6.52i	31.28-6.56i	31.38-6.6i	31.35-6.58i	31.29-6.51i	31.35-6.58i	31.34-6.6i	408.4-62.74i	408.33-62.61i	408.36-62.81i	408.41-62.61i	408.29-62.81i	408.23-62.92i	408.52-62.99i	408.41-62.61i	408.35-62.87i	408.26-62.73i
31.61-6.62i	31.58-6.74i	31.52-6.73i	31.5-6.7i	31.53-6.72i	31.5-6.68i	31.56-6.67i	31.54-6.84i	31.5-6.81i	31.45-6.79i	31.54-6.81i	31.5-6.77i	31.42-6.77i	31.54-6.76i	31.44-6.76i	31.46-6.72i	31.4-6.8i	31.51-6.81i	31.92-6.77i	31.22-6.76i	31.37-6.38i	31.24-6.59i	31.22-6.54i	31.32-6.57i	31.25-6.61i	31.22-6.56i	31.23-6.57i	31.23-6.57i	31.17-6.53i	31.28-6.6i	31.36-6.48i	31.24-6.56i	31.28-6.45i	31.21-6.55i	31.28-6.58i	31.28-6.54i	31.25-6.56i	31.25-6.54i	31.31-6.63i	31.25-6.55i	407.83-62.39i	407.94-62.42i	408.05-62.53i	408.01-62.57i	407.87-62.44i	407.97-62.4i	408-62.54i	407.98-62.47i	408.01-62.51i	407.95-62.39i
31.55-6.64i	31.47-6.61i	31.41-6.76i	31.33-6.76i	31.42-6.74i	31.39-6.68i	31.42-6.8i	31.47-6.8i	31.41-6.82i	31.32-6.83i	31.42-6.81i	31.34-6.83i	31.35-6.78i	31.37-6.8i	31.36-6.77i	31.36-6.82i	31.32-6.75i	31.42-6.84i	31.82-6.75i	31.22-6.83i	31.36-6.46i	31.1-6.55i	31.17-6.58i	31.18-6.55i	31.2-6.59i	31.18-6.54i	31.14-6.61i	31.21-6.63i	31.1-6.6i	31.15-6.48i	31.16-6.6i	31.15-6.61i	31.15-6.58i	31.18-6.54i	31.13-6.6i	31.18-6.51i	31.21-6.62i	31.11-6.59i	31.16-6.56i	31.13-6.61i	407.53-62.13i	407.6-62.01i	407.71-62.1i	407.63-62.05i	407.6-61.98i	407.38-62.16i	407.66-62.01i	407.34-62.04i	407.35-62.18i	407.54-62.02i
31.47-6.71i	31.41-6.74i	31.36-6.78i	31.35-6.85i	31.38-6.79i	31.36-6.82i	31.37-6.78i	31.35-6.88i	31.25-6.8i	31.28-6.83i	31.32-6.85i	31.27-6.84i	31.31-6.86i	31.29-6.9i	31.24-6.83i	31.15-6.91i	31.27-6.83i	31.32-6.81i	31.78-6.73i	31.09-6.84i	31.29-6.52i	31.01-6.59i	31.1-6.62i	31.12-6.7i	31.09-6.62i	31.04-6.66i	31.05-6.61i	31-6.67i	31.06-6.65i	31.08-6.61i	31.05-6.58i	31.13-6.58i	31.04-6.62i	31.06-6.56i	31.07-6.63i	31.12-6.69i	31.02-6.63i	31.02-6.62i	31.05-6.58i	31.06-6.64i	407.16-61.78i	407.16-61.67i	407.05-61.73i	407.26-61.79i	407.08-61.65i	407.17-61.67i	407.13-61.78i	407-61.76i	407.03-61.64i	406.98-61.77i
31.4-6.64i	31.33-6.73i	31.37-6.82i	31.27-6.81i	31.31-6.79i	31.26-6.81i	31.24-6.8i	31.32-6.85i	31.24-6.9i	31.18-6.82i	31.28-6.89i	31.29-6.85i	31.21-6.93i	31.28-6.93i	31.16-6.86i	31.2-6.92i	31.22-6.89i	31.26-6.86i	31.75-6.82i	31.03-6.89i	31.23-6.58i	31-6.67i	31.08-6.66i	31.06-6.69i	31.07-6.65i	31.07-6.65i	31-6.66i	30.95-6.67i	31.02-6.62i	31.06-6.72i	31.01-6.67i	31.07-6.64i	31.01-6.62i	31.06-6.65i	31.01-6.68i	31.05-6.67i	31.01-6.63i	30.97-6.66i	31.04-6.61i	31.05-6.66i	406.72-61.48i	406.66-61.32i	406.54-61.37i	406.67-61.33i	406.56-61.47i	406.47-61.55i	406.64-61.38i	406.6-61.44i	406.69-61.5i	406.55-61.38i
31.3-6.74i	31.29-6.82i	31.18-6.82i	31.15-6.81i	31.18-6.86i	31.17-6.84i	31.19-6.77i	31.24-6.93i	31.14-6.89i	31.08-6.91i	31.21-6.9i	31.22-6.86i	31.09-6.9i	31.11-6.93i	31.15-6.91i	31.18-6.98i	31.04-6.91i	31.19-6.89i	31.61-6.77i	30.95-6.87i	31.18-6.51i	30.86-6.61i	31.05-6.79i	30.96-6.69i	30.96-6.65i	30.91-6.69i	30.79-6.59i	30.93-6.64i	30.92-6.61i	30.95-6.71i	31-6.64i	30.99-6.65i	30.92-6.58i	30.92-6.72i	30.94-6.62i	30.96-6.64i	30.95-6.66i	30.95-6.67i	30.93-6.58i	30.96-6.67i	406.35-61.15i	406.3-61.19i	406.3-61.2i	406.2-61.23i	406.26-61.31i	406.31-61.25i	406.32-61.17i	406.14-61.14i	406.37-61.31i	406.22-61.29i
31.23-6.73i	31.25-6.85i	31.08-6.9i	31.1-6.83i	31.17-6.78i	31.02-6.78i	31.06-6.76i	31.1-6.85i	31.07-6.83i	31.07-6.89i	31.1-6.85i	31.06-6.88i	31.04-6.88i	31.09-6.9i	30.95-6.91i	31.03-6.92i	31.08-6.95i	31.08-6.97i	31.5-6.78i	30.82-6.93i	31.04-6.55i	30.83-6.62i	30.85-6.64i	30.94-6.66i	30.84-6.65i	30.81-6.62i	30.9-6.71i	30.78-6.61i	30.81-6.68i	30.85-6.6i	30.85-6.66i	30.91-6.69i	30.82-6.66i	30.89-6.65i	30.84-6.64i	30.84-6.61i	30.87-6.64i	30.83-6.69i	30.84-6.64i	30.86-6.57i	405.87-61.01i	405.87-61.02i	405.85-60.99i	405.8-61.01i	405.88-60.98i	405.67-60.93i	405.88-60.96i	405.8-60.84i	405.81-61.13i	405.89-60.97i
31.15-6.78i	31.16-6.73i	31.02-6.84i	31-6.83i	31.01-6.91i	30.97-6.8i	31.07-6.82i	31.01-6.93i	30.96-6.95i	30.86-6.94i	31.04-6.88i	30.99-6.88i	30.92-6.97i	31.01-6.9i	30.96-6.94i	30.97-6.97i	30.98-6.96i	31-6.93i	31.45-6.86i	30.79-6.92i	30.96-6.62i	30.7-6.74i	30.75-6.69i	30.81-6.79i	30.75-6.74i	30.75-6.71i	30.69-6.65i	30.75-6.71i	30.77-6.72i	30.83-6.68i	30.78-6.69i	30.8-6.73i	30.73-6.7i	30.74-6.69i	30.78-6.7i	30.79-6.73i	30.71-6.67i	30.73-6.7i	30.77-6.68i	30.74-6.68i	405.89-60.76i	405.55-60.85i	405.53-60.75i	405.68-60.78i	405.58-60.71i	405.65-60.85i	405.56-60.77i	405.53-60.83i	405.54-60.74i	405.54-60.77i
31.18-6.64i	30.85-6.76i	30.96-6.99i	31.11-6.83i	30.82-6.82i	31.12-6.86i	30.99-6.71i	31.17-6.87i	30.96-6.88i	30.65-6.94i	31.01-6.99i	30.96-7.13i	30.83-7.07i	30.94-6.83i	30.93-7.02i	31.02-6.8i	30.96-6.93i	30.98-6.83i	31.4-6.89i	30.9-6.82i	30.98-6.55i	30.61-6.51i	30.76-6.81i	30.56-6.62i	30.69-6.61i	30.84-6.86i	30.71-6.81i	30.54-6.89i	30.67-6.62i	30.79-6.88i	30.6-6.82i	30.59-6.65i	30.82-6.69i	30.89-6.61i	30.59-6.68i	30.86-6.57i	30.56-6.68i	30.81-6.52i	30.69-6.7i	30.8-6.91i	405.02-61.44i	405.19-60.53i	405.91-60.1i	404.82-60.18i	404.41-60.97i	404.96-60.18i	404.96-60.3i	404.86-60.58i	405.39-59.7i	405.19-59.89i
30.92-6.62i	30.85-6.67i	30.8-6.76i	30.78-6.75i	30.73-6.76i	30.7-6.78i	30.68-6.72i	30.75-6.82i	30.7-6.8i	30.73-6.86i	30.75-6.82i	30.65-6.82i	30.72-6.87i	30.69-6.86i	30.72-6.81i	30.71-6.88i	30.62-6.79i	30.71-6.85i	31.21-6.79i	30.48-6.82i	30.67-6.43i	30.43-6.6i	30.53-6.52i	30.54-6.6i	30.49-6.55i	30.47-6.59i	30.51-6.58i	30.41-6.56i	30.51-6.68i	30.47-6.58i	30.51-6.58i	30.5-6.62i	30.53-6.54i	30.43-6.57i	30.54-6.61i	30.65-6.59i	30.47-6.59i	30.52-6.57i	30.55-6.54i	30.46-6.7i	405.04-59.67i	403.9-59.84i	404.65-61.03i	405.23-60.08i	403.99-60.13i	404.44-60.99i	403.98-60.58i	404-60i	404.21-60.97i	404.63-59.7i
30.99-6.75i	30.91-6.79i	30.86-6.89i	30.88-6.94i	30.84-6.94i	30.83-6.86i	30.85-6.94i	30.85-7i	30.78-6.95i	30.72-7.02i	30.84-6.94i	30.82-6.89i	30.72-7.06i	30.77-6.97i	30.77-6.95i	30.78-6.97i	30.77-6.94i	30.79-6.98i	31.32-6.86i	30.66-6.98i	30.8-6.58i	30.51-6.7i	30.57-6.76i	30.63-6.78i	30.61-6.71i	30.58-6.65i	30.53-6.71i	30.55-6.66i	30.62-6.71i	30.56-6.7i	30.6-6.71i	30.56-6.75i	30.58-6.72i	30.53-6.74i	30.52-6.74i	30.63-6.73i	30.56-6.77i	30.56-6.72i	30.63-6.69i	30.54-6.73i	404.33-60.19i	404.28-60.12i	404.28-60.03i	404.39-60.15i	404.41-60.18i	404.43-60.43i	404.39-60.21i	404.32-60.29i	404.27-60.06i	404.3-60.13i
30.83-6.86i	30.71-6.87i	30.72-6.97i	30.67-6.98i	30.66-6.95i	30.67-6.91i	30.73-6.88i	30.65-7.03i	30.58-7.02i	30.62-7.04i	30.66-6.99i	30.65-7.03i	30.6-7.06i	30.72-7.05i	30.61-7.08i	30.63-6.95i	30.62-7.02i	30.62-7.05i	31.06-6.97i	30.48-7.07i	30.66-6.71i	30.39-6.68i	30.41-6.76i	30.49-6.81i	30.36-6.73i	30.38-6.79i	30.41-6.76i	30.39-6.79i	30.42-6.73i	30.47-6.78i	30.36-6.82i	30.49-6.78i	30.4-6.68i	30.39-6.76i	30.4-6.77i	30.53-6.82i	30.45-6.69i	30.42-6.73i	30.41-6.71i	30.44-6.84i	404.05-59.86i	404.02-59.94i	403.97-60.06i	403.99-59.99i	404.01-59.87i	404.09-59.88i	404.12-59.93i	403.94-60.01i	403.91-59.92i	403.97-59.96i
30.76-6.85i	30.72-6.89i	30.62-6.93i	30.54-6.95i	30.65-7i	30.51-6.87i	30.64-6.99i	30.56-7.01i	30.54-7.02i	30.53-7.12i	30.57-7.01i	30.55-7.05i	30.5-7.07i	30.57-7.13i	30.53-7.06i	30.56-7.1i	30.51-7.03i	30.52-7.04i	31.05-6.94i	30.37-7.04i	30.48-6.68i	30.25-6.74i	30.38-6.83i	30.42-6.72i	30.34-6.8i	30.25-6.76i	30.36-6.79i	30.3-6.8i	30.4-6.79i	30.33-6.84i	30.36-6.77i	30.4-6.76i	30.28-6.8i	30.28-6.8i	30.35-6.8i	30.36-6.83i	30.3-6.75i	30.27-6.82i	30.38-6.76i	30.33-6.81i	403.64-60.08i	403.54-60.28i	403.65-60.3i	403.22-59.82i	403.19-60.31i	403.67-59.8i	404.04-59.17i	403.22-59.75i	403.49-59.73i	403.61-60.19i
30.67-6.83i	30.59-6.92i	30.54-6.98i	30.48-7.06i	30.53-7i	30.48-6.99i	30.51-6.99i	30.46-7.06i	30.5-7i	30.43-7.02i	30.48-7.08i	30.5-7.12i	30.44-7.02i	30.52-7.08i	30.4-7.07i	30.44-7.06i	30.43-7.06i	30.51-7.03i	30.98-6.9i	30.33-7.1i	30.52-6.64i	30.22-6.82i	30.24-6.8i	30.28-6.9i	30.28-6.81i	30.29-6.83i	30.22-6.79i	30.19-6.84i	30.26-6.81i	30.24-6.78i	30.24-6.75i	30.29-6.85i	30.23-6.87i	30.26-6.74i	30.26-6.77i	30.33-6.77i	30.26-6.85i	30.28-6.79i	30.27-6.79i	30.16-6.86i	403.38-60.04i	403.41-59.84i	403.34-59.88i	403.3-59.8i	403.29-59.77i	403.17-60.04i	403.55-60.03i	403.32-59.95i	403.3-59.92i	403.3-59.82i
30.54-6.93i	30.48-6.99i	30.37-7.1i	30.39-7.09i	30.45-7.06i	30.35-7.04i	30.39-7.04i	30.41-7.17i	30.38-7.1i	30.34-7.09i	30.42-7.11i	30.38-7.14i	30.32-7.19i	30.38-7.17i	30.4-7.11i	30.32-7.23i	30.38-7.14i	30.42-7.21i	31.08-7.07i	30.2-7.17i	30.4-6.74i	30.13-6.9i	30.23-6.83i	30.21-6.84i	30.16-6.82i	30.17-6.89i	30.09-6.79i	30.07-6.84i	30.22-6.83i	30.22-6.83i	30.39-6.79i	30.21-6.88i	30.24-6.92i	30.18-6.88i	30.12-6.85i	30.25-6.89i	30.11-6.82i	30.15-6.89i	30.17-6.85i	30.18-6.91i	402.96-59.7i	403.12-59.78i	403.05-59.85i	402.92-59.86i	402.96-59.88i	402.99-59.85i	403.17-59.83i	402.87-59.72i	402.93-59.83i	402.96-59.88i
30.52-6.84i	30.45-6.96i	30.4-7.03i	30.37-7.02i	30.43-6.98i	30.32-7.09i	30.42-7.01i	30.34-7.12i	30.33-7.13i	30.28-7.1i	30.36-7.11i	30.32-7.07i	30.29-7.13i	30.33-7.14i	30.28-7.09i	30.3-7.13i	30.23-7.11i	30.31-7.11i	30.84-7.08i	30.1-7.11i	30.32-6.73i	30.09-6.84i	30.16-6.84i	30.21-6.88i	30.11-6.79i	30.06-6.85i	30.15-6.91i	30.1-6.85i	30.11-6.86i	30.15-6.84i	30.13-6.79i	30.13-6.81i	30.16-6.86i	30.11-6.78i	30.09-6.83i	30.18-6.82i	30.1-6.87i	30.02-6.87i	30.14-6.76i	30.06-6.85i	402.72-59.88i	402.58-59.79i	402.67-59.97i	402.83-59.85i	402.74-59.87i	402.59-59.77i	402.68-59.91i	402.58-59.82i	402.48-60i	402.65-59.9i
30.44-7.02i	30.42-7.06i	30.37-7.11i	30.25-7.06i	30.29-7.1i	30.24-7.06i	30.34-7.06i	30.25-7.23i	30.24-7.18i	30.21-7.23i	30.26-7.19i	30.28-7.22i	30.23-7.22i	30.26-7.17i	30.26-7.17i	30.23-7.21i	30.21-7.21i	30.3-7.2i	30.73-7.06i	30.11-7.22i	30.23-6.75i	29.95-6.84i	30.06-6.86i	30.1-6.89i	30.04-6.87i	30.01-6.89i	29.97-6.88i	30.02-6.92i	30.04-6.87i	30.06-6.96i	29.98-6.88i	30.1-6.9i	30.05-6.91i	29.95-6.92i	30.04-6.93i	29.98-6.88i	29.99-6.95i	30.05-6.91i	30.03-6.87i	30.02-6.94i	402.57-59.96i	402.25-59.81i	402.47-59.89i	402.31-59.72i	402.36-59.88i	402.43-59.95i	402.35-59.88i	402.2-60.11i	402.26-59.74i	402.34-59.6i
30.29-7.03i	30.24-7.07i	30.12-7.12i	30.16-7.16i	30.2-7.17i	30.18-7.17i	30.2-7.06i	30.14-7.18i	30.12-7.21i	30.08-7.3i	30.15-7.24i	30.24-7.21i	30.06-7.24i	30.16-7.24i	30.13-7.21i	30.16-7.22i	30.13-7.24i	30.16-7.24i	30.66-7.09i	30-7.23i	30.15-6.8i	29.87-6.92i	29.93-6.9i	29.93-6.96i	29.87-6.89i	29.97-6.94i	29.87-6.91i	29.91-6.99i	29.9-6.92i	29.9-6.98i	29.86-6.93i	30.01-6.96i	29.98-6.9i	29.95-6.97i	29.87-6.94i	29.94-6.97i	29.92-6.92i	29.91-6.92i	29.98-6.87i	29.96-6.96i	402.11-59.86i	402.05-59.83i	401.99-59.81i	402.14-59.79i	401.87-59.95i	401.95-59.76i	402.23-59.35i	402.05-59.81i	402.61-59.6i	402-59.81i
30.3-7.03i	30.26-6.98i	30.15-7.15i	30.11-7.23i	30.12-7.16i	30.05-7.16i	30.17-7.11i	30.09-7.28i	30.12-7.22i	30.08-7.24i	30.13-7.21i	30.07-7.29i	30.03-7.26i	30.15-7.36i	30.06-7.25i	30.06-7.29i	30.03-7.28i	30.05-7.2i	30.59-7.17i	29.87-7.26i	30.11-6.82i	29.86-6.95i	29.89-6.94i	29.91-6.94i	29.89-7i	29.94-6.96i	29.89-6.96i	29.66-6.99i	29.88-6.98i	29.77-6.93i	29.9-6.94i	29.75-6.97i	29.89-6.94i	29.98-6.85i	29.86-6.95i	29.87-7.01i	29.88-6.9i	29.75-6.99i	29.86-6.9i	29.82-7.12i	401.71-59.85i	401.74-59.79i	401.6-59.9i	401.73-59.94i	401.49-60i	401.57-59.98i	401.52-59.95i	401.62-59.88i	401.63-60i	401.62-59.92i
30.22-7.03i	30.07-7.11i	30.01-7.2i	30.01-7.21i	30.07-7.19i	30.02-7.15i	30-7.22i	30.11-7.3i	29.97-7.23i	29.99-7.3i	30.01-7.33i	30.05-7.32i	29.95-7.31i	30.05-7.27i	29.98-7.21i	30-7.41i	29.96-7.34i	30.06-7.3i	30.46-7.13i	29.85-7.32i	29.88-6.9i	29.71-7i	29.78-6.87i	29.87-7.03i	29.74-7.01i	29.78-7.08i	29.73-7.1i	29.81-7.01i	29.82-6.95i	29.88-7.03i	29.77-7.03i	29.81-6.94i	29.73-6.91i	29.79-6.99i	29.84-7.06i	29.81-7i	29.69-6.99i	29.72-7.04i	29.8-6.95i	29.75-7.02i	401.55-59.77i	401.04-60.03i	401.46-59.86i	401.15-59.79i	401.41-59.87i	401.39-59.91i	401.33-59.77i	401.33-60.05i	401.52-60.07i	401.25-60.06i
30.07-7.07i	30.1-7.15i	29.95-7.25i	29.92-7.35i	29.98-7.26i	29.99-7.36i	29.97-7.26i	29.99-7.38i	29.91-7.34i	29.79-7.33i	29.98-7.32i	30-7.4i	29.88-7.34i	29.88-7.38i	29.87-7.34i	29.92-7.35i	29.92-7.34i	29.87-7.37i	30.47-7.29i	29.7-7.48i	29.95-6.94i	29.61-7.13i	29.78-7.03i	29.77-7.1i	29.69-7.02i	29.66-7.09i	29.68-7.1i	29.68-7.05i	29.72-6.99i	29.81-6.94i	29.73-7.08i	29.72-7.06i	29.69-7.05i	29.74-6.91i	29.67-7.05i	29.79-7.03i	29.74-7.04i	29.61-7.02i	29.77-7i	29.61-7.02i	401.14-60.02i	401.08-59.97i	401.11-60.11i	401.1-60.14i	401.13-60.15i	401.04-60.1i	401.16-60.1i	400.98-60.07i	401.12-60.11i	401.08-60.12i
30.05-7.14i	29.97-7.34i	29.9-7.23i	29.92-7.62i	29.84-7.3i	29.87-7.25i	29.87-7.26i	29.9-7.47i	29.88-7.28i	29.75-7.47i	29.8-7.38i	29.83-7.39i	29.74-7.35i	29.79-7.36i	29.82-7.36i	29.57-7.71i	29.76-7.36i	29.81-7.33i	30.39-7.38i	29.57-7.43i	29.78-6.87i	29.66-7.07i	29.62-7.08i	29.63-7.21i	29.61-6.99i	29.57-7.1i	29.56-7.02i	29.51-7.17i	29.6-7.02i	29.7-7.06i	29.62-7.03i	29.67-7.05i	29.62-6.94i	29.49-7.01i	29.58-7.09i	29.71-7.14i	29.61-7i	29.55-7.02i	29.63-7.1i	29.62-7.07i	400.68-60.22i	400.97-60.01i	400.73-60.25i	400.76-60.31i	400.77-60.14i	400.69-60.29i	400.85-60.23i	400.7-60.24i	400.74-60.31i	400.62-60.05i
29.98-7.08i	29.92-7.24i	29.82-7.35i	29.74-7.3i	29.85-7.28i	29.78-7.34i	29.84-7.27i	29.76-7.45i	29.76-7.34i	29.67-7.37i	29.75-7.4i	29.77-7.36i	29.69-7.35i	29.79-7.39i	29.66-7.34i	29.71-7.42i	29.75-7.46i	29.7-7.4i	30.29-7.34i	29.63-7.37i	29.74-6.91i	29.48-7.08i	29.6-7.09i	29.52-7.11i	29.59-7.06i	29.53-7.05i	29.53-7.12i	29.46-7.08i	29.52-7.12i	29.56-7.1i	29.56-7.07i	29.55-7.06i	29.61-7.06i	29.5-7.04i	29.47-7.05i	29.61-7.13i	29.51-6.96i	29.58-7.05i	29.44-7.1i	29.57-7.09i	400.38-60.6i	400.5-60.37i	400.63-60.59i	400.16-60.61i	400.4-60.36i	400.49-60.31i	400.38-60.43i	400.24-60.5i	400.47-60.67i	400.46-60.18i
29.89-7.2i	29.82-7.25i	29.74-7.34i	29.71-7.39i	29.8-7.3i	29.62-7.32i	29.74-7.36i	29.68-7.44i	29.66-7.4i	29.66-7.51i	29.68-7.44i	29.78-7.45i	29.64-7.46i	29.7-7.52i	29.64-7.38i	29.66-7.48i	29.72-7.46i	29.72-7.4i	30.22-7.31i	29.54-7.47i	29.71-6.93i	29.51-7.16i	29.42-7.17i	29.5-7.11i	29.49-7.13i	29.45-7.21i	29.45-7.08i	29.43-7.13i	29.46-7.09i	29.4-7.16i	29.49-7.15i	29.52-7.11i	29.49-7.13i	29.43-7.13i	29.49-7.1i	29.53-7.06i	29.48-7.14i	29.4-7.09i	29.52-7.11i	29.46-7.12i	400.26-60.56i	400.35-60.49i	400.24-60.61i	400.18-60.6i	400.18-60.59i	400.13-60.54i	400.15-60.51i	400.09-60.54i	400.22-60.57i	400.19-60.59i
29.81-7.25i	29.74-7.3i	29.64-7.41i	29.66-7.46i	29.66-7.38i	29.61-7.41i	29.68-7.39i	29.6-7.49i	29.61-7.43i	29.62-7.48i	29.63-7.47i	29.63-7.49i	29.6-7.49i	29.64-7.49i	29.54-7.58i	29.63-7.55i	29.58-7.55i	29.61-7.5i	30.09-7.34i	29.44-7.55i	29.65-7.01i	29.39-7.19i	29.41-7.18i	29.4-7.17i	29.37-7.25i	29.44-7.15i	29.32-7.16i	29.33-7.2i	29.4-7.24i	29.31-7.19i	29.48-7.17i	29.48-7.16i	29.35-7.22i	29.42-7.13i	29.41-7.19i	29.4-7.19i	29.38-7.17i	29.4-7.18i	29.33-7.18i	29.3-7.17i	399.97-60.84i	400.05-60.75i	399.85-60.88i	399.75-60.88i	399.52-60.65i	399.82-60.79i	399.72-60.98i	399.8-60.95i	399.77-60.63i	399.74-60.84i
29.76-7.19i	29.57-7.27i	29.36-7.31i	29.38-7.4i	29.49-7.37i	29.44-7.51i	29.59-7.31i	29.38-7.52i	29.5-7.52i	29.39-7.45i	29.5-7.5i	29.56-7.5i	29.41-7.5i	29.59-7.63i	29.44-7.54i	29.52-7.47i	29.48-7.54i	29.5-7.52i	30.04-7.38i	29.32-7.64i	29.41-7i	29.27-7.29i	29.36-7.13i	29.35-7.21i	29.15-7.13i	29.15-7.18i	29.26-7.09i	29.41-7.28i	29.2-7.18i	29.31-7.22i	29.26-7.19i	29.23-7.29i	29.16-7.1i	29.25-7.15i	29.15-7.12i	29.18-7.31i	29.16-7.18i	29.36-7.08i	29.15-7.19i	29.22-7.22i	400.54-60.76i	399.51-61.35i	399.96-61.45i	399.3-61.09i	399.55-61.14i	399.17-61.13i	399.27-61.41i	399.57-61.02i	399.46-61.26i	398.9-61.3i
29.6-7.33i	29.48-7.45i	29.54-7.43i	29.4-7.6i	29.44-7.51i	29.45-7.54i	29.46-7.45i	29.46-7.65i	29.41-7.54i	29.43-7.56i	29.46-7.61i	29.33-7.55i	29.34-7.49i	29.39-7.66i	29.56-7.58i	29.45-7.61i	29.4-7.61i	29.45-7.55i	29.75-7.49i	29.2-7.65i	29.42-7.24i	29.23-7.25i	29.2-7.24i	29.19-7.3i	29.23-7i	29.2-7.24i	29.21-7.21i	29.16-7.33i	29.36-7.2i	29.22-7.27i	29.19-7.21i	29.26-7.25i	29.02-7.23i	29.22-7.28i	29.34-7.14i	29.21-7.29i	29.19-7.22i	29.25-7.3i	29.27-7.17i	29.2-7.27i	399.21-61.4i	399.19-61.32i	399.18-61.35i	399.2-61.33i	399.21-61.29i	399.14-61.44i	399.15-61.39i	399.31-61.28i	399.15-61.34i	399.16-61.27i
29.57-7.27i	29.59-7.39i	29.39-7.5i	29.34-7.61i	29.43-7.49i	29.26-7.59i	29.38-7.52i	29.35-7.65i	29.3-7.61i	29.29-7.61i	29.39-7.56i	29.29-7.63i	29.22-7.61i	29.33-7.56i	29.37-7.55i	29.32-7.75i	29.34-7.69i	29.35-7.64i	29.86-7.52i	29.13-7.66i	29.26-7.07i	29.08-7.31i	29.02-7.26i	29.25-7.48i	29.15-7.19i	29.04-7.38i	29.1-7.26i	28.94-7.37i	29.13-7.26i	29.02-7.31i	29.12-7.23i	29.11-7.28i	29.05-7.36i	29.13-7.29i	29.02-7.22i	29.17-7.3i	29.16-7.32i	29.06-7.27i	29.1-7.27i	29.14-7.35i	398.87-61.71i	398.87-61.62i	399-61.74i	398.8-61.87i	398.85-61.77i	399-61.62i	398.9-61.71i	398.9-61.63i	398.92-61.66i	398.91-61.71i
29.44-7.32i	29.43-7.48i	29.36-7.51i	29.22-7.58i	29.32-7.6i	29.22-7.53i	29.32-7.47i	29.3-7.69i	29.3-7.55i	29.24-7.72i	29.25-7.5i	29.26-7.62i	29.17-7.59i	29.31-7.74i	29.33-7.77i	29.23-7.67i	29.28-7.64i	29.26-7.65i	30-7.66i	29.1-7.71i	29.36-6.99i	29.03-7.34i	29.14-7.32i	29.13-7.37i	29.11-7.43i	29.09-7.35i	29.01-7.35i	29.01-7.38i	29.11-7.24i	29.07-7.36i	29.1-7.16i	29.03-7.36i	29.11-7.24i	29.01-7.26i	29.01-7.37i	29.07-7.32i	29.03-7.34i	29.05-7.36i	29.18-7.3i	29.09-7.39i	398.59-62.13i	398.5-62.01i	398.57-62.44i	398.62-62.17i	398.48-62.26i	398.6-62.02i	398.58-62.1i	398.63-62.03i	398.37-61.95i	398.56-62.12i
29.48-7.39i	29.34-7.5i	29.19-7.6i	29.22-7.67i	29.25-7.55i	29.1-7.62i	29.26-7.52i	29.2-7.71i	29.21-7.73i	29.14-7.72i	29.08-7.69i	29.23-7.67i	29.16-7.71i	29.11-7.7i	29.09-7.7i	29.14-7.72i	29.08-7.68i	29.22-7.75i	29.67-7.55i	28.96-7.74i	29.13-7.15i	28.93-7.38i	28.94-7.31i	28.97-7.37i	28.97-7.3i	28.87-7.36i	29-7.34i	28.92-7.45i	28.98-7.39i	28.99-7.38i	28.99-7.27i	29.06-7.38i	28.92-7.29i	28.99-7.35i	28.93-7.44i	28.96-7.34i	29.01-7.2i	28.95-7.3i	28.91-7.33i	28.87-7.44i	398.34-62.45i	398.13-62.26i	398.3-62.5i	398.29-62.29i	398.37-62.51i	398.18-62.36i	398.28-62.49i	398.27-62.54i	398.38-62.48i	398.27-62.52i
29.3-7.44i	29.2-7.53i	29.1-7.63i	29.08-7.69i	29.15-7.6i	29.06-7.66i	29.09-7.54i	29.11-7.8i	29.07-7.71i	29.04-7.78i	29.09-7.85i	29.06-7.77i	29.09-7.45i	29.05-7.84i	29-7.78i	29-7.78i	29.07-7.86i	29.1-7.82i	29.62-7.74i	28.84-7.81i	29.08-7.05i	28.81-7.4i	29-7.22i	28.91-7.4i	29.05-7.2i	28.87-7.41i	29.07-7.4i	28.87-7.38i	29.06-7.36i	28.85-7.4i	28.83-7.42i	28.84-7.48i	29.15-7.43i	28.81-7.42i	28.73-7.26i	28.93-7.4i	28.84-7.27i	28.87-7.45i	28.94-7.43i	28.86-7.44i	398.07-62.67i	397.94-62.77i	397.96-62.87i	398.01-62.86i	398-62.74i	397.88-62.93i	397.96-62.99i	397.95-62.91i	397.89-62.9i	398.13-62.88i
29.23-7.5i	29.12-7.59i	29.01-7.66i	28.9-7.8i	29.01-7.69i	29.01-7.61i	29.03-7.68i	28.99-7.84i	28.89-7.82i	28.88-7.81i	28.98-7.79i	28.95-7.79i	28.9-7.82i	29.04-7.8i	28.96-7.8i	28.94-7.9i	28.94-7.86i	28.97-7.94i	29.49-7.74i	28.77-7.88i	28.95-7.28i	28.8-7.48i	28.74-7.43i	28.77-7.55i	28.73-7.43i	28.69-7.49i	28.73-7.45i	28.67-7.5i	28.74-7.41i	28.76-7.47i	28.79-7.44i	28.75-7.51i	28.78-7.4i	28.68-7.4i	28.67-7.45i	28.79-7.41i	28.71-7.41i	28.66-7.46i	28.76-7.46i	28.75-7.46i	397.75-63.26i	397.76-63.25i	397.73-63.33i	397.64-63.23i	397.64-63.16i	397.68-63.2i	397.67-63.32i	397.66-63.26i	397.63-63.21i	397.56-63.3i
29.07-7.56i	29.05-7.69i	28.87-7.67i	28.97-7.78i	28.95-7.74i	28.83-7.79i	29.04-7.68i	28.94-7.87i	28.95-7.8i	28.82-7.85i	28.84-7.72i	28.9-7.87i	28.94-7.89i	28.95-7.88i	28.97-7.88i	28.84-7.91i	28.84-7.75i	28.89-7.99i	29.48-7.78i	28.78-7.93i	29.05-7.21i	28.71-7.53i	28.7-7.51i	28.73-7.54i	28.68-7.51i	28.65-7.49i	28.65-7.44i	28.64-7.5i	28.65-7.39i	28.73-7.56i	28.76-7.39i	28.69-7.47i	28.69-7.48i	28.6-7.49i	28.64-7.52i	28.78-7.54i	28.67-7.42i	28.64-7.48i	28.69-7.45i	28.74-7.53i	397.43-63.69i	397.29-63.7i	397.25-63.71i	397.28-63.6i	397.47-63.73i	397.17-63.64i	397.23-63.78i	397.22-63.78i	397.33-63.96i	397.22-63.78i
29.05-7.57i	28.98-7.66i	28.84-7.82i	28.82-7.79i	28.84-7.79i	28.78-7.8i	28.92-7.76i	28.83-7.91i	28.8-7.84i	28.76-7.9i	28.83-7.86i	28.82-7.94i	28.76-7.88i	28.85-7.98i	28.8-7.87i	28.77-7.98i	28.82-7.86i	28.85-7.96i	29.29-7.78i	28.59-7.95i	28.79-7.32i	28.58-7.46i	28.61-7.54i	28.58-7.59i	28.61-7.5i	28.58-7.51i	28.6-7.47i	28.52-7.6i	28.59-7.5i	28.57-7.5i	28.58-7.51i	28.57-7.58i	28.56-7.5i	28.55-7.52i	28.55-7.52i	28.56-7.51i	28.61-7.47i	28.53-7.5i	28.56-7.41i	28.57-7.56i	397-64.16i	396.89-64.3i	397.08-64.2i	397.02-64.26i	397.12-64.3i	396.9-63.93i	397.03-64.37i	397.19-64.47i	397-64.2i	396.66-64.4i
28.92-7.62i	28.75-7.77i	28.85-7.8i	28.75-7.87i	28.78-7.78i	28.76-7.88i	28.77-7.84i	28.75-8i	28.82-7.96i	28.69-7.92i	28.73-7.93i	28.8-7.93i	28.72-7.88i	28.69-7.96i	28.79-7.94i	28.78-7.95i	28.74-7.93i	28.69-8.08i	29.28-7.88i	28.56-7.95i	28.72-7.36i	28.49-7.63i	28.54-7.57i	28.53-7.65i	28.53-7.54i	28.51-7.67i	28.51-7.52i	28.44-7.63i	28.5-7.49i	28.55-7.59i	28.44-7.45i	28.53-7.61i	28.48-7.49i	28.56-7.58i	28.53-7.58i	28.56-7.6i	28.53-7.52i	28.53-7.59i	28.52-7.43i	28.5-7.57i	396.63-64.74i	396.58-64.73i	396.65-64.82i	396.66-64.77i	396.6-64.81i	396.54-64.83i	396.69-64.77i	396.63-64.82i	396.58-64.81i	396.55-64.79i
28.84-7.68i	28.81-7.78i	28.7-7.87i	28.67-7.97i	28.66-7.91i	28.65-7.93i	28.68-7.9i	28.69-8.11i	28.67-7.99i	28.57-8.06i	28.68-7.95i	28.66-8.09i	28.51-8i	28.64-8.16i	28.58-8.01i	28.6-8.05i	28.56-8.03i	28.58-8.02i	29.14-8.03i	28.46-8.11i	28.62-7.42i	28.38-7.63i	28.41-7.6i	28.43-7.67i	28.42-7.61i	28.45-7.69i	28.37-7.65i	28.36-7.66i	28.4-7.59i	28.44-7.57i	28.43-7.59i	28.48-7.61i	28.48-7.65i	28.45-7.7i	28.38-7.68i	28.42-7.63i	28.46-7.48i	28.35-7.6i	28.47-7.65i	28.33-7.67i	396.41-65.45i	395.8-65.56i	395.96-64.97i	395.9-65.07i	396.09-65.46i	396.08-65.6i	396.06-64.94i	395.67-65.37i	396.23-65.46i	395.85-65.41i
28.78-7.7i	28.71-7.81i	28.56-7.96i	28.53-7.98i	28.63-7.94i	28.53-7.98i	28.61-7.88i	28.53-8.14i	28.5-8.03i	28.49-8.1i	28.54-8.01i	28.51-8.07i	28.51-8.03i	28.55-8.13i	28.52-8.06i	28.47-8.11i	28.52-8.05i	28.58-8.12i	29-8.01i	28.34-8.16i	28.6-7.42i	28.26-7.7i	28.31-7.64i	28.39-7.74i	28.32-7.64i	28.34-7.7i	28.33-7.61i	28.27-7.7i	28.29-7.66i	28.35-7.72i	28.28-7.67i	28.33-7.71i	28.28-7.61i	28.36-7.65i	28.25-7.7i	28.33-7.67i	28.29-7.63i	28.32-7.65i	28.34-7.59i	28.3-7.69i	395.89-65.95i	395.99-66.1i	395.98-66i	395.84-65.87i	395.92-66.07i	395.79-65.95i	395.98-66.13i	396-66.02i	396.01-65.88i	395.86-66.03i
28.72-7.71i	28.6-7.93i	28.45-7.83i	28.43-8.11i	28.51-7.98i	28.41-8.02i	28.51-7.94i	28.5-8.16i	28.41-8.05i	28.4-8.14i	28.41-7.94i	28.4-8.14i	28.51-8.07i	28.48-8.23i	28.39-8.04i	28.4-8.17i	28.42-8.16i	28.43-8.15i	28.94-8.09i	28.26-8.15i	28.52-7.51i	28.16-7.76i	28.23-7.69i	28.2-7.83i	28.23-7.72i	28.19-7.78i	28.24-7.64i	28.16-7.77i	28.22-7.6i	28.19-7.75i	28.24-7.71i	28.2-7.72i	28.14-7.66i	28.19-7.74i	28.16-7.58i	28.25-7.73i	28.2-7.65i	28.14-7.79i	28.37-7.65i	28.21-7.73i	395.66-66.44i	395.5-66.48i	395.61-66.46i	395.5-66.62i	395.48-66.52i	395.49-66.62i	395.63-66.5i	395.49-66.57i	395.48-66.54i	395.55-66.6i
28.65-7.79i	28.58-7.89i	28.44-8i	28.34-8.16i	28.45-8.08i	28.36-8.08i	28.46-8.03i	28.42-8.18i	28.32-8.14i	28.34-8.16i	28.35-8.09i	28.38-8.16i	28.35-8.17i	28.37-8.19i	28.27-8.13i	28.51-8.16i	28.45-8.19i	28.4-8.4i	28.94-8.11i	28.17-8.21i	28.39-7.5i	28.14-7.76i	28.17-7.7i	28.17-7.79i	28.2-7.71i	28.18-7.76i	28.1-7.78i	27.98-7.88i	28.14-7.68i	28.08-7.69i	28.1-7.71i	28.21-7.69i	28.12-7.69i	28.15-7.78i	28.15-7.69i	28.15-7.78i	28.14-7.69i	28.11-7.82i	28.22-7.75i	28.24-7.82i	395.16-67.07i	395.2-67.3i	395.21-67.24i	395.09-67.22i	395.06-67.21i	395.18-67.27i	395.21-67.36i	394.99-67.25i	395.05-67.22i	394.96-67.29i
[truncated: 290 more columns]
