# Supplementary material for: Detection and Classification of Measurement Errors in Bioimpedance Spectroscopy
Source: PLoS One. 2016 Jun 30;11(6):e0156522. doi: 10.1371/journal.pone.0156522 (PMC4928898; doi:10.1371/journal.pone.0156522)
Supplement: S3 File — (CSV) [file pone.0156522.s003.csv]

259.86-10.92i	260.39-10.87i	259.79-10.46i	260.35-10.76i	259.82-10.88i	260.07-10.92i	260.13-10.54i	259.89-10.81i	259.73-10.64i	259.78-10.74i	259.79-10.46i	260.12-10.37i	260.06-10.9i	260.28-10.56i	259.99-10.85i	259.47-10.65i	259.93-10.83i	259.89-10.6i	259.8-10.06i	259.94-10.34i	259.62-10.59i	259.97-10.68i	259.86-10.74i	260.05-10.95i	259.57-10.18i	259.94-10.71i	260.14-10.7i	260.15-10.53i	259.78-10.59i	260.07-11.03i	226.58-10.55i	226.35-10.94i	226.87-10.47i	226.86-10.7i	226.16-10.19i	226.26-10.61i	226.58-10.48i	226.5-10.23i	226.33-10.61i	226.96-10.49i	226.36-10.35i	226.74-10.67i	226.81-10.22i	226.42-10.76i	226.86-10.63i	226.49-10.82i	226.45-10.11i	226.55-10.55i	226.29-10.45i	226.43-10.71i
259.85-10.84i	260.01-10.88i	259.86-10.84i	260.08-10.87i	259.74-10.72i	259.72-10.83i	259.72-10.98i	259.41-10.99i	259.36-10.77i	259.45-10.84i	259.63-10.84i	259.74-10.76i	259.96-10.88i	260.08-10.81i	259.83-10.79i	259.31-10.82i	259.83-10.72i	259.94-10.86i	259.85-10.9i	259.57-10.85i	259.38-10.8i	259.84-10.94i	259.84-10.74i	259.94-10.9i	259.8-10.81i	259.98-10.79i	259.85-10.9i	259.84-10.84i	259.76-10.8i	260.14-10.85i	226.5-10.8i	226.31-10.97i	226.48-10.93i	226.7-10.91i	226.67-10.8i	226.41-10.93i	226.45-10.93i	226.53-10.83i	226.59-11.06i	226.34-10.97i	226.51-10.88i	226.63-10.78i	226.55-10.87i	226.4-10.98i	226.46-10.89i	226.49-10.92i	226.51-10.92i	226.38-10.85i	226.15-10.87i	226.28-10.91i
259.92-10.93i	259.99-10.95i	259.84-10.92i	259.99-10.95i	259.67-11.02i	259.69-10.92i	259.61-11.02i	259.31-10.91i	259.39-10.97i	259.36-10.91i	259.6-10.94i	259.63-10.97i	259.91-11.07i	260.13-10.97i	259.84-10.93i	259.36-10.97i	259.76-10.97i	259.79-11.06i	259.81-10.96i	259.47-10.92i	259.33-10.84i	259.8-11.02i	259.86-10.93i	259.86-11.05i	259.78-11.02i	259.93-11.14i	259.65-11.01i	259.79-10.92i	259.69-10.9i	260.02-11.03i	226.47-10.97i	226.4-11.14i	226.42-10.81i	226.33-11i	226.27-11.06i	226.66-10.99i	226.37-10.96i	226.55-10.95i	226.51-10.96i	226.44-11.01i	226.42-11.07i	226.49-11.11i	226.36-11.03i	226.35-11.09i	226.42-10.98i	226.45-10.88i	226.23-10.96i	226.17-11.02i	226.12-11i	226.32-10.99i
259.44-10.9i	259.67-11.21i	259.49-11.08i	259.72-11.13i	259.9-10.92i	259.33-11.09i	259.73-11.07i	258.95-11.24i	259.51-10.84i	259.57-11.06i	259.43-10.7i	259.59-11.07i	259.87-11.36i	260.18-10.83i	259.95-10.78i	259.2-10.67i	259.66-10.84i	259.77-11.12i	259.57-11.05i	259.46-10.9i	259.33-10.77i	259.64-10.69i	259.83-11.06i	259.83-11.39i	259.53-11.06i	259.85-10.76i	259.71-11.17i	260.08-10.88i	259.52-11.14i	259.96-11.44i	226.52-10.87i	226.38-11.29i	226.28-10.8i	226.85-10.98i	226.19-11.24i	226.18-11.13i	226.12-10.97i	226.47-11.01i	226.27-11.26i	226.49-11.01i	226.38-11.28i	226.42-10.91i	226.28-10.97i	226.31-10.87i	226.33-11.12i	225.99-10.84i	226.15-11.22i	226.3-10.98i	225.91-10.96i	225.99-11.15i
259.71-11.06i	259.69-11.32i	259.37-10.98i	259.75-11.48i	259.53-11.43i	259.37-11.45i	259.29-11.51i	259.06-11.24i	259.38-11.36i	259.23-10.98i	259.5-11.08i	259.23-11.21i	259.44-11.28i	259.65-11.09i	259.76-11.43i	258.82-11.22i	259.75-11.49i	259.78-11.58i	259.5-11.12i	259-11.31i	259.37-11.19i	259.27-11.4i	259.64-11.43i	259.89-11.21i	259.46-11.24i	259.21-11.22i	259.32-11.49i	259.52-11.04i	259.19-11.13i	259.99-11.54i	226.37-11.2i	226.51-11.15i	226.37-11.17i	226.1-10.96i	226.02-11.25i	226.05-11.58i	225.96-10.81i	225.97-11.69i	226.05-11.26i	225.97-11.2i	225.98-11.31i	226.04-11.03i	226.23-11.22i	225.82-11.25i	226-11.56i	225.7-11.5i	226.03-11.28i	225.83-11.34i	225.86-11.07i	225.73-11.46i
259.48-11.42i	259.55-11.41i	259.42-11.41i	259.55-11.36i	259.18-11.43i	259.25-11.45i	259.31-11.37i	258.79-11.33i	258.96-11.49i	259.08-11.43i	259.18-11.39i	259.12-11.39i	259.52-11.45i	259.7-11.53i	259.38-11.36i	259-11.3i	259.27-11.48i	259.45-11.46i	259.44-11.29i	259.11-11.39i	258.93-11.43i	259.41-11.45i	259.3-11.43i	259.46-11.45i	259.27-11.35i	259.48-11.38i	259.21-11.37i	259.34-11.38i	259.27-11.51i	259.51-11.42i	225.97-11.54i	226.01-11.37i	225.97-11.47i	226.01-11.39i	225.95-11.35i	226.07-11.39i	226.09-11.47i	226.17-11.4i	226.16-11.25i	225.98-11.4i	226.09-11.41i	225.93-11.49i	226.02-11.41i	225.91-11.28i	225.95-11.36i	226-11.43i	226-11.43i	225.93-11.39i	225.91-11.4i	225.77-11.37i
259.3-11.63i	259.36-11.56i	259.34-11.59i	259.36-11.67i	259.1-11.56i	259.07-11.68i	259.17-11.55i	258.77-11.54i	258.84-11.59i	258.74-11.54i	259.01-11.62i	259-11.56i	259.26-11.58i	259.58-11.59i	259.23-11.58i	258.79-11.59i	259.22-11.6i	259.48-11.67i	259.23-11.53i	258.98-11.63i	258.83-11.45i	259.27-11.65i	259.01-11.58i	259.26-11.58i	259.19-11.65i	259.41-11.62i	259.12-11.63i	259.34-11.53i	259.11-11.58i	259.41-11.58i	225.82-11.58i	225.91-11.5i	225.96-11.73i	226.01-11.65i	225.94-11.62i	225.77-11.53i	225.7-11.54i	226.01-11.67i	225.93-11.58i	225.98-11.67i	225.78-11.67i	225.94-11.62i	225.84-11.58i	225.74-11.49i	225.89-11.63i	225.77-11.75i	225.84-11.77i	225.8-11.48i	225.61-11.68i	225.67-11.62i
259.15-11.69i	259.26-11.76i	259.21-11.71i	259.31-11.72i	258.99-11.6i	258.97-11.72i	258.96-11.74i	258.67-11.71i	258.61-11.65i	258.74-11.74i	258.88-11.68i	258.88-11.64i	259.23-11.67i	259.51-11.69i	259.07-11.69i	258.76-11.67i	259.02-11.68i	259.29-11.69i	259.07-11.71i	258.99-11.66i	258.77-11.69i	259.15-11.7i	259.02-11.67i	259.2-11.75i	259.08-11.66i	259.32-11.75i	259.03-11.72i	259.17-11.86i	259.05-11.69i	259.3-11.62i	225.7-11.72i	225.61-11.68i	225.73-11.69i	225.78-11.52i	225.65-11.93i	225.76-11.8i	225.75-11.68i	225.9-11.68i	225.83-11.79i	225.7-11.89i	225.77-11.78i	225.78-11.73i	225.74-11.69i	225.8-11.71i	225.74-11.87i	225.7-11.81i	225.64-11.83i	225.59-11.63i	225.52-11.74i	225.39-11.7i
259.02-11.87i	259.01-11.9i	259.02-11.85i	259.21-12.02i	258.79-11.84i	258.82-11.95i	258.91-11.84i	258.39-11.75i	258.61-11.82i	258.55-11.76i	258.78-11.82i	258.75-11.87i	259.09-11.79i	259.27-11.88i	259-11.87i	258.68-11.87i	258.86-11.88i	259.11-11.97i	258.94-11.94i	258.65-11.93i	258.48-11.76i	258.83-11.85i	258.84-11.93i	259.01-11.92i	258.89-11.93i	259.05-11.95i	258.85-11.81i	258.96-11.85i	258.9-11.96i	259.19-12.01i	225.59-11.86i	225.42-11.81i	225.57-11.76i	225.65-11.99i	225.46-11.88i	225.44-11.86i	225.45-11.93i	225.59-11.93i	225.65-12.02i	225.42-11.73i	225.58-11.89i	225.69-12.04i	225.58-11.9i	225.34-11.85i	225.35-11.98i	225.51-12.02i	225.39-11.89i	225.4-11.97i	225.47-11.88i	225.42-12.02i
258.93-12.05i	258.83-12.07i	258.82-12.04i	258.86-12.01i	258.68-12.18i	258.56-12.02i	258.63-11.88i	258.31-12.02i	258.25-12.06i	258.45-11.86i	258.57-11.96i	258.51-12.04i	258.79-12i	259.13-12.14i	258.78-12.07i	258.43-11.96i	258.77-11.96i	258.81-12.17i	258.86-12.09i	258.51-12i	258.48-12.06i	258.73-12.06i	258.8-12.11i	258.83-12.08i	258.81-12.05i	258.88-12.12i	258.58-12.09i	258.84-12.05i	258.71-12.13i	259.05-12.05i	225.43-11.88i	225.49-12.04i	225.43-12.12i	225.5-12.02i	225.45-12.18i	225.36-12.05i	225.27-12.08i	225.47-12.24i	225.34-12.04i	225.36-12.21i	225.45-11.99i	225.4-12.01i	225.42-12.08i	225.27-12.15i	225.28-12.02i	225.45-12.03i	225.28-12.13i	225.19-12.13i	225.19-12.19i	225.08-11.95i
259.03-12.23i	258.9-12.15i	258.81-11.97i	259.05-12.09i	258.63-12.36i	258.81-12.16i	258.47-12.24i	258.26-12.1i	258.51-12.25i	258.51-12.17i	258.6-12.29i	258.56-12.31i	258.8-11.86i	258.84-12.2i	258.89-12.35i	258.31-12.32i	258.74-12.44i	259.13-12.29i	258.77-11.99i	258.82-12.39i	258.6-12.34i	258.78-12.33i	258.64-12.34i	258.91-11.81i	258.78-12.1i	258.74-12.21i	258.44-12.39i	258.53-12.02i	258.6-11.85i	258.73-12.23i	225.26-12.21i	225.25-11.83i	225.73-12.19i	225.36-12.03i	225.39-12.19i	225.63-12.13i	225.57-11.83i	225.73-12.28i	225.38-12.19i	225.39-12.51i	225.49-12.18i	225.12-12.3i	225.28-12.37i	225.27-12.38i	225.19-12.42i	225.39-12.32i	225.55-12.22i	225.19-12.44i	225.45-11.94i	225.22-12.32i
258.67-12.42i	258.53-12.38i	258.99-12.2i	258.67-12.24i	258.39-12.29i	258.54-12.1i	258.2-12.17i	257.99-12.28i	258.03-12.44i	258.23-12.02i	258.2-12.44i	258.62-12.15i	258.96-12.17i	258.96-12.42i	258.49-12.52i	258.38-12.14i	258.34-12.26i	258.73-12.14i	258.75-12.32i	258.61-12.17i	258.2-12.44i	258.64-12.2i	258.43-12.24i	258.38-12.15i	258.69-12.45i	258.76-12.38i	258.25-12.2i	258.51-12.56i	258.84-12.14i	258.89-12.35i	225.22-12.19i	224.9-12.07i	225.33-12.48i	225.29-12.5i	225.07-12.48i	225.39-12.09i	225.49-12.5i	225.53-12.01i	225.32-12.32i	225.35-12.16i	225.23-12.37i	225.39-12.27i	224.93-12.33i	225.23-12.33i	225-12.08i	225.32-12.31i	225.03-12.62i	225.22-12.27i	225.08-12.6i	224.91-12.26i
258.65-12.35i	258.68-12.69i	258.64-12.73i	258.48-12.66i	258.42-12.36i	258.21-12.62i	258.38-12.07i	258.22-12.55i	257.84-12.37i	257.88-12.42i	258.23-12.36i	258.13-12.1i	258.71-12.66i	258.66-12.33i	258.53-12.47i	258.01-12.48i	258.42-12.36i	258.32-12.43i	258.35-12.57i	258.08-12.2i	258.02-12.39i	258.38-12.51i	258.5-12.54i	258.39-12.61i	258.17-12.56i	258.56-12.38i	258.41-12.18i	258.67-12.62i	258.48-12.73i	258.69-12.44i	225.1-12.46i	225.14-12.52i	225.01-12.37i	225.29-12.48i	224.76-12.44i	224.67-12.6i	225-12.69i	224.92-12.39i	224.82-12.76i	224.89-12.22i	224.82-12.75i	224.94-12.55i	225.04-12.22i	224.84-12.64i	225.17-12.34i	224.95-12.64i	224.68-12.37i	224.81-12.15i	224.81-12.59i	224.74-12.74i
258.27-12.62i	258.41-12.68i	258.36-12.68i	258.43-12.62i	258.12-12.63i	258.16-12.63i	258.24-12.69i	257.77-12.59i	257.74-12.56i	257.69-12.64i	258.05-12.69i	258.04-12.53i	258.37-12.66i	258.43-12.73i	258.28-12.63i	257.72-12.61i	258.22-12.68i	258.36-12.62i	258.23-12.57i	257.99-12.62i	257.91-12.57i	258.18-12.7i	258.24-12.64i	258.36-12.74i	258.33-12.64i	258.4-12.71i	258.11-12.7i	258.33-12.71i	258.04-12.68i	258.39-12.81i	224.69-12.62i	224.74-12.65i	224.84-12.64i	224.89-12.6i	224.73-12.78i	224.92-12.6i	224.83-12.74i	225.11-12.81i	224.81-12.72i	224.75-12.76i	224.95-12.65i	224.76-12.77i	224.92-12.68i	224.79-12.8i	224.8-12.66i	224.8-12.71i	224.78-12.8i	224.66-12.66i	224.55-12.69i	224.57-12.63i
258.03-12.6i	257.93-12.78i	258.39-12.72i	258.17-12.52i	257.83-12.63i	258.07-12.51i	257.88-12.71i	257.41-12.73i	257.39-12.63i	257.5-12.5i	257.62-12.67i	257.89-12.71i	258.32-12.71i	258.49-12.62i	257.87-12.46i	257.68-12.42i	257.92-12.51i	258.22-12.73i	258.31-12.89i	257.93-12.65i	257.56-12.73i	258.25-12.62i	258.11-12.37i	257.99-13.03i	258.41-12.87i	258.54-12.74i	257.94-12.84i	258.36-13.01i	257.86-12.91i	258.59-12.76i	224.67-12.49i	224.62-12.91i	224.7-12.85i	225.09-12.8i	224.77-12.84i	224.63-12.65i	224.68-12.91i	224.85-12.68i	224.99-13.03i	224.82-12.84i	224.99-12.65i	224.9-12.35i	224.59-12.88i	224.94-12.34i	224.66-12.61i	224.75-12.42i	224.56-12.91i	224.71-12.79i	224.55-12.97i	224.23-12.57i
257.98-13i	257.98-13.07i	257.95-12.95i	257.92-13.06i	257.86-13i	257.7-12.97i	257.79-12.99i	257.4-12.89i	257.44-12.94i	257.49-12.99i	257.69-12.93i	257.52-12.91i	258.06-12.98i	258.19-12.92i	258.07-13.04i	257.54-13.1i	257.9-13.07i	258.01-13.03i	257.97-12.9i	257.61-12.97i	257.52-13.02i	257.86-12.97i	257.84-13.01i	258.02-13.02i	257.87-13.03i	258.07-13i	257.88-12.9i	257.96-13.04i	257.79-12.96i	258.19-12.94i	224.48-13.02i	224.57-12.88i	224.67-12.87i	224.57-12.91i	224.35-13.05i	224.48-12.97i	224.46-13.06i	224.49-13.02i	224.54-13.05i	224.4-13.02i	224.52-13.11i	224.51-12.96i	224.37-12.93i	224.5-12.96i	224.37-13.14i	224.39-12.89i	224.44-12.9i	224.37-13.01i	224.38-12.95i	224.37-13.04i
257.68-13.28i	257.75-13.05i	257.94-12.83i	258.13-13.13i	257.65-13.32i	257.87-13.11i	257.66-13.09i	257.29-13.09i	257.51-13.22i	257.42-13.07i	257.71-13.21i	257.8-13.24i	257.78-12.84i	258.08-13.35i	257.84-13.29i	257.47-13.02i	257.72-13.33i	258.2-13.05i	257.96-13.08i	257.79-13.12i	257.5-13.28i	257.91-13.21i	257.67-13.21i	257.85-12.83i	257.81-13i	257.79-13.34i	257.63-13.21i	257.57-13.11i	257.94-13.01i	258.07-13.32i	224.19-13.22i	224.3-12.82i	224.72-13.22i	224.34-13.35i	224.59-13.21i	224.5-13.1i	224.49-12.97i	224.73-13.13i	224.52-13.06i	224.38-13.3i	224.47-13.15i	224.71-13.11i	224.16-13.37i	224.5-13.2i	224.15-12.98i	224.25-13.22i	224.36-13.32i	224.52-13.16i	224.45-13.22i	224.07-13.22i
257.69-13.32i	257.75-13.37i	257.67-13.35i	257.87-13.33i	257.49-13.36i	257.49-13.31i	257.51-13.36i	257.15-13.28i	257.11-13.35i	257.1-13.26i	257.38-13.19i	257.33-13.18i	257.68-13.27i	258-13.22i	257.61-13.35i	257.31-13.3i	257.53-13.3i	257.74-13.26i	257.59-13.26i	257.4-13.25i	257.24-13.29i	257.59-13.25i	257.52-13.27i	257.77-13.32i	257.61-13.24i	257.64-13.39i	257.55-13.21i	257.64-13.23i	257.45-13.32i	257.8-13.34i	224.13-13.38i	224.34-13.35i	224.36-13.4i	224.23-13.32i	224.1-13.24i	224.21-13.28i	224.18-13.27i	224.29-13.34i	224.18-13.28i	224.19-13.22i	224.25-13.38i	224.05-13.31i	224.09-13.27i	224.18-13.27i	224.23-13.39i	224.07-13.3i	224.09-13.32i	224.06-13.23i	223.89-13.3i	223.92-13.36i
257.54-13.58i	257.48-13.19i	257.43-13.57i	257.85-13.37i	257.11-13.57i	257.61-13.45i	257.6-13.49i	257.02-13.25i	257.04-13.53i	257.19-13.39i	257.3-13.45i	257.1-13.43i	257.44-13.63i	257.84-13.62i	257.56-13.55i	257.44-13.3i	257.47-13.57i	257.57-13.59i	257.5-13.17i	257.33-13.62i	257.24-13.38i	257.65-13.54i	257.31-13.6i	257.64-13.35i	257.32-13.28i	257.53-13.59i	257.47-13.58i	257.32-13.57i	257.42-13.34i	257.76-13.7i	223.79-13.48i	224.09-13.38i	224.24-13.42i	224-13.5i	224.09-13.11i	224.08-13.63i	223.84-13.37i	224.14-13.62i	224.11-13.34i	223.81-13.42i	224.04-13.19i	224.24-13.51i	224.13-13.6i	224.27-13.64i	223.9-13.67i	224.17-13.4i	224.21-13.37i	223.94-13.35i	223.94-13.37i	223.92-13.17i
257.38-13.73i	257.34-13.64i	257.34-13.62i	257.32-13.6i	257.18-13.68i	257.16-13.6i	257.17-13.76i	256.71-13.61i	256.69-13.59i	256.74-13.56i	256.99-13.6i	256.94-13.61i	257.36-13.66i	257.43-13.64i	257.23-13.58i	256.99-13.5i	257.3-13.65i	257.29-13.68i	257.2-13.67i	256.91-13.56i	256.92-13.62i	257.31-13.66i	257.14-13.73i	257.29-13.76i	257.14-13.61i	257.4-13.65i	257.11-13.65i	257.19-13.65i	257.05-13.65i	257.45-13.73i	223.8-13.64i	223.77-13.76i	223.89-13.85i	223.99-13.95i	223.79-13.74i	223.66-13.7i	223.73-13.46i	223.61-13.72i	223.82-13.62i	223.77-13.75i	223.83-13.68i	223.9-13.63i	223.61-13.69i	223.77-13.62i	223.81-13.6i	223.8-13.74i	223.62-13.69i	223.7-13.69i	223.61-13.58i	223.56-13.62i
257.49-13.96i	257.29-13.77i	257.1-13.6i	257.4-13.89i	257.18-13.8i	256.95-13.98i	257.18-13.86i	256.71-13.7i	256.86-13.67i	256.66-13.8i	257.08-13.54i	256.78-13.85i	257.08-14.01i	257.15-13.9i	257.41-13.95i	256.87-13.97i	257.31-13.66i	257.43-13.96i	257.15-13.74i	256.82-14.01i	256.99-13.57i	257.02-13.99i	257.3-13.96i	257.46-13.52i	256.99-13.84i	257-13.59i	257.1-13.92i	257.08-13.72i	257.06-13.61i	257.17-13.83i	223.56-13.94i	224-13.58i	223.83-13.61i	223.66-13.77i	223.69-13.79i	223.86-13.93i	223.44-13.71i	223.75-14.03i	223.74-13.61i	223.48-13.85i	223.78-13.85i	223.75-14.12i	223.67-13.97i	223.67-13.97i	223.57-13.97i	223.55-14i	223.76-13.87i	223.64-13.56i	223.49-13.56i	223.42-13.91i
257.03-14i	256.97-14i	257.09-14i	257.06-14.03i	256.88-13.99i	256.84-13.95i	256.82-13.94i	256.49-13.9i	256.55-13.94i	256.42-13.9i	256.67-13.92i	256.75-13.93i	257.01-14.05i	257.24-14i	256.94-14.03i	256.59-13.94i	256.95-14i	257.06-13.97i	256.91-13.95i	256.71-13.96i	256.61-14.11i	256.92-14.12i	256.89-14.02i	257.14-13.97i	256.86-13.92i	257.01-13.96i	256.9-13.99i	256.91-14.05i	256.79-13.98i	257.12-14i	223.54-13.98i	223.59-13.97i	223.63-14.06i	223.55-13.85i	223.55-14.06i	223.67-13.96i	223.47-14.03i	223.63-14.01i	223.4-13.9i	223.62-14.04i	223.53-14i	223.67-13.78i	223.51-13.93i	223.42-13.99i	223.53-14.06i	223.46-14.05i	223.5-13.91i	223.47-13.83i	223.36-13.89i	223.28-14.02i
257.09-14.19i	256.93-13.93i	256.9-13.95i	257.17-13.95i	256.78-14.15i	256.72-14.31i	256.9-14.13i	256.39-13.87i	256.48-14.01i	256.31-14.19i	256.51-13.98i	256.56-13.89i	256.94-14.38i	256.88-14.13i	256.98-14.2i	256.59-14.07i	256.78-14.08i	256.89-14.34i	256.63-13.88i	256.31-14.03i	256.48-14.02i	256.74-14.3i	256.89-14.12i	257.07-14.1i	256.64-14.17i	256.87-14.31i	257.02-14.01i	256.68-14.16i	256.56-14i	256.85-14.09i	223.46-14.2i	223.43-14.13i	223.31-14.09i	223.41-14.02i	223.26-14.12i	223.21-14.09i	223.26-14.05i	223.26-14.1i	223.18-13.97i	223.17-13.85i	223.2-14.01i	223.32-14.28i	223.63-14.05i	223.32-14.35i	223.48-14.13i	223.41-14.34i	223.38-13.8i	223.27-14i	223.22-13.92i	223.57-14.01i
256.78-14.26i	256.64-14.32i	256.64-14.3i	256.77-14.26i	256.43-14.33i	256.52-14.32i	256.53-14.4i	256.15-14.31i	256.05-14.28i	255.98-14.25i	256.39-14.27i	256.47-14.25i	256.8-14.44i	256.88-14.32i	256.62-14.33i	256.27-14.28i	256.5-14.32i	256.64-14.39i	256.62-14.3i	256.26-14.35i	256.19-14.22i	256.57-14.4i	256.62-14.32i	256.66-14.36i	256.6-14.33i	256.67-14.38i	256.59-14.27i	256.6-14.33i	256.52-14.32i	256.75-14.37i	223.15-14.35i	223.15-14.23i	223.12-14.18i	223.14-14.08i	222.98-14.32i	223.07-14.27i	223.07-14.3i	223.03-14.36i	223.02-14.2i	223.1-14.23i	223.09-14.21i	223.24-14.39i	223.11-14.31i	223-14.47i	223.02-14.36i	222.95-14.41i	223.03-14.43i	223.09-14.35i	223.06-14.43i	222.84-14.24i
256.53-14.42i	256.39-14.56i	256.51-14.42i	256.55-14.66i	256.32-14.55i	256.39-14.43i	256.26-14.57i	255.89-14.47i	255.91-14.48i	255.87-14.43i	256.17-14.49i	256.11-14.44i	256.38-14.46i	256.7-14.45i	256.48-14.6i	256.04-14.39i	256.36-14.55i	256.61-14.62i	256.42-14.53i	256.09-14.64i	256.08-14.54i	256.49-14.59i	256.44-14.57i	256.52-14.54i	256.39-14.54i	256.52-14.53i	256.3-14.54i	256.43-14.53i	256.34-14.55i	256.64-14.53i	222.88-14.61i	222.95-14.57i	223.07-14.61i	223.06-14.61i	222.98-14.47i	223.15-14.61i	222.82-14.57i	223.05-14.61i	222.9-14.57i	222.75-14.54i	222.83-14.58i	222.91-14.46i	223.05-14.52i	222.74-14.66i	222.97-14.6i	222.88-14.54i	222.89-14.42i	223-14.44i	222.84-14.54i	222.63-14.56i
256.22-14.77i	256.29-14.9i	256.62-14.76i	256.28-14.72i	256.02-14.79i	256.02-14.74i	255.91-14.55i	255.88-14.79i	255.78-14.87i	255.8-14.57i	256.17-14.71i	256.31-14.61i	256.27-14.54i	256.51-14.65i	256.11-14.75i	256-14.63i	256.17-14.82i	256.34-14.49i	256.34-14.77i	256.18-14.57i	255.79-14.74i	256.39-14.66i	256.23-14.63i	256.15-14.78i	256.3-14.63i	256.37-14.54i	255.95-14.78i	256.19-14.59i	256.35-14.8i	256.6-14.77i	222.71-14.64i	222.68-14.46i	222.72-14.78i	222.92-14.78i	222.9-14.76i	222.83-14.35i	223.1-14.62i	223.11-14.4i	222.73-14.73i	222.97-14.66i	222.94-14.88i	222.84-14.73i	222.53-14.76i	222.58-14.64i	222.61-14.59i	222.63-14.7i	222.53-14.86i	222.77-14.83i	222.65-14.64i	222.33-14.9i
256.18-15i	256.11-14.91i	256.04-14.89i	256.21-14.83i	255.86-14.89i	256.02-14.9i	255.91-14.86i	255.65-14.79i	255.51-14.87i	255.43-14.8i	255.8-14.8i	255.81-14.81i	256.06-14.87i	256.31-14.87i	256.02-14.8i	255.73-14.82i	255.94-14.8i	256.09-15.02i	256.03-14.8i	255.6-14.85i	255.65-14.82i	255.97-14.99i	255.98-14.96i	256.16-14.83i	256.03-14.93i	256.1-14.98i	256.07-14.84i	256.03-15.03i	255.92-14.91i	256.22-14.83i	222.72-14.74i	222.66-14.95i	222.73-14.95i	222.65-15.03i	222.52-14.87i	222.67-14.85i	222.58-14.98i	222.61-14.82i	222.77-14.82i	222.47-15.01i	222.67-14.79i	222.32-14.87i	222.49-14.9i	222.56-15.07i	222.52-14.89i	222.54-14.77i	222.45-14.81i	222.71-14.89i	222.29-14.79i	222.3-15.01i
255.95-15.01i	255.82-15.04i	256.06-15.12i	256.04-15.05i	255.69-15.1i	255.75-14.99i	255.76-15.11i	255.46-14.98i	255.22-14.99i	255.2-15.1i	255.64-14.99i	255.47-14.83i	255.86-15.14i	256.09-15.12i	255.92-15.05i	255.59-14.99i	255.77-15.07i	255.87-14.97i	255.75-15.09i	255.54-15.05i	255.57-14.98i	255.84-15.09i	255.8-15.04i	255.87-15.04i	255.89-15.03i	256.01-15.03i	255.7-15.04i	255.82-15.07i	255.68-14.98i	255.97-15.06i	222.19-15.04i	222.46-15.05i	222.38-15.06i	222.54-14.97i	222.36-14.95i	222.48-14.95i	222.31-14.93i	222.4-15.08i	222.49-15.21i	222.27-14.99i	222.36-15.09i	222.38-15.03i	222.34-15.2i	222.36-15.07i	222.23-14.99i	222.24-14.89i	222.27-15.18i	222.16-15i	222.29-15.05i	222.13-15i
256.03-15.33i	255.63-15.13i	255.81-14.98i	255.85-15.12i	255.6-15.38i	255.63-15.09i	255.52-15.38i	255.2-15.1i	255.12-15.38i	255.14-15.33i	255.68-15.21i	255.32-15.31i	255.58-15.28i	256.05-15.3i	255.91-15.26i	255.41-15.16i	255.78-15.32i	255.98-15.22i	255.63-15.28i	255.44-15.32i	255.42-15.19i	255.58-15.34i	255.42-15.28i	256-15.11i	255.64-15.19i	255.72-15.29i	255.61-15.38i	255.74-15.31i	255.46-14.97i	255.58-15.33i	222.28-15.46i	222.02-14.89i	222.31-15.14i	221.89-15.07i	222.21-15.13i	222.4-15.12i	222.08-14.98i	222.29-15.35i	222.36-15.1i	222.16-15.43i	222.05-14.99i	222.33-15.45i	222.09-15.32i	222.15-15.16i	222.13-15.17i	222.15-15.4i	222.18-15.21i	221.9-15.03i	221.88-15.15i	221.83-15.15i
255.56-15.46i	255.47-15.5i	255.56-15.51i	255.64-15.47i	255.33-15.4i	255.4-15.44i	255.36-15.46i	255.1-15.44i	254.92-15.36i	255.02-15.44i	255.2-15.43i	255.16-15.44i	255.54-15.51i	255.63-15.37i	255.53-15.48i	255.04-15.45i	255.34-15.43i	255.56-15.48i	255.44-15.42i	255.21-15.46i	255.02-15.4i	255.47-15.43i	255.37-15.42i	255.58-15.56i	255.49-15.42i	255.51-15.47i	255.38-15.45i	255.52-15.42i	255.34-15.57i	255.59-15.54i	221.95-15.41i	222.09-15.28i	222.05-15.49i	222.01-15.12i	221.91-15.21i	221.98-15.35i	221.84-15.45i	221.98-15.36i	221.97-15.46i	221.97-15.52i	221.91-15.4i	222.05-15.4i	221.81-15.32i	222.02-15.3i	221.74-15.54i	221.89-15.34i	221.99-15.57i	221.83-15.48i	221.84-15.41i	221.62-15.53i
255.29-15.49i	255.27-15.62i	255.33-15.54i	255.27-15.49i	255.03-15.69i	255.1-15.7i	255.08-15.58i	254.86-15.68i	254.72-15.59i	254.57-15.65i	254.86-15.51i	254.93-15.49i	255.34-15.61i	255.32-15.66i	255.19-15.66i	254.83-15.57i	255.12-15.67i	255.37-15.66i	255.07-15.62i	254.88-15.61i	254.7-15.67i	255.17-15.63i	255.02-15.65i	255.23-15.82i	255.21-15.64i	255.33-15.72i	255.08-15.6i	255.2-15.7i	255.02-15.52i	255.38-15.74i	221.42-15.48i	221.86-15.54i	221.7-15.65i	221.61-15.54i	221.73-15.51i	221.98-15.7i	221.71-15.57i	221.71-15.5i	221.53-15.73i	221.68-15.44i	221.48-15.61i	221.83-15.65i	221.71-15.59i	221.62-15.6i	221.48-15.58i	221.72-15.68i	221.61-15.63i	221.63-15.54i	221.46-15.56i	221.38-15.57i
255.25-15.59i	255.17-15.73i	254.93-15.66i	255.24-15.91i	254.97-15.89i	255.07-15.76i	255.09-15.76i	254.76-15.81i	254.75-15.56i	254.46-15.68i	254.77-15.55i	254.85-15.91i	255.22-15.91i	255.13-15.83i	255.31-15.62i	254.73-15.94i	255.15-15.82i	255.23-15.88i	254.92-15.73i	254.73-15.89i	254.82-15.61i	254.83-15.66i	255.08-15.95i	255.26-15.92i	254.84-15.73i	255.12-15.89i	255.2-15.76i	254.91-15.82i	254.75-15.83i	255.1-15.7i	221.41-15.78i	221.71-15.67i	221.69-15.56i	221.53-15.58i	221.29-15.92i	221.88-15.87i	221.42-15.65i	221.45-16.01i	221.56-15.69i	221.27-15.84i	221.29-15.67i	221.49-15.88i	221.25-15.75i	221.36-15.85i	221.61-15.68i	221.65-15.95i	221.46-15.74i	221.44-15.48i	221.21-15.68i	221.38-15.89i
254.8-16.11i	254.82-16.2i	255.08-15.99i	254.76-16.01i	254.63-15.81i	254.84-16.16i	254.44-15.87i	254.23-16.01i	254.18-16.01i	254.34-15.84i	254.62-16.11i	254.44-15.95i	254.73-15.83i	254.99-15.85i	254.75-16.09i	254.48-15.94i	254.53-15.86i	254.82-15.88i	254.61-16.15i	254.7-15.68i	254.26-16.13i	254.91-16.06i	254.71-15.9i	254.77-15.78i	254.9-16.1i	254.9-15.82i	254.47-16i	254.81-15.96i	254.88-16.03i	255.12-16.04i	221.52-15.88i	221.14-16.1i	221.22-15.99i	221.26-16.13i	221.43-16.06i	221.26-15.9i	221.39-15.93i	221.32-15.68i	221.45-16.2i	221.33-16.05i	221.08-16.1i	221.09-15.98i	221.02-16.01i	221.28-15.93i	220.93-15.94i	220.98-15.95i	221.05-16.1i	221.26-16.2i	220.95-16.22i	220.91-16.28i
254.8-16.2i	254.76-16.16i	254.68-16.13i	254.8-16.32i	254.44-16.22i	254.54-16.25i	254.46-16.26i	254.34-16.27i	254.15-16.14i	254.17-16i	254.32-16.13i	254.4-16.19i	254.71-16.27i	254.95-16.19i	254.66-16.2i	254.4-16.33i	254.63-16.18i	254.73-16.2i	254.56-16.18i	254.41-16.02i	254.29-16.13i	254.64-16.11i	254.68-16.12i	254.62-16.19i	254.62-16.15i	254.74-16.05i	254.6-16.31i	254.69-16.2i	254.47-16.14i	254.84-16.21i	220.85-15.99i	221.28-16.13i	220.98-16.2i	221.39-16.07i	221.11-16.13i	221.12-16.22i	221.06-15.95i	221.12-16.15i	221.16-16.27i	221.16-16.25i	220.97-16.05i	220.95-16.16i	221.1-16.05i	220.78-16.28i	221.12-16.2i	220.99-16.09i	221.13-16.25i	220.94-16.32i	220.86-16.08i	221.02-15.98i
254.49-16.48i	254.37-16.39i	254.48-16.37i	254.5-16.44i	254.21-16.4i	254.3-16.38i	254.31-16.42i	254.08-16.35i	253.99-16.33i	253.87-16.41i	254.23-16.38i	254.25-16.37i	254.4-16.39i	254.51-16.39i	254.51-16.42i	254.24-16.34i	254.43-16.48i	254.54-16.5i	254.21-16.35i	254.15-16.41i	254-16.38i	254.38-16.4i	254.38-16.44i	254.47-16.54i	254.32-16.44i	254.54-16.48i	254.33-16.43i	254.35-16.39i	254.24-16.37i	254.55-16.44i	221.52-16.98i	220.82-16.54i	220.92-16.27i	220.86-16.39i	220.8-16.41i	220.94-16.22i	220.92-16.38i	220.95-16.35i	220.85-16.17i	220.65-16.26i	220.85-16.33i	220.83-16.41i	220.88-16.34i	220.65-16.41i	220.82-16.16i	220.7-16.46i	220.79-16.26i	220.76-16.53i	220.67-16.52i	220.71-16.28i
254.09-16.64i	254.1-16.61i	254.11-16.64i	254.19-16.69i	254.01-16.58i	253.92-16.58i	253.96-16.59i	253.64-16.53i	253.58-16.54i	253.5-16.52i	253.82-16.53i	253.85-16.59i	254.16-16.65i	254.31-16.68i	254.19-16.63i	253.72-16.63i	253.97-16.65i	254.15-16.73i	253.85-16.54i	253.82-16.57i	253.82-16.48i	254.02-16.61i	253.95-16.71i	254.07-16.63i	254.05-16.59i	254.16-16.61i	254-16.53i	254.03-16.68i	253.84-16.69i	254.14-16.75i	220.57-15.96i	220.57-16.5i	220.46-16.57i	220.44-16.5i	220.54-16.53i	220.56-16.74i	220.66-16.63i	220.63-16.41i	220.28-16.6i	220.33-16.67i	220.45-16.48i	220.37-16.6i	220.18-16.6i	220.28-16.33i	220.27-16.63i	220.27-16.37i	220.48-16.83i	220.5-16.49i	220.18-16.73i	220.17-16.46i
254.14-16.9i	253.87-16.68i	253.8-16.79i	254.09-16.5i	253.96-16.88i	253.71-16.75i	253.95-16.88i	253.71-16.64i	253.48-16.71i	253.58-16.71i	253.45-16.79i	253.83-16.67i	253.99-16.91i	254.04-16.99i	254.09-16.73i	253.87-16.58i	254.17-16.86i	254.15-16.77i	253.77-16.52i	253.69-16.82i	253.46-16.91i	253.89-16.9i	253.71-16.82i	254.11-16.8i	253.86-16.56i	254.07-16.82i	254.04-16.69i	253.94-16.93i	253.66-16.72i	254.2-16.8i	219.99-15.48i	220.27-16.81i	220.44-16.57i	220.49-16.72i	220.43-16.6i	220.49-16.62i	220.26-16.82i	220.43-16.62i	220.52-16.44i	220.12-16.98i	220.5-16.59i	220.02-16.6i	220.35-16.7i	220.45-16.75i	220.54-16.54i	220.24-16.5i	220.29-16.66i	220.05-16.8i	220.06-16.5i	220.01-16.39i
253.8-17.03i	253.79-17.08i	253.92-17.16i	253.86-17.12i	253.65-16.84i	253.56-16.83i	253.48-16.9i	253.31-17.04i	253.02-16.89i	253.18-16.98i	253.57-16.84i	253.39-17.13i	253.84-17.14i	253.76-16.73i	253.88-16.8i	253.47-17.06i	253.54-16.91i	253.85-17.11i	253.38-17.14i	253.35-17.06i	253.4-16.79i	253.48-17.01i	253.74-16.91i	253.63-17.13i	253.49-17.17i	253.65-17.14i	253.46-16.91i	253.49-17.01i	253.62-17.11i	253.68-17.01i	219.83-15.88i	220.46-16.76i	219.85-16.79i	220.08-17.12i	220.18-17.02i	220.21-17.04i	219.97-16.72i	220.29-17.24i	220.3-16.87i	220.1-16.72i	219.89-16.86i	220.08-17.12i	220.28-16.83i	220-16.92i	219.91-16.81i	219.81-17.01i	220.16-16.91i	220.16-16.92i	219.74-16.93i	219.9-17.32i
253.74-17.14i	253.55-17.29i	253.57-17.02i	253.56-17.23i	253.19-17.27i	253.45-17.34i	253.21-17.32i	253.02-17.22i	253.09-17.32i	252.95-16.96i	253.01-17.17i	253.24-16.98i	253.48-17.09i	253.74-17.19i	253.41-17.23i	253.22-17.17i	253.3-17.32i	253.51-17.13i	253.44-17.17i	253.45-16.98i	253.06-17.17i	253.57-17.11i	253.31-17.16i	253.58-17.03i	253.53-17.32i	253.51-17.18i	253.39-17.38i	253.49-17.24i	253.41-16.95i	253.73-17.15i	220.33-16.98i	219.67-16.93i	220.14-17.01i	220.1-17.18i	219.86-17.26i	219.61-16.94i	219.9-16.18i	220.31-16.63i	220.09-17.08i	220.71-16.26i	219.73-17.12i	220.09-17.13i	219.68-17.07i	219.82-17.13i	219.9-17.31i	219.5-17.16i	219.62-16.84i	219.99-17.19i	219.74-17.02i	219.16-17i
253.25-17.41i	253.35-17.26i	253.29-17.36i	253.28-17.41i	253.12-17.32i	253.19-17.37i	253.07-17.32i	252.76-17.37i	252.7-17.35i	252.58-17.29i	252.81-17.17i	252.9-17.37i	253.39-17.48i	253.52-17.28i	253.25-17.34i	253.07-17.26i	253.3-17.4i	253.37-17.27i	253.01-17.32i	252.92-17.23i	252.8-17.27i	253.16-17.27i	253.11-17.24i	253.23-17.49i	253.13-17.44i	253.34-17.33i	253.1-17.27i	253.08-17.33i	253.03-17.4i	253.37-17.53i	219.47-17.71i	219.75-17.27i	219.47-16.89i	219.23-17.22i	219.56-17.16i	219.69-17.11i	219.15-16.17i	219.31-17.44i	219.2-17.31i	218.65-16.81i	219.38-17.25i	219.62-17.45i	219.44-17.22i	219.41-17.4i	219.53-17.3i	219.44-17.11i	219.54-17.36i	219.65-17.06i	219.5-17.35i	219.01-17.64i
252.99-17.65i	252.84-17.53i	252.97-17.51i	253.02-17.6i	252.79-17.53i	252.77-17.68i	252.72-17.55i	252.57-17.6i	252.42-17.6i	252.29-17.4i	252.63-17.47i	252.72-17.46i	253.01-17.52i	253.08-17.45i	252.84-17.67i	252.69-17.52i	252.92-17.56i	253.04-17.66i	252.75-17.71i	252.55-17.46i	252.5-17.53i	252.96-17.51i	252.8-17.57i	252.98-17.49i	252.89-17.49i	252.86-17.62i	252.78-17.48i	252.86-17.64i	252.78-17.55i	253.03-17.4i	219.4-17i	219.75-16.8i	219.27-17.3i	219.26-17.57i	219.23-17.29i	219.71-17.88i	218.36-17.56i	219.5-16.44i	219.79-17.63i	219.44-17.79i	219.05-17.46i	219.43-17.45i	219.32-17.82i	219.53-17.34i	219.17-17.35i	219.41-17.88i	219.24-17.37i	219.51-17.4i	218.79-17.75i	218.28-16.89i
252.7-17.85i	252.65-17.86i	252.77-17.86i	252.73-17.79i	252.56-17.79i	252.53-17.85i	252.65-17.9i	252.33-17.63i	252.09-17.79i	252.1-17.75i	252.3-17.77i	252.47-17.76i	252.67-17.82i	252.65-17.89i	252.65-17.86i	252.41-17.66i	252.66-17.79i	252.64-17.83i	252.43-17.79i	252.47-17.73i	252.24-17.83i	252.63-17.99i	252.6-17.83i	252.52-17.8i	252.65-17.82i	252.64-17.83i	252.54-17.87i	252.53-17.89i	252.48-17.87i	252.79-17.81i	218.91-17.85i	218.21-17.92i	218.96-17.34i	218.86-18.59i	219.22-18.15i	219.43-18.32i	219.1-17.61i	219.1-16.91i	218.87-17.02i	219.25-17.19i	219.22-17.5i	218.94-17.6i	219.88-17.42i	218.98-17.54i	219.11-17.39i	219.26-17.4i	218.99-17.53i	218.89-17.96i	219.44-18.39i	219.61-17.71i
252.58-17.95i	252.48-18.01i	252.56-17.95i	252.52-17.86i	252.18-17.91i	252.33-18.01i	252.24-18i	252.13-18.01i	252-17.86i	251.93-18i	251.95-17.89i	252.24-17.88i	252.53-18i	252.59-18.06i	252.37-17.96i	252.27-17.93i	252.36-17.97i	252.59-17.98i	252.16-17.99i	252.08-18i	252.05-17.89i	252.36-18i	252.4-17.91i	252.48-17.93i	252.44-17.95i	252.45-18.04i	252.38-17.98i	252.39-17.9i	252.31-18i	252.46-18.02i	218.65-17.9i	218.57-17.86i	218.78-18.28i	218.44-18.77i	218.56-18.09i	219.44-17.42i	218.85-18.12i	219.62-17.31i	218.61-17.48i	218.72-18.08i	218.24-17.04i	219.46-17.09i	218.95-18.4i	219.15-17.32i	218.65-17.64i	218.4-17.92i	218.55-17.87i	218.43-17.99i	219.29-17.08i	218.85-17.83i
252.19-18.15i	252.19-18.24i	252.35-18.22i	252.16-18.2i	251.98-18.21i	252.11-18.19i	251.9-18.14i	251.8-18.09i	251.6-18.06i	251.53-18.17i	251.89-18.16i	251.69-18.1i	252.28-18.23i	252.21-18.16i	252.16-18.27i	252.02-18.04i	252.13-18.15i	252.23-18.16i	251.97-18.12i	251.9-18.18i	251.74-18.08i	252.08-18.1i	252.04-18.24i	252.11-17.99i	252.08-18.12i	252.07-18.07i	252.11-18.22i	252.02-18.24i	252.02-18.17i	252.29-18.28i	218.59-18.13i	219.12-18.12i	218.23-18.41i	218.23-18.84i	217.85-18.55i	218.52-17.92i	218.53-17.65i	217.91-17.17i	218.63-17.69i	218.62-18.18i	218.87-17.64i	218.02-18.42i	217.96-18.2i	218.2-18.78i	217.97-18.05i	217.98-17.25i	218.75-17.74i	217.86-17.36i	217.51-17.35i	218.54-18.14i
251.92-18.56i	251.96-18.39i	251.91-18.38i	252.02-18.37i	251.76-18.42i	251.72-18.33i	251.74-18.44i	251.55-18.37i	251.44-18.29i	251.3-18.32i	251.67-18.34i	251.63-18.37i	252.07-18.37i	252.13-18.33i	251.91-18.41i	251.76-18.35i	251.91-18.34i	252.11-18.49i	251.67-18.39i	251.65-18.34i	251.57-18.3i	251.82-18.35i	251.84-18.39i	252.03-18.39i	251.9-18.39i	251.83-18.33i	251.84-18.31i	251.81-18.39i	251.84-18.34i	252.07-18.43i	218.14-17.88i	218.42-17.92i	217.91-17.6i	217.84-17.42i	217.27-18.57i	218.53-18.31i	218.21-18.13i	217.74-18.87i	218.78-18.3i	217.94-18.09i	217.69-18.67i	218.31-17.94i	217.69-17.73i	217.45-17.71i	218.42-18.12i	218.1-17.15i	218.13-18.37i	217.92-18.12i	217.79-17.15i	217.38-18.31i
251.81-18.51i	251.53-18.61i	251.64-18.71i	251.72-18.46i	251.28-18.61i	251.47-18.5i	251.57-18.52i	251.34-18.46i	251.25-18.41i	251.07-18.63i	251.53-18.47i	251.48-18.63i	251.83-18.65i	251.72-18.59i	251.8-18.56i	251.57-18.48i	251.62-18.69i	251.83-18.73i	251.35-18.46i	251.46-18.55i	251.31-18.41i	251.5-18.69i	251.57-18.64i	251.68-18.34i	251.52-18.62i	251.79-18.6i	251.63-18.53i	251.5-18.6i	251.56-18.42i	251.81-18.71i	217.92-18.27i	217.82-18.57i	218.16-17.75i	217.43-19.17i	218.65-18.76i	217.87-18.12i	217.57-17.99i	217.84-18.25i	218.08-18.3i	218.28-18.42i	217.24-17.97i	218.5-18.87i	218.17-18.65i	218.01-19.02i	217.13-18.07i	217.48-18.65i	218.79-18.66i	218.82-18.13i	217.59-17.36i	217.79-18.37i
251.43-18.73i	251.39-18.79i	251.4-18.84i	251.36-18.68i	251.21-18.73i	251.21-18.82i	251.17-18.76i	251.12-18.66i	250.9-18.7i	250.82-18.66i	251.14-18.7i	251.05-18.77i	251.5-18.69i	251.46-18.7i	251.25-18.78i	251.17-18.6i	251.23-18.73i	251.55-18.86i	251.21-18.7i	251.04-18.7i	250.99-18.69i	251.25-18.84i	251.22-18.7i	251.34-18.64i	251.27-18.76i	251.32-18.8i	251.23-18.75i	251.15-18.71i	251.16-18.66i	251.45-18.81i	217.83-18.68i	217.64-18.46i	217.65-18.68i	217.92-18.57i	217.47-19.32i	217.62-18.57i	217.72-18.47i	217.68-18.56i	217.55-18.33i	217.52-18.65i	217.6-18.54i	218.08-18.79i	217.65-18.51i	217.75-18.54i	217.6-18.82i	217.64-18.41i	218.41-17.79i	217.05-17.99i	217.65-18.35i	217.21-18.46i
251.12-18.89i	251.17-18.83i	251.18-19.02i	251.4-18.93i	251.1-19.02i	251.16-18.91i	250.83-18.91i	250.73-18.83i	250.48-18.79i	250.49-18.97i	250.71-18.69i	250.72-18.96i	251.21-18.93i	251.22-18.99i	251.02-18.75i	251.02-19.01i	251.08-18.79i	251.47-18.88i	250.87-19.03i	250.6-18.93i	250.65-18.92i	250.94-18.81i	250.97-18.79i	251.21-18.77i	251.2-19.05i	251.07-19.03i	250.9-18.93i	250.95-18.69i	250.77-19.06i	250.99-18.94i	217.35-18.79i	217.47-18.38i	217.13-18.43i	217.58-18.82i	217.48-18.75i	217.76-18.57i	217.21-18.55i	217.62-18.66i	217.47-18.81i	217.43-18.85i	217.3-18.65i	216.92-19.22i	217.44-18.69i	216.9-18.76i	218.26-18.81i	217.42-19.16i	217.48-18.57i	216.92-19.47i	216.9-18.57i	217.19-18.51i
250.74-19.15i	250.78-19.17i	250.78-19.07i	250.9-19.29i	250.56-19.14i	250.53-19.21i	250.63-19.25i	250.46-19.18i	250.19-19.24i	250.19-19.06i	250.4-19.06i	250.4-19.23i	250.93-19.23i	250.74-19.23i	250.73-19.1i	250.49-19.13i	250.62-19.22i	250.71-19.2i	250.43-19.13i	250.4-19.11i	250.32-19.18i	250.68-19.2i	250.69-19.18i	250.8-19.07i	250.71-19.1i	250.78-19.26i	250.66-19.19i	250.67-19.2i	250.6-19.09i	250.78-19.26i	216.94-18.66i	217.21-18.95i	217-18.97i	216.94-18.79i	216.96-18.58i	217.14-18.95i	217.03-18.77i	217.17-18.9i	217-18.95i	216.99-18.97i	216.98-18.7i	217.04-18.94i	217.08-18.84i	217.18-18.92i	216.9-18.61i	216.97-18.93i	217.14-19.04i	217.21-19.03i	216.91-18.75i	216.53-18.97i
250.53-19.5i	250.46-19.5i	250.7-19.21i	250.64-19.51i	250.35-19.37i	250.35-19.53i	250.17-19.46i	250.26-19.32i	249.84-19.31i	249.95-19.11i	249.99-19.39i	250.2-19.07i	250.53-19.33i	250.62-19.4i	250.32-19.44i	250.22-19.33i	250.37-19.47i	250.69-19.51i	250.42-19.29i	250.21-19.34i	250.26-19.4i	250.35-19.29i	250.12-19.34i	250.71-19.38i	250.46-19.24i	250.54-19.47i	250.27-19.23i	250.33-19.11i	250.37-19.4i	250.65-19.34i	216.91-19.2i	216.87-18.91i	216.87-19.07i	216.72-18.91i	217.15-19.25i	217.13-19.26i	216.67-19.19i	216.91-19.33i	216.81-19.06i	216.72-18.98i	216.86-19.2i	216.42-18.71i	216.56-19.28i	216.79-19.37i	216.74-19.2i	216.61-19.2i	216.68-18.8i	216.67-19.04i	216.64-19.27i	216.7-19.02i
250.12-19.55i	250.23-19.57i	250.25-19.59i	250.06-19.38i	249.94-19.55i	250.06-19.57i	250-19.5i	249.74-19.51i	249.79-19.44i	249.72-19.47i	249.82-19.5i	249.78-19.56i	250.23-19.53i	250.35-19.44i	250.07-19.55i	249.99-19.59i	250.11-19.56i	250.32-19.65i	249.91-19.45i	249.86-19.51i	249.8-19.57i	250.05-19.45i	250.01-19.54i	250.11-19.45i	250.21-19.57i	250.15-19.76i	249.99-19.45i	249.94-19.55i	250.03-19.57i	250.27-19.59i	216.51-19.15i	216.57-19.23i	216.36-19.16i	216.47-19.24i	216.46-19.01i	216.58-19.18i	216.44-19.38i	216.74-19.28i	216.54-19.13i	216.47-19.14i	216.58-19.22i	216.33-19.2i	216.6-19.3i	216.25-19.25i	216.72-19.01i	216.44-19.25i	216.21-19.19i	216.41-19.47i	216.18-19.15i	216.22-19.26i
249.86-19.87i	249.85-19.8i	249.93-19.63i	249.95-19.85i	249.72-19.7i	249.64-19.71i	249.65-19.83i	249.51-19.6i	249.32-19.68i	249.28-19.53i	249.51-19.71i	249.51-19.78i	249.95-19.77i	250.01-19.81i	249.86-19.78i	249.68-19.6i	249.64-19.76i	249.91-19.83i	249.54-19.67i	249.5-19.73i	249.38-19.77i	249.69-19.79i	249.59-19.72i	249.81-19.8i	249.77-19.83i	249.9-19.72i	249.73-19.7i	249.8-19.75i	249.7-19.76i	250.01-19.85i	216.12-19.38i	216.19-19.48i	216.21-19.43i	216.23-19.47i	215.86-19.63i	216.27-19.56i	216.06-19.44i	216.05-19.29i	216.04-19.5i	216.13-19.42i	216.08-19.53i	216.04-19.31i	216.04-19.24i	216.21-19.42i	216.04-19.67i	215.92-19.37i	215.98-19.65i	216-19.52i	215.95-19.49i	215.93-19.57i
249.81-20.04i	249.58-20.13i	249.47-19.85i	249.75-19.78i	249.33-19.68i	249.54-19.95i	249.4-20.14i	249.4-19.8i	249.11-19.91i	249.02-19.63i	249.35-19.99i	249.34-19.69i	249.65-20.05i	249.59-20.05i	249.44-19.93i	249.28-20.04i	249.57-20.02i	249.54-19.98i	249.39-19.75i	249.25-19.79i	249.44-19.88i	249.57-19.83i	249.33-19.71i	249.54-20.05i	249.56-19.79i	249.67-20i	249.35-19.94i	249.53-19.84i	249.49-19.78i	249.69-19.84i	216.03-19.43i	215.92-19.47i	215.76-19.62i	215.99-19.61i	215.89-19.75i	216.11-19.67i	215.88-19.69i	215.83-19.55i	215.97-19.69i	215.91-19.36i	215.84-19.8i	215.87-19.64i	215.64-19.67i	215.84-19.74i	216.06-19.54i	216.04-19.84i	215.81-19.45i	215.62-19.54i	215.6-19.57i	215.52-19.44i
249.26-20.21i	249.16-20.05i	249.12-20.16i	249.19-20.16i	248.93-20.17i	248.99-20.25i	249.06-20.11i	248.83-20.18i	248.66-20.08i	248.61-20.16i	248.89-20.08i	249-20.14i	249.32-20.26i	249.41-20.19i	249.23-20.3i	248.97-20.25i	249.13-20.1i	249.17-20.16i	248.91-20.08i	248.82-20.06i	248.77-20.1i	249.14-20.06i	249.09-20.09i	249.04-20.14i	249.15-20.19i	249.27-20.17i	249.07-20.16i	249.12-20.24i	248.87-20.2i	249.23-20.27i	215.48-19.78i	215.52-19.82i	215.44-19.86i	215.49-19.76i	215.42-19.89i	215.6-19.96i	215.37-19.91i	215.52-19.77i	215.53-19.91i	215.32-19.69i	215.52-19.82i	215.37-19.71i	215.43-19.81i	215.51-19.81i	215.39-19.76i	215.4-19.81i	215.35-19.7i	215.59-19.96i	215.37-19.89i	215.16-19.8i
249.02-20.4i	248.9-20.36i	248.94-20.06i	248.84-20.28i	248.67-20.33i	248.9-20.44i	248.77-20.42i	248.47-20.25i	248.55-20.37i	248.44-20.13i	248.77-20.22i	248.69-20.19i	249.03-20.23i	248.89-20.23i	248.82-20.28i	248.82-20.29i	248.9-20.36i	248.82-20.39i	248.7-20.22i	248.51-20.17i	248.62-20.29i	248.71-20.27i	248.8-20.31i	248.86-20.41i	248.84-20.25i	249.06-20.38i	248.65-20.19i	248.73-20.39i	248.77-20.1i	249.13-20.24i	215.25-19.84i	215.27-19.91i	215.21-19.81i	215.33-19.99i	215.29-19.99i	215.27-20.03i	215.21-20.07i	215.24-19.87i	215.1-20.02i	215.07-19.96i	215.19-20.05i	215.15-20.25i	215.02-20.13i	215.28-20.14i	215.17-19.95i	215.24-19.99i	215.2-19.8i	215.16-20.03i	215.11-19.96i	214.86-19.75i
248.93-20.55i	248.48-20.59i	248.6-20.38i	248.6-20.6i	248.28-20.57i	248.43-20.65i	248.6-20.68i	248.24-20.48i	248.09-20.55i	248.07-20.43i	248.43-20.57i	248.34-20.56i	248.61-20.58i	248.47-20.55i	248.53-20.52i	248.42-20.63i	248.46-20.52i	248.51-20.81i	248.36-20.43i	248.12-20.45i	247.99-20.52i	248.42-20.47i	248.28-20.53i	248.66-20.69i	248.54-20.3i	248.56-20.65i	248.25-20.45i	248.22-20.64i	248.34-20.4i	248.73-20.53i	214.84-20.01i	214.83-19.99i	214.79-19.99i	214.73-20.24i	214.94-20.34i	215.12-20.19i	214.66-20.27i	214.88-20.27i	214.81-20.25i	214.7-20.28i	214.8-20.27i	215.02-20.17i	214.82-20.26i	214.92-20.23i	214.65-20.11i	214.68-20.38i	214.77-20.16i	214.5-20.17i	214.7-20.19i	214.45-20.19i
248.23-20.62i	248.13-20.71i	248.25-20.64i	248.22-20.71i	248.22-20.89i	248.09-20.7i	248.18-20.74i	247.93-20.71i	247.75-20.68i	247.65-20.68i	247.89-20.6i	248.02-20.58i	248.27-20.72i	248.43-20.72i	248.15-20.8i	248.09-20.57i	247.98-20.76i	248.2-20.78i	248.03-20.73i	247.97-20.57i	247.83-20.69i	248.1-20.72i	248.09-20.71i	248.19-20.74i	248.21-20.63i	248.18-20.7i	248.09-20.75i	248.08-20.74i	248.13-20.66i	248.3-20.77i	214.61-20.13i	214.5-20.21i	214.46-20.4i	214.7-20.4i	214.58-20.26i	214.76-20.08i	214.5-20.41i	214.6-20.38i	214.62-20.37i	214.48-20.45i	214.58-20.21i	214.47-20.29i	214.46-20.3i	214.36-20.29i	214.45-20.33i	214.21-20.35i	214.65-20.34i	214.47-20.35i	214.28-20.27i	214.43-20.35i
248.12-21.02i	248.12-20.94i	248.14-20.9i	248-20.71i	247.73-20.92i	247.94-20.71i	247.91-21.01i	247.54-20.83i	247.54-20.84i	247.4-20.76i	247.84-20.92i	247.72-20.74i	248.05-20.73i	248.02-20.9i	247.9-20.79i	247.9-20.65i	247.87-20.82i	248.16-20.7i	247.84-20.63i	247.84-20.83i	247.72-20.58i	247.97-21i	247.72-20.76i	248.2-20.78i	247.99-20.63i	248.11-20.94i	247.93-20.83i	247.98-20.89i	247.84-20.81i	248.02-20.72i	214.29-20.37i	214.28-20.45i	214.19-20.17i	214.44-20.59i	214.27-20.76i	214.23-20.15i	214.01-20.52i	214.19-20.12i	214.39-20.48i	214.26-20.68i	214.29-20.64i	214.34-20.47i	214.28-20.42i	214.42-20.35i	214.28-20.37i	214.23-20.4i	213.97-20.35i	214.23-20.33i	214.04-20.41i	213.95-20.46i
247.61-21.08i	247.4-21.08i	247.63-21.13i	247.64-21.08i	247.53-21.11i	247.54-21.22i	247.46-21.08i	247.29-21.18i	247.07-21.1i	246.92-21.21i	247.36-21.01i	247.15-21.12i	247.72-21.15i	247.63-21.18i	247.46-21i	247.52-21.09i	247.53-21.07i	247.65-21.19i	247.26-21.06i	247.21-21.07i	247.23-21.01i	247.56-21.09i	247.45-21.12i	247.59-21.12i	247.5-21.07i	247.59-21.13i	247.44-21.13i	247.41-21.04i	247.48-21.08i	247.54-21.04i	213.78-20.69i	213.94-20.57i	213.8-20.6i	213.88-20.58i	213.78-20.7i	213.93-20.72i	213.85-20.61i	213.86-20.71i	213.91-20.71i	213.94-20.63i	213.8-20.8i	213.78-20.87i	213.81-20.76i	213.84-20.69i	213.76-20.73i	213.74-20.75i	213.81-20.67i	213.68-20.85i	213.55-20.65i	213.59-20.7i
247.34-21.36i	247.22-21.32i	247.19-21.25i	247.29-21.28i	247.03-21.21i	247.11-21.24i	246.94-21.35i	246.85-21.34i	246.75-21.29i	246.54-21.24i	246.96-21.32i	246.85-21.23i	247.29-21.43i	247.26-21.24i	247.11-21.22i	247.02-21.18i	247.13-21.36i	247.28-21.31i	246.84-21.27i	246.83-21.27i	246.86-21.23i	247.14-21.25i	247.04-21.33i	247.13-21.38i	247.09-21.24i	247.18-21.35i	247.09-21.28i	247.03-21.19i	247.08-21.26i	247.22-21.23i	213.53-20.72i	213.5-20.85i	213.37-20.86i	213.58-21.04i	213.61-20.8i	213.6-20.74i	213.48-20.79i	213.5-20.89i	213.59-20.84i	213.46-20.8i	213.4-20.83i	213.35-20.85i	213.49-20.89i	213.48-20.84i	213.51-20.68i	213.21-20.92i	213.35-20.86i	213.25-20.85i	213.27-20.88i	213.22-20.8i
247.07-21.61i	246.71-21.33i	246.92-21.62i	246.89-21.51i	246.77-21.64i	246.64-21.54i	246.63-21.4i	246.67-21.41i	246.26-21.36i	246.53-21.49i	246.67-21.43i	246.51-21.26i	247.09-21.43i	247.18-21.25i	246.92-21.42i	246.75-21.3i	246.93-21.35i	246.85-21.62i	246.6-21.55i	246.51-21.34i	246.44-21.26i	246.83-21.57i	246.86-21.44i	246.86-21.52i	246.86-21.5i	246.69-21.44i	246.8-21.61i	246.66-21.38i	246.64-21.47i	246.94-21.36i	213.01-20.94i	213.52-20.72i	213.32-21i	213.16-21.02i	213.21-20.71i	213.38-21.11i	213.38-20.98i	213.34-21.04i	213.14-20.8i	213.11-20.95i	213.15-20.83i	213.28-21.07i	213.09-21.05i	212.95-20.84i	213.27-21.05i	213.12-21.16i	213.31-21.01i	213.22-20.72i	213.17-20.92i	212.97-20.91i
246.71-21.7i	246.4-21.67i	246.52-21.67i	246.78-21.74i	246.39-21.78i	246.46-21.77i	246.3-21.51i	246.42-21.42i	245.96-21.47i	246.05-21.54i	246.54-21.65i	246.36-21.46i	246.58-21.7i	246.61-21.62i	246.76-21.64i	246.23-21.41i	246.6-21.57i	246.56-21.66i	246.35-21.63i	246.07-21.47i	246.25-21.47i	246.67-21.54i	246.62-21.58i	246.5-21.68i	246.59-21.61i	246.43-21.51i	246.42-21.71i	246.38-21.55i	246.35-21.61i	246.58-21.83i	212.91-20.87i	213-20.99i	212.96-21.18i	212.92-21.39i	213.05-21.08i	213.03-21.25i	213.03-21i	212.82-21.08i	212.85-21.03i	212.85-21.09i	212.77-20.99i	212.87-21.01i	212.88-21.02i	212.78-21.03i	212.91-21.21i	212.89-21.14i	212.63-21.23i	212.71-21.07i	212.7-21.12i	212.76-20.9i
246.22-21.93i	246.21-21.82i	246.2-21.75i	246.1-21.88i	245.88-21.78i	245.88-21.82i	246.01-21.66i	245.71-21.78i	245.59-21.76i	245.58-21.73i	245.78-21.74i	245.77-21.77i	246.27-21.81i	246.13-21.7i	246.15-21.76i	245.94-21.74i	246.03-21.84i	246.08-21.87i	245.81-21.69i	245.77-21.78i	245.81-21.74i	245.99-21.71i	245.94-21.71i	245.99-21.69i	246.08-21.85i	246.03-21.75i	245.93-21.74i	245.92-21.8i	245.94-21.78i	246.03-21.9i	212.41-21.38i	212.54-21.37i	212.3-21.26i	212.38-21.38i	212.37-21.26i	212.64-21.24i	212.35-21.35i	212.47-21.25i	212.32-21.37i	212.25-21.36i	212.46-21.22i	212.5-21.33i	212.34-21.21i	212.41-21.15i	212.35-21.33i	212.27-21.34i	212.33-21.33i	212.33-21.38i	212.08-21.35i	212.14-21.29i
245.79-22.09i	245.87-22.09i	245.97-22i	245.84-22.08i	245.55-22.05i	245.63-21.96i	245.72-21.94i	245.36-21.99i	245.29-21.95i	245.22-21.87i	245.52-21.94i	245.43-22.03i	245.88-22.19i	245.85-21.99i	245.83-22i	245.88-21.91i	245.8-21.94i	245.76-22.07i	245.45-22.03i	245.41-21.94i	245.39-21.94i	245.67-22.03i	245.56-21.96i	245.64-22.11i	245.74-21.98i	245.75-22.04i	245.68-22.02i	245.71-22.03i	245.5-22.03i	245.74-22.09i	211.92-21.39i	212.03-21.3i	212.09-21.37i	212.09-21.38i	212.02-21.5i	212.23-21.41i	212.06-21.51i	212.1-21.48i	212.08-21.52i	212.14-21.48i	212.11-21.4i	211.97-21.47i	212.14-21.43i	212.09-21.4i	211.99-21.55i	211.93-21.36i	212.08-21.58i	212.2-21.5i	211.94-21.35i	211.89-21.48i
245.62-22.4i	245.37-22.2i	245.34-22.04i	245.29-22.23i	245.42-22.19i	245.39-22.39i	245.36-22.19i	245.17-22.12i	244.97-21.95i	244.88-22i	245.22-22.07i	245.12-21.94i	245.51-22.16i	245.52-21.9i	245.2-22.15i	245.19-22.17i	245.29-22.08i	245.45-22.25i	245.23-22.19i	245.19-21.91i	245.09-22.21i	245.32-22.24i	245.22-22.07i	245.26-22.2i	245.27-22.15i	245.32-22.04i	245.26-22.32i	245.38-22.11i	245.21-21.99i	245.47-22.07i	211.86-21.35i	211.93-21.44i	211.9-21.45i	211.88-21.56i	211.67-21.38i	211.93-21.4i	211.79-21.37i	211.69-21.65i	211.68-21.56i	211.68-21.73i	211.67-21.55i	211.88-21.42i	211.64-21.41i	211.7-21.46i	211.62-21.63i	211.71-21.61i	211.61-21.59i	211.79-21.56i	211.54-21.65i	211.52-21.34i
245.12-22.33i	245.02-22.32i	245.03-22.26i	245.07-22.38i	244.91-22.33i	245.01-22.2i	244.85-22.25i	244.79-22.09i	244.64-22.17i	244.58-22.23i	244.91-22.32i	244.71-22.38i	245.24-22.2i	245.04-22.36i	244.89-22.39i	244.96-22.16i	245.11-22.25i	245.05-22.19i	244.75-22.23i	244.61-22.1i	244.74-22.07i	245.03-22.15i	245.09-22.27i	245.07-22.3i	245.13-22.4i	244.88-22.42i	244.84-22.39i	244.88-22.27i	245.01-22.2i	244.93-22.42i	211.52-21.65i	211.46-21.71i	211.23-21.74i	211.37-21.69i	211.52-21.61i	211.37-21.54i	211.34-21.81i	211.57-21.5i	211.51-21.57i	211.51-21.89i	211.41-21.59i	211.33-21.53i	211.3-21.65i	211.2-21.77i	211.45-21.79i	211.19-21.83i	211.3-21.62i	211.23-21.49i	211.09-21.66i	211.06-21.67i
244.57-22.53i	244.47-22.61i	244.57-22.41i	244.68-22.66i	244.48-22.62i	244.42-22.49i	244.5-22.44i	244.23-22.43i	244.15-22.37i	244.06-22.57i	244.4-22.44i	244.4-22.38i	244.82-22.56i	244.6-22.52i	244.75-22.68i	244.59-22.46i	244.42-22.46i	244.67-22.41i	244.37-22.58i	244.35-22.46i	244.23-22.36i	244.69-22.51i	244.46-22.32i	244.68-22.46i	244.57-22.41i	244.64-22.52i	244.59-22.51i	244.46-22.49i	244.53-22.4i	244.66-22.58i	210.87-21.46i	211.09-22.04i	210.98-21.81i	211.1-21.78i	210.87-22.03i	210.96-21.97i	210.97-21.88i	210.99-21.87i	211.11-21.93i	211.03-21.88i	211.08-21.97i	211.03-21.91i	210.69-21.96i	210.91-21.92i	210.93-21.97i	210.84-21.77i	210.87-21.95i	210.87-22.01i	210.68-21.79i	210.66-21.97i
244.5-22.84i	244.23-22.62i	244.24-22.63i	244.09-22.69i	244.1-22.6i	244-22.64i	244.04-22.65i	243.84-22.52i	243.77-22.56i	243.72-22.41i	243.85-22.54i	244.01-22.56i	244.37-22.66i	244.44-22.77i	244.25-22.54i	244.21-22.59i	244.15-22.53i	244.2-22.6i	243.87-22.56i	243.92-22.53i	243.97-22.58i	244.22-22.58i	244.09-22.63i	244.17-22.59i	244.15-22.54i	244.17-22.65i	244.12-22.62i	244.07-22.62i	244.08-22.72i	244.39-22.63i	210.38-21.87i	210.7-21.92i	210.59-21.93i	210.7-22.07i	210.74-21.83i	210.68-22.1i	210.58-21.91i	210.57-22.05i	210.64-21.89i	210.7-21.98i	210.5-21.98i	210.41-21.95i	210.47-22.1i	210.6-22.03i	210.61-22.02i	210.45-22.03i	210.54-22.07i	210.56-22.06i	210.55-21.95i	210.13-21.88i
244-22.85i	243.78-22.86i	243.81-22.84i	244.01-22.79i	243.74-22.86i	243.64-22.7i	243.77-22.77i	243.53-22.79i	243.48-22.65i	243.43-22.69i	243.6-22.73i	243.53-22.75i	244.08-22.86i	244.07-22.71i	243.88-22.88i	243.65-22.89i	243.81-22.73i	244.04-22.79i	243.66-22.82i	243.53-22.78i	243.5-22.81i	243.86-22.83i	243.78-22.67i	243.85-22.76i	243.79-22.8i	243.88-22.77i	243.85-22.75i	243.74-22.77i	243.76-22.79i	243.96-22.84i	210.62-22.26i	210.35-22.1i	210.25-22.18i	210.28-22.18i	210.34-22.19i	210.06-22.17i	210.09-22.15i	210.34-21.97i	210.21-22.1i	210.12-22.16i	210.32-22.18i	210.24-22.09i	210.3-22.16i	210.14-22.1i	210.24-22.13i	210.17-21.99i	210.13-22.21i	210.17-22.09i	209.94-21.93i	209.94-22.18i
243.54-23.15i	243.47-23.06i	243.64-22.92i	243.54-23.1i	243.33-22.98i	243.5-23.04i	243.42-22.92i	243.39-22.99i	243.01-22.97i	243.11-22.84i	243.3-22.89i	243.14-23.09i	243.58-23.11i	243.82-22.83i	243.56-23.05i	243.26-23.01i	243.44-22.97i	243.66-22.99i	243.29-22.9i	243.13-22.74i	243.11-22.94i	243.44-23.14i	243.23-23i	243.52-22.82i	243.4-22.98i	243.6-22.94i	243.36-22.87i	243.43-22.88i	243.49-22.95i	243.42-23.05i	209.83-22.67i	209.81-22.24i	209.79-22.4i	209.92-22.12i	209.87-22.16i	210-22.11i	209.88-22.43i	210.01-22.24i	210.02-22.14i	209.78-22.48i	209.93-22.04i	209.87-21.96i	209.65-22.2i	209.95-22.22i	209.7-22.3i	209.75-22.25i	209.93-22.38i	209.59-22.21i	209.64-22.33i	209.54-22.32i
243.24-23.01i	243.19-23.17i	243.23-23.08i	243.34-23.04i	242.97-23.04i	242.84-23.11i	243.07-23.01i	242.79-22.91i	242.66-23.08i	242.53-22.75i	243.02-23.09i	242.73-23.02i	243.3-23.06i	243.32-23.23i	243.12-22.99i	242.94-22.98i	243.06-23.07i	243.17-23.26i	242.81-22.98i	242.78-23.02i	242.74-22.91i	243.32-23.01i	242.99-22.93i	242.98-23.2i	243.02-22.95i	243.22-23.22i	243.12-22.92i	243.01-23.29i	242.9-23.15i	243.34-23.11i	209.81-22.39i	209.39-22.43i	209.47-22.47i	209.75-22.17i	209.56-22.51i	209.39-22.58i	209.47-22.49i	209.44-22.31i	209.69-22.36i	209.75-22.43i	209.42-22.52i	209.42-22.36i	209.44-22.38i	209.44-22.5i	209.51-22.6i	209.38-22.43i	209.49-22.36i	209.49-22.42i	209.23-22.48i	209.37-22.44i
242.91-23.14i	242.61-23.24i	242.82-23.21i	242.71-23.2i	242.45-23.25i	242.59-23.11i	242.54-23.28i	242.5-23.29i	242.3-23.13i	242.25-23.19i	242.25-23.28i	242.45-23.15i	243.01-23.3i	242.82-23.07i	242.83-23.31i	242.62-23.32i	242.76-23.13i	242.86-23.37i	242.55-23.35i	242.37-22.97i	242.43-23.3i	242.65-23.28i	242.61-23.22i	242.88-23.17i	242.62-23.13i	242.63-23.22i	242.53-23.28i	242.61-23.14i	242.66-23.2i	242.69-23.3i	209.13-22.06i	209.34-22.76i	209.27-22.5i	209.27-22.75i	209.13-22.55i	209.35-22.22i	209.68-22.17i	209.13-22.49i	209.08-22.6i	209.07-22.3i	209.22-22.54i	209.01-22.78i	209.05-22.46i	209.01-22.43i	209.21-22.4i	208.94-22.39i	209.13-22.57i	208.91-22.42i	208.67-22.49i	208.54-22.18i
242.31-23.38i	242.24-23.36i	242.39-23.37i	242.33-23.36i	242.14-23.35i	241.97-23.4i	241.98-23.3i	241.87-23.43i	241.88-23.27i	241.7-23.15i	242.01-23.43i	241.92-23.28i	242.47-23.26i	242.46-23.48i	242.37-23.41i	242.16-23.22i	242.16-23.55i	242.3-23.5i	242.17-23.54i	242.09-23.33i	241.83-23.23i	242.19-23.27i	242.13-23.35i	242.11-23.47i	242.18-23.45i	242.27-23.19i	242.26-23.2i	242.2-23.33i	242.04-23.2i	242.3-23.47i	208.56-22.38i	209.13-22.74i	208.77-22.44i	208.51-22.57i	208.51-22.81i	208.86-22.52i	208.55-22.96i	208.31-22.55i	208.69-22.71i	208.61-22.57i	208.87-22.52i	208.62-22.61i	208.49-22.4i	208.9-22.55i	208.66-22.58i	208.88-22.83i	208.55-22.57i	208.51-22.76i	208.68-22.8i	208.48-22.71i
241.9-23.53i	241.76-23.42i	241.77-23.69i	241.91-23.67i	241.83-23.62i	241.67-23.6i	241.76-23.67i	241.6-23.43i	241.46-23.39i	241.38-23.59i	241.55-23.44i	241.58-23.4i	242.16-23.72i	242.27-23.44i	241.69-23.63i	241.9-23.46i	241.77-23.5i	241.93-23.59i	241.64-23.33i	241.55-23.6i	241.53-23.48i	241.93-23.69i	241.75-23.4i	241.87-23.41i	241.86-23.44i	241.97-23.38i	241.63-23.44i	241.71-23.39i	241.94-23.48i	241.83-23.56i	207.93-22.98i	208.37-22.87i	208-22.84i	208.67-22.86i	208.23-22.44i	208.64-22.59i	208.34-22.89i	208.36-23.02i	208.17-22.63i	208.3-22.58i	208.28-22.72i	208.18-22.7i	207.98-22.57i	208.05-22.73i	208.12-22.76i	208.24-22.93i	208.2-22.72i	208.09-22.79i	208.16-22.89i	208.19-22.89i
241.66-23.86i	241.47-23.68i	241.53-23.77i	241.47-23.66i	241.37-23.78i	240.97-23.68i	241.35-23.75i	241.01-23.65i	240.98-23.62i	240.85-23.6i	241.15-23.7i	241.25-23.65i	241.57-23.58i	241.46-23.55i	241.45-23.63i	241.13-23.52i	241.4-23.62i	241.43-23.6i	241.06-23.71i	241.04-23.68i	241.04-23.58i	241.51-23.59i	241.16-23.75i	241.4-23.71i	241.39-23.69i	241.45-23.68i	241.25-23.73i	241.3-23.68i	241.39-23.68i	241.44-23.57i	207.92-22.8i	207.74-22.63i	208.12-23.07i	207.85-22.86i	207.73-23i	207.98-22.82i	207.73-22.76i	207.78-22.86i	207.98-22.99i	207.72-22.91i	207.76-22.87i	207.9-22.83i	207.78-23i	207.88-22.83i	207.82-23.08i	207.45-22.97i	207.73-22.79i	207.65-22.73i	207.45-22.84i	207.91-22.87i
241.16-23.86i	241-23.62i	241.02-23.8i	241.09-23.88i	240.68-23.65i	240.83-23.86i	240.97-23.85i	240.74-23.67i	240.83-23.7i	240.62-23.68i	240.86-23.76i	240.79-23.82i	241.29-23.77i	241.22-23.93i	241.03-23.68i	240.9-23.69i	240.88-23.64i	241-23.57i	240.82-23.62i	240.73-23.84i	240.69-23.78i	241.04-23.78i	240.92-23.84i	240.94-23.7i	241.08-23.82i	240.95-23.65i	240.94-23.79i	241.02-23.73i	240.89-23.87i	241.14-23.69i	207.52-22.95i	207.29-22.65i	207.52-23.23i	207.69-22.91i	207.57-22.91i	207.5-23.05i	207.47-22.77i	207.54-23.08i	207.49-23.17i	207.64-22.86i	207.34-22.91i	207.61-22.82i	207.41-22.74i	207.46-23.1i	207.43-22.99i	207.22-23.38i	207.4-22.91i	207.46-23.05i	207.32-22.9i	207.28-23.04i
240.75-24.08i	240.52-23.92i	240.76-23.99i	240.7-24.04i	240.44-23.96i	240.39-23.94i	240.44-24i	240.43-23.91i	240.24-23.88i	240.17-23.8i	240.29-23.9i	240.25-23.86i	240.62-24i	240.72-24.02i	240.5-23.73i	240.39-23.91i	240.52-23.9i	240.68-23.95i	240.17-24.05i	240.39-23.74i	240.34-23.98i	240.55-23.98i	240.43-23.87i	240.56-23.89i	240.52-23.91i	240.54-23.93i	240.45-23.85i	240.53-24.03i	240.61-24.12i	240.66-23.9i	207.08-23.16i	207.07-23.16i	206.94-23.04i	207.12-23.1i	206.99-23.16i	207.06-23.33i	207.04-23.27i	207.08-23.17i	207.03-22.99i	207.09-23.08i	206.96-23.21i	207.07-23.15i	206.85-23.16i	206.84-23.39i	206.78-23.04i	207.05-23.42i	207.18-22.98i	206.85-23.36i	206.96-23.44i	206.76-22.89i
240.38-23.94i	240.07-24.06i	240.36-24.12i	240.38-24.07i	240.02-23.89i	240.12-23.93i	239.99-24.05i	240.02-23.88i	239.73-24.02i	239.66-23.92i	239.81-24.08i	240.01-23.99i	240.45-24.06i	240.49-24.08i	240.34-23.86i	240.02-23.98i	240.14-23.99i	240.18-24.25i	240.02-23.91i	239.8-24.07i	239.92-23.89i	240.15-24.16i	240.07-24.05i	240.22-24.14i	240.22-24.01i	240.38-24i	239.94-24.06i	240.04-24.04i	240.09-23.96i	240.18-24.02i	206.63-23i	206.7-23.04i	206.83-23.08i	206.81-23.09i	206.79-23.16i	206.73-23.5i	206.72-23.2i	206.78-23.16i	206.69-23.25i	206.83-23.04i	206.65-23.37i	206.61-23.1i	206.81-23.22i	206.63-23.28i	206.81-23.19i	206.49-22.92i	206.73-23.28i	206.54-23.26i	206.62-23.13i	206.25-23.17i
239.74-24.29i	239.78-24.24i	239.75-24.23i	239.85-24.17i	239.67-24.12i	239.67-24.26i	239.58-24.27i	239.37-24.15i	239.49-24.2i	239.48-24.15i	239.67-24.07i	239.45-24.21i	240.01-24.22i	239.96-24.08i	239.91-24.02i	239.75-24.06i	239.78-24.1i	239.79-24.27i	239.47-24.08i	239.46-24.07i	239.47-24.09i	239.88-24.24i	239.67-24.08i	239.88-24.13i	239.71-24.05i	239.87-24.22i	239.59-24.24i	239.77-23.91i	239.78-24.24i	239.76-24.28i	206.17-23.24i	206.21-23.41i	206.29-23.13i	206.3-23.31i	206.28-23.17i	206.24-23.5i	206.37-23.31i	206.4-23.23i	206.33-23.35i	206.34-23.31i	206.1-23.42i	206.26-23.32i	206.04-23.4i	206.28-23.19i	206.55-23.26i	206.25-23.4i	206.3-23.26i	205.71-23.28i	206.34-23.59i	206.21-23.33i
239.58-24.41i	239.3-24.2i	239.41-24.37i	239.29-24.38i	239.05-24.34i	239.12-24.35i	239.24-24.32i	239.01-24.03i	238.85-24.09i	238.91-24.15i	239.09-24.28i	239.17-24.16i	239.53-24.3i	239.6-24.32i	239.26-24.19i	239.42-24.21i	239.14-24.38i	239.46-24.22i	239.12-24.07i	238.93-24.17i	239.08-24.03i	239.44-24.27i	239.2-24.33i	239.19-24.08i	239.32-24.18i	239.39-24.2i	239.24-24.4i	239.07-24.12i	239.23-24.49i	239.37-24.19i	205.82-23.45i	205.78-23.24i	205.83-23.32i	205.88-23.35i	205.83-23.24i	205.85-23.53i	205.91-23.23i	205.94-23.29i	205.81-23.25i	206.06-23.27i	206.04-23.35i	205.91-23.34i	205.67-23.35i	205.72-23.58i	205.82-23.27i	205.78-23.37i	205.73-23.59i	205.58-23.5i	205.64-23.35i	205.63-23.27i
238.61-24.63i	238.96-24.53i	238.97-24.34i	238.96-24.47i	238.69-24.31i	238.82-24.46i	238.84-24.36i	238.6-24.54i	238.67-24.38i	238.41-24.2i	238.82-24.24i	238.4-24.33i	239.11-24.58i	239.1-24.45i	239.01-24.34i	238.78-24.47i	238.75-24.4i	239-24.37i	238.82-24.34i	238.67-24.28i	238.54-24.36i	239.02-24.4i	238.7-24.44i	238.85-24.4i	238.8-24.24i	238.88-24.49i	238.79-24.31i	238.76-24.37i	238.85-24.35i	238.84-24.29i	205.28-23.46i	205.68-23.54i	205.31-23.4i	205.24-23.47i	205.23-23.39i	205.4-23.5i	205.42-23.44i	205.46-23.39i	205.42-23.43i	205.56-23.46i	205.5-23.38i	205.31-23.55i	205.39-23.54i	205.35-23.53i	205.37-23.47i	205.25-23.51i	205.27-23.66i	205.44-23.54i	205.13-23.46i	205.2-23.58i
238.24-24.53i	238.24-24.55i	238.79-24.56i	238.65-24.52i	238.22-24.43i	238.31-24.59i	238.3-24.31i	238.09-24.62i	238.17-24.47i	237.95-24.53i	238.35-24.56i	238.19-24.48i	238.75-24.63i	238.67-24.63i	238.57-24.54i	238.48-24.42i	238.4-24.7i	238.52-24.42i	238.2-24.51i	238.04-24.3i	238.02-24.44i	238.63-24.55i	238.48-24.43i	238.53-24.43i	238.55-24.54i	238.6-24.42i	238.47-24.49i	238.4-24.37i	238.32-24.47i	238.39-24.44i	204.86-23.47i	204.95-23.47i	204.93-23.71i	205.11-23.65i	205.1-23.48i	205.16-23.4i	204.91-23.55i	205.03-23.56i	205.01-23.62i	205.15-23.61i	204.98-23.57i	205.06-23.59i	205-23.64i	205.03-23.69i	205.07-23.59i	204.99-23.66i	205.05-23.67i	205.01-23.72i	204.86-23.55i	204.73-23.53i
237.92-24.6i	237.9-24.61i	238.19-24.47i	238.1-24.49i	237.86-24.54i	237.85-24.63i	237.96-24.54i	237.76-24.61i	237.72-24.52i	237.47-24.59i	237.68-24.47i	237.68-24.52i	238.06-24.72i	238.21-24.57i	238-24.6i	237.9-24.6i	237.68-24.54i	238.17-24.63i	237.83-24.63i	237.72-24.47i	237.69-24.46i	238.1-24.66i	237.72-24.46i	237.96-24.64i	238.05-24.48i	237.92-24.67i	237.94-24.65i	237.91-24.66i	238.16-24.64i	238-24.77i	204.51-23.74i	204.54-23.62i	204.64-23.59i	204.63-23.56i	204.6-23.58i	204.49-23.53i	204.66-23.64i	204.71-23.69i	204.58-23.62i	204.58-23.56i	204.58-23.64i	204.38-23.59i	204.54-23.59i	204.58-23.61i	204.57-23.69i	204.4-23.7i	204.56-23.65i	204.49-23.68i	204.39-23.64i	204.41-23.6i
237.75-24.66i	237.54-24.72i	237.67-24.75i	237.72-24.79i	237.48-24.89i	237.2-24.77i	237.45-24.76i	237.11-24.65i	237.3-24.67i	237.04-24.5i	237.41-24.62i	237.25-24.68i	237.87-24.79i	237.8-24.6i	237.66-24.63i	237.48-24.53i	237.5-24.75i	237.59-24.73i	237.52-24.64i	237.26-24.62i	237.27-24.58i	237.74-24.62i	237.59-24.74i	237.68-24.59i	237.69-24.71i	237.53-24.59i	237.55-24.7i	237.67-24.65i	237.51-24.65i	237.58-24.83i	204.02-23.77i	204.12-23.63i	204.13-23.71i	204.31-23.86i	204.21-23.72i	204.15-23.68i	204.09-23.76i	204.25-23.66i	204.16-23.79i	204.3-23.7i	204.35-23.71i	204.15-23.68i	204.05-23.77i	204.09-23.61i	204.13-23.6i	204.04-23.75i	204.26-23.77i	203.98-23.85i	204.01-23.81i	203.87-23.68i
237.6-25i	237.1-24.97i	237.23-24.77i	237.28-24.8i	236.94-24.74i	237.07-24.7i	237.07-24.6i	236.79-24.72i	236.86-24.74i	236.64-24.84i	237.08-24.76i	236.92-24.65i	237.57-24.75i	237.36-24.79i	237.27-24.65i	237.15-24.61i	237.1-24.87i	237.14-24.66i	236.94-24.73i	236.92-24.59i	236.91-24.57i	237.06-24.79i	237.13-24.88i	237.17-24.73i	237.07-24.8i	237.24-24.67i	237.07-24.46i	237.25-24.6i	236.93-24.75i	237.2-24.76i	203.81-23.55i	203.91-23.71i	203.77-23.71i	203.93-23.75i	203.72-23.67i	203.78-23.76i	203.76-23.74i	203.9-23.71i	203.75-23.68i	203.85-23.92i	203.94-23.65i	203.77-23.72i	203.66-23.81i	203.73-23.61i	203.67-23.78i	203.62-23.73i	203.91-23.76i	203.7-23.79i	203.46-23.71i	203.63-23.79i
237.12-24.73i	236.56-24.86i	236.88-24.85i	236.76-24.91i	236.55-24.99i	236.54-24.85i	236.54-24.96i	236.48-24.93i	236.34-24.77i	236.12-24.76i	236.59-24.78i	236.33-24.78i	236.69-24.96i	236.95-24.91i	236.79-24.87i	236.67-24.89i	236.6-24.67i	236.64-24.95i	236.5-24.66i	236.3-24.8i	236.32-24.75i	236.71-24.84i	236.61-24.85i	236.68-24.93i	236.65-24.83i	236.7-24.85i	236.72-24.75i	236.75-24.86i	236.67-24.75i	236.77-24.85i	203.25-23.76i	203.36-23.8i	203.27-23.8i	203.28-23.74i	203.31-23.78i	203.51-23.93i	203.32-23.86i	203.51-23.92i	203.42-23.87i	203.26-23.88i	203.39-23.89i	203.47-23.87i	203.31-23.88i	203.31-23.88i	203.21-23.87i	203.3-23.71i	203.26-23.93i	203.08-23.87i	203.1-23.85i	203.08-23.84i
236.41-24.5i	236.59-25.15i	236.64-25.08i	236.4-24.97i	236.23-25.04i	236.12-25.3i	236.32-25.02i	236.04-24.96i	236.09-24.99i	235.73-25.06i	236.13-24.95i	236.05-24.89i	236.4-24.84i	236.63-25.15i	236.46-25.02i	236.23-25i	236.32-25.11i	236.25-24.92i	236.26-24.94i	236.05-24.97i	236-24.97i	236.46-25.09i	236.3-24.99i	236.29-24.92i	236.38-24.93i	236.25-24.96i	236.37-24.95i	236.2-24.83i	236.06-24.91i	236.26-25.08i	202.69-23.94i	203.07-23.99i	203-23.9i	203.19-23.92i	202.99-23.9i	203.04-24.05i	202.97-24.06i	203.13-23.95i	202.99-24.06i	203.13-23.95i	203.1-24.05i	202.88-24.09i	202.88-23.94i	202.96-24.01i	202.93-24.04i	202.9-24.02i	202.78-24.08i	202.98-23.9i	202.79-24.15i	202.73-24.06i
236.03-24.92i	235.8-25.33i	235.98-25.05i	235.87-25.26i	235.75-24.8i	235.59-24.85i	235.66-25.27i	235.45-25.2i	235.42-25.12i	235.34-24.96i	235.68-24.86i	235.5-25.07i	236.01-25.12i	236.04-25.1i	235.78-25.06i	235.84-24.95i	235.92-25.01i	235.89-25i	235.83-25i	235.55-24.99i	235.64-24.91i	235.85-24.95i	235.77-24.96i	235.81-25.1i	235.96-24.97i	235.82-24.99i	235.76-25.06i	235.87-25.01i	235.85-24.99i	235.86-25.03i	202.46-24.09i	202.54-23.9i	202.39-24.05i	202.57-23.86i	202.54-23.94i	202.59-23.88i	202.62-23.88i	202.55-24.16i	202.63-24.09i	202.52-24.17i	202.45-24.02i	202.39-24.09i	202.53-23.97i	202.37-24.06i	202.5-24.05i	202.35-23.89i	202.53-23.99i	202.38-23.93i	202.33-23.97i	202.32-23.95i
235.43-25.12i	235.33-24.97i	235.37-25.13i	235.49-25.14i	235.35-25.13i	235.08-25.15i	235.16-25.38i	234.98-24.86i	235.04-24.99i	234.86-24.81i	235.15-25.34i	234.74-25.16i	235.31-25.24i	235.44-25.23i	235.32-25.1i	235.12-25i	235.38-25.01i	235.34-25.28i	235.15-25.06i	234.97-25.06i	235.03-24.94i	235.42-25.18i	235.22-25.2i	235.25-25.1i	235.28-25.1i	235.24-25.16i	235.32-25.08i	235.32-25.05i	235.23-25.01i	235.16-25.05i	201.83-24.04i	201.99-24.14i	202.01-24.04i	202.17-24.07i	201.88-23.93i	202.16-24.13i	202.15-24.32i	202.02-24.04i	201.98-24.13i	202.15-24.08i	202.04-24.2i	201.76-23.91i	202.11-24.08i	201.81-24.13i	202.11-23.97i	201.93-24.06i	201.98-24.09i	201.82-24.1i	201.76-24.07i	201.73-24.15i
234.84-25i	234.77-25.28i	235.15-25.35i	234.78-25.42i	234.64-25.27i	234.88-25.22i	234.71-25.15i	234.65-25.3i	234.57-25.27i	234.28-25.28i	234.62-25.27i	234.39-25.13i	235.01-25.43i	235.26-25.11i	235.09-24.94i	234.81-25.27i	234.71-25.26i	235.01-25.25i	234.75-25.37i	234.55-25.05i	234.65-25.01i	234.94-25.22i	234.76-25.28i	234.92-25.21i	234.91-25.22i	235.1-25.28i	234.89-25.13i	234.93-25.1i	234.9-25.14i	235.03-25.2i	201.39-24.07i	201.83-24.05i	201.45-24.18i	201.68-24.21i	201.66-24.08i	201.6-24.13i	201.54-23.96i	201.64-24.26i	201.5-24.3i	201.74-24.17i	201.66-24.09i	201.56-23.87i	201.63-24.11i	202-24.36i	201.66-24.09i	201.27-24.09i	201.64-24.13i	201.55-24i	201.48-23.93i	201.37-24.19i
234.49-25.41i	234.42-25.38i	234.65-25i	234.51-25.33i	234.41-25.29i	234.35-25.35i	234.41-25.31i	234.15-25.28i	234.09-25.15i	234.02-25.16i	234.26-25.29i	234.37-25.15i	234.71-25.41i	234.73-25.35i	234.59-25.28i	234.52-25.19i	234.4-25.35i	234.67-25.5i	234.55-25.15i	234.19-24.85i	234.05-25.11i	234.38-25.04i	234.36-25.21i	234.51-25.29i	234.53-25.26i	234.33-25.26i	234.37-25.19i	234.26-25.25i	234.38-25.19i	234.58-25.35i	201.38-24.29i	201.32-24.06i	201.23-24.23i	201.24-24.33i	201.02-24.42i	201.15-24.21i	201.05-24.06i	201.49-24.28i	201.28-24.07i	201.55-24.36i	201.42-24.01i	201.06-24.24i	201.19-24.14i	201.32-24.42i	201.26-24.2i	201.11-24.13i	201.12-24.21i	201.07-24.06i	200.91-24.05i	200.86-24.25i
234.21-25.4i	233.55-25.37i	234.25-25.34i	234.18-25.38i	233.9-25.44i	233.88-25.34i	233.88-25.34i	233.85-25.31i	233.83-25.3i	233.45-25.29i	233.87-25.4i	233.79-25.27i	234.31-25.44i	234.23-25.44i	234.11-25.28i	233.96-25.3i	234.18-25.39i	234.03-25.27i	233.92-25.32i	233.72-25.28i	233.76-25.08i	233.96-25.49i	233.68-25.29i	234.16-25.35i	234.12-25.18i	233.96-25.06i	233.84-25.16i	234.04-25.2i	234-25.2i	233.99-25.28i	200.72-24.14i	200.81-24.44i	200.62-24.14i	201.02-24.09i	200.68-24.25i	200.91-24.29i	200.77-24.36i	200.74-24.31i	200.72-23.96i	200.78-24.25i	200.87-24.24i	200.79-24.17i	200.77-24.13i	200.63-24.31i	200.75-24.17i	200.67-24.25i	200.66-24.23i	200.73-24.21i	200.71-24.23i	200.43-24.34i
233.57-25.28i	233.31-25.44i	233.73-25.47i	233.72-25.41i	233.37-25.42i	233.46-25.45i	233.39-25.47i	233.38-25.32i	233.36-25.4i	233.01-25.35i	233.33-25.37i	233.22-25.25i	233.69-25.44i	233.68-25.55i	233.6-25.35i	233.47-25.41i	233.52-25.34i	233.66-25.5i	233.47-25.47i	233.25-25.37i	233.38-25.36i	233.59-25.29i	233.43-25.19i	233.63-25.43i	233.56-25.26i	233.45-25.43i	233.54-25.24i	233.77-25.33i	233.31-25.28i	233.79-25.3i	200.25-24.18i	200.38-24.4i	200.39-24.44i	200.39-24.36i	200.31-24.19i	200.31-24.27i	200.34-24.26i	200.39-24.34i	200.16-24.22i	200.35-24.4i	200.31-24.4i	200.52-24.48i	200.15-24.32i	200.13-24.26i	200.29-24.21i	200.02-24.12i	200.22-24.18i	200.23-24.22i	200.21-24.19i	200.04-24.15i
233.18-25.46i	232.92-25.57i	233.09-25.33i	233.12-25.47i	233.03-25.51i	233.04-25.57i	233.04-25.38i	232.84-25.4i	232.81-25.36i	232.72-25.42i	233.1-25.44i	232.92-25.53i	233.25-25.49i	233.26-25.39i	233.18-25.47i	233.07-25.34i	233.04-25.53i	233.02-25.56i	232.84-25.38i	232.94-25.4i	232.78-25.36i	233.18-25.58i	233.05-25.52i	233.05-25.54i	233.17-25.41i	233.12-25.35i	233.03-25.53i	233.03-25.26i	233.22-25.48i	233.06-25.37i	199.85-24.36i	199.94-24.12i	199.68-24.08i	199.77-24.16i	200.03-24.19i	200.1-24.28i	199.97-24.25i	200.19-24.36i	199.91-24.29i	199.85-24.4i	200.06-24.2i	199.82-24.21i	199.91-24.25i	199.95-24.18i	199.98-24.34i	199.8-24.3i	199.96-24.29i	199.88-24.43i	199.71-24.29i	199.84-24.19i
232.68-25.5i	232.44-25.6i	232.93-25.52i	232.77-25.53i	232.57-25.46i	232.51-25.49i	232.62-25.49i	232.41-25.51i	232.24-25.34i	232.13-25.47i	232.46-25.41i	232.37-25.55i	232.85-25.46i	232.88-25.63i	232.7-25.47i	232.52-25.44i	232.64-25.47i	232.77-25.51i	232.45-25.52i	232.37-25.41i	232.39-25.45i	232.63-25.53i	232.54-25.32i	232.58-25.49i	232.66-25.35i	232.64-25.47i	232.68-25.42i	232.47-25.52i	232.75-25.35i	232.76-25.39i	199.44-24.15i	199.67-24.29i	199.45-24.16i	199.44-24.43i	199.53-24.33i	199.46-24.35i	199.39-24.38i	199.49-24.16i	199.68-24.24i	199.58-24.27i	199.54-24.36i	199.44-24.21i	199.37-24.31i	199.57-24.22i	199.27-24.64i	199.17-24.05i	199.57-24.35i	199.38-24.22i	199.26-24.33i	199.06-24.2i
232.27-25.57i	231.95-25.8i	232.52-25.55i	232.3-25.56i	232.1-25.54i	232.03-25.56i	232.14-25.56i	231.88-25.48i	231.9-25.35i	231.77-25.46i	231.99-25.46i	231.96-25.4i	232.3-25.48i	232.49-25.49i	232.18-25.4i	232.1-25.39i	232.17-25.48i	232.14-25.52i	232.07-25.44i	231.94-25.4i	231.95-25.47i	232.29-25.51i	232.1-25.48i	232.06-25.57i	232.22-25.45i	232.13-25.44i	232.08-25.44i	232.13-25.52i	232.11-25.46i	232.25-25.52i	198.91-24.02i	199.07-24.14i	198.95-24.4i	199.1-24.26i	199.04-24.42i	198.93-24.22i	199.12-24.35i	199.2-24.36i	199.18-24.26i	199-24.25i	199.09-24.08i	198.97-24.37i	198.91-24.49i	199-24.38i	198.76-24.46i	198.92-24.25i	199.06-24.22i	198.96-24.48i	198.82-24.03i	198.75-24.34i
231.86-25.58i	231.67-25.53i	231.78-25.8i	231.83-25.74i	231.48-25.78i	231.57-25.68i	231.74-25.65i	231.62-25.69i	231.41-25.56i	231.46-25.52i	231.58-25.59i	231.42-25.63i	231.91-25.67i	232-25.59i	231.85-25.66i	231.8-25.43i	231.73-25.56i	231.9-25.66i	231.52-25.54i	231.55-25.5i	231.38-25.56i	231.84-25.63i	231.62-25.49i	231.78-25.68i	231.91-25.46i	231.78-25.49i	231.55-25.48i	231.74-25.5i	231.79-25.67i	231.93-25.58i	198.53-24.27i	198.66-24.39i	198.83-24.24i	198.72-24.35i	198.67-24.34i	198.62-24.5i	198.72-24.49i	198.74-24.4i	198.51-24.32i	198.84-24.39i	198.76-24.34i	198.71-24.35i	198.59-24.3i	198.76-24.48i	198.68-24.35i	198.45-24.45i	198.24-24.28i	198.35-24.54i	198.44-24.36i	198.42-24.43i
231.29-25.74i	231.27-25.54i	231.32-25.99i	231.22-25.69i	231.14-25.65i	231.02-25.81i	231.11-25.56i	230.99-25.7i	230.99-25.71i	230.71-25.56i	231.13-25.62i	230.92-25.65i	231.53-25.68i	231.42-25.63i	231.38-25.66i	231.07-25.67i	231.29-25.59i	231.29-25.64i	231.07-25.63i	230.99-25.55i	230.96-25.52i	231.36-25.55i	231.19-25.58i	231.46-25.65i	231.32-25.5i	231.27-25.48i	231.16-25.68i	231.24-25.45i	231.33-25.53i	231.19-25.7i	198.05-24.24i	198.18-24.24i	198.11-24.31i	198.09-24.42i	198.07-24.25i	198.16-24.53i	198.15-24.46i	198.18-24.47i	198.17-24.49i	198.3-24.39i	198.09-24.47i	198.11-24.33i	198.08-24.34i	198.05-24.55i	198.08-24.34i	197.98-24.41i	198.12-24.51i	197.95-24.43i	197.94-24.27i	197.97-24.41i
230.92-25.66i	230.86-25.71i	230.82-25.75i	230.88-25.82i	230.8-25.75i	230.71-25.81i	230.69-25.82i	230.6-25.63i	230.56-25.62i	230.43-25.79i	230.72-25.73i	230.71-25.66i	231.05-25.77i	231.17-25.69i	231.02-25.7i	230.64-25.67i	230.86-25.73i	230.88-25.73i	230.73-25.75i	230.57-25.7i	230.67-25.48i	230.81-25.79i	230.67-25.59i	230.96-25.71i	230.87-25.77i	231.01-25.88i	230.83-25.63i	230.88-25.64i	230.78-25.66i	230.99-25.8i	197.51-24.53i	197.9-24.57i	197.82-24.53i	197.96-24.38i	197.79-24.46i	197.87-24.5i	197.72-24.55i	197.94-24.51i	197.7-24.44i	197.88-24.59i	197.75-24.54i	197.78-24.48i	197.61-24.44i	197.89-24.55i	197.68-24.38i	197.55-24.49i	197.75-24.47i	197.54-24.54i	197.43-24.49i	197.54-24.54i
230.54-25.61i	230.29-25.77i	230.64-25.68i	230.43-25.7i	230.23-25.68i	230.38-25.59i	230.29-25.79i	230.21-25.71i	229.96-25.53i	229.89-25.57i	230.25-25.78i	230.16-25.62i	230.43-25.59i	230.66-25.73i	230.48-25.65i	230.24-25.52i	230.31-25.6i	230.35-25.65i	230.3-25.67i	230.05-25.54i	230.18-25.5i	230.38-25.63i	230.4-25.67i	230.4-25.78i	230.24-25.75i	230.38-25.72i	230.41-25.65i	230.5-25.64i	230.32-25.58i	230.41-25.78i	197.36-24.58i	197.41-24.3i	197.18-24.3i	197.49-24.37i	197.35-24.39i	197.39-24.3i	197.36-24.39i	197.53-24.39i	197.38-24.45i	197.4-24.42i	197.38-24.44i	197.24-24.35i	197.08-24.38i	197.19-24.49i	197.38-24.53i	197.18-24.53i	197.2-24.5i	197.3-24.37i	197.04-24.4i	197.04-24.39i
229.86-25.74i	229.77-25.58i	229.95-25.65i	229.91-25.71i	229.58-25.73i	229.77-25.81i	230-25.69i	229.56-25.84i	229.45-25.68i	229.3-25.65i	229.63-25.72i	229.56-25.71i	229.92-25.87i	230.08-25.76i	229.98-25.7i	229.76-25.66i	229.83-25.69i	229.74-25.76i	229.64-25.72i	229.57-25.6i	229.55-25.67i	229.93-25.73i	229.82-25.76i	229.74-25.74i	229.86-25.67i	229.91-25.8i	229.79-25.68i	229.77-25.76i	229.91-25.75i	229.79-25.83i	196.95-24.35i	196.9-24.55i	196.8-24.29i	196.88-24.47i	196.83-24.53i	196.75-24.58i	196.83-24.58i	196.95-24.51i	196.79-24.29i	196.85-24.4i	196.76-24.48i	196.75-24.54i	196.83-24.44i	196.78-24.41i	196.79-24.5i	196.7-24.42i	196.64-24.41i	196.63-24.44i	196.58-24.48i	196.65-24.45i
229.49-25.75i	229.35-25.69i	229.55-25.86i	229.61-25.83i	229.14-25.85i	229.28-25.73i	229.35-25.59i	229.25-25.71i	229.1-25.68i	228.97-25.51i	229.2-25.82i	229.21-25.71i	229.73-25.86i	229.56-25.7i	229.43-25.71i	229.32-25.63i	229.48-25.62i	229.48-25.73i	229.31-25.56i	229.13-25.62i	229.09-25.62i	229.53-25.72i	229.36-25.62i	229.36-25.76i	229.4-25.67i	229.39-25.82i	229.46-25.69i	229.34-25.78i	229.54-25.49i	229.48-25.82i	196.34-24.35i	196.32-24.62i	196.56-24.5i	196.46-24.49i	196.47-24.56i	196.57-24.49i	196.49-24.48i	196.48-24.48i	196.63-24.4i	196.42-24.52i	196.49-24.6i	196.43-24.43i	196.47-24.47i	196.36-24.62i	196.41-24.38i	196.25-24.53i	196.19-24.43i	196.25-24.51i	196.29-24.34i	196.17-24.58i
229-25.73i	228.93-25.64i	228.91-25.68i	229.05-25.68i	228.82-25.87i	228.86-25.67i	228.85-25.61i	228.78-25.71i	228.71-25.58i	228.53-25.66i	228.86-25.77i	228.82-25.74i	229.03-25.53i	229.17-25.66i	228.93-25.59i	228.79-25.72i	228.96-25.71i	228.97-25.79i	228.84-25.59i	228.84-25.61i	228.66-25.63i	229.08-25.73i	228.86-25.64i	229-25.78i	229.02-25.8i	228.97-25.75i	228.91-25.64i	229.02-25.68i	229.04-25.68i	229-25.7i	195.99-24.31i	196.04-24.46i	196.07-24.52i	196.11-24.44i	195.91-24.43i	196.1-24.41i	196.15-24.48i	196.16-24.42i	196.13-24.45i	196.02-24.44i	196.04-24.47i	196.05-24.36i	195.91-24.29i	195.98-24.49i	195.95-24.5i	195.7-24.39i	195.83-24.49i	195.9-24.38i	195.74-24.34i	195.79-24.38i
228.57-25.74i	228.48-25.74i	228.66-25.74i	228.72-25.75i	228.65-25.65i	228.53-25.78i	228.51-25.65i	228.18-25.68i	227.92-25.59i	228.08-25.61i	228.49-25.77i	228.25-25.73i	228.9-26.03i	228.75-25.8i	228.57-25.64i	228.45-25.68i	228.6-25.79i	228.6-25.84i	228.4-25.69i	228.36-25.58i	228.39-25.6i	228.64-25.75i	228.49-25.72i	228.66-25.68i	228.51-25.74i	228.58-25.69i	228.55-25.68i	228.71-25.65i	228.48-25.66i	228.57-25.81i	195.58-24.45i	195.66-24.62i	195.64-24.53i	195.86-24.33i	195.54-24.34i	195.59-24.39i	195.54-24.26i	195.92-24.49i	195.65-24.39i	195.64-24.44i	195.46-24.41i	195.7-24.45i	195.51-24.28i	195.52-24.49i	195.63-24.47i	195.37-24.42i	195.52-24.34i	195.43-24.36i	195.35-24.27i	195.48-24.35i
228.03-25.75i	228.08-25.78i	228.27-25.8i	227.99-25.53i	228.14-25.78i	227.91-25.99i	227.91-25.79i	227.77-25.74i	227.79-25.86i	227.85-25.8i	227.9-25.55i	227.86-25.73i	228.01-25.87i	228.32-25.8i	227.86-25.78i	227.98-25.79i	228.05-25.85i	228.11-25.81i	227.97-25.8i	227.94-25.69i	227.9-25.7i	228.12-25.9i	228.07-25.72i	228.04-25.69i	227.98-25.71i	228.08-25.8i	228.06-25.71i	227.94-25.71i	227.99-25.87i	228.13-25.83i	195.24-24.55i	195.14-24.75i	195.28-24.44i	195.12-24.59i	195.06-24.61i	195.2-24.64i	195.37-24.46i	195.25-24.55i	195.08-24.45i	195.14-24.65i	195.13-24.54i	194.99-24.58i	195.02-24.4i	195.11-24.47i	195.08-24.5i	195.17-24.4i	195-24.37i	195-24.46i	194.9-24.46i	194.89-24.57i
227.62-25.77i	227.54-25.75i	227.67-25.73i	227.88-25.65i	227.63-25.74i	227.45-25.79i	227.59-25.8i	227.34-25.72i	227.26-25.91i	227.05-25.72i	227.59-25.76i	227.19-25.83i	227.78-25.82i	227.88-25.69i	227.82-25.63i	227.61-25.73i	227.39-25.88i	227.53-25.72i	227.45-25.76i	227.38-25.72i	227.42-25.7i	227.58-26.05i	227.66-25.63i	227.57-25.76i	227.36-25.92i	227.71-25.73i	227.62-25.73i	227.6-25.6i	227.59-25.87i	227.75-25.78i	194.64-24.34i	194.79-24.39i	194.74-24.28i	194.72-24.43i	194.73-24.43i	194.82-24.41i	194.67-24.44i	194.86-24.48i	194.8-24.5i	194.73-24.5i	194.85-24.49i	194.78-24.43i	194.55-24.51i	194.54-24.61i	194.67-24.5i	194.61-24.49i	194.51-24.41i	194.56-24.27i	194.57-24.48i	194.57-24.43i
227.17-25.81i	227.36-25.79i	227.32-25.82i	227.43-25.56i	227.09-25.76i	227.27-25.86i	227.22-25.75i	227.03-25.73i	227.1-25.75i	226.8-25.59i	227.09-25.61i	227.16-25.7i	227.43-25.92i	227.94-26.04i	227.51-25.66i	227.15-25.53i	227.34-25.72i	227.28-25.95i	226.93-25.87i	227.13-25.78i	227.06-25.67i	227.28-25.81i	227.04-25.82i	227.33-25.71i	227.43-25.82i	227.35-25.76i	227.17-25.76i	227.27-25.72i	227.29-25.97i	227.3-25.77i	194.4-24.32i	194.34-24.39i	194.43-24.56i	194.52-24.48i	194.43-24.43i	194.52-24.4i	194.39-24.38i	194.52-24.32i	194.33-24.61i	194.45-24.49i	194.47-24.5i	194.32-24.34i	194.34-24.47i	194.48-24.4i	194.35-24.58i	194.2-24.43i	194.26-24.39i	194.27-24.48i	194.06-24.37i	194.22-24.43i
226.81-25.8i	226.63-25.74i	226.8-25.71i	226.89-25.62i	226.52-25.67i	226.51-26i	226.81-25.75i	226.27-25.78i	226.48-25.52i	226.34-25.77i	226.43-25.92i	226.46-25.75i	226.82-25.9i	227.17-25.81i	227.05-25.53i	226.77-25.71i	226.86-25.69i	226.78-25.81i	226.61-25.84i	226.43-25.63i	226.41-25.82i	226.85-25.77i	226.79-25.81i	226.76-25.77i	226.9-25.57i	226.7-25.8i	226.81-25.96i	226.83-25.58i	226.44-25.49i	226.79-25.7i	193.92-24.36i	194.02-24.41i	193.77-24.45i	193.99-24.48i	193.74-24.53i	193.98-24.3i	193.92-24.52i	194-24.53i	193.97-24.41i	193.98-24.41i	193.85-24.42i	193.87-24.44i	193.96-24.33i	193.81-24.3i	193.73-24.48i	193.75-24.39i	193.81-24.42i	193.73-24.44i	193.74-24.51i	193.76-24.2i
226.27-25.75i	226.19-25.77i	226.48-25.8i	226.64-25.64i	225.96-25.8i	225.96-25.89i	226.16-25.66i	225.97-26.01i	226.15-25.63i	225.88-25.74i	226.15-25.76i	226.07-25.92i	226.58-25.64i	226.51-25.58i	226.34-25.58i	226.24-25.79i	226.37-25.55i	226.1-25.72i	226.01-25.6i	226.31-25.62i	225.87-25.7i	226.44-25.67i	226.33-25.64i	226.58-25.73i	226.5-25.82i	226.2-25.75i	226.34-25.88i	226.26-25.99i	226.64-25.74i	226.49-25.73i	193.54-24.17i	193.55-24.23i	193.58-24.56i	193.58-24.33i	193.39-24.38i	193.53-24.51i	193.48-24.31i	193.54-24.49i	193.6-24.35i	193.55-24.35i	193.37-24.38i	193.58-24.34i	193.42-24.29i	193.34-24.47i	193.53-24.47i	193.36-24.47i	193.37-24.42i	193.3-24.29i	193.26-24.25i	193.23-24.3i
225.96-25.76i	225.82-25.75i	226.01-25.81i	225.6-25.88i	225.61-25.79i	225.68-25.77i	225.77-25.76i	225.66-25.52i	225.63-25.55i	225.38-25.66i	225.56-25.72i	225.47-25.75i	226.16-25.8i	225.92-25.81i	225.93-25.86i	225.87-25.73i	225.84-25.73i	226.09-25.72i	225.45-25.89i	225.55-25.74i	225.62-25.37i	225.79-25.98i	225.73-25.7i	225.79-25.59i	225.83-25.62i	225.87-25.74i	225.95-25.68i	225.99-25.8i	225.89-25.8i	226.09-25.77i	193.06-24.34i	193.05-24.35i	193.21-24.49i	193.13-24.45i	192.93-24.31i	193.13-24.32i	193.03-24.37i	193.18-24.39i	193.08-24.35i	193.13-24.49i	193.07-24.4i	193.05-24.36i	192.96-24.36i	192.97-24.34i	192.91-24.26i	192.85-24.44i	192.83-24.35i	192.89-24.22i	192.91-24.2i	192.73-24.35i
225.52-25.85i	225.33-25.83i	225.48-25.71i	225.58-25.85i	225.38-25.88i	225.12-25.94i	225.43-25.75i	225.11-25.83i	225.14-25.66i	224.94-25.74i	225.32-25.73i	225.18-25.61i	225.55-25.81i	225.68-25.84i	225.34-25.71i	225.59-25.59i	225.48-25.85i	225.28-25.67i	225.31-25.6i	225.15-25.48i	225.18-25.56i	225.64-25.84i	225.4-25.76i	225.3-25.78i	225.33-25.58i	225.43-25.79i	225.6-25.76i	225.42-25.47i	225.38-25.76i	225.56-25.81i	192.48-24.23i	192.68-24.38i	192.44-24.4i	192.84-24.48i	192.48-24.49i	192.69-24.4i	192.68-24.42i	192.81-24.37i	192.58-24.44i	192.55-24.23i	192.6-24.35i	192.68-24.43i	192.56-24.45i	192.51-24.22i	192.69-24.57i	192.3-24.31i	192.59-24.33i	192.5-24.33i	192.41-24.2i	192.26-24.32i
224.99-25.72i	224.92-25.71i	225.03-25.78i	225.03-25.7i	224.79-25.63i	224.84-25.74i	224.77-25.69i	224.75-25.86i	224.62-25.68i	224.54-25.64i	224.93-25.63i	224.65-25.61i	224.97-25.59i	225.14-25.84i	224.98-25.63i	225.11-25.38i	225.03-25.73i	224.96-25.58i	224.89-25.57i	224.75-25.73i	224.64-25.51i	224.93-25.91i	224.91-25.63i	224.96-25.78i	224.96-25.43i	225.03-25.84i	224.91-25.77i	224.78-25.6i	224.93-25.62i	225.01-25.73i	192.28-24.35i	192.3-24.38i	192.15-24.39i	192.37-24.25i	192.06-24.28i	192.21-24.4i	192.2-24.29i	192.45-24.35i	192.21-24.25i	192.08-24.3i	192.04-24.31i	192.1-24.36i	192.06-24.28i	191.95-24.05i	192.12-24.51i	191.84-24.33i	192.32-24.08i	191.83-24.21i	191.97-24.28i	191.85-24.28i
224.51-25.71i	224.39-25.64i	224.66-25.72i	224.69-25.62i	224.37-25.63i	224.38-25.65i	224.38-25.65i	224.25-25.59i	224.21-25.59i	224-25.55i	224.36-25.63i	224.19-25.58i	224.62-25.68i	224.73-25.7i	224.53-25.65i	224.36-25.68i	224.62-25.55i	224.46-25.94i	224.35-25.52i	224.43-25.58i	224.22-25.43i	224.63-25.62i	224.48-25.54i	224.56-25.62i	224.52-25.55i	224.59-25.64i	224.58-25.57i	224.43-25.88i	224.53-25.58i	224.63-25.6i	191.65-24.11i	191.89-24.21i	191.7-24.09i	191.9-24.22i	191.69-24.32i	191.95-24.2i	191.87-24.29i	191.82-24.24i	191.68-24.2i	191.7-24.26i	191.62-24.29i	191.89-24.26i	191.78-24.06i	191.7-24.26i	191.56-24.25i	191.63-24.16i	191.52-24.31i	191.9-24.23i	191.4-24.38i	191.33-24.22i
224.18-25.64i	223.95-25.61i	224.15-25.68i	224.16-25.78i	223.86-25.66i	223.95-25.51i	223.92-25.51i	223.89-25.6i	223.8-25.52i	223.6-25.52i	223.88-25.57i	223.94-25.55i	224.23-25.64i	224.18-25.75i	224.14-25.59i	224.08-25.45i	224.01-25.65i	224.07-25.55i	224.03-25.59i	223.95-25.41i	223.87-25.42i	224.17-25.65i	224.07-25.56i	223.96-25.63i	224.15-25.68i	224.09-25.72i	224.05-25.64i	224.22-25.57i	224.03-25.62i	224.3-25.61i	191.33-24.06i	191.51-24.26i	191.27-24.33i	191.48-24.28i	191.4-23.97i	191.37-24.28i	191.37-24.19i	191.49-24.14i	191.29-24.13i	191.36-24.35i	191.5-24.08i	191.61-24.95i	190.97-24.67i	191.33-24.2i	191.4-24.27i	191.16-24.2i	191.38-24.05i	191.51-23.4i	190.95-24.13i	192.1-24.93i
223.55-25.62i	223.49-25.6i	223.7-25.62i	223.63-25.6i	223.47-25.61i	223.45-25.7i	223.51-25.66i	223.32-25.57i	223.28-25.53i	223.14-25.56i	223.48-25.52i	223.39-25.63i	223.8-25.63i	223.85-25.58i	223.57-25.53i	223.53-25.54i	223.53-25.55i	223.64-25.52i	223.35-25.53i	223.42-25.59i	223.26-25.51i	223.6-25.59i	223.51-25.58i	223.49-25.67i	223.65-25.56i	223.55-25.54i	223.66-25.49i	223.54-25.58i	223.67-25.6i	223.53-25.27i	190.72-24.02i	190.79-24.13i	190.66-24.11i	190.84-24.17i	190.78-24.22i	190.85-24.11i	190.93-24.12i	190.9-24.03i	190.99-24.07i	190.51-25.19i	190.8-24.3i	190.65-24.1i	190.75-24.24i	190.81-24.83i	189.97-23.98i	190.78-24.7i	190.67-25.32i	190.62-24.19i	190.76-24.19i	190.85-24.06i
223.27-25.52i	223.08-25.68i	223.27-25.55i	223.22-25.6i	223.12-25.48i	222.99-25.51i	223.28-25.57i	223.08-25.47i	222.9-25.54i	222.71-25.49i	223.08-25.4i	223-25.47i	223.43-25.52i	223.42-25.47i	223.32-25.49i	223.17-25.43i	223.21-25.48i	223.16-25.62i	223.1-25.46i	222.98-25.33i	222.95-25.42i	223.3-25.64i	223.09-25.59i	223.14-25.41i	223.2-25.46i	223.13-25.51i	223.22-25.46i	223.38-25.55i	223.25-25.46i	223.34-25.53i	190.63-24.18i	190.59-24.17i	190.32-24.42i	190.66-23.74i	190.91-23.89i	190.42-24.1i	190.01-23.73i	190.48-23.66i	191.06-25.1i	190.57-23.71i	190.65-24.03i	190.66-24.2i	190.5-24.63i	189.87-23.95i	190.67-24.12i	190.33-23.97i	189.98-24.63i	190.6-24.1i	190.5-25.25i	190.42-24.17i
222.72-25.52i	222.71-25.51i	222.76-25.48i	222.8-25.45i	222.53-25.49i	222.6-25.55i	222.61-25.56i	222.52-25.59i	222.47-25.39i	222.27-25.4i	222.64-25.49i	222.41-25.46i	222.86-25.51i	222.87-25.49i	222.78-25.42i	222.67-25.31i	222.81-25.42i	222.75-25.5i	222.58-25.49i	222.53-25.39i	222.52-25.35i	222.87-25.56i	222.77-25.45i	222.76-25.49i	222.72-25.4i	222.67-25.4i	222.71-25.4i	222.72-25.48i	222.73-25.45i	222.71-25.45i	190.34-24.11i	190.31-24.12i	190.44-23.94i	189.96-23.99i	190.18-23.49i	191.43-24.13i	190.2-24.18i	190.14-24.37i	189.55-24.22i	190.14-24.1i	189.93-23.99i	190.29-23.91i	190.24-24.04i	190.06-24.22i	189.91-23.88i	189.73-23.85i	189.98-23.88i	189.97-24.01i	189.83-23.98i	189.94-24.01i
222.25-25.51i	222.19-25.44i	222.36-25.46i	222.37-25.5i	222.12-25.49i	222.11-25.58i	222.24-25.56i	222.1-25.5i	222.08-25.43i	221.96-25.39i	222.14-25.5i	222.02-25.38i	222.5-25.49i	222.41-25.42i	222.34-25.32i	222.33-25.36i	222.33-25.38i	222.23-25.52i	222.26-25.48i	222.07-25.43i	222.08-25.2i	222.28-25.43i	222.19-25.36i	222.25-25.42i	222.32-25.38i	222.34-25.37i	222.23-25.45i	222.25-25.45i	222.37-25.37i	222.46-25.61i	190.96-23.98i	189.95-23.95i	189.84-23.93i	190.08-24.07i	189.76-24.54i	189.77-24.03i	189.59-23.9i	189.9-24.07i	189.83-24.16i	189.66-24.1i	189.76-24.07i	189.74-23.9i	189.57-23.93i	189.73-24.03i	189.72-24.03i	189.47-24.01i	189.54-23.98i	189.56-24i	189.49-23.95i	189.49-24.06i
221.83-25.34i	221.77-25.45i	222.06-25.36i	221.88-25.46i	221.65-25.34i	221.62-25.48i	221.69-25.47i	221.59-25.3i	221.57-25.31i	221.45-25.19i	221.75-25.5i	221.61-25.46i	222.08-25.39i	222.01-25.43i	221.86-25.33i	221.83-25.39i	221.84-25.33i	221.76-25.45i	221.67-25.34i	221.69-25.37i	221.57-25.22i	221.9-25.36i	221.8-25.42i	221.79-25.41i	221.94-25.33i	221.97-25.38i	221.84-25.33i	221.9-25.46i	221.88-25.41i	221.94-25.33i	189.15-23.88i	189.33-23.79i	189.17-23.91i	189.45-24.04i	189.23-23.87i	189.39-23.78i	189.2-24i	189.29-23.94i	189.23-23.98i	189.34-23.97i	189.34-23.95i	189.22-23.92i	189.1-23.9i	189.16-23.91i	189.19-23.72i	189.03-23.78i	189.2-23.87i	189.19-23.99i	189.18-23.88i	188.91-24.05i
221.43-25.38i	221.37-25.32i	221.6-25.35i	221.48-25.38i	221.31-25.29i	221.38-25.43i	221.29-25.31i	221.16-25.4i	221.11-25.4i	221.02-25.38i	221.22-25.3i	221.12-25.4i	221.61-25.42i	221.55-25.31i	221.43-25.31i	221.35-25.39i	221.47-25.3i	221.26-25.28i	221.29-25.29i	221.23-25.29i	221.11-25.19i	221.49-25.39i	221.39-25.23i	221.4-25.41i	221.47-25.33i	221.47-25.33i	221.45-25.38i	221.47-25.15i	221.42-25.27i	221.62-25.37i	188.63-23.9i	188.99-23.81i	188.92-24.01i	189-24.12i	188.88-23.78i	188.68-23.97i	189.02-23.88i	189-23.85i	189.04-23.98i	188.89-23.89i	188.96-23.84i	188.84-23.89i	188.87-23.94i	188.96-23.96i	188.81-23.93i	188.71-23.86i	188.75-23.93i	188.7-23.84i	188.68-23.92i	188.62-23.86i
221.05-25.28i	220.96-25.32i	221.06-25.27i	221.15-25.43i	220.74-25.25i	220.76-25.2i	220.81-25.32i	220.77-25.13i	220.71-25.39i	220.51-25.23i	220.86-25.35i	220.86-25.3i	221.17-25.39i	221.05-25.21i	220.97-25.18i	220.74-25.33i	220.98-25.39i	220.99-25.24i	220.89-25.15i	220.85-25.23i	220.82-25.14i	221.1-25.43i	220.89-25.28i	220.89-25.19i	220.99-25.3i	220.87-25.23i	220.95-25.34i	221.08-25.4i	221-25.22i	221.08-25.39i	188.55-24.06i	188.38-23.92i	188.62-23.73i	188.57-23.82i	188.37-23.79i	188.53-23.91i	188.49-23.85i	188.51-23.95i	188.51-23.72i	188.42-23.85i	188.54-23.89i	188.49-23.8i	188.38-23.81i	188.38-23.8i	188.49-23.79i	188.3-23.65i	188.35-23.81i	188.28-23.86i	188.29-23.86i	188.12-23.68i
220.49-25.28i	220.51-25.29i	220.68-25.29i	220.8-25.24i	220.54-25.41i	220.43-25.28i	220.56-25.24i	220.29-25.43i	220.23-25.14i	220.08-25.27i	220.33-25.23i	220.33-25.17i	220.7-25.23i	220.95-25.41i	220.38-24.97i	220.59-25.23i	220.69-25.15i	220.57-25.38i	220.28-25.44i	220.65-25.21i	219.74-25.13i	220.77-25.08i	220.44-25.09i	220.45-25.23i	220.56-24.99i	220.58-25.18i	220.51-25.25i	220.26-25.15i	220.67-25.3i	219.87-25.12i	187.95-23.6i	188.11-23.7i	188.07-23.73i	188.11-23.72i	188.06-23.64i	188.05-23.98i	188.08-23.81i	188.22-23.81i	188.14-23.88i	188.09-23.85i	188.04-23.76i	188.13-23.84i	188.05-23.75i	187.89-23.74i	187.96-23.68i	187.89-23.62i	187.9-23.84i	187.85-23.77i	187.92-23.68i	187.77-23.74i
220.16-25.12i	220.19-25.26i	220.21-25.16i	219.75-25.88i	220.29-25.25i	219.88-25.36i	220.19-25.02i	220.07-25.33i	219.25-25.05i	219.89-25.01i	220.26-25.64i	220.37-25i	220.46-25.01i	220.09-24.64i	220.3-25.01i	220.05-25.23i	220.09-25.46i	220.42-24.96i	220.21-25.25i	219.3-25.36i	219.81-25.12i	219.38-25.12i	220.26-25.32i	219.81-24.86i	220.25-25.11i	219.87-25.04i	220.24-24.88i	220.4-25.34i	220.61-24.52i	219.75-25i	187.75-23.68i	187.74-23.74i	187.76-23.6i	187.73-23.64i	187.66-23.75i	187.53-23.42i	187.73-23.61i	187.83-23.58i	187.73-23.65i	187.68-23.81i	187.8-23.77i	187.7-23.6i	187.54-23.69i	187.71-23.73i	187.72-23.63i	187.52-23.64i	187.69-23.55i	187.64-23.57i	187.59-23.63i	187.45-23.56i
219.69-25.09i	219.58-25.2i	219.96-25.03i	220.06-24.97i	219.85-25.26i	219.85-25.45i	219.73-25.61i	219.96-24.31i	219.43-25.04i	219.19-25.02i	219.64-25.02i	219.5-25.2i	219.65-25.01i	220.02-25.3i	219.53-24.96i	219.67-25i	219.49-24.9i	219.83-25.15i	219.74-25.03i	219.49-25.01i	219.52-24.9i	219.84-25.11i	219.69-24.77i	219.58-25.43i	219.75-25.05i	219.46-25.08i	219.81-25.47i	219.74-25.25i	219.5-24.6i	219.8-25.04i	187.09-23.64i	187.51-23.5i	187.28-23.58i	187.44-23.52i	187.33-23.51i	187.28-23.52i	187.33-23.5i	187.42-23.68i	187.49-23.66i	187.26-23.63i	187.29-23.65i	187.24-23.62i	187.09-23.68i	187.21-23.59i	187.22-23.56i	187.04-23.69i	187.13-23.61i	187.2-23.52i	187.01-23.66i	187.12-23.57i
219.33-25.02i	219.32-25.16i	218.96-24.93i	219.15-25.09i	219.07-25.16i	219.11-25.01i	219.04-24.95i	218.82-24.95i	219.01-24.89i	218.91-24.9i	219.05-25.05i	218.99-24.94i	219.46-25.12i	219.4-25.11i	219.53-24.97i	219.29-24.96i	219.46-25.06i	219.16-25.07i	219.15-24.98i	219.1-25.09i	219.06-24.99i	219.23-25.03i	219.31-24.8i	219.55-25.02i	219.33-25.13i	219.32-24.92i	219.46-24.85i	219.21-25.03i	219.3-24.97i	219.37-25.11i	186.74-23.57i	186.79-23.57i	186.83-23.56i	186.97-23.36i	186.93-23.42i	186.91-23.56i	186.89-23.52i	186.93-23.74i	186.96-23.66i	186.86-23.57i	186.83-23.68i	186.94-23.58i	186.78-23.42i	186.72-23.57i	186.73-23.57i	186.65-23.58i	186.8-23.58i	186.68-23.5i	186.64-23.46i	186.71-23.48i
218.8-25.08i	218.76-25.2i	218.87-24.33i	218.88-25.04i	218.68-25i	218.73-24.97i	218.75-25.12i	218.64-24.95i	218.58-24.93i	218.61-24.81i	218.62-25.05i	218.52-24.99i	218.87-24.9i	218.91-25.05i	219.04-24.88i	218.83-24.91i	218.81-24.94i	218.77-25.03i	218.63-24.99i	218.75-24.91i	218.65-24.82i	218.9-24.94i	218.8-24.74i	218.82-24.87i	218.93-24.98i	218.86-24.91i	218.78-24.9i	218.83-24.89i	218.82-25i	218.95-25.04i	186.38-23.42i	186.58-23.54i	186.43-23.43i	186.56-23.6i	186.39-23.45i	186.54-23.55i	186.49-23.52i	186.65-23.49i	186.4-23.54i	186.41-23.43i	186.41-23.71i	186.39-23.32i	186.54-23.34i	186.19-23.44i	186.4-23.43i	186.18-23.46i	186.34-23.41i	186.25-23.44i	186.18-23.41i	186.2-23.4i
218.52-24.92i	218.27-24.26i	218.66-25.03i	218.37-24.91i	218.29-24.89i	218.22-24.93i	218.26-24.99i	218.18-24.98i	218.15-24.92i	218.07-24.76i	218.35-24.87i	218.18-24.91i	218.56-25i	218.56-24.9i	218.43-24.88i	218.38-24.8i	218.37-24.81i	218.33-24.82i	218.37-24.84i	218.25-24.85i	218.29-24.78i	218.48-24.98i	218.4-24.96i	218.33-25i	218.38-24.86i	218.46-24.89i	218.42-24.83i	218.41-24.95i	218.48-24.86i	218.44-24.95i	185.99-23.52i	186.15-23.36i	185.81-23.27i	186.1-23.47i	186.08-23.35i	186.11-23.37i	186.18-23.37i	185.9-23.27i	186.28-23.29i	186.25-23.44i	186.19-23.46i	186.13-23.39i	186.11-23.42i	186.05-23.56i	185.86-23.44i	185.84-23.32i	185.95-23.36i	185.89-23.38i	185.86-23.42i	185.85-23.37i
218.12-24.92i	217.79-25.03i	218.23-24.77i	218.12-24.83i	217.91-24.79i	217.83-24.8i	217.9-24.82i	217.84-24.81i	217.81-24.75i	217.69-24.8i	217.95-24.87i	217.88-24.81i	218.26-24.92i	218.3-24.87i	218.17-24.78i	218.1-24.71i	218.14-24.8i	218-24.75i	218.01-24.72i	217.9-24.7i	217.79-24.76i	218.05-24.84i	218.07-24.8i	218.03-24.8i	218.15-24.88i	218.1-24.79i	218.14-24.74i	218.12-24.77i	218.19-24.78i	218.3-24.78i	185.65-23.31i	185.77-23.29i	185.72-23.44i	185.8-23.44i	185.76-23.06i	185.65-23.25i	185.82-23.31i	185.81-23.33i	185.65-23.5i	185.55-23.36i	185.71-23.32i	185.83-23.26i	185.75-23.41i	185.29-23.39i	185.67-23.37i	185.62-23.31i	185.52-23.42i	185.55-23.35i	185.4-23.25i	185.45-23.31i
217.62-24.68i	217.64-24.63i	217.75-24.83i	217.59-24.78i	217.31-24.79i	217.59-24.75i	217.44-24.82i	217.44-24.68i	217.4-24.61i	217.3-24.7i	217.45-24.74i	217.29-24.68i	217.88-24.71i	217.72-24.77i	217.66-24.67i	217.58-24.73i	217.64-24.68i	217.48-24.7i	217.59-24.71i	217.45-24.65i	217.31-24.69i	217.65-24.72i	217.56-24.72i	217.62-24.73i	217.6-24.74i	217.72-24.71i	217.65-24.77i	217.68-24.78i	217.59-24.65i	217.72-24.75i	185.25-23.27i	185.5-23.31i	185.14-23.4i	185.35-23.35i	185.32-23.2i	185.33-23.16i	185.18-23.3i	185.58-23.16i	185.11-23.11i	185.43-23.2i	185.44-23.26i	185.43-23.11i	185.28-23.25i	184.95-23.31i	185.36-23.25i	185.16-23.26i	184.83-23.18i	185.12-23.29i	185.09-23.22i	184.99-23.12i
217.27-24.72i	217.21-24.74i	217.37-24.74i	217.31-24.64i	217.04-24.71i	216.97-24.76i	217.19-24.65i	216.97-24.59i	217.02-24.53i	216.94-24.52i	217-24.69i	216.95-24.71i	217.42-24.56i	217.32-24.73i	217.32-24.55i	217.08-24.56i	217.31-24.67i	217.14-24.6i	217.13-24.56i	217.08-24.56i	216.98-24.52i	217.22-24.6i	217.19-24.65i	217.24-24.53i	217.15-24.63i	217.17-24.71i	217.28-24.66i	217.29-24.59i	217.16-24.71i	217.28-24.71i	184.8-23.07i	184.94-23.07i	185.04-23.12i	184.97-23.19i	184.96-23.16i	185.04-23.06i	184.84-23.06i	184.9-23.21i	184.99-23.06i	184.97-23.08i	185.06-23.1i	184.82-23.23i	184.84-23.05i	184.64-23.09i	184.71-23.07i	184.86-23.14i	184.98-23.14i	184.83-23.19i	184.59-23.05i	184.54-22.99i
216.77-24.61i	216.85-24.7i	216.95-24.74i	216.89-24.69i	216.73-24.69i	216.57-24.67i	216.68-24.68i	216.64-24.67i	216.52-24.56i	216.54-24.56i	216.74-24.74i	216.57-24.7i	217.08-24.58i	216.94-24.61i	216.92-24.54i	216.78-24.58i	216.87-24.69i	216.73-24.68i	216.78-24.58i	216.75-24.48i	216.65-24.5i	216.92-24.65i	216.78-24.6i	216.84-24.65i	216.79-24.59i	216.86-24.63i	216.9-24.51i	216.83-24.62i	216.87-24.58i	216.91-24.64i	184.55-23.09i	184.58-23.06i	184.7-23.1i	184.68-23i	184.54-23.15i	184.53-23.06i	184.49-23.02i	184.53-23.06i	184.44-23.01i	184.5-23.01i	184.54-23.3i	184.68-22.95i	184.77-23.02i	184.46-23.07i	184.57-23.18i	184.31-23.12i	184.44-23.07i	184.31-22.94i	184.14-23.03i	184.31-22.93i
216.44-24.48i	216.44-24.58i	216.5-24.55i	216.43-24.63i	216.25-24.53i	216.15-24.44i	216.23-24.6i	216.12-24.5i	216.15-24.43i	216.14-24.56i	216.35-24.58i	216.12-24.54i	216.5-24.56i	216.52-24.52i	216.52-24.45i	216.24-24.38i	216.47-24.54i	216.29-24.61i	216.34-24.45i	216.21-24.4i	216.22-24.36i	216.43-24.53i	216.37-24.56i	216.42-24.52i	216.43-24.53i	216.44-24.48i	216.47-24.35i	216.3-24.58i	216.35-24.54i	216.51-24.61i	184.12-22.95i	184.21-23.01i	184.06-23.08i	184.23-22.89i	184.02-23i	184.2-22.95i	184.08-23.04i	184.33-22.96i	184.2-22.92i	184.2-22.9i	184.15-22.96i	184.12-23.1i	184.04-22.93i	184.06-23.06i	184.13-23.1i	183.9-22.98i	183.96-22.87i	184.03-23.12i	183.87-22.88i	183.92-23.11i
215.96-24.39i	215.97-24.39i	216.09-24.51i	215.91-24.6i	215.79-24.44i	215.66-24.39i	215.86-24.49i	215.73-24.37i	215.72-24.43i	215.77-24.34i	215.82-24.35i	215.75-24.43i	216.17-24.46i	216.15-24.45i	216.04-24.38i	215.94-24.47i	216.08-24.42i	215.92-24.34i	215.84-24.26i	215.83-24.34i	215.73-24.32i	216.04-24.45i	215.89-24.36i	215.98-24.51i	216.09-24.4i	215.96-24.4i	215.97-24.31i	215.86-24.35i	216.04-24.39i	216.08-24.35i	183.78-22.92i	183.81-22.87i	183.78-22.93i	183.91-22.86i	183.86-22.85i	183.76-22.82i	183.86-22.88i	183.88-22.93i	183.76-22.92i	183.79-22.93i	183.75-22.83i	183.87-22.89i	183.58-23.01i	183.62-22.89i	183.74-22.92i	183.71-22.9i	183.63-22.87i	183.58-22.87i	183.62-22.8i	183.62-22.82i
215.65-24.34i	215.56-24.32i	215.7-24.25i	215.53-24.38i	215.38-24.24i	215.39-24.28i	215.53-24.25i	215.34-24.23i	215.41-24.31i	215.37-24.23i	215.54-24.27i	215.29-24.31i	215.8-24.32i	215.78-24.29i	215.67-24.26i	215.55-24.26i	215.66-24.34i	215.52-24.25i	215.52-24.27i	215.53-24.2i	215.22-24.22i	215.66-24.29i	215.66-24.26i	215.64-24.34i	215.64-24.22i	215.59-24.3i	215.61-24.3i	215.59-24.31i	215.65-24.37i	215.72-24.3i	183.34-22.77i	183.43-22.78i	183.47-22.86i	183.45-22.73i	183.38-22.81i	183.4-22.79i	183.41-22.82i	183.52-22.85i	183.32-22.75i	183.33-22.84i	183.37-22.79i	183.53-22.83i	183.26-22.78i	183.27-22.8i	183.21-22.97i	183.09-22.84i	183.31-22.77i	183.28-22.79i	183.12-22.77i	183.17-22.88i
215.22-24.26i	215.13-24.18i	215.31-24.28i	215.26-24.29i	215.04-24.19i	215.04-24.12i	215.12-24.16i	214.89-24.18i	214.95-24.12i	214.92-24.15i	214.96-24.16i	214.92-24.16i	215.42-24.2i	215.31-24.25i	215.27-24.11i	215.1-24.23i	215.27-24.16i	215.14-24.17i	215.15-24.07i	215.09-24.14i	215.01-24.23i	215.24-24.18i	215.2-24.14i	215.3-24.21i	215.21-24.18i	215.24-24.21i	215.23-24.01i	215.19-24.14i	215.18-24.17i	215.3-24.24i	182.98-22.6i	183.04-22.66i	183.06-22.65i	183.27-22.67i	183.04-22.65i	183.01-22.61i	183.12-22.57i	183.29-22.65i	182.97-22.59i	183.02-22.62i	183.03-22.68i	183.12-22.64i	183.16-22.62i	182.95-22.66i	182.9-22.77i	182.91-22.68i	182.9-22.6i	182.91-22.56i	182.87-22.56i	182.69-22.57i
214.91-24.16i	214.85-24.12i	214.92-24.25i	214.93-24.12i	214.57-24.12i	214.6-24.18i	214.77-24.14i	214.65-24.1i	214.64-24.16i	214.62-24i	214.73-24.15i	214.58-24.19i	215.02-24.23i	214.97-24.2i	214.9-24.1i	214.87-24.01i	214.9-24.11i	214.72-24.22i	214.8-24.04i	214.56-24.14i	214.65-24.07i	214.94-24.15i	214.83-24.06i	214.82-24.07i	214.73-24.14i	214.86-24.06i	214.87-24.03i	214.73-24.13i	214.84-24.05i	214.97-24.04i	182.59-22.6i	182.78-22.53i	182.67-22.49i	182.69-22.59i	182.55-22.59i	182.75-22.61i	182.61-22.6i	182.74-22.66i	182.71-22.63i	182.66-22.6i	182.65-22.63i	182.68-22.66i	182.65-22.61i	182.63-22.58i	182.68-22.55i	182.49-22.63i	182.56-22.61i	182.56-22.69i	182.48-22.52i	182.42-22.58i
214.4-24.12i	214.44-24.06i	214.51-24.16i	214.36-23.99i	214.29-23.91i	214.17-24.07i	214.45-23.97i	214.18-23.96i	214.24-23.91i	214.17-23.93i	214.27-24.03i	214.17-23.99i	214.64-24.18i	214.44-24.05i	214.5-24.02i	214.33-23.87i	214.45-23.91i	214.26-24.01i	214.32-23.97i	214.23-24i	214.11-23.88i	214.47-24.02i	214.39-23.99i	214.34-24.06i	214.32-24.03i	214.36-23.98i	214.38-23.99i	214.33-23.95i	214.42-24.01i	214.58-23.96i	182.17-22.49i	182.31-22.54i	182.36-22.47i	182.3-22.41i	182.25-22.33i	182.16-22.5i	182.22-22.4i	182.42-22.46i	182.33-22.35i	182.2-22.37i	182.12-22.5i	182.28-22.41i	182.21-22.56i	182.2-22.48i	182.18-22.51i	182.03-22.4i	182.07-22.4i	182.07-22.48i	182.08-22.39i	181.99-22.51i
214.11-23.91i	214.11-24.03i	214.12-23.93i	213.98-24.04i	213.8-23.94i	213.84-23.91i	213.89-23.94i	213.8-23.96i	213.74-23.85i	213.78-23.85i	213.97-24.03i	213.89-24.01i	214.19-24.15i	214.19-23.96i	214.16-23.91i	213.94-23.94i	214.13-23.87i	213.85-23.82i	213.9-23.93i	213.9-23.87i	213.84-23.89i	214-23.9i	214.01-23.85i	214.02-23.96i	214.04-23.99i	214.04-23.9i	214.08-23.9i	214.04-23.94i	214.03-23.9i	214.11-23.91i	181.85-22.36i	181.93-22.46i	182.08-22.29i	182.04-22.44i	181.93-22.3i	181.93-22.42i	181.92-22.33i	182.04-22.35i	181.98-22.36i	181.95-22.41i	181.92-22.39i	182-22.33i	181.86-22.38i	181.89-22.33i	181.89-22.37i	181.87-22.36i	181.67-22.31i	181.8-22.4i	181.73-22.43i	181.61-22.32i
213.8-23.87i	213.78-23.78i	213.79-23.8i	213.67-23.83i	213.54-23.78i	213.45-23.83i	213.66-23.78i	213.46-23.75i	213.5-23.76i	213.43-23.7i	213.46-23.77i	213.46-23.82i	214-23.85i	213.81-23.9i	213.78-23.76i	213.61-23.8i	213.78-23.79i	213.5-23.86i	213.58-23.8i	213.53-23.77i	213.34-23.72i	213.67-23.83i	213.67-23.68i	213.58-23.84i	213.67-23.72i	213.67-23.74i	213.61-23.72i	213.73-23.75i	213.69-23.74i	213.71-23.8i	181.55-22.22i	181.54-22.26i	181.56-22.2i	181.77-22.18i	181.48-22.25i	181.62-22.21i	181.66-22.25i	181.8-22.22i	181.71-22.22i	181.56-22.26i	181.51-22.32i	181.65-22.31i	181.58-22.3i	181.51-22.23i	181.54-22.12i	181.46-22.22i	181.52-22.28i	181.4-22.24i	181.31-22.14i	181.42-22.23i
213.26-23.73i	213.41-23.85i	213.46-23.76i	213.29-23.69i	213.06-23.68i	213.07-23.64i	213.13-23.67i	213.1-23.65i	213.06-23.64i	213.05-23.71i	213.22-23.79i	213.03-23.72i	213.53-23.62i	213.4-23.7i	213.4-23.58i	213.22-23.69i	213.38-23.64i	213.19-23.71i	213.25-23.67i	213.14-23.6i	213.01-23.65i	213.33-23.71i	213.3-23.68i	213.27-23.64i	213.24-23.61i	213.3-23.65i	213.29-23.76i	213.36-23.7i	213.35-23.66i	213.37-23.81i	181.16-22.14i	181.28-22.1i	181.23-22.1i	181.41-22.11i	181.14-22.18i	181.27-22.13i	181.24-22.14i	181.39-22.2i	181.21-22.07i	181.36-22.14i	181.18-22.21i	181.3-22.14i	181.2-22.21i	181.23-22.22i	181.25-22.09i	181.18-22.12i	181.07-22.16i	181.22-22.12i	181.01-22.15i	181.02-22.12i
212.88-23.63i	212.88-23.67i	213.05-23.61i	212.93-23.54i	212.73-23.69i	212.6-23.59i	212.74-23.64i	212.66-23.72i	212.61-23.56i	212.69-23.59i	212.75-23.61i	212.6-23.53i	213.21-23.68i	213.02-23.68i	212.91-23.61i	212.83-23.63i	212.92-23.62i	212.82-23.53i	212.72-23.5i	212.71-23.54i	212.72-23.56i	212.9-23.65i	212.94-23.56i	212.79-23.56i	212.95-23.65i	212.95-23.63i	212.8-23.61i	212.77-23.53i	212.96-23.48i	212.97-23.58i	180.7-21.99i	180.9-22.14i	180.86-21.97i	180.92-21.97i	180.71-22.04i	180.86-22.1i	180.84-22i	181.04-22.02i	180.82-22.05i	180.83-22.06i	180.84-21.97i	180.84-22i	180.85-22.02i	180.75-21.99i	180.85-21.99i	180.64-22i	180.62-22.06i	180.7-22.08i	180.7-22.01i	180.57-22.07i
212.52-23.44i	212.55-23.53i	212.65-23.65i	212.52-23.52i	212.35-23.51i	212.32-23.53i	212.37-23.44i	212.29-23.54i	212.28-23.43i	212.33-23.49i	212.4-23.58i	212.19-23.51i	212.73-23.53i	212.72-23.57i	212.64-23.41i	212.43-23.46i	212.53-23.39i	212.44-23.51i	212.51-23.44i	212.29-23.49i	212.32-23.33i	212.51-23.58i	212.5-23.5i	212.47-23.52i	212.42-23.49i	212.51-23.5i	212.58-23.43i	212.48-23.5i	212.53-23.5i	212.58-23.58i	180.32-21.97i	180.58-21.91i	180.56-21.93i	180.63-21.99i	180.51-21.94i	180.57-21.93i	180.56-21.92i	180.65-21.96i	180.52-22.02i	180.54-21.93i	180.56-21.96i	180.5-21.86i	180.65-21.88i	180.47-22i	180.52-21.91i	180.38-21.96i	180.34-21.91i	180.35-21.91i	180.39-21.86i	180.3-21.9i
212.29-23.46i	212.21-23.31i	212.27-23.38i	212.15-23.29i	211.95-23.28i	211.89-23.46i	212.09-23.37i	211.96-23.36i	211.85-23.22i	211.89-23.33i	212.02-23.36i	212.08-23.41i	212.4-23.36i	212.13-23.44i	212.25-23.32i	212.16-23.28i	212.18-23.38i	212.05-23.3i	212.04-23.24i	212-23.31i	211.91-23.33i	212.15-23.42i	212.12-23.38i	212.1-23.46i	212.16-23.34i	212.11-23.39i	212.16-23.42i	212.2-23.37i	212.25-23.39i	212.22-23.52i	180.2-21.82i	180.29-21.76i	180.24-21.88i	180.29-21.85i	180.12-21.85i	180.16-21.86i	180.14-21.79i	180.27-21.9i	180.15-21.84i	180.08-21.83i	180.18-21.77i	180.16-21.83i	180.09-21.73i	180.08-21.78i	180.19-21.8i	179.94-21.77i	179.95-21.81i	179.99-21.85i	179.88-21.81i	179.9-21.83i
211.77-23.34i	211.88-23.35i	212.07-23.31i	211.75-23.22i	211.62-23.25i	211.55-23.3i	211.7-23.29i	211.63-23.38i	211.43-23.18i	211.65-23.28i	211.67-23.35i	211.55-23.25i	211.96-23.32i	211.87-23.32i	211.8-23.25i	211.72-23.33i	211.82-23.22i	211.71-23.2i	211.67-23.25i	211.55-23.17i	211.55-23.26i	211.8-23.18i	211.77-23.23i	211.74-23.22i	211.78-23.27i	211.83-23.26i	211.9-23.17i	211.7-23.24i	211.89-23.27i	211.84-23.35i	179.82-21.7i	179.85-21.66i	179.84-21.68i	179.96-21.77i	179.89-21.66i	179.91-21.71i	179.87-21.77i	179.92-21.66i	179.84-21.75i	179.85-21.75i	179.75-21.67i	179.87-21.69i	179.73-21.62i	179.77-21.62i	179.94-21.72i	179.62-21.61i	179.7-21.79i	179.7-21.67i	179.61-21.81i	179.65-21.63i
211.47-23.12i	211.48-23.18i	211.53-23.14i	211.37-23.13i	211.11-23.16i	211.18-23.28i	211.3-23.09i	211.12-23.12i	211.29-23.11i	211.26-23.19i	211.25-23.18i	211.06-23.24i	211.66-23.24i	211.47-23.15i	211.47-23.14i	211.34-23.15i	211.43-23.1i	211.3-23.31i	211.32-23.08i	211.29-23.01i	211.17-23.14i	211.45-23.22i	211.38-23.16i	211.38-23.15i	211.39-23.19i	211.37-23.08i	211.3-23.17i	211.42-23.22i	211.39-23.08i	211.49-23.19i	179.44-21.63i	179.59-21.62i	179.53-21.53i	179.6-21.57i	179.46-21.68i	179.52-21.64i	179.42-21.63i	179.56-21.7i	179.47-21.55i	179.5-21.55i	179.41-21.55i	179.52-21.58i	179.5-21.58i	179.45-21.46i	179.53-21.74i	179.39-21.5i	179.41-21.49i	179.35-21.62i	179.28-21.54i	179.28-21.64i
211.03-22.92i	211.15-23.01i	211.17-23.05i	210.96-23.06i	210.82-23.03i	210.7-22.85i	210.82-23.03i	210.71-22.94i	210.81-22.94i	211.03-22.91i	210.85-22.95i	210.77-23.02i	211.26-23i	211.11-23.05i	211.17-22.99i	210.95-22.96i	210.99-22.97i	210.84-22.94i	210.94-23i	210.85-22.91i	210.85-22.86i	211.05-23i	211.14-22.82i	210.97-22.9i	211.04-22.84i	211.12-23.1i	211.04-23.06i	211.07-22.99i	210.97-22.97i	211.12-22.95i	179.02-21.43i	179.13-21.52i	179.16-21.47i	179.3-21.37i	179.09-21.41i	179.16-21.48i	179.12-21.31i	179.2-21.53i	179.16-21.59i	179.19-21.45i	179.1-21.38i	179.11-21.5i	179.08-21.42i	179.13-21.24i	179.1-21.46i	178.92-21.38i	178.89-21.42i	179.1-21.35i	178.94-21.42i	178.9-21.43i
210.71-23.03i	210.86-22.97i	210.9-23.05i	210.86-23.04i	210.61-23.01i	210.49-22.96i	210.72-23i	210.52-22.91i	210.5-22.85i	210.67-22.88i	210.66-23.13i	210.46-22.94i	211.09-22.95i	210.78-22.94i	210.79-22.88i	210.59-22.96i	210.78-23.01i	210.73-22.93i	210.66-22.88i	210.67-22.82i	210.56-22.79i	210.68-22.89i	210.65-22.89i	210.7-22.93i	210.84-23.04i	210.81-22.89i	210.88-22.96i	210.74-22.9i	210.79-23.05i	210.66-22.91i	178.75-21.42i	178.93-21.41i	178.88-21.24i	179.04-21.27i	178.93-21.44i	178.83-21.34i	178.85-21.42i	178.76-21.38i	178.9-21.41i	178.85-21.44i	178.86-21.35i	178.91-21.5i	178.8-21.45i	178.82-21.36i	178.8-21.34i	178.72-21.29i	178.7-21.26i	178.64-21.32i	178.66-21.29i	178.65-21.34i
210.37-22.83i	210.48-22.81i	210.41-22.79i	210.34-22.82i	210.21-22.87i	209.95-22.86i	210.25-22.79i	210.13-22.8i	210.05-22.76i	210.21-22.89i	210.18-22.86i	210.07-22.92i	210.64-22.78i	210.53-22.92i	210.45-22.75i	210.25-22.73i	210.43-22.77i	210.19-22.86i	210.37-22.79i	210.21-22.93i	210.18-22.66i	210.34-22.82i	210.33-22.71i	210.34-22.73i	210.28-22.9i	210.42-22.74i	210.39-22.76i	210.45-22.85i	210.44-22.79i	210.35-22.92i	178.56-21.18i	178.51-21.29i	178.5-21.25i	178.63-21.2i	178.44-21.09i	178.56-21.31i	178.44-21.21i	178.51-21.26i	178.47-21.24i	178.53-21.21i	178.44-21.38i	178.57-21.29i	178.6-21.21i	178.4-21.4i	178.37-21.21i	178.19-21.21i	178.3-21.38i	178.58-21.2i	178.39-21.27i	178.13-21.07i
210.02-22.69i	210.15-22.81i	210.14-22.76i	210.06-22.66i	209.87-22.71i	209.74-22.71i	209.91-22.76i	209.79-22.72i	209.75-22.64i	209.79-22.78i	209.9-22.69i	209.83-22.65i	210.32-22.64i	210.18-22.71i	210.13-22.68i	210-22.62i	210-22.72i	209.88-22.65i	209.89-22.63i	209.87-22.63i	209.81-22.62i	210.04-22.62i	209.98-22.68i	209.92-22.66i	210.04-22.73i	210.05-22.59i	210.05-22.69i	209.98-22.72i	210.14-22.69i	210.05-22.83i	178.22-21.09i	178.2-21.06i	178.25-21.06i	178.21-21.14i	178.13-21.15i	178.17-21.09i	178.12-21.15i	178.32-21.15i	178.2-21.07i	178.15-21.1i	178.13-21.07i	178.15-21.17i	178.17-21.11i	178.09-21.09i	178.08-21.06i	177.99-21.07i	177.97-21.19i	178.01-21.15i	178.02-21.08i	177.99-21.15i
209.64-22.62i	209.77-22.65i	209.67-22.57i	209.66-22.62i	209.48-22.51i	209.35-22.6i	209.57-22.51i	209.42-22.54i	209.44-22.63i	209.5-22.53i	209.48-22.53i	209.34-22.55i	210.01-22.52i	209.78-22.61i	209.72-22.48i	209.62-22.4i	209.64-22.61i	209.54-22.55i	209.54-22.54i	209.45-22.54i	209.43-22.51i	209.65-22.54i	209.7-22.6i	209.51-22.62i	209.65-22.55i	209.65-22.63i	209.56-22.53i	209.67-22.59i	209.7-22.53i	209.73-22.64i	177.81-20.9i	177.91-21.02i	177.85-21.08i	177.91-20.99i	177.81-20.99i	177.89-21.08i	177.83-21.09i	178-21.01i	177.81-21.02i	177.74-20.96i	177.79-20.93i	177.79-21.08i	177.77-20.96i	177.75-20.99i	177.76-21.05i	177.69-20.96i	177.69-20.96i	177.68-20.91i	177.66-20.91i	177.59-20.93i
209.34-22.49i	209.46-22.55i	209.32-22.47i	209.23-22.65i	209.09-22.47i	209.14-22.49i	209.22-22.42i	209.02-22.44i	208.97-22.41i	209.06-22.5i	209.13-22.45i	209.06-22.47i	209.65-22.54i	209.43-22.47i	209.36-22.44i	209.25-22.45i	209.3-22.41i	209.12-22.47i	209.22-22.35i	209.13-22.48i	209.05-22.46i	209.42-22.54i	209.31-22.46i	209.21-22.5i	209.31-22.48i	209.29-22.55i	209.25-22.5i	209.29-22.47i	209.37-22.49i	209.32-22.47i	177.57-20.89i	177.55-20.92i	177.49-20.89i	177.72-20.94i	177.48-20.96i	177.58-20.78i	177.46-20.88i	177.63-20.95i	177.53-20.88i	177.46-20.9i	177.47-20.83i	177.54-20.94i	177.52-20.9i	177.42-20.86i	177.46-20.92i	177.36-20.84i	177.35-20.87i	177.39-20.9i	177.33-20.82i	177.27-20.83i
208.91-22.27i	208.98-22.27i	209.09-22.34i	208.83-22.37i	208.7-22.3i	208.63-22.36i	208.88-22.38i	208.63-22.31i	208.63-22.28i	208.84-22.27i	208.75-22.31i	208.76-22.41i	209.23-22.34i	208.97-22.39i	209.05-22.19i	208.81-22.28i	209.01-22.37i	208.83-22.3i	208.94-22.33i	208.76-22.22i	208.61-22.22i	208.95-22.4i	208.95-22.41i	208.84-22.38i	208.9-22.3i	208.96-22.26i	208.82-22.35i	208.88-22.41i	208.88-22.43i	208.97-22.39i	177.13-20.88i	177.23-20.9i	177.29-20.8i	177.43-20.75i	177.24-20.83i	176.99-20.8i	177.21-20.82i	177.27-20.97i	177.19-20.78i	177.21-20.76i	177.11-20.83i	177.25-20.89i	177.16-20.78i	177.1-20.79i	177.12-20.73i	177.01-20.78i	177-20.71i	176.95-20.83i	177-20.64i	176.94-20.76i
208.68-22.32i	208.73-22.27i	208.76-22.3i	208.6-22.31i	208.41-22.3i	208.37-22.31i	208.43-22.23i	208.38-22.2i	208.46-22.2i	208.46-22.2i	208.48-22.26i	208.45-22.38i	208.88-22.28i	208.84-22.33i	208.8-22.23i	208.5-22.27i	208.54-22.32i	208.42-22.23i	208.53-22.32i	208.46-22.16i	208.37-22.07i	208.64-22.35i	208.58-22.27i	208.66-22.28i	208.68-22.28i	208.75-22.24i	208.56-22.26i	208.54-22.32i	208.55-22.2i	208.66-22.32i	176.81-20.6i	176.97-20.8i	176.9-20.65i	176.99-20.71i	176.88-20.75i	176.85-20.77i	176.87-20.69i	176.98-20.73i	176.95-20.64i	176.91-20.66i	176.77-20.73i	176.99-20.68i	176.86-20.71i	176.71-20.64i	176.84-20.7i	176.59-20.61i	176.71-20.62i	176.75-20.64i	176.64-20.7i	176.6-20.6i
208.29-22.12i	208.38-22.09i	208.43-22.2i	208.25-22.15i	208.07-22.11i	207.99-22.07i	208.18-22.23i	208.01-22.01i	208.04-22.12i	208.19-22.08i	208.19-22.08i	208.01-22.12i	208.6-22.18i	208.44-22.34i	208.35-22.03i	208.28-22.13i	208.3-22.09i	208.17-22.05i	208.19-22.09i	208.26-21.86i	208.09-22.05i	208.19-22.28i	208.29-22.1i	208.16-22.06i	208.46-22.07i	208.33-22.13i	208.26-22.11i	208.29-22.08i	208.31-22.01i	208.23-22.18i	176.45-20.5i	176.58-20.54i	176.56-20.63i	176.74-20.51i	176.59-20.53i	176.59-20.51i	176.58-20.65i	176.67-20.58i	176.52-20.48i	176.6-20.48i	176.48-20.55i	176.5-20.58i	176.62-20.49i	176.57-20.61i	176.49-20.62i	176.33-20.47i	176.41-20.43i	176.48-20.56i	176.29-20.58i	176.49-20.35i
207.95-21.99i	208.09-22.02i	208.04-22.09i	207.91-22.03i	207.77-22.01i	207.82-21.99i	207.85-22.01i	207.66-22.01i	207.67-21.89i	207.85-21.97i	207.79-21.98i	207.67-22i	208.27-22i	208.02-21.97i	208.04-21.94i	207.74-21.94i	208-21.88i	207.89-21.94i	207.96-21.93i	207.81-21.95i	207.71-21.95i	207.98-22i	207.97-22.01i	207.9-22.03i	207.86-22.05i	207.89-22.09i	207.94-22i	207.98-22.06i	207.92-21.99i	208.04-21.94i	176.25-20.31i	176.27-20.42i	176.44-20.46i	176.39-20.45i	176.19-20.41i	176.36-20.29i	176.23-20.44i	176.34-20.44i	176.32-20.49i	176.27-20.51i	176.12-20.36i	176.32-20.52i	176.14-20.35i	176.18-20.5i	176.3-20.52i	176.09-20.42i	175.98-20.35i	176.09-20.39i	176.05-20.26i	176.05-20.37i
207.62-21.86i	207.61-21.92i	207.91-22i	207.51-21.9i	207.38-21.86i	207.4-21.84i	207.58-21.81i	207.4-21.93i	207.32-21.82i	207.5-21.87i	207.38-21.83i	207.34-21.89i	207.98-21.85i	207.72-21.93i	207.64-21.9i	207.55-21.9i	207.62-21.81i	207.47-21.74i	207.59-21.82i	207.52-21.74i	207.46-21.86i	207.67-21.87i	207.64-21.78i	207.55-21.84i	207.59-21.8i	207.75-21.96i	207.5-21.83i	207.5-21.86i	207.66-21.88i	207.71-21.9i	175.86-20.26i	175.96-20.29i	176-20.35i	176.05-20.33i	175.89-20.26i	176.08-20.27i	175.96-20.29i	176.02-20.31i	175.92-20.25i	175.96-20.3i	175.88-20.24i	175.93-20.29i	175.94-20.38i	175.86-20.34i	175.89-20.31i	175.78-20.34i	175.9-20.21i	175.82-20.27i	175.71-20.31i	175.64-20.31i
207.24-21.8i	207.46-21.85i	207.41-21.82i	207.28-21.88i	207.08-21.82i	207-21.86i	207.17-21.79i	207.07-21.88i	206.91-21.75i	207.26-21.71i	207.17-21.75i	206.99-21.84i	207.6-21.8i	207.33-21.97i	207.38-21.73i	207.21-21.71i	207.28-21.78i	207.2-21.79i	207.21-21.76i	207.11-21.81i	207.07-21.75i	207.23-21.8i	207.27-21.83i	207.26-21.8i	207.29-21.83i	207.35-21.8i	207.27-21.86i	207.32-21.81i	207.35-21.81i	207.32-21.73i	175.64-20.24i	175.71-20.16i	175.74-20.16i	175.79-20.17i	175.6-20.13i	175.69-20.22i	175.56-20.23i	175.71-20.19i	175.7-20.18i	175.72-20.27i	175.58-20.27i	175.62-20.22i	175.7-20.15i	175.61-20.26i	175.56-20.17i	175.49-20.17i	175.51-20.23i	175.54-20.24i	175.46-20.18i	175.4-20.22i
206.98-21.68i	207.07-21.73i	207.11-21.68i	207-21.63i	206.81-21.58i	206.69-21.67i	206.9-21.59i	206.87-21.65i	206.77-21.56i	206.97-21.69i	206.85-21.7i	206.69-21.66i	207.31-21.53i	207.02-21.67i	207.06-21.56i	206.94-21.55i	207-21.63i	207.03-21.58i	206.88-21.55i	206.83-21.61i	206.83-21.64i	207.09-21.6i	207.03-21.54i	206.96-21.65i	207-21.56i	207.03-21.71i	206.98-21.63i	207.08-21.61i	207.05-21.66i	207.07-21.65i	175.36-20.04i	175.4-20.02i	175.54-20.08i	175.52-20.14i	175.41-20.01i	175.38-19.98i	175.33-20.03i	175.52-20i	175.42-20.01i	175.31-20.04i	175.36-20i	175.42-20.07i	175.29-19.98i	175.33-20.11i	175.29-19.97i	175.27-20.07i	175.28-20.06i	175.2-20.08i	175.13-19.98i	175.15-20.02i
206.63-21.39i	206.67-21.45i	206.69-21.6i	206.52-21.48i	206.33-21.47i	206.35-21.47i	206.42-21.5i	206.39-21.45i	206.26-21.53i	206.51-21.54i	206.35-21.46i	206.24-21.44i	206.96-21.54i	206.68-21.58i	206.69-21.43i	206.4-21.55i	206.51-21.45i	206.63-21.46i	206.5-21.49i	206.41-21.43i	206.32-21.46i	206.75-21.59i	206.56-21.44i	206.56-21.5i	206.64-21.36i	206.68-21.48i	206.62-21.47i	206.55-21.47i	206.63-21.43i	206.7-21.53i	174.99-19.89i	175-19.92i	175.15-19.95i	175.16-19.91i	175.02-19.92i	175.02-19.93i	174.97-19.96i	175.13-19.9i	175.13-19.85i	175.03-19.97i	175.02-19.94i	175.08-19.88i	175.01-19.83i	174.93-19.98i	175.04-19.84i	174.82-19.91i	174.82-19.81i	174.88-19.85i	174.83-19.83i	174.73-19.85i
206.27-21.38i	206.41-21.39i	206.41-21.4i	206.16-21.41i	206.04-21.41i	205.98-21.34i	206.08-21.38i	206.09-21.4i	205.96-21.38i	206.22-21.32i	206.2-21.46i	206-21.41i	206.55-21.36i	206.27-21.4i	206.34-21.35i	206.14-21.34i	206.29-21.39i	206.18-21.44i	206.28-21.32i	206.11-21.29i	206.09-21.34i	206.35-21.38i	206.22-21.32i	206.23-21.44i	206.36-21.35i	206.33-21.35i	206.29-21.31i	206.32-21.46i	206.31-21.42i	206.39-21.5i	174.8-19.74i	174.81-19.8i	174.78-19.86i	174.8-19.82i	174.7-19.79i	174.66-19.86i	174.77-19.84i	174.86-19.82i	174.68-19.8i	174.72-19.87i	174.68-19.81i	174.75-19.7i	174.64-19.88i	174.66-19.8i	174.64-19.66i	174.51-19.75i	174.56-19.77i	174.65-19.82i	174.52-19.8i	174.52-19.71i
206.12-21.3i	206.07-21.28i	206.1-21.32i	205.86-21.38i	205.82-21.37i	205.7-21.28i	205.81-21.3i	205.79-21.28i	205.64-21.21i	205.86-21.29i	205.78-21.28i	205.73-21.43i	206.38-21.3i	206.05-21.31i	206.09-21.24i	205.9-21.21i	205.91-21.32i	205.91-21.25i	205.95-21.31i	205.79-21.25i	205.84-21.29i	206.06-21.31i	205.95-21.35i	205.96-21.31i	205.94-21.3i	206.02-21.33i	205.9-21.37i	205.97-21.22i	206.02-21.33i	206.04-21.3i	174.38-19.59i	174.53-19.75i	174.48-19.74i	174.57-19.62i	174.49-19.73i	174.49-19.7i	174.46-19.69i	174.47-19.67i	174.49-19.67i	174.43-19.64i	174.41-19.68i	174.41-19.67i	174.44-19.72i	174.38-19.73i	174.45-19.67i	174.29-19.75i	174.26-19.66i	174.32-19.77i	174.24-19.61i	174.2-19.7i
205.78-21.18i	205.73-21.16i	205.8-21.14i	205.68-21.17i	205.58-21.09i	205.47-21.14i	205.61-21.11i	205.46-21.13i	205.38-21.12i	205.66-21.19i	205.58-21.17i	205.5-21.1i	206.07-21.2i	205.85-21.23i	205.79-21.05i	205.58-21.13i	205.64-21.1i	205.75-21.15i	205.71-21.1i	205.52-21i	205.57-21.11i	205.8-21.19i	205.74-21.17i	205.68-21.16i	205.79-21.14i	205.79-21.18i	205.75-21.05i	205.73-21.16i	205.77-21.09i	205.73-21.06i	174.14-19.57i	174.25-19.53i	174.24-19.49i	174.33-19.57i	174.13-19.56i	174.23-19.49i	174.11-19.61i	174.38-19.48i	174.26-19.51i	174.18-19.55i	174.23-19.48i	174.18-19.59i	174.18-19.47i	174.13-19.63i	174.17-19.53i	173.98-19.53i	173.95-19.54i	174.13-19.53i	174.01-19.57i	173.92-19.37i
205.36-21.02i	205.42-21.06i	205.45-21.09i	205.33-21.07i	205.16-21.03i	205.11-21.03i	205.28-20.98i	205.06-21.05i	205.12-20.89i	205.33-21.03i	205.16-21.1i	205.07-21.06i	205.74-21.04i	205.42-21.08i	205.42-20.98i	205.27-21.07i	205.29-21i	205.29-21.12i	205.34-20.98i	205.12-20.99i	205.2-20.97i	205.42-21.1i	205.33-21.04i	205.29-21.06i	205.38-21.02i	205.5-21.03i	205.34-21i	205.39-21.05i	205.44-21.07i	205.36-21.08i	173.88-19.43i	173.81-19.5i	173.92-19.43i	174-19.5i	173.75-19.5i	173.83-19.5i	173.87-19.53i	174.06-19.39i	173.99-19.44i	173.91-19.54i	173.81-19.42i	173.9-19.51i	173.78-19.31i	173.83-19.43i	173.82-19.4i	173.75-19.52i	173.76-19.4i	173.67-19.44i	173.68-19.46i	173.59-19.4i
205.21-20.91i	205.25-20.88i	205.29-20.9i	205.08-20.93i	204.93-20.87i	204.88-20.91i	204.95-20.94i	204.91-20.92i	204.87-20.82i	205.04-20.91i	204.94-20.84i	204.9-20.9i	205.59-20.94i	205.23-20.96i	205.24-20.84i	205.15-20.92i	205.04-20.9i	205.19-20.86i	205.07-20.83i	205.04-20.77i	204.96-20.73i	205.18-20.94i	205.22-20.86i	205.17-20.87i	205.14-20.9i	205.16-20.87i	205.17-20.88i	205.18-20.83i	205.21-20.98i	205.17-20.94i	173.61-19.33i	173.73-19.36i	173.8-19.28i	173.68-19.34i	173.61-19.3i	173.63-19.35i	173.69-19.39i	173.88-19.25i	173.79-19.33i	173.71-19.3i	173.58-19.33i	173.67-19.31i	173.64-19.3i	173.6-19.3i	173.68-19.28i	173.48-19.2i	173.47-19.24i	173.44-19.31i	173.47-19.26i	173.41-19.37i
204.82-20.8i	204.97-20.81i	204.91-20.77i	204.79-20.88i	204.54-20.81i	204.54-20.84i	204.71-20.79i	204.56-20.8i	204.56-20.85i	204.77-20.81i	204.68-20.86i	204.51-20.79i	205.12-20.77i	204.84-20.82i	204.83-20.81i	204.74-20.78i	204.74-20.82i	204.85-20.77i	204.75-20.7i	204.7-20.8i	204.65-20.72i	204.88-20.83i	204.82-20.79i	204.74-20.76i	204.84-20.75i	204.87-20.77i	204.8-20.79i	204.81-20.81i	204.86-20.79i	204.85-20.83i	173.31-19.22i	173.38-19.21i	173.35-19.24i	173.36-19.17i	173.33-19.25i	173.31-19.17i	173.31-19.17i	173.39-19.22i	173.34-19.22i	173.32-19.14i	173.31-19.12i	173.31-19.2i	173.3-19.23i	173.26-19i	173.32-19.2i	173.22-19.08i	173.22-19.1i	173.24-19.15i	173.17-19.13i	173.21-19.2i
204.58-20.66i	204.6-20.65i	204.62-20.59i	204.48-20.62i	204.32-20.6i	204.26-20.64i	204.33-20.57i	204.29-20.61i	204.17-20.48i	204.45-20.56i	204.25-20.56i	204.24-20.64i	204.85-20.61i	204.57-20.66i	204.54-20.56i	204.45-20.57i	204.41-20.57i	204.44-20.65i	204.42-20.56i	204.38-20.5i	204.31-20.53i	204.49-20.6i	204.42-20.57i	204.43-20.58i	204.52-20.62i	204.56-20.57i	204.51-20.57i	204.55-20.6i	204.59-20.51i	204.6-20.58i	173.03-19.03i	173.18-19.11i	173.18-19.05i	173.19-18.98i	173.15-18.98i	172.99-19.11i	173.08-19i	173.17-19.11i	173.05-19.06i	173.13-19.06i	173.09-19.09i	173.02-18.96i	173.13-19.06i	172.99-19i	172.99-19i	172.86-19.03i	172.76-18.99i	172.98-18.95i	172.98-19.01i	172.94-18.92i
204.2-20.48i	204.19-20.5i	204.32-20.5i	204.35-20.34i	203.98-20.51i	204.12-20.63i	204.12-20.53i	204.1-20.39i	203.84-20.48i	203.96-20.51i	203.98-20.5i	203.91-20.46i	204.59-20.47i	204.23-20.69i	204.25-20.33i	203.87-20.56i	204.16-20.69i	204.2-20.48i	204.16-20.51i	204.1-20.44i	204.06-20.44i	204.13-20.73i	204.35-20.49i	204.11-20.59i	204.3-20.5i	204.3-20.65i	204.11-20.46i	204.17-20.56i	204.23-20.53i	204.3-20.58i	172.83-18.99i	172.75-19.03i	172.95-18.98i	172.92-18.92i	172.85-18.95i	172.91-18.96i	172.75-18.9i	172.83-18.9i	172.8-18.93i	172.87-18.96i	172.64-18.95i	172.84-19.02i	172.76-19.03i	172.75-18.91i	172.82-18.89i	172.68-19i	172.66-18.95i	172.55-18.94i	172.69-18.86i	172.63-18.89i
203.93-20.37i	203.97-20.46i	204-20.48i	203.82-20.47i	203.63-20.37i	203.64-20.44i	203.7-20.38i	203.62-20.35i	203.57-20.36i	203.82-20.48i	203.75-20.42i	203.6-20.43i	204.34-20.38i	203.93-20.49i	204.04-20.3i	203.74-20.39i	203.87-20.33i	203.88-20.37i	203.82-20.37i	203.76-20.39i	203.72-20.32i	203.88-20.34i	203.91-20.4i	203.85-20.32i	203.93-20.45i	203.97-20.48i	203.79-20.41i	203.85-20.43i	203.94-20.41i	204-20.45i	172.53-18.7i	172.43-18.82i	172.56-18.81i	172.64-18.88i	172.57-18.79i	172.44-18.85i	172.56-18.8i	172.7-18.91i	172.37-18.97i	172.58-18.76i	172.44-18.75i	172.56-18.86i	172.42-18.81i	172.47-18.79i	172.42-18.8i	172.4-18.79i	172.35-18.89i	172.46-18.86i	172.39-18.81i	172.34-18.75i
203.66-20.23i	203.66-20.2i	203.65-20.22i	203.59-20.2i	203.39-20.23i	203.34-20.22i	203.52-20.18i	203.35-20.23i	203.27-20.18i	203.47-20.24i	203.38-20.29i	203.35-20.24i	204.01-20.25i	203.66-20.27i	203.66-20.19i	203.53-20.29i	203.54-20.26i	203.58-20.2i	203.54-20.21i	203.5-20.29i	203.41-20.19i	203.58-20.27i	203.59-20.25i	203.48-20.3i	203.62-20.21i	203.64-20.25i	203.5-20.26i	203.61-20.22i	203.61-20.21i	203.63-20.28i	172.23-18.62i	172.26-18.78i	172.66-18.43i	172.31-18.59i	172.14-18.84i	172.17-18.74i	172.15-19.05i	172.5-18.75i	172.32-18.72i	172.25-18.75i	172.35-18.24i	172.28-18.67i	172.2-18.7i	172.32-18.71i	172.03-18.67i	172.28-18.63i	172.08-18.65i	171.63-18.56i	172.08-18.74i	172.09-18.52i
203.42-20.11i	203.36-20.17i	203.38-20.29i	203.25-20.26i	203.08-20.19i	203.04-20.14i	203.15-20.16i	203.07-20.18i	203.04-20.01i	203.24-20.16i	203.15-20.12i	203.1-20.16i	203.75-20.19i	203.37-20.28i	203.41-20.14i	203.31-20.2i	203.23-20.12i	203.26-20.13i	203.3-20.1i	203.19-20.12i	203.14-20.14i	203.3-20.16i	203.36-20.21i	203.26-20.21i	203.36-20.21i	203.31-20.19i	203.33-20.16i	203.3-20.2i	203.36-20.16i	203.34-20.14i	171.96-18.52i	172.05-18.53i	172.04-18.58i	172.04-18.49i	172.04-18.6i	172.03-18.59i	172.04-18.56i	172.02-18.6i	172.03-18.57i	171.94-18.61i	171.95-18.65i	172.08-18.64i	171.93-18.57i	171.94-18.67i	172-18.65i	171.82-18.56i	171.77-18.53i	171.87-18.63i	171.75-18.51i	171.82-18.53i
203.04-20.1i	203.09-20.06i	203.23-20.06i	202.99-20.15i	202.83-20i	202.79-20.07i	202.86-20.01i	202.83-20.01i	202.77-20.06i	202.95-20.01i	202.9-20.08i	202.79-20.04i	203.5-19.89i	203.08-20.1i	203.07-20.04i	203.05-20.1i	202.96-20i	203.05-20.12i	202.87-19.94i	202.93-20.01i	202.74-19.97i	203.1-20.07i	203.08-20.09i	202.98-20.08i	203.13-20.17i	203.16-19.98i	203.06-20.09i	203.02-20.09i	203.15-19.96i	203.09-20.01i	171.72-18.48i	171.67-18.6i	171.77-18.52i	171.8-18.42i	171.73-18.44i	171.73-18.51i	171.74-18.43i	171.88-18.43i	171.83-18.48i	171.71-18.47i	171.69-18.41i	171.73-18.5i	171.75-18.39i	171.66-18.47i	171.72-18.38i	171.52-18.5i	171.54-18.4i	171.64-18.46i	171.57-18.43i	171.61-18.52i
202.8-19.84i	202.88-19.89i	202.85-19.93i	202.68-19.87i	202.52-19.74i	202.48-19.89i	202.6-19.85i	202.49-19.82i	202.42-19.83i	202.67-19.76i	202.56-19.8i	202.46-19.88i	203.18-19.9i	202.73-19.92i	202.93-19.84i	202.7-19.84i	202.68-19.73i	202.73-19.96i	202.72-19.84i	202.63-19.78i	202.57-19.79i	202.8-19.9i	202.75-19.81i	202.72-19.93i	202.79-19.84i	202.78-19.76i	202.81-19.8i	202.8-19.81i	202.73-19.82i	202.79-19.86i	171.45-18.28i	171.47-18.33i	171.59-18.34i	171.49-18.29i	171.48-18.4i	171.6-18.39i	171.52-18.35i	171.68-18.28i	171.43-18.2i	171.63-18.47i	171.41-18.33i	171.42-18.4i	171.44-18.34i	171.4-18.31i	171.48-18.29i	171.32-18.32i	171.36-18.26i	171.3-18.13i	171.32-18.24i	171.19-18.35i
202.5-19.74i	202.42-19.79i	202.55-19.75i	202.34-19.73i	202.24-19.76i	202.21-19.81i	202.35-19.7i	202.25-19.75i	202.14-19.78i	202.45-19.76i	202.24-19.8i	202.29-19.83i	202.93-19.82i	202.54-19.88i	202.62-19.76i	202.42-19.75i	202.33-19.79i	202.39-19.87i	202.44-19.72i	202.27-19.68i	202.35-19.72i	202.47-19.76i	202.41-19.77i	202.38-19.81i	202.56-19.77i	202.59-19.86i	202.47-19.75i	202.53-19.85i	202.5-19.81i	202.61-19.82i	171.3-18.27i	171.27-18.19i	171.27-18.15i	171.38-18.18i	171.15-18.28i	171.33-18.24i	171.17-18.25i	171.19-18.22i	171.23-18.27i	171.28-18.33i	171.18-18.27i	171.21-18.18i	171.17-18.23i	171.23-18.21i	171.3-18.15i	171.14-18.06i	171.11-18.18i	171.25-18.18i	171.07-18.1i	171.01-18.14i
202.21-19.69i	202.43-19.72i	202.33-19.72i	202.19-19.7i	201.95-19.68i	201.94-19.63i	201.98-19.6i	202-19.69i	201.8-19.59i	202.13-19.64i	202.01-19.67i	201.96-19.66i	202.66-19.71i	202.22-19.71i	202.3-19.62i	202.19-19.7i	202.09-19.73i	202.21-19.68i	202.18-19.66i	202.1-19.64i	202.05-19.61i	202.24-19.67i	202.29-19.65i	202.21-19.62i	202.27-19.68i	202.21-19.69i	202.23-19.58i	202.2-19.72i	202.29-19.61i	202.24-19.74i	171.05-18.02i	170.99-18.08i	171.02-18.11i	171.08-18.1i	171-18.13i	171.13-18.17i	171.04-18.08i	171.09-18.06i	170.98-18.08i	171.03-18.05i	170.84-18.12i	170.93-18.07i	170.98-18.09i	170.91-18.11i	171.02-18.08i	170.82-18.02i	170.78-17.98i	170.79-18.07i	170.73-18.06i	170.73-18.1i
201.95-19.56i	202.08-19.66i	202.05-19.59i	201.93-19.59i	201.68-19.51i	201.66-19.59i	201.8-19.56i	201.69-19.55i	201.55-19.49i	201.86-19.56i	201.7-19.49i	201.63-19.52i	202.4-19.49i	202.05-19.48i	202.04-19.52i	201.88-19.56i	201.88-19.53i	201.91-19.6i	201.86-19.46i	201.8-19.52i	201.85-19.5i	201.99-19.54i	201.94-19.54i	201.93-19.55i	201.97-19.49i	201.99-19.57i	201.88-19.45i	201.91-19.55i	201.91-19.49i	201.92-19.53i	170.68-17.96i	170.79-18.01i	170.75-18.03i	170.8-17.94i	170.74-17.92i	170.81-17.96i	170.67-17.98i	170.86-18.02i	170.86-17.98i	170.71-18i	170.63-17.87i	170.74-17.97i	170.71-17.88i	170.6-18.03i	170.76-17.96i	170.67-17.93i	170.54-17.93i	170.64-17.99i	170.61-18.01i	170.47-17.92i
201.57-19.42i	201.7-19.54i	201.78-19.49i	201.54-19.38i	201.33-19.45i	201.31-19.42i	201.38-19.39i	201.43-19.44i	201.27-19.35i	201.5-19.43i	201.39-19.52i	201.37-19.5i	202.06-19.53i	201.68-19.49i	201.73-19.37i	201.55-19.46i	201.55-19.47i	201.59-19.48i	201.55-19.39i	201.52-19.37i	201.48-19.52i	201.59-19.44i	201.62-19.36i	201.54-19.56i	201.64-19.42i	201.61-19.49i	201.55-19.43i	201.64-19.58i	201.64-19.5i	201.64-19.53i	170.45-17.78i	170.46-17.88i	170.57-17.87i	170.53-17.89i	170.52-17.9i	170.54-17.74i	170.5-17.82i	170.64-17.91i	170.48-17.92i	170.42-17.81i	170.3-17.86i	170.46-17.87i	170.44-17.86i	170.41-17.85i	170.41-17.83i	170.21-17.74i	170.32-17.77i	170.27-17.93i	170.27-17.81i	170.18-17.7i
201.44-19.34i	201.51-19.38i	201.55-19.35i	201.37-19.37i	201.22-19.22i	201.3-19.28i	201.27-19.26i	201.31-19.31i	201.1-19.32i	201.39-19.29i	201.28-19.31i	201.13-19.31i	201.95-19.41i	201.52-19.4i	201.61-19.24i	201.34-19.37i	201.27-19.29i	201.41-19.4i	201.42-19.27i	201.23-19.26i	201.24-19.24i	201.42-19.36i	201.49-19.33i	201.38-19.33i	201.52-19.39i	201.46-19.42i	201.48-19.27i	201.42-19.4i	201.51-19.31i	201.5-19.33i	170.25-17.84i	170.25-17.79i	170.27-17.78i	170.36-17.78i	170.31-17.8i	170.32-17.81i	170.29-17.74i	170.41-17.73i	170.39-17.7i	170.41-17.85i	170.19-17.71i	170.3-17.83i	170.25-17.69i	170.19-17.86i	170.26-17.76i	170.1-17.72i	170.04-17.66i	170.11-17.7i	170.04-17.68i	170.15-17.69i
201.17-19.23i	201.15-19.22i	201.28-19.24i	201.06-19.23i	200.97-19.15i	200.91-19.24i	200.91-19.17i	200.86-19.19i	200.89-19.14i	201.06-19.21i	200.87-19.27i	200.92-19.18i	201.63-19.24i	201.19-19.27i	201.2-19.21i	201.12-19.15i	201.02-19.12i	201.14-19.25i	201.15-19.19i	200.97-19.16i	200.98-19.26i	201.18-19.19i	201.16-19.18i	201.09-19.22i	201.15-19.18i	201.25-19.24i	201.01-19.18i	201.11-19.28i	201.12-19.2i	201.25-19.24i	170.04-17.59i	169.93-17.56i	170.08-17.56i	170.17-17.56i	169.99-17.57i	169.92-17.57i	170.01-17.6i	170.07-17.66i	169.96-17.53i	170.06-17.59i	169.87-17.57i	170.11-17.61i	170.02-17.69i	169.9-17.69i	170.03-17.59i	169.75-17.57i	169.79-17.61i	169.89-17.6i	169.88-17.5i	169.74-17.66i
200.85-19.09i	200.88-19.08i	200.98-19.1i	200.75-19.07i	200.73-19.09i	200.7-19.06i	200.66-19.09i	200.66-19.11i	200.46-19.03i	200.77-19.15i	200.69-19.07i	200.54-19.09i	201.37-19.1i	200.97-19.12i	201.02-19.11i	200.74-19.1i	200.77-19.12i	200.94-19.08i	200.83-19i	200.72-19.04i	200.76-18.99i	200.86-19.15i	200.96-19.03i	200.88-19.11i	200.97-19.07i	200.92-19.15i	200.85-19.09i	200.89-19.09i	200.83-19.1i	200.88-19.1i	169.77-17.54i	169.75-17.42i	169.85-17.54i	169.85-17.46i	169.71-17.43i	169.73-17.58i	169.71-17.47i	169.75-17.61i	169.63-17.45i	169.83-17.54i	169.71-17.54i	169.81-17.5i	169.9-17.46i	169.75-17.6i	169.86-17.51i	169.54-17.47i	169.63-17.49i	169.63-17.59i	169.54-17.55i	169.55-17.56i
200.72-18.94i	200.7-19i	200.76-18.99i	200.55-18.99i	200.43-18.88i	200.44-19.09i	200.36-18.91i	200.41-18.97i	200.27-18.89i	200.57-19.03i	200.38-18.94i	200.33-18.97i	201.07-18.97i	200.58-19.08i	200.74-19.01i	200.57-18.9i	200.52-18.91i	200.5-18.99i	200.55-19i	200.49-18.89i	200.4-18.89i	200.67-19.02i	200.65-18.98i	200.56-18.99i	200.66-18.95i	200.66-19.03i	200.56-18.95i	200.6-18.97i	200.61-18.93i	200.61-19i	169.63-17.46i	169.6-17.4i	169.61-17.45i	169.59-17.44i	169.71-17.51i	169.61-17.38i	169.42-17.2i	169.62-17.32i	169.47-17.18i	169.56-17.42i	169.33-17.29i	169.59-17.34i	169.54-17.31i	169.64-17.43i	169.5-17.52i	169.48-17.34i	169.21-17.15i	169.36-17.5i	169.43-17.34i	169.32-17.4i
200.34-18.83i	200.37-18.96i	200.64-18.86i	200.28-18.86i	200.12-18.71i	200.21-18.83i	200.12-18.96i	200-18.71i	199.81-18.91i	200.15-18.83i	200.37-18.68i	200.02-18.92i	200.85-18.59i	200.3-18.72i	200.46-19.16i	200.37-18.94i	199.98-18.73i	200.35-18.98i	200.33-18.85i	200.25-18.89i	200.11-18.8i	200.54-18.88i	200.2-18.57i	200.35-18.92i	200.54-18.85i	200.15-19.08i	200.26-18.85i	200.27-18.64i	200.39-19.04i	200.27-18.59i	169.28-17.34i	169.43-17.32i	169.3-17.28i	169.34-17.33i	169.33-17.22i	169.32-17.41i	169.24-17.26i	169.41-17.3i	169.31-17.36i	169.34-17.24i	169.17-17.34i	169.4-17.37i	169.3-17.38i	169.26-17.36i	169.27-17.26i	169.21-17.2i	169.17-17.18i	169.27-17.2i	169.23-17.25i	169.15-17.28i
200.21-18.69i	200.17-18.8i	200.18-18.66i	200.06-18.7i	199.83-18.69i	199.81-18.76i	199.82-18.65i	199.85-18.73i	199.83-18.7i	200.02-18.72i	199.86-18.7i	199.86-18.79i	200.63-18.75i	200.09-18.77i	200.19-18.71i	200.01-18.8i	199.99-18.77i	200.06-18.66i	200.09-18.7i	199.96-18.65i	199.91-18.71i	200.13-18.69i	200.12-18.75i	200.03-18.77i	200.15-18.75i	200.26-18.69i	200.12-18.7i	200.14-18.82i	200.12-18.7i	200.2-18.73i	169.06-17.18i	169.02-17.15i	169.11-17.1i	169.15-17.13i	169.07-17.12i	168.99-17.13i	169.1-17.19i	169.21-17.1i	168.97-17.17i	169.08-17.06i	169.03-17.15i	168.91-17.11i	169-17.06i	168.89-17.15i	169.05-17.09i	168.92-17.2i	168.87-17.12i	168.93-17.2i	168.89-17.08i	168.91-17.14i
199.89-18.54i	199.97-18.57i	200-18.59i	199.85-18.6i	199.62-18.53i	199.6-18.65i	199.6-18.6i	199.59-18.61i	199.43-18.5i	199.78-18.62i	199.65-18.65i	199.5-18.6i	200.34-18.66i	199.9-18.68i	199.94-18.57i	199.78-18.63i	199.73-18.58i	199.8-18.6i	199.86-18.58i	199.75-18.56i	199.68-18.53i	199.82-18.62i	199.82-18.56i	199.87-18.59i	199.93-18.55i	199.87-18.61i	199.89-18.62i	199.78-18.57i	199.83-18.63i	199.87-18.58i	168.8-17.13i	168.89-17.09i	168.93-17.01i	168.94-17.02i	168.85-17.06i	168.78-17.12i	168.75-16.96i	168.94-17.14i	168.89-17.08i	168.82-16.99i	168.73-17.06i	168.84-17.06i	168.92-17i	168.76-16.99i	168.85-17.02i	168.7-16.96i	168.64-16.97i	168.64-16.99i	168.65-16.9i	168.64-16.92i
199.72-18.39i	199.7-18.56i	199.65-18.5i	199.57-18.52i	199.31-18.44i	199.43-18.52i	199.4-18.42i	199.43-18.47i	199.24-18.49i	199.61-18.52i	199.51-18.53i	199.34-18.52i	200.13-18.49i	199.66-18.44i	199.82-18.4i	199.57-18.5i	199.49-18.54i	199.56-18.53i	199.62-18.41i	199.53-18.46i	199.52-18.4i	199.65-18.49i	199.63-18.42i	199.6-18.49i	199.63-18.43i	199.66-18.48i	199.69-18.5i	199.68-18.48i	199.71-18.48i	199.61-18.53i	168.68-16.94i	168.74-16.9i	168.76-17i	168.67-16.92i	168.69-16.86i	168.64-17i	168.65-16.9i	168.82-16.97i	168.66-16.86i	168.62-16.94i	168.57-16.95i	168.64-16.9i	168.54-16.79i	168.52-16.85i	168.6-16.86i	168.52-16.95i	168.54-16.84i	168.54-16.74i	168.53-16.77i	168.45-16.91i
199.3-18.36i	199.42-18.35i	199.38-18.39i	199.22-18.39i	199.03-18.42i	199.13-18.43i	199.14-18.34i	199.01-18.44i	198.93-18.37i	199.23-18.38i	199.02-18.37i	199.07-18.46i	199.81-18.4i	199.41-18.45i	199.43-18.39i	199.26-18.49i	199.14-18.43i	199.25-18.37i	199.33-18.37i	199.18-18.39i	199.13-18.3i	199.3-18.39i	199.33-18.4i	199.22-18.46i	199.32-18.35i	199.45-18.49i	199.36-18.33i	199.3-18.41i	199.33-18.37i	199.34-18.46i	168.27-16.82i	168.36-16.75i	168.49-16.79i	168.41-16.85i	168.52-16.8i	168.39-16.88i	168.34-16.74i	168.59-16.84i	168.27-16.78i	168.4-16.85i	168.25-16.74i	168.44-16.89i	168.32-16.9i	168.33-16.84i	168.48-16.85i	168.16-16.77i	168.05-16.71i	168.18-16.9i	168.31-16.62i	168.31-16.79i
199.2-18.22i	199.15-18.28i	199.24-18.25i	199.09-18.36i	198.94-18.27i	198.93-18.27i	198.82-18.2i	198.88-18.38i	198.7-18.21i	199.09-18.29i	198.89-18.3i	198.82-18.36i	199.75-18.27i	199.23-18.33i	199.31-18.22i	199.04-18.26i	199.06-18.2i	199.15-18.29i	199.04-18.27i	199-18.29i	198.96-18.23i	199.14-18.35i	199.14-18.27i	199.14-18.38i	199.18-18.3i	199.19-18.33i	199.14-18.32i	199.12-18.32i	199.11-18.24i	199.11-18.41i	168.17-16.83i	168.25-16.88i	168.25-16.76i	168.28-16.7i	168.16-16.76i	168.2-16.77i	168.19-16.64i	168.34-16.82i	168.23-16.73i	168.26-16.74i	168.08-16.69i	168.19-16.73i	168.1-16.8i	168.18-16.69i	168.03-16.68i	168.08-16.76i	168.07-16.73i	168.01-16.72i	168.03-16.72i	168.13-16.65i
199.02-18.31i	198.75-18.29i	199-18.19i	198.83-18.29i	198.61-18.19i	198.64-18.26i	198.63-18.19i	198.72-18.25i	198.51-18.16i	198.83-18.33i	198.59-18.16i	198.55-18.27i	199.43-18.24i	198.9-18.25i	199.02-18.15i	198.8-18.26i	198.78-18.19i	198.9-18.27i	198.91-18.14i	198.7-18.12i	198.76-18.21i	198.97-18.14i	198.94-18.16i	198.86-18.19i	198.97-18.22i	198.93-18.28i	198.84-18.24i	198.88-18.24i	198.87-18.26i	198.84-18.31i	168.03-16.62i	167.93-16.65i	167.99-16.58i	167.99-16.61i	168.02-16.67i	167.95-16.66i	167.97-16.65i	168.14-16.66i	168.02-16.65i	167.89-16.59i	167.92-16.56i	168.02-16.5i	167.94-16.56i	167.98-16.67i	167.97-16.65i	167.83-16.58i	167.81-16.58i	167.89-16.59i	167.81-16.45i	167.84-16.65i
198.76-18i	198.87-18.17i	198.65-18.16i	198.71-18.17i	198.52-17.99i	198.54-18.12i	198.39-17.97i	198.7-17.94i	198.33-18.1i	198.5-18.17i	198.44-18.18i	198.41-18.06i	199.24-18.19i	198.9-17.92i	198.75-18.09i	198.65-18.15i	198.51-18.01i	198.64-18.01i	198.6-18.11i	198.76-18.01i	198.49-18.04i	198.8-18.07i	198.74-18.11i	198.63-18.24i	198.79-18.19i	198.87-18.16i	198.63-18.11i	198.77-18.01i	198.69-18.06i	198.8-18.15i	167.78-16.45i	167.78-16.63i	167.84-16.53i	167.81-16.45i	167.76-16.58i	167.77-16.54i	167.78-16.54i	167.76-16.44i	167.84-16.54i	167.78-16.59i	167.78-16.43i	167.71-16.63i	167.81-16.5i	167.79-16.56i	167.75-16.44i	167.71-16.61i	167.67-16.37i	167.67-16.51i	167.6-16.51i	167.72-16.47i
198.53-17.84i	198.58-17.96i	198.58-17.83i	198.4-17.87i	198.29-18.04i	198.31-17.94i	198.31-17.79i	198.24-17.92i	198.03-17.88i	198.39-17.93i	198.28-18.2i	198.08-17.97i	199.13-17.83i	198.55-17.99i	198.72-17.88i	198.34-18i	198.34-18.01i	198.39-17.97i	198.34-17.95i	198.21-17.9i	198.26-17.87i	198.49-18.04i	198.46-18i	198.41-18i	198.5-17.94i	198.42-17.88i	198.5-17.94i	198.48-18i	198.45-17.85i	198.52-17.92i	167.56-16.32i	167.55-16.43i	167.61-16.44i	167.67-16.47i	167.6-16.42i	167.63-16.43i	167.7-16.42i	167.71-16.45i	167.51-16.49i	167.56-16.43i	167.58-16.37i	167.62-16.41i	167.64-16.51i	167.6-16.4i	167.57-16.44i	167.43-16.33i	167.29-16.33i	167.4-16.31i	167.45-16.38i	167.39-16.44i
198.32-17.68i	198.3-17.76i	198.3-17.75i	198.21-17.74i	198-17.74i	198.01-17.78i	197.98-17.81i	197.97-17.85i	197.83-17.72i	198.18-17.81i	198-17.76i	197.91-17.85i	198.79-17.77i	198.17-17.93i	198.35-17.75i	198.13-17.8i	198.07-17.8i	198.22-17.8i	198.22-17.66i	198.07-17.79i	198.07-17.8i	198.27-17.81i	198.17-17.8i	198.17-17.81i	198.25-17.79i	198.35-17.82i	198.18-17.85i	198.24-17.8i	198.35-17.84i	198.24-17.81i	167.31-16.03i	167.32-16.23i	167.43-16.27i	167.4-16.22i	167.34-16.16i	167.39-16.46i	167.37-16.25i	167.43-16.34i	167.45-16.3i	167.3-16.28i	167.25-16.22i	167.45-16.33i	167.3-16.3i	167.26-16.28i	167.33-16.16i	167.18-16.22i	167.13-16.23i	167.21-16.1i	167.19-16.2i	167.22-16.19i
198.01-17.66i	198.03-17.73i	198.07-17.67i	197.88-17.8i	197.81-17.69i	197.86-17.8i	197.62-17.73i	197.79-17.82i	197.57-17.6i	197.93-17.67i	197.78-17.77i	197.59-17.7i	198.61-17.74i	198.03-17.75i	198.1-17.76i	197.89-17.74i	197.76-17.67i	197.92-17.68i	197.83-17.64i	197.81-17.7i	197.81-17.63i	198.01-17.72i	198-17.72i	197.99-17.79i	198.12-17.8i	198.16-17.77i	197.93-17.79i	197.96-17.71i	197.97-17.74i	197.94-17.78i	167.07-16.1i	167.31-16.34i	167.24-16.12i	167.4-16.17i	167.18-16.13i	167.1-16.05i	167.14-16.13i	167.28-16.23i	167.18-16.2i	167.15-16.22i	167.04-16.17i	167.07-16.14i	167.1-16.17i	167.14-16.14i	167.16-16.11i	166.95-16.04i	166.92-16.09i	167.05-16.13i	167.03-16.07i	166.98-16.14i
197.67-17.52i	197.82-17.65i	197.71-17.51i	197.72-17.73i	197.46-17.53i	197.56-17.76i	197.47-17.6i	197.59-17.47i	197.38-17.59i	197.82-17.74i	197.42-17.7i	197.44-17.75i	198.39-17.58i	197.69-17.65i	197.81-17.65i	197.59-17.69i	197.48-17.6i	197.78-17.72i	197.72-17.56i	197.68-17.52i	197.49-17.62i	197.7-17.63i	197.71-17.65i	197.76-17.72i	197.78-17.61i	197.81-17.67i	197.72-17.56i	197.76-17.66i	197.79-17.64i	197.73-17.71i	167.08-16.06i	166.93-16.06i	166.98-16.17i	166.99-16.05i	166.91-16.07i	166.93-16.18i	167.06-16.1i	167.08-16.23i	167.03-16.11i	166.82-16.04i	166.76-16.08i	166.97-16.15i	166.88-16.07i	166.96-16.11i	166.95-16.04i	166.77-16.09i	166.81-16.04i	166.75-16.09i	166.82-16.04i	166.75-16.06i
197.6-17.34i	197.61-17.49i	197.67-17.52i	197.54-17.56i	197.35-17.48i	197.39-17.46i	197.26-17.45i	197.34-17.41i	197.13-17.46i	197.52-17.46i	197.33-17.47i	197.24-17.43i	198.2-17.63i	197.6-17.6i	197.71-17.48i	197.5-17.56i	197.45-17.5i	197.55-17.49i	197.48-17.46i	197.46-17.54i	197.26-17.51i	197.55-17.51i	197.58-17.48i	197.56-17.54i	197.54-17.43i	197.58-17.49i	197.51-17.45i	197.52-17.56i	197.53-17.55i	197.53-17.54i	166.81-15.97i	166.82-16.03i	166.87-15.87i	166.85-16.05i	166.78-15.87i	166.75-15.97i	166.71-16.23i	166.87-15.92i	166.82-15.87i	166.81-16.08i	166.66-15.98i	166.79-16.01i	166.84-15.97i	166.75-15.93i	166.99-15.99i	166.63-15.96i	166.64-16.01i	166.61-15.9i	166.82-16.06i	166.61-15.91i
197.25-17.44i	197.29-17.46i	197.43-17.37i	197.18-17.38i	197.07-17.39i	197.16-17.41i	197.12-17.37i	197.09-17.44i	196.84-17.39i	197.28-17.43i	197.11-17.45i	196.98-17.41i	197.86-17.45i	197.33-17.46i	197.41-17.44i	197.19-17.46i	197.17-17.47i	197.23-17.39i	197.26-17.37i	197.08-17.43i	197.14-17.31i	197.31-17.46i	197.3-17.42i	197.3-17.44i	197.37-17.41i	197.24-17.46i	197.28-17.45i	197.27-17.39i	197.23-17.47i	197.31-17.47i	166.62-15.85i	166.58-15.95i	166.55-15.81i	166.71-15.9i	166.56-15.84i	166.6-15.84i	166.53-15.83i	166.68-15.91i	166.54-15.87i	166.56-15.87i	166.34-15.84i	166.5-15.88i	166.6-15.78i	166.46-15.86i	166.49-15.83i	166.41-15.84i	166.37-15.81i	166.39-15.88i	166.41-15.83i	166.44-15.75i
197.2-17.24i	197.17-17.26i	197.24-17.29i	196.96-17.41i	196.94-17.21i	196.96-17.32i	196.84-17.26i	196.95-17.24i	196.82-17.22i	197.07-17.33i	196.79-17.27i	196.89-17.35i	197.81-17.34i	197.22-17.39i	197.34-17.37i	197-17.27i	196.94-17.27i	197.12-17.31i	197.14-17.2i	196.97-17.37i	197.06-17.25i	197.21-17.42i	197.16-17.33i	197.06-17.4i	197.23-17.22i	197.24-17.34i	197.12-17.29i	197.12-17.33i	197.16-17.23i	197.21-17.34i	166.38-15.87i	166.35-15.87i	166.46-15.71i	166.58-15.75i	166.4-15.78i	166.43-15.67i	166.45-15.73i	166.52-15.74i	166.48-15.74i	166.41-15.79i	166.29-15.74i	166.37-15.77i	166.45-15.72i	166.48-15.69i	166.39-15.76i	166.3-15.63i	166.29-15.68i	166.27-15.79i	166.28-15.7i	166.23-15.66i
197.04-17.17i	197.01-17.23i	196.96-17.25i	196.82-17.3i	196.75-17.18i	196.76-17.28i	196.55-17.24i	196.76-17.31i	196.6-17.22i	196.79-17.24i	196.62-17.29i	196.52-17.3i	197.58-17.34i	196.97-17.3i	197.06-17.2i	196.82-17.26i	196.83-17.24i	196.91-17.28i	196.87-17.21i	196.78-17.28i	196.74-17.21i	196.89-17.23i	196.97-17.25i	196.94-17.26i	196.97-17.15i	196.86-17.25i	196.92-17.24i	196.88-17.29i	196.98-17.25i	196.91-17.28i	166.24-15.66i	166.12-15.74i	166.26-15.64i	166.36-15.68i	166.26-15.69i	166.26-15.71i	166.19-15.63i	166.28-15.74i	166.23-15.65i	166.17-15.61i	166.19-15.67i	166.26-15.68i	166.23-15.67i	166.21-15.65i	166.29-15.63i	166.09-15.67i	166.07-15.61i	165.99-15.61i	166.04-15.64i	166.17-15.68i
196.83-17.11i	196.85-16.97i	196.8-17.08i	196.55-17.06i	196.43-17.07i	196.55-17.08i	196.49-17.05i	196.56-17.2i	196.33-17.1i	196.68-17.23i	196.42-17.13i	196.49-17.17i	197.34-17.09i	196.73-17.12i	196.87-17.05i	196.64-17.18i	196.59-17.12i	196.73-17.07i	196.66-17.04i	196.55-16.96i	196.62-17.01i	196.71-17.08i	196.67-17.1i	196.67-17.09i	196.81-17.13i	196.78-17.12i	196.72-17.08i	196.64-17.08i	196.66-17.04i	196.68-17.18i	165.98-15.59i	166.02-15.54i	166.04-15.57i	166.18-15.62i	166.06-15.57i	166.01-15.65i	166.09-15.64i	166.15-15.62i	166.12-15.55i	166.02-15.53i	165.96-15.55i	166.05-15.61i	165.97-15.51i	166.06-15.64i	166.04-15.52i	165.77-15.66i	165.84-15.56i	165.98-15.61i	165.87-15.53i	165.91-15.54i
196.53-16.96i	196.63-17.04i	196.53-16.97i	196.38-17.03i	196.36-16.98i	196.41-16.98i	196.2-16.94i	196.28-17.1i	196.14-17.18i	196.39-17.03i	196.18-16.96i	196.19-17.01i	196.84-17.22i	196.54-17.11i	196.84-16.81i	196.49-17.03i	196.5-17.01i	196.47-17.02i	196.56-16.92i	196.4-16.99i	195.99-17.21i	196.53-17.07i	196.46-17.29i	196.48-16.96i	196.3-17.21i	196.62-17.07i	196.54-17.06i	196.51-16.96i	196.6-17.09i	196.48-17.08i	165.75-15.43i	165.84-15.49i	165.86-15.48i	166.04-15.39i	165.9-15.49i	165.91-15.39i	165.88-15.5i	165.9-15.56i	165.92-15.47i	165.74-15.52i	165.81-15.49i	165.81-15.48i	165.89-15.42i	165.84-15.46i	165.86-15.38i	165.7-15.44i	165.77-15.4i	165.71-15.45i	165.74-15.46i	165.76-15.46i
196.26-16.96i	196.25-16.92i	196.23-16.94i	196.16-16.87i	196.05-16.87i	196.24-16.91i	196.04-17i	196.05-17.01i	195.86-16.81i	196.16-17.04i	196.03-16.97i	196.03-16.95i	196.94-16.96i	196.33-17.05i	196.42-16.94i	196.19-17.01i	196.17-16.96i	196.31-16.94i	196.21-16.93i	196.06-16.98i	196.23-16.97i	196.33-16.94i	196.2-16.92i	196.25-17i	196.33-16.96i	196.32-17i	196.33-16.89i	196.23-16.88i	196.25-16.9i	196.31-17.04i	165.69-15.44i	165.45-15.39i	165.72-15.47i	165.69-15.49i	165.61-15.4i	165.81-15.36i	165.63-15.4i	165.65-15.34i	165.66-15.47i	165.61-15.51i	165.59-15.35i	165.68-15.6i	165.54-15.43i	165.61-15.39i	165.6-15.38i	165.38-15.43i	165.45-15.32i	165.48-15.34i	165.44-15.32i	165.66-15.4i
196.06-16.74i	196.21-16.79i	196.21-16.71i	196.06-16.85i	195.93-16.69i	195.95-16.83i	195.79-16.79i	195.82-16.76i	195.62-16.85i	195.96-16.95i	195.79-16.73i	195.79-16.81i	196.7-16.79i	196.01-17.1i	196.29-16.79i	195.99-16.82i	195.93-16.73i	196.02-16.73i	196.02-16.78i	195.94-16.83i	195.89-16.74i	196.11-16.89i	196.13-16.83i	196.06-16.92i	196.19-16.81i	196.1-16.9i	196.21-16.78i	196.09-16.77i	196.04-16.81i	196.15-16.78i	165.45-15.22i	165.36-15.24i	165.53-15.21i	165.59-15.15i	165.43-15.16i	165.48-15.28i	165.39-15.38i	165.56-15.21i	165.5-15.31i	165.43-15.28i	165.34-15.12i	165.38-15.35i	165.6-15.3i	165.52-15.31i	165.37-15.43i	165.34-15.22i	165.36-15.22i	165.39-15.27i	165.42-15.29i	165.36-15.21i
195.91-16.8i	195.99-16.66i	195.92-16.69i	195.73-16.69i	195.65-16.73i	195.8-16.77i	195.66-16.76i	195.72-16.73i	195.52-16.74i	195.84-16.81i	195.6-16.78i	195.57-16.86i	196.55-16.75i	195.89-16.84i	195.99-16.75i	195.8-16.79i	195.81-16.68i	195.79-16.8i	195.86-16.61i	195.89-16.76i	195.77-16.76i	195.93-16.79i	195.88-16.78i	195.97-16.83i	196.02-16.72i	195.93-16.77i	195.92-16.8i	195.88-16.82i	195.94-16.77i	195.9-16.71i	165.34-15.25i	165.25-15.3i	165.35-15.18i	165.39-15.16i	165.33-15.15i	165.37-15.17i	165.33-15.24i	165.42-15.25i	165.39-15.15i	165.3-15.17i	165.29-15.19i	165.28-15.29i	165.27-15.19i	165.23-15.16i	165.31-15.17i	165.21-15.15i	165.18-15.2i	165.19-15.14i	165.18-15.15i	165.22-15.23i
195.78-16.54i	195.71-16.68i	195.77-16.55i	195.58-16.64i	195.5-16.58i	195.62-16.59i	195.46-16.54i	195.49-16.61i	195.35-16.54i	195.66-16.7i	195.46-16.57i	195.44-16.66i	196.37-16.62i	195.71-16.66i	195.83-16.58i	195.6-16.68i	195.6-16.58i	195.66-16.64i	195.69-16.51i	195.5-16.62i	195.58-16.6i	195.68-16.73i	195.77-16.62i	195.66-16.68i	195.72-16.59i	195.74-16.66i	195.64-16.66i	195.71-16.59i	195.68-16.69i	195.63-16.78i	165.14-15.04i	165.07-15.14i	165.18-15.03i	165.28-15.04i	165.06-14.98i	165.15-15.16i	165.12-15.05i	165.29-15.12i	165.11-15.12i	165.06-15.07i	165.01-15.07i	165.16-15.08i	165.15-15.08i	165.1-15.03i	165.06-14.95i	164.96-15.04i	165-14.97i	164.94-14.98i	164.91-14.98i	164.96-15i
195.51-16.46i	195.52-16.54i	195.5-16.51i	195.49-16.52i	195.22-16.53i	195.39-16.59i	195.14-16.52i	195.32-16.56i	195.1-16.5i	195.49-16.57i	195.31-16.5i	195.17-16.6i	196.24-16.55i	195.43-16.65i	195.67-16.56i	195.44-16.58i	195.43-16.59i	195.49-16.48i	195.48-16.39i	195.31-16.52i	195.35-16.51i	195.48-16.65i	195.49-16.57i	195.5-16.62i	195.55-16.54i	195.53-16.57i	195.54-16.54i	195.47-16.6i	195.5-16.48i	195.53-16.54i	165.06-15i	164.9-15.14i	165.1-15.03i	165.06-14.96i	165.05-15.03i	165-15.06i	165-15.02i	165-15.02i	165.04-14.97i	164.9-14.93i	164.91-14.97i	164.94-14.97i	164.91-14.96i	164.9-15.05i	164.97-14.99i	164.83-15.12i	164.75-14.99i	164.85-14.94i	164.89-14.97i	164.74-14.84i
195.42-16.44i	195.39-16.46i	195.28-16.45i	195.22-16.49i	195.07-16.43i	195.25-16.44i	195.05-16.45i	195.06-16.48i	194.89-16.46i	195.23-16.56i	195.02-16.45i	195.05-16.47i	195.98-16.55i	195.23-16.55i	195.42-16.46i	195.15-16.5i	195.2-16.4i	195.27-16.5i	195.29-16.43i	195.12-16.48i	195.14-16.58i	195.33-16.54i	195.36-16.44i	195.29-16.52i	195.37-16.58i	195.36-16.5i	195.32-16.47i	195.24-16.52i	195.25-16.49i	195.35-16.57i	164.79-14.98i	164.8-15.02i	164.91-14.96i	164.83-14.89i	164.89-15.01i	164.79-14.98i	164.81-14.99i	164.96-14.91i	164.86-14.92i	164.81-14.98i	164.67-14.94i	164.75-14.98i	164.84-15i	164.87-14.93i	164.84-14.87i	164.75-14.89i	164.67-14.85i	164.57-14.95i	164.73-14.79i	164.74-14.96i
195.42-16.57i	195.21-16.3i	195.18-16.32i	194.94-16.37i	194.88-16.26i	194.93-16.32i	194.76-16.28i	194.76-16.44i	194.77-16.38i	195.01-16.41i	194.84-16.36i	194.71-16.44i	195.95-16.39i	195.08-16.45i	195.28-16.41i	195.02-16.39i	195.02-16.3i	195.08-16.44i	195.13-16.35i	195-16.42i	195.06-16.37i	195.22-16.51i	195.13-16.42i	195.21-16.43i	195.25-16.34i	195.19-16.33i	195.19-16.39i	195.18-16.51i	195.21-16.42i	195.08-16.5i	164.5-14.94i	164.62-14.95i	164.65-14.8i	164.73-14.85i	164.71-14.8i	164.65-14.84i	164.64-14.76i	164.76-14.93i	164.65-14.84i	164.65-14.81i	164.57-14.75i	164.7-14.93i	164.62-14.79i	164.66-14.78i	164.58-14.79i	164.58-14.76i	164.43-14.72i	164.48-14.88i	164.51-14.84i	164.51-14.85i
194.82-16.28i	194.93-16.33i	194.91-16.29i	194.83-16.28i	194.68-16.23i	194.8-16.33i	194.55-16.23i	194.74-16.26i	194.5-16.33i	194.82-16.34i	194.63-16.35i	194.5-16.41i	195.56-16.37i	194.93-16.36i	195.02-16.27i	194.87-16.41i	194.74-16.29i	194.8-16.35i	194.82-16.2i	194.71-16.25i	194.85-16.24i	194.92-16.35i	194.91-16.35i	194.86-16.41i	195-16.32i	194.89-16.37i	194.88-16.31i	194.89-16.31i	194.94-16.34i	194.87-16.35i	164.43-14.8i	164.47-14.78i	164.49-14.76i	164.6-14.74i	164.56-14.73i	164.39-14.83i	164.47-14.89i	164.56-14.81i	164.45-14.71i	164.44-14.87i	164.32-14.8i	164.48-14.82i	164.45-14.81i	164.46-14.78i	164.43-14.72i	164.41-14.77i	164.36-14.7i	164.28-14.77i	164.29-14.65i	164.31-14.69i
194.83-16.14i	194.83-16.16i	194.72-16.17i	194.71-16.23i	194.63-16.1i	194.64-16.22i	194.49-16.22i	194.56-16.2i	194.41-16.2i	194.69-16.26i	194.48-16.25i	194.46-16.23i	195.56-16.2i	194.72-16.33i	194.98-16.23i	194.59-16.29i	194.64-16.16i	194.67-16.24i	194.7-16.2i	194.6-16.18i	194.64-16.21i	194.77-16.3i	194.74-16.2i	194.74-16.26i	194.8-16.22i	194.73-16.3i	194.74-16.25i	194.68-16.23i	194.7-16.23i	194.79-16.31i	164.32-14.82i	164.3-14.65i	164.4-14.65i	164.34-14.66i	164.31-14.67i	164.26-14.66i	164.34-14.72i	164.47-14.79i	164.24-14.73i	164.19-14.76i	164.2-14.65i	164.32-14.73i	164.15-14.72i	164.36-14.64i	164.29-14.58i	164.15-14.67i	164.19-14.56i	164.18-14.71i	164.12-14.63i	164.23-14.66i
194.62-16.03i	194.62-16.17i	194.56-16.09i	194.55-16.12i	194.33-16.05i	194.54-16.16i	194.28-16.08i	194.34-16.06i	194.17-16.08i	194.47-16.17i	194.3-16.12i	194.24-16.24i	195.37-16.18i	194.52-16.21i	194.77-16.14i	194.43-16.13i	194.51-16.03i	194.56-16.14i	194.53-16.09i	194.44-16.13i	194.43-16.1i	194.51-16.11i	194.52-16.14i	194.58-16.23i	194.66-16.11i	194.62-16.22i	194.44-16.13i	194.59-16.2i	194.48-16.13i	194.59-16.17i	164.25-14.51i	164.14-14.66i	164.18-14.59i	164.22-14.66i	164.18-14.55i	164.18-14.58i	164.19-14.59i	164.3-14.66i	164.27-14.56i	164.19-14.63i	164.1-14.55i	164.17-14.71i	164.07-14.59i	164.28-14.74i	164.11-14.59i	164.05-14.54i	164.14-14.59i	164.09-14.56i	164.01-14.46i	164.1-14.56i
194.42-16.02i	194.51-16.03i	194.33-15.97i	194.38-16.01i	194.16-16.01i	194.35-16.09i	194.14-15.96i	194.23-16.07i	194.01-16.1i	194.33-16.18i	194.17-16.06i	194.04-16.03i	195.28-16.09i	194.39-16.15i	194.56-16.09i	194.31-15.98i	194.24-16.06i	194.34-16.09i	194.33-16.01i	194.25-16.08i	194.27-16.06i	194.46-16.04i	194.4-16.1i	194.38-16.15i	194.49-16.08i	194.49-16.18i	194.35-16.09i	194.31-16.07i	194.39-16.03i	194.5-16.07i	164.04-14.5i	164.01-14.59i	164.19-14.63i	164.07-14.43i	164.03-14.54i	163.96-14.57i	164.07-14.45i	164.1-14.48i	164.03-14.55i	163.97-14.64i	164-14.48i	163.94-14.56i	163.92-14.46i	163.97-14.65i	164.02-14.5i	163.93-14.54i	163.8-14.49i	163.84-14.56i	163.89-14.43i	163.91-14.58i
194.23-15.95i	194.27-15.94i	194.14-15.92i	194.15-15.94i	193.98-15.82i	194.13-16.01i	194.01-16.03i	193.94-15.94i	193.9-15.93i	194.13-16.01i	194.05-16.03i	193.82-16.07i	195.03-16.05i	194.26-16.07i	194.29-16.04i	194.12-16.03i	194.1-15.9i	194.18-16.03i	194.19-15.92i	193.99-15.97i	194.07-15.99i	194.26-15.99i	194.19-15.97i	194.15-16.01i	194.27-15.95i	194.21-16.03i	194.28-15.99i	194.22-16.08i	194.21-15.97i	194.21-16.09i	163.79-14.53i	163.78-14.63i	163.84-14.53i	163.96-14.54i	163.89-14.63i	163.87-14.5i	163.88-14.42i	163.94-14.49i	163.82-14.53i	163.86-14.63i	163.76-14.39i	163.82-14.47i	163.81-14.51i	163.73-14.51i	163.78-14.4i	163.74-14.53i	163.81-14.44i	163.69-14.45i	163.78-14.36i	163.74-14.52i
194.23-15.81i	194.14-15.87i	194.02-15.87i	194.02-15.77i	193.89-15.82i	194.07-15.89i	193.81-15.76i	193.79-15.97i	193.75-15.82i	194.03-15.93i	193.89-15.85i	193.79-15.95i	194.88-15.93i	194.09-15.93i	194.18-15.85i	194.03-15.93i	194.03-15.87i	194.05-15.93i	194.07-15.74i	193.87-15.87i	193.89-15.87i	194.07-15.93i	194.12-15.93i	194.06-15.97i	194.14-15.79i	194.11-15.99i	194.1-15.94i	194.05-15.94i	194.03-15.83i	194.1-15.91i	163.28-13.81i	163.75-14.57i	163.77-14.45i	163.88-14.11i	163.65-14.38i	163.61-14.25i	163.61-14.24i	163.56-14.24i	163.7-14.46i	163.49-14.51i	163.54-14.28i	163.74-14.5i	163.7-14.27i	164-13.6i	163.76-14.47i	163.73-14.18i	163.54-14.37i	163.07-14.38i	163.61-14.3i	163.75-14.12i
193.96-15.67i	193.93-16.01i	193.85-15.74i	193.86-15.84i	193.7-15.78i	193.85-15.83i	193.68-15.77i	193.72-15.88i	193.61-15.84i	193.84-15.88i	193.65-15.76i	193.54-15.85i	194.8-15.86i	193.9-15.9i	193.97-15.82i	193.74-15.79i	193.76-15.77i	193.84-15.75i	193.86-15.74i	193.68-15.77i	193.82-15.83i	193.85-15.9i	193.9-15.84i	193.95-15.93i	193.95-15.83i	193.84-15.92i	193.96-15.86i	193.85-15.99i	193.81-15.74i	193.9-15.8i	163.57-14.21i	163.52-14.42i	163.69-14.36i	163.54-14.28i	163.57-14.24i	163.54-14.32i	163.64-14.38i	163.63-14.38i	163.55-14.28i	163.53-14.43i	163.43-14.4i	163.64-14.36i	163.53-14.24i	163.6-14.3i	163.62-14.27i	163.55-14.38i	163.41-14.24i	163.43-14.28i	163.49-14.24i	163.55-14.32i
193.78-15.77i	193.78-15.74i	193.67-15.73i	193.68-15.73i	193.43-15.68i	193.64-15.69i	193.42-15.69i	193.47-15.85i	193.34-15.77i	193.65-15.8i	193.38-15.71i	193.39-15.84i	194.58-15.76i	193.74-15.76i	193.87-15.77i	193.72-15.8i	193.59-15.77i	193.6-15.79i	193.75-15.68i	193.58-15.74i	193.64-15.77i	193.71-15.9i	193.73-15.75i	193.72-15.76i	193.79-15.86i	193.7-15.85i	193.77-15.75i	193.68-15.86i	193.81-15.88i	193.67-15.86i	163.43-14.15i	163.36-14.3i	163.45-14.26i	163.5-14.16i	163.41-14.29i	163.43-14.31i	163.42-14.25i	163.57-14.23i	163.51-14.34i	163.31-14.35i	163.48-14.2i	163.43-14.27i	163.49-14.2i	163.47-14.27i	163.45-14.21i	163.34-14.14i	163.29-14.28i	163.26-14.25i	163.29-14.23i	163.37-14.18i
193.65-15.54i	193.63-15.6i	193.57-15.62i	193.53-15.73i	193.29-15.62i	193.49-15.66i	193.29-15.68i	193.36-15.67i	193.25-15.68i	193.45-15.76i	193.33-15.7i	193.21-15.79i	194.42-15.9i	193.6-15.74i	193.69-15.68i	193.46-15.81i	193.51-15.67i	193.58-15.72i	193.49-15.64i	193.45-15.74i	193.48-15.69i	193.59-15.74i	193.67-15.65i	193.5-15.78i	193.61-15.6i	193.6-15.79i	193.57-15.61i	193.53-15.75i	193.6-15.68i	193.59-15.73i	163.29-14.29i	163.22-14.26i	163.38-14.19i	163.44-14.18i	163.34-14.16i	163.28-14.19i	163.37-14.19i	163.44-14.25i	163.29-14.2i	163.21-14.28i	163.19-14.22i	163.29-14.29i	163.36-14.1i	163.22-14.19i	163.26-14.11i	163.21-14.12i	163.13-14.07i	163.13-14.14i	163.15-14.06i	163.1-14.17i
193.49-15.47i	193.45-15.54i	193.29-15.53i	193.24-15.62i	193.19-15.48i	193.26-15.62i	193.05-15.52i	193.13-15.58i	193.17-15.61i	193.28-15.78i	193.15-15.62i	193-15.62i	194.26-15.67i	193.37-15.76i	193.47-15.62i	193.27-15.68i	193.29-15.59i	193.3-15.58i	193.36-15.49i	193.26-15.61i	193.3-15.6i	193.33-15.63i	193.37-15.57i	193.36-15.67i	193.42-15.66i	193.37-15.62i	193.4-15.62i	193.35-15.7i	193.38-15.65i	193.47-15.69i	163.15-14.07i	163.03-14.16i	163.15-14.12i	163.22-14i	163.15-14.17i	163.16-14.19i	163.11-14.2i	163.25-14.15i	163.14-14.11i	163.01-14.12i	162.98-14.16i	163.14-14.09i	163.18-14.01i	163.18-14.15i	163.12-14.09i	163.08-14.07i	163.06-14.07i	163.02-14i	162.98-14.09i	163.04-14.11i
193.32-15.47i	193.3-15.56i	193.13-15.49i	193.15-15.56i	192.98-15.54i	193.1-15.65i	192.95-15.52i	193.04-15.57i	192.88-15.49i	193.09-15.58i	192.91-15.59i	192.91-15.58i	194.17-15.58i	193.11-15.7i	193.37-15.57i	193.05-15.56i	193.14-15.46i	193.1-15.58i	193.25-15.37i	193.15-15.49i	193.08-15.55i	193.25-15.73i	193.13-15.55i	193.2-15.68i	193.39-15.53i	193.24-15.68i	193.2-15.53i	193.22-15.6i	193.2-15.6i	193.26-15.67i	163-14.04i	162.92-14.09i	163.13-14.05i	163.03-14.02i	163.1-14i	163.01-14.15i	162.96-14.03i	163.13-14.09i	163.01-14.05i	163-14.18i	162.94-14.05i	163.04-14.15i	163.04-14.03i	162.89-14.08i	163.02-13.98i	162.9-13.95i	162.78-13.95i	162.88-13.95i	162.85-13.94i	162.97-13.95i
193.09-15.38i	193.14-15.45i	192.91-15.42i	193.01-15.5i	192.84-15.47i	193.09-15.43i	192.7-15.59i	192.75-15.52i	192.89-15.36i	192.98-15.65i	192.84-15.53i	192.77-15.56i	194.02-15.54i	193.02-15.58i	193.28-15.58i	192.9-15.53i	193.1-15.33i	193.1-15.54i	193.1-15.42i	192.91-15.54i	192.93-15.47i	193.09-15.59i	193.06-15.46i	193.12-15.56i	193.14-15.47i	193.11-15.56i	193.05-15.47i	193.02-15.58i	193.09-15.53i	193.21-15.5i	162.9-13.98i	162.86-14.14i	162.93-14i	162.95-14.03i	162.91-13.98i	162.91-14.07i	162.91-14.04i	162.94-14.13i	162.9-13.95i	162.83-13.9i	162.76-14.07i	162.9-14.08i	162.89-13.98i	162.91-14.04i	162.88-13.95i	162.81-13.98i	162.69-13.99i	162.76-13.85i	162.78-13.9i	162.81-13.93i
193.02-15.28i	192.96-15.28i	192.89-15.46i	192.92-15.26i	192.73-15.36i	192.93-15.37i	192.74-15.38i	192.65-15.48i	192.54-15.42i	192.88-15.47i	192.66-15.45i	192.6-15.51i	193.79-15.51i	192.95-15.51i	193.07-15.42i	192.84-15.41i	192.82-15.46i	192.89-15.47i	192.99-15.31i	192.8-15.42i	192.87-15.3i	192.9-15.39i	192.97-15.45i	192.98-15.5i	193.02-15.45i	193-15.5i	192.94-15.44i	192.9-15.45i	192.94-15.43i	192.95-15.51i	162.78-13.85i	162.76-13.96i	162.78-13.92i	162.84-13.89i	162.83-13.97i	162.8-13.97i	162.82-13.94i	162.87-13.91i	162.85-13.92i	162.8-13.91i	162.71-13.87i	162.81-14.02i	162.71-13.98i	162.85-13.98i	162.86-13.93i	162.71-13.93i	162.63-13.91i	162.63-13.88i	162.7-13.82i	162.72-13.87i
192.87-15.27i	192.89-15.33i	192.77-15.21i	192.72-15.41i	192.59-15.35i	192.7-15.35i	192.54-15.26i	192.54-15.4i	192.46-15.41i	192.72-15.48i	192.46-15.32i	192.4-15.39i	193.8-15.47i	192.67-15.49i	192.91-15.41i	192.6-15.46i	192.63-15.32i	192.74-15.42i	192.74-15.32i	192.6-15.4i	192.65-15.31i	192.73-15.43i	192.8-15.43i	192.77-15.43i	192.88-15.43i	192.87-15.43i	192.74-15.36i	192.7-15.47i	192.75-15.36i	192.82-15.44i	162.54-13.98i	162.59-13.97i	162.66-13.89i	162.68-13.88i	162.69-13.88i	162.58-13.86i	162.6-13.94i	162.68-13.95i	162.7-13.93i	162.56-13.87i	162.54-13.86i	162.58-13.81i	162.56-13.84i	162.72-13.96i	162.62-13.89i	162.52-13.86i	162.46-13.86i	162.52-13.86i	162.55-13.82i	162.45-13.84i
192.74-15.25i	192.65-15.37i	192.46-15.24i	192.69-15.29i	192.39-15.35i	192.64-15.39i	192.41-15.2i	192.48-15.38i	192.3-15.29i	192.56-15.37i	192.5-15.24i	192.28-15.38i	193.63-15.38i	192.65-15.37i	192.79-15.31i	192.58-15.37i	192.64-15.33i	192.58-15.42i	192.63-15.28i	192.49-15.35i	192.59-15.26i	192.66-15.42i	192.76-15.29i	192.69-15.47i	192.67-15.2i	192.69-15.37i	192.67-15.31i	192.59-15.4i	192.6-15.29i	192.63-15.42i	162.58-13.84i	162.55-13.96i	162.49-13.92i	162.66-13.71i	162.5-13.88i	162.55-13.96i	162.54-13.85i	162.6-13.89i	162.53-13.87i	162.49-13.87i	162.4-13.93i	162.52-13.85i	162.59-13.73i	162.51-13.88i	162.44-13.77i	162.35-13.77i	162.37-13.63i	162.49-13.88i	162.39-13.79i	162.42-13.76i
192.51-15.18i	192.57-15.22i	192.3-15.3i	192.52-15.24i	192.17-15.2i	192.44-15.28i	192.19-15.31i	192.35-15.29i	192.22-14.93i	192.3-15.32i	192.23-15.3i	192.22-15.27i	193.47-15.43i	192.49-15.39i	192.68-15.27i	192.42-15.27i	192.4-15.13i	192.34-15.25i	192.46-15.06i	192.36-15.27i	192.47-15.24i	192.52-15.29i	192.35-15.48i	192.48-15.41i	192.65-15.46i	192.58-15.4i	192.29-15.56i	192.42-15.41i	192.27-15.23i	192.45-15.38i	162.31-13.73i	162.14-13.84i	162.5-13.72i	162.16-13.56i	162.49-13.89i	162.34-13.78i	162.31-13.82i	162.38-13.7i	162.49-13.78i	162.27-13.99i	162.32-13.69i	162.36-13.77i	162.43-13.84i	162.49-13.89i	162.36-13.86i	162.34-13.71i	162.23-13.68i	162.2-13.73i	162.28-13.75i	162.19-13.82i
192.4-15.1i	192.46-15.12i	192.24-15.14i	192.35-15.2i	192.17-15.06i	192.3-15.2i	192.12-15.17i	192.14-15.19i	192-15.19i	192.23-15.17i	192.21-15.15i	192.05-15.23i	193.28-15.18i	192.37-15.32i	192.52-15.22i	192.27-15.25i	192.33-15.13i	192.32-15.16i	192.43-15.04i	192.24-15.16i	192.3-15.29i	192.33-15.29i	192.47-15.24i	192.38-15.19i	192.48-15.14i	192.34-15.22i	192.49-15.18i	192.33-15.33i	192.36-15.22i	192.33-15.31i	162.18-13.67i	162.35-13.81i	162.43-13.78i	162.27-13.73i	162.23-13.77i	162.31-13.86i	162.45-13.69i	162.48-13.71i	162.24-13.81i	162.2-13.74i	162.17-13.83i	162.45-13.78i	162.26-13.85i	162.38-13.75i	162.38-13.74i	162.26-13.78i	162.2-13.48i	162.12-13.77i	162.13-13.61i	162.25-13.52i
192.33-14.85i	192.34-15.11i	192.17-15.05i	192.13-15.12i	191.98-15.02i	192.25-15.17i	191.97-15.03i	192.04-15.27i	191.99-15.14i	192.23-15.13i	192.05-15.1i	191.94-15.2i	193.31-15.3i	192.19-15.24i	192.31-15.13i	192.18-15.19i	192.16-15.1i	192.26-15.07i	192.22-15.06i	192.06-15.12i	192.23-15.15i	192.27-15.22i	192.34-15.17i	192.19-15.13i	192.41-15.18i	192.31-15.22i	192.23-15.13i	192.2-15.21i	192.28-15.13i	192.21-15.25i	162.22-13.74i	162.09-13.68i	162.18-13.71i	162.22-13.67i	162.2-13.64i	162.12-13.75i	162.25-13.75i	162.24-13.82i	162.33-13.64i	161.98-13.68i	162.03-13.63i	162.19-13.78i	162.22-13.68i	162.18-13.64i	162.28-13.64i	162.09-13.61i	162.01-13.6i	162.06-13.56i	162.1-13.53i	162.12-13.64i
191.97-14.98i	192.23-15.09i	191.96-15.01i	192.12-15.11i	191.87-15.12i	191.99-15.13i	191.85-15.05i	191.85-15.11i	191.77-15.08i	192.02-15.14i	191.94-15.1i	191.75-15.22i	193.08-15.26i	191.99-15.26i	192.15-15.11i	192.02-15.22i	191.95-15.12i	192.02-15.2i	192.08-15.06i	191.98-15.18i	192.04-15.08i	192.12-15.22i	192.14-15.09i	192.05-15.15i	192.18-15.11i	192.07-15.26i	192.16-15.07i	192.09-15.12i	192.15-15.15i	192.12-15.26i	162.1-13.65i	162.06-13.8i	162.07-13.62i	162.08-13.67i	162.09-13.63i	162.02-13.66i	162.11-13.52i	162.19-13.63i	162.01-13.69i	161.98-13.68i	162.04-13.69i	162.01-13.76i	161.92-13.6i	162.08-13.55i	162.03-13.6i	161.99-13.65i	161.91-13.48i	161.83-13.7i	161.89-13.57i	162.09-13.63i
191.88-14.96i	192.07-14.9i	191.8-15.1i	192.02-15.08i	191.64-15.02i	191.77-14.96i	191.6-15.1i	191.66-14.95i	191.47-15.04i	191.78-15.05i	191.7-15.01i	191.54-15.09i	192.87-15.18i	191.89-15.22i	192.05-15.03i	191.81-15.07i	191.8-15i	191.97-15.17i	191.79-14.92i	191.77-15.1i	191.86-15.03i	191.92-15.13i	192.06-15.14i	191.94-15.24i	191.99-15.12i	191.88-15.22i	192.01-15.08i	191.87-15.08i	191.9-15.14i	191.83-15.2i	161.88-13.55i	161.85-13.53i	161.95-13.69i	161.94-13.57i	161.95-13.67i	161.77-13.73i	161.96-13.63i	161.93-13.56i	161.92-13.66i	161.99-13.67i	161.82-13.56i	161.87-13.61i	161.93-13.6i	161.95-13.62i	161.91-13.59i	161.81-13.6i	161.75-13.37i	161.64-13.5i	161.78-13.56i	161.86-13.4i
192-14.86i	191.9-14.95i	191.73-14.91i	191.89-15.01i	191.62-15i	191.84-15i	191.66-14.91i	191.68-14.93i	191.5-15.05i	191.74-15.07i	191.71-15.05i	191.61-15.11i	192.98-15.2i	191.71-15.17i	192.02-15i	191.8-15i	191.82-14.95i	191.73-15.05i	191.87-14.97i	191.78-15i	191.7-15.05i	191.97-15.04i	191.86-15.02i	191.87-15.12i	191.95-15.07i	191.81-15.12i	191.81-15.05i	191.77-15.13i	191.84-15.06i	191.91-15.1i	161.88-13.56i	161.92-13.57i	161.95-13.58i	161.94-13.52i	161.92-13.59i	161.91-13.66i	161.99-13.51i	162.06-13.54i	161.98-13.53i	161.76-13.63i	161.72-13.5i	161.92-13.59i	161.8-13.49i	161.98-13.52i	161.86-13.5i	161.83-13.46i	161.81-13.47i	161.61-13.61i	161.83-13.55i	161.73-13.54i
191.83-14.86i	191.83-14.96i	191.67-14.83i	191.68-14.98i	191.53-14.93i	191.59-15.08i	191.44-14.92i	191.57-15.06i	191.38-14.97i	191.58-15.14i	191.46-14.91i	191.41-15.14i	192.72-15.01i	191.67-15.09i	191.83-14.95i	191.65-15.07i	191.69-15.01i	191.59-14.97i	191.68-14.92i	191.49-14.99i	191.62-14.97i	191.64-15.08i	191.81-15.01i	191.63-15.12i	191.74-15.02i	191.79-15.03i	191.67-15.02i	191.6-15.1i	191.69-15.06i	191.67-15.11i	161.73-13.5i	161.71-13.63i	161.93-13.57i	161.79-13.53i	161.72-13.59i	161.81-13.64i	161.76-13.6i	161.93-13.61i	161.7-13.65i	161.63-13.61i	161.65-13.4i	161.71-13.51i	161.76-13.47i	161.87-13.58i	161.65-13.61i	161.66-13.59i	161.8-13.47i	161.56-13.35i	161.65-13.38i	161.83-13.52i
191.88-14.81i	191.7-14.78i	191.57-14.81i	191.61-14.96i	191.44-14.8i	191.52-14.81i	191.4-14.9i	191.4-14.89i	191.32-14.82i	191.53-14.99i	191.43-14.87i	191.4-15.11i	192.69-15i	191.84-15.04i	191.88-14.85i	191.58-14.99i	191.56-14.88i	191.55-14.73i	191.59-14.84i	191.46-14.88i	191.55-14.9i	191.61-14.92i	191.64-14.9i	191.66-15.07i	191.73-14.94i	191.61-14.78i	191.66-14.95i	191.56-14.99i	191.65-14.9i	191.7-15.01i	161.69-13.41i	161.65-13.53i	161.56-13.42i	161.76-13.38i	161.69-13.53i	161.69-13.39i	161.69-13.58i	161.69-13.4i	161.72-13.4i	161.57-13.53i	161.55-13.41i	161.46-13.48i	161.62-13.44i	161.77-13.56i	161.63-13.33i	161.53-13.5i	161.88-13.39i	161.43-13.41i	161.53-13.38i	161.46-13.33i
191.47-14.9i	191.55-14.91i	191.43-14.84i	191.44-14.94i	191.36-15i	191.45-15.1i	191.19-14.94i	191.43-15.01i	191.41-15.06i	191.43-15i	191.31-14.96i	191.17-15.02i	192.67-15.19i	191.43-15.01i	191.74-15.03i	191.48-15.11i	191.38-15.07i	191.39-15.01i	191.42-14.79i	191.33-15.26i	191.44-15.04i	191.47-15.18i	191.53-15i	191.44-15.05i	191.61-14.9i	191.47-15.05i	191.62-14.86i	191.55-15.1i	191.6-14.91i	191.42-15.12i	161.12-13.59i	161.7-13.59i	161.6-13.5i	160.03-12.86i	161.51-13.42i	161.83-14.47i	161.59-13.59i	161.11-13.83i	161.6-13.48i	161.46-13.7i	161.59-13.43i	160.92-12.7i	161.69-13.56i	161.24-13.47i	161.48-13.33i	161.42-13.76i	161.54-13.37i	161.28-13.67i	161.47-13.37i	161.65-13.57i
191.43-14.85i	191.54-14.85i	191.25-14.84i	191.3-14.9i	191.17-14.81i	191.3-14.91i	191.11-14.86i	191.11-14.94i	191.09-14.86i	191.28-14.99i	191.11-14.9i	191.05-14.94i	192.45-15.08i	191.37-15.09i	191.57-14.99i	191.24-15.03i	191.34-14.93i	191.3-14.92i	191.38-14.76i	191.32-14.94i	191.42-14.85i	191.35-15.04i	191.48-14.88i	191.42-15.04i	191.43-14.9i	191.47-15.05i	191.43-15.01i	191.3-14.97i	191.38-14.94i	191.45-15.1i	161.53-13.43i	161.49-13.49i	161.71-13.33i	161.45-13.39i	161.39-13.57i	161.4-13.5i	161.55-13.53i	161.55-13.46i	161.53-13.46i	161.43-13.64i	161.34-13.47i	161.37-13.57i	161.43-13.56i	161.43-13.53i	161.42-13.38i	161.39-13.43i	161.31-13.4i	161.24-13.46i	161.42-13.37i	161.33-13.31i
191.34-14.8i	191.33-14.88i	191.08-14.8i	191.25-15.04i	191.08-14.91i	191.15-14.99i	191.09-14.8i	190.93-14.98i	190.89-14.95i	191.11-15.08i	191.04-14.86i	190.94-15i	192.38-14.97i	191.21-15.01i	191.33-15i	191.29-15.03i	191.26-14.94i	191.2-14.97i	191.09-14.89i	191.11-14.99i	191.25-15.02i	191.21-14.99i	191.37-14.93i	191.38-15.05i	191.36-14.91i	191.29-15.01i	191.24-14.87i	191.17-15.08i	191.23-14.96i	191.19-15.01i	161.43-13.52i	161.33-13.53i	161.53-13.49i	161.42-13.46i	161.4-13.48i	161.39-13.59i	161.4-13.45i	161.54-13.51i	161.34-13.44i	161.35-13.42i	161.33-13.46i	161.35-13.53i	161.34-13.51i	161.44-13.49i	161.43-13.41i	161.35-13.38i	161.28-13.3i	161.21-13.44i	161.34-13.43i	161.31-13.41i
191.22-14.71i	191.27-14.8i	191-14.69i	191.19-14.93i	190.99-14.78i	191.23-14.97i	190.96-14.87i	191.02-14.96i	190.73-14.83i	190.95-14.93i	190.97-14.83i	190.73-14.97i	192.34-14.87i	191.15-15.06i	191.3-14.88i	191.13-14.95i	191.17-14.82i	191.02-15i	191.07-14.7i	191.11-14.91i	191.16-14.81i	191.26-14.95i	191.21-14.99i	191.16-14.92i	191.28-14.97i	191.23-14.97i	191.36-14.93i	191.17-14.9i	191.22-14.86i	191.2-14.99i	161.27-13.51i	161.24-13.52i	161.3-13.5i	161.44-13.44i	161.63-13.52i	161.36-13.49i	161.35-13.42i	161.46-13.44i	161.43-13.52i	161.31-13.47i	161.26-13.42i	161.22-13.41i	161.19-13.35i	161.4-13.46i	161.31-13.36i	161.26-13.42i	161.13-13.45i	161.15-13.43i	161.17-13.31i	161.24-13.4i
191.14-14.67i	191.12-14.83i	190.94-14.7i	190.99-14.84i	190.69-14.63i	190.83-14.84i	190.81-14.82i	190.75-14.91i	190.78-14.7i	190.8-14.89i	190.86-14.77i	190.61-14.95i	192.23-14.86i	191.06-15.04i	191.24-14.79i	191.01-14.91i	190.91-14.72i	190.94-14.81i	190.93-14.98i	190.79-14.87i	190.93-14.83i	190.94-14.92i	190.99-15i	191.02-14.87i	190.95-14.77i	191.04-14.94i	191.06-14.93i	191.09-14.91i	190.94-14.96i	190.89-14.94i	161.14-13.45i	161.1-13.45i	161.27-13.31i	161.3-13.41i	161.3-13.36i	161.17-13.44i	161.28-13.44i	161.32-13.47i	161.26-13.42i	161.21-13.38i	161.08-13.26i	161.1-13.37i	161.19-13.34i	161.34-13.4i	161.1-13.38i	161.07-13.37i	161.03-13.37i	161.01-13.32i	161.06-13.29i	161-13.27i
191.08-14.76i	191.05-14.85i	190.9-14.75i	190.98-14.78i	190.73-14.76i	190.86-14.79i	190.78-14.73i	190.7-14.81i	190.68-14.83i	190.75-14.97i	190.69-14.88i	190.48-14.87i	192.16-14.93i	190.85-15i	190.99-14.81i	190.81-14.89i	190.87-14.82i	190.8-14.96i	190.88-14.79i	190.78-14.9i	190.91-14.83i	191.01-14.94i	190.94-14.93i	190.97-14.94i	190.96-14.82i	191-14.93i	190.94-14.82i	190.83-14.96i	190.93-14.9i	190.88-14.91i	161.13-13.39i	161.13-13.46i	161.16-13.43i	161.29-13.42i	161.25-13.42i	161.14-13.4i	161.2-13.38i	161.27-13.38i	161.23-13.39i	161.09-13.44i	161.09-13.44i	161.06-13.48i	161.14-13.34i	161.17-13.43i	161.15-13.28i	161.04-13.37i	160.98-13.29i	161.03-13.37i	161.03-13.26i	161.05-13.31i
190.94-14.7i	190.91-14.75i	190.7-14.76i	190.91-14.82i	190.58-14.7i	190.73-14.75i	190.59-14.76i	190.57-14.85i	190.65-14.78i	190.67-14.92i	190.69-14.82i	190.46-14.87i	192.14-14.82i	190.74-14.95i	190.85-14.88i	190.76-14.86i	190.69-14.75i	190.79-14.9i	190.77-14.71i	190.67-14.88i	190.84-14.77i	190.85-14.89i	190.87-14.93i	190.82-14.96i	190.86-14.77i	190.86-14.8i	190.82-14.8i	190.75-15.01i	190.84-14.89i	190.82-14.94i	161.07-13.36i	161.04-13.5i	161.09-13.38i	161.17-13.37i	161.14-13.37i	161.03-13.4i	161.06-13.51i	161.21-13.45i	161.16-13.36i	160.99-13.4i	161.05-13.45i	160.99-13.44i	161.07-13.39i	161.09-13.3i	161.15-13.33i	160.94-13.33i	160.94-13.36i	160.99-13.41i	160.98-13.31i	161.01-13.34i
190.8-14.63i	190.76-14.79i	190.64-14.68i	190.71-14.82i	190.57-14.66i	190.63-14.8i	190.56-14.74i	190.43-14.76i	190.39-14.78i	190.64-14.92i	190.51-14.73i	190.32-14.84i	191.89-14.88i	190.67-14.85i	190.81-14.86i	190.7-14.88i	190.72-14.81i	190.58-14.89i	190.73-14.66i	190.5-14.85i	190.72-14.73i	190.78-14.88i	190.78-14.82i	190.66-14.91i	190.85-14.77i	190.73-14.9i	190.77-14.86i	190.67-14.96i	190.75-14.9i	190.72-14.91i	161.26-13.2i	160.96-13.59i	161.14-13.46i	161.07-13.22i	161.14-13.44i	160.31-13.61i	160.95-13.46i	161.62-13.86i	161.09-13.34i	160.79-13.05i	160.94-13.24i	161.92-13.11i	160.99-13.31i	161.28-13.72i	160.97-13.32i	161.75-13.68i	160.86-13.3i	160.72-13.55i	160.9-13.2i	160.96-13.14i
190.71-14.73i	190.68-14.76i	190.54-14.79i	190.63-14.8i	190.42-14.74i	190.65-14.84i	190.41-14.76i	190.35-14.87i	190.29-14.85i	190.38-14.92i	190.45-14.82i	190.35-14.86i	191.91-14.93i	190.66-14.96i	190.71-14.82i	190.55-14.94i	190.57-14.84i	190.53-14.91i	190.63-14.81i	190.54-14.87i	190.61-14.87i	190.55-15.01i	190.65-14.86i	190.55-15.04i	190.74-14.85i	190.57-14.91i	190.69-14.81i	190.59-15.01i	190.58-14.88i	190.55-14.9i	160.83-13.54i	160.79-13.48i	160.96-13.44i	160.95-13.41i	160.96-13.41i	160.78-13.44i	160.95-13.46i	161.07-13.42i	160.98-13.46i	160.9-13.53i	160.87-13.33i	160.87-13.45i	160.91-13.4i	161.02-13.43i	160.86-13.34i	160.78-13.33i	160.76-13.34i	160.85-13.4i	160.79-13.31i	160.87-13.33i
190.54-14.61i	190.64-14.74i	190.52-14.64i	190.59-14.78i	190.39-14.67i	190.41-14.75i	190.39-14.67i	190.29-14.83i	190.27-14.73i	190.44-14.87i	190.32-14.75i	190.22-14.88i	191.77-14.89i	190.54-14.79i	190.6-14.79i	190.49-14.89i	190.46-14.73i	190.49-14.78i	190.5-14.68i	190.39-14.84i	190.53-14.78i	190.51-14.89i	190.6-14.79i	190.53-14.88i	190.66-14.79i	190.58-14.86i	190.62-14.77i	190.54-14.94i	190.59-14.74i	190.5-14.86i	160.86-13.33i	160.83-13.38i	160.97-13.41i	160.92-13.23i	160.87-13.34i	160.79-13.44i	160.91-13.37i	160.86-13.39i	161.01-13.35i	160.81-13.43i	160.76-13.39i	160.92-13.42i	160.9-13.4i	160.8-13.31i	160.79-13.22i	160.75-13.31i	160.78-13.23i	160.71-13.28i	160.79-13.33i	160.77-13.32i
190.55-14.61i	190.52-14.73i	190.33-14.75i	190.51-14.84i	190.24-14.79i	190.36-14.76i	190.23-14.79i	190.26-14.79i	190.31-14.71i	190.26-14.91i	190.26-14.63i	190.11-14.81i	191.73-14.91i	190.4-14.97i	190.6-14.66i	190.43-14.9i	190.44-14.74i	190.36-14.83i	190.43-14.87i	190.33-14.85i	190.52-14.97i	190.42-14.98i	190.52-14.98i	190.51-14.91i	190.5-14.67i	190.51-14.91i	190.45-14.97i	190.37-14.95i	190.54-14.96i	190.42-14.83i	160.79-13.42i	160.9-13.51i	160.91-13.43i	160.92-13.5i	160.84-13.38i	160.69-13.47i	160.8-13.51i	160.84-13.45i	160.84-13.26i	160.74-13.49i	160.78-13.35i	160.74-13.48i	160.85-13.39i	160.77-13.46i	160.71-13.46i	160.72-13.34i	160.75-13.25i	160.72-13.29i	160.59-13.32i	160.73-13.34i
190.55-14.66i	190.52-14.76i	190.28-14.64i	190.3-14.81i	190.21-14.68i	190.27-14.87i	190.25-14.73i	190.2-14.81i	190.05-14.78i	190.25-14.97i	190.11-14.81i	190.04-14.98i	191.6-14.91i	190.38-14.92i	190.48-14.79i	190.38-14.91i	190.31-14.77i	190.29-14.89i	190.41-14.7i	190.25-14.82i	190.34-14.8i	190.36-14.95i	190.42-14.83i	190.39-14.89i	190.41-14.86i	190.43-14.93i	190.39-14.81i	190.31-14.99i	190.36-14.82i	190.31-14.93i	160.81-13.31i	160.78-13.46i	160.86-13.42i	160.87-13.36i	160.82-13.37i	160.67-13.47i	160.71-13.36i	160.89-13.48i	160.83-13.47i	160.78-13.39i	160.65-13.37i	160.79-13.46i	160.72-13.33i	160.7-13.43i	160.6-13.35i	160.7-13.32i	160.59-13.31i	160.5-13.33i	160.73-13.31i	160.64-13.37i
190.56-14.65i	190.39-14.82i	190.26-14.72i	190.36-14.87i	190.13-14.66i	190.27-14.75i	190.09-14.77i	190.06-15.01i	190.04-14.8i	190.32-14.96i	190.13-14.82i	190.06-14.97i	191.6-14.9i	190.43-14.97i	190.38-14.79i	190.32-14.85i	190.33-14.79i	190.45-14.8i	190.27-14.64i	190.26-14.78i	190.29-14.83i	190.15-14.92i	190.39-14.8i	190.19-15.05i	190.4-14.8i	190.3-14.94i	190.39-14.78i	190.23-14.9i	190.33-14.82i	190.21-15.06i	160.65-13.41i	160.59-13.53i	160.76-13.39i	160.77-13.4i	160.76-13.4i	160.67-13.57i	160.79-13.39i	160.85-13.43i	160.77-13.46i	160.71-13.36i	160.67-13.34i	160.7-13.39i	160.74-13.34i	160.77-13.38i	160.68-13.33i	160.58-13.32i	160.69-13.32i	160.54-13.38i	160.67-13.32i	160.6-13.38i
190.26-14.56i	190.27-14.65i	190.09-14.65i	190.21-14.74i	189.93-14.69i	190.18-14.81i	190.18-14.57i	190.07-14.75i	189.57-14.54i	190.06-14.98i	189.89-15.22i	189.88-14.92i	191.51-14.76i	190.26-14.92i	190.47-14.62i	190.25-14.9i	190.06-14.37i	190.13-14.88i	190.13-14.68i	190.07-14.9i	190.08-14.78i	190.17-14.94i	190.24-14.91i	190.27-14.92i	190.15-14.65i	190.29-14.98i	190.25-15.08i	190.17-14.87i	190.31-14.77i	190.24-14.85i	160.77-13.4i	160.57-13.5i	160.7-13.43i	160.62-13.31i	160.7-13.4i	160.64-13.44i	160.74-13.42i	160.71-13.46i	160.73-13.48i	160.63-13.43i	160.62-13.36i	160.71-13.38i	160.68-13.37i	160.88-13.47i	160.66-13.33i	160.38-13.46i	160.57-13.28i	160.5-13.35i	160.64-13.31i	160.6-13.36i
190.28-14.67i	190.27-14.79i	190.09-14.72i	190.22-14.9i	190-14.75i	190.08-14.92i	190.08-14.78i	189.89-14.92i	189.84-14.86i	190.03-15i	189.94-14.83i	189.82-14.96i	191.5-14.9i	190.21-14.98i	190.18-14.81i	190.15-14.96i	190.21-14.93i	190.12-14.93i	190.17-14.75i	190.09-14.92i	190.12-14.84i	190.15-14.98i	190.29-14.98i	190.21-15i	190.23-14.82i	190.17-14.95i	190.27-14.88i	190.11-14.98i	190.28-14.92i	190.21-14.97i	160.62-13.48i	160.56-13.48i	160.66-13.48i	160.72-13.35i	160.68-13.42i	160.6-13.56i	160.64-13.52i	160.69-13.54i	160.72-13.47i	160.46-13.46i	160.55-13.4i	160.57-13.5i	160.65-13.52i	160.65-13.51i	160.52-13.38i	160.51-13.39i	160.43-13.35i	160.51-13.41i	160.58-13.38i	160.54-13.42i
190.11-14.62i	190.19-14.83i	190.01-14.77i	190.12-14.82i	189.97-14.78i	190.12-14.84i	189.92-14.88i	189.99-14.89i	189.79-14.83i	190.09-14.76i	189.92-14.81i	189.84-14.96i	191.48-14.98i	190.26-15.19i	190.19-14.84i	190.05-14.9i	190.03-14.85i	190.08-14.92i	190.18-14.75i	189.91-14.93i	190.07-14.89i	190.12-15i	190.23-14.89i	190.02-14.96i	190.21-14.91i	190.14-15i	190.13-14.87i	190.04-15.09i	190.16-14.92i	190.27-15.09i	160.42-13.53i	160.52-13.6i	160.62-13.52i	160.59-13.37i	160.65-13.51i	160.49-13.48i	160.63-13.51i	160.72-13.6i	160.56-13.45i	160.53-13.52i	160.5-13.46i	160.44-13.56i	160.57-13.4i	160.59-13.54i	160.5-13.39i	160.45-13.32i	160.45-13.38i	160.5-13.39i	160.52-13.36i	160.34-13.43i
190.1-14.7i	190.15-14.87i	189.72-14.56i	190.08-14.88i	189.82-14.77i	189.91-14.85i	189.83-14.69i	189.9-14.96i	189.76-14.88i	189.92-15i	189.79-14.83i	189.81-14.98i	191.32-15i	190.08-14.98i	190.12-14.85i	190.09-15.03i	190.04-14.67i	189.9-15.02i	189.97-14.74i	189.83-14.99i	189.99-14.9i	190.08-15.06i	190.14-14.99i	190.14-15.02i	190.14-14.95i	190.11-15.07i	190.14-14.87i	189.93-15.08i	190.07-14.94i	190.01-14.96i	160.57-13.53i	160.42-13.6i	160.62-13.56i	160.58-13.43i	160.58-13.46i	160.46-13.5i	160.55-13.58i	160.67-13.62i	160.58-13.55i	160.54-13.61i	160.43-13.46i	160.44-13.55i	160.43-13.53i	160.64-13.52i	160.49-13.35i	160.48-13.51i	160.46-13.46i	160.44-13.5i	160.65-13.39i	160.47-13.49i
190.16-14.74i	190.05-14.93i	189.94-14.8i	190.01-14.95i	189.88-14.79i	190.04-14.98i	189.8-14.89i	189.79-15.01i	189.74-14.89i	189.83-15.08i	189.77-15.01i	189.65-15.01i	191.35-15.04i	190.1-15.15i	190.07-14.91i	189.98-15.01i	189.88-14.91i	189.96-15i	189.92-14.79i	189.84-15.05i	189.91-14.92i	189.98-15.09i	190.07-14.95i	190.05-15.08i	190.03-14.93i	190.05-14.99i	190.09-14.99i	189.97-15.11i	190.06-14.93i	189.91-15.1i	160.5-13.65i	160.51-13.63i	160.58-13.69i	160.5-13.49i	160.56-13.62i	160.46-13.63i	160.53-13.62i	160.59-13.62i	160.55-13.52i	160.54-13.58i	160.47-13.5i	160.51-13.62i	160.55-13.46i	160.54-13.7i	160.59-13.51i	160.35-13.45i	160.35-13.42i	160.26-13.48i	160.4-13.4i	160.33-13.5i
190.02-14.77i	190.05-14.91i	189.87-14.92i	190-14.96i	189.8-14.86i	189.92-14.98i	189.73-14.93i	189.75-15.02i	189.63-15.04i	189.76-15.17i	189.75-14.92i	189.49-15.15i	191.26-15.14i	190.05-15.19i	189.96-15.04i	189.95-15.13i	189.98-15.01i	189.92-15.01i	189.93-14.9i	189.76-15.06i	189.94-14.96i	189.95-15.14i	189.99-15.07i	189.97-15.17i	189.95-14.97i	189.98-15.15i	190.05-15.01i	189.89-15.19i	189.97-14.96i	189.96-15.13i	160.48-13.67i	160.41-13.61i	160.6-13.64i	160.44-13.13i	160.47-13.63i	160.62-13.3i	160.57-13.68i	160.34-13.45i	160.51-13.7i	160.54-13.67i	160.4-13.6i	160.29-13.43i	160.52-13.43i	160.52-13.65i	160.5-13.34i	160.49-13.58i	160.27-13.39i	160.43-13.61i	160.35-13.5i	160.44-13.49i
189.93-14.76i	190.12-14.9i	189.75-14.89i	189.89-15.05i	189.76-14.95i	189.92-15.1i	189.74-14.89i	189.62-15.05i	189.58-15.02i	189.71-15.2i	189.69-15i	189.61-15i	191.19-15.06i	190-15.16i	189.92-15.1i	189.9-15.12i	189.85-14.93i	189.89-15.19i	189.83-14.86i	189.72-15.06i	189.89-15i	189.94-15.14i	189.93-15.04i	189.93-15.17i	190.04-14.98i	189.87-15.13i	189.96-15.04i	189.83-15.15i	189.92-15i	189.88-15.17i	160.56-13.64i	160.39-13.8i	160.51-13.64i	160.59-13.61i	160.51-13.7i	160.44-13.67i	160.54-13.62i	160.63-13.72i	160.53-13.71i	160.46-13.73i	160.37-13.59i	160.44-13.67i	160.39-13.57i	160.56-13.73i	160.36-13.59i	160.43-13.59i	160.34-13.55i	160.33-13.59i	160.4-13.43i	160.42-13.59i
189.98-14.92i	189.96-15.05i	189.76-14.89i	189.87-15.06i	189.62-14.95i	189.85-15.08i	189.71-14.97i	189.65-15.13i	189.55-15.1i	189.71-15.26i	189.72-15.03i	189.49-15.16i	191.2-15.13i	189.95-15.21i	189.9-15.12i	189.87-15.15i	189.84-15.07i	189.81-15.14i	189.88-14.95i	189.69-15.12i	189.77-15.06i	189.85-15.31i	190.01-15.13i	189.83-15.29i	189.98-15.04i	189.96-15.19i	189.85-15.1i	189.83-15.32i	189.88-15.11i	189.83-15.25i	160.37-13.75i	160.49-13.83i	160.6-13.82i	160.55-13.65i	160.53-13.69i	160.34-13.81i	160.51-13.7i	160.49-13.79i	160.46-13.7i	160.28-13.89i	160.44-13.63i	160.42-13.86i	160.54-13.63i	160.5-13.89i	160.52-13.61i	160.3-13.65i	160.35-13.55i	160.21-13.66i	160.41-13.58i	160.3-13.61i
189.96-14.96i	189.86-15.11i	189.72-14.98i	189.88-15.11i	189.69-14.98i	189.77-15.1i	189.75-15.02i	189.69-15.24i	189.53-15.05i	189.73-15.31i	189.66-15.04i	189.38-15.19i	191.22-15.29i	189.92-15.29i	189.91-15.11i	189.84-15.29i	189.71-15.14i	189.81-15.15i	189.81-15i	189.7-15.2i	189.8-15.16i	189.8-15.24i	189.95-15.08i	189.88-15.23i	189.96-15.16i	189.92-15.25i	189.93-15.16i	189.81-15.28i	189.84-15.12i	189.79-15.23i	160.4-13.69i	160.47-13.87i	160.58-13.82i	160.58-13.6i	160.48-13.68i	160.39-13.9i	160.51-13.84i	160.62-13.84i	160.53-13.77i	160.41-13.78i	160.43-13.65i	160.44-13.88i	160.54-13.74i	160.57-13.7i	160.37-13.63i	160.37-13.78i	160.27-13.7i	160.35-13.71i	160.39-13.52i	160.35-13.7i
189.96-14.98i	189.91-15.07i	189.82-15.09i	189.89-15.13i	189.69-15.08i	189.82-15.28i	189.59-14.96i	189.56-15.28i	189.49-15.18i	189.56-15.38i	189.56-15.18i	189.4-15.38i	191.26-15.32i	189.93-15.33i	189.87-15.15i	189.81-15.35i	189.84-15.11i	189.54-15.36i	189.81-15.08i	189.84-15.2i	189.79-15.18i	189.83-15.24i	189.85-15.17i	189.91-15.28i	189.96-15.21i	189.69-15.25i	189.94-15.31i	189.75-15.47i	189.87-15.28i	189.69-15.32i	160.57-13.8i	160.48-13.89i	160.57-13.8i	160.56-13.79i	160.53-13.78i	160.44-13.93i	160.49-13.79i	160.59-13.87i	160.55-13.83i	160.42-13.79i	160.41-13.83i	160.4-13.87i	160.39-13.75i	160.53-13.95i	160.41-13.69i	160.32-13.75i	160.31-13.69i	160.34-13.72i	160.43-13.66i	160.4-13.74i
189.91-15.18i	189.85-15.3i	189.66-15.24i	189.84-15.41i	189.61-15.19i	189.76-15.37i	189.57-15.3i	189.73-15.42i	189.5-15.37i	189.64-15.61i	189.58-15.4i	189.41-15.48i	191.1-15.61i	189.93-15.63i	189.81-15.4i	189.69-15.6i	189.72-15.34i	189.84-15.48i	189.74-15.28i	189.65-15.47i	189.76-15.4i	189.68-15.58i	189.81-15.39i	189.71-15.57i	189.92-15.37i	189.82-15.53i	189.8-15.53i	189.79-15.56i	189.81-15.41i	189.72-15.51i	160.52-14.11i	160.48-14.14i	160.57-13.91i	160.44-13.96i	160.52-13.95i	160.38-14.05i	160.46-14i	160.56-14.01i	160.57-13.97i	160.49-14.05i	160.43-13.96i	160.48-14.13i	160.48-13.93i	160.54-13.95i	160.43-13.96i	160.47-14.03i	160.33-13.88i	160.43-13.95i	160.45-13.91i	160.35-13.95i
189.89-15.16i	189.89-15.35i	189.63-15.12i	189.79-15.3i	189.73-15.29i	189.77-15.35i	189.61-15.22i	189.55-15.43i	189.62-15.42i	189.64-15.54i	189.59-15.39i	189.37-15.41i	191.12-15.46i	189.86-15.47i	189.82-15.4i	189.71-15.45i	189.76-15.27i	189.75-15.4i	189.77-15.2i	189.58-15.44i	189.71-15.3i	189.83-15.59i	189.9-15.46i	189.8-15.56i	189.86-15.4i	189.85-15.51i	189.81-15.34i	189.7-15.55i	189.8-15.4i	189.62-15.53i	160.5-14.03i	160.47-14.06i	160.42-14.04i	160.47-13.99i	160.64-13.94i	160.5-14.16i	160.5-14.12i	160.54-14.14i	160.55-13.99i	160.44-14.05i	160.35-14.11i	160.43-14.04i	160.41-13.8i	160.51-14.05i	160.49-14.01i	160.35-13.97i	160.29-13.93i	160.39-13.94i	160.15-13.95i	160.36-13.91i
189.81-15.2i	189.8-15.37i	189.62-15.32i	189.72-15.42i	189.59-15.23i	189.72-15.5i	189.37-15.22i	189.47-15.48i	189.15-15.35i	189.51-15.55i	189.56-15.17i	189.32-15.55i	191.14-15.55i	189.8-15.59i	189.6-15.73i	189.67-15.54i	189.65-15.37i	189.72-15.48i	189.41-15.28i	189.48-15.48i	189.68-15.54i	189.67-15.59i	189.98-15.57i	189.69-15.66i	189.95-15.44i	189.79-15.57i	189.56-15.26i	189.64-15.57i	189.75-15.58i	189.66-15.57i	160.46-14.24i	160.49-14.24i	160.59-14.07i	160.49-13.99i	160.41-14.16i	160.62-14.16i	160.48-14.12i	160.5-14.14i	160.5-13.94i	160.5-14.23i	160.22-13.95i	160.48-14.14i	160.41-13.98i	160.46-14.17i	160.44-13.91i	160.35-13.97i	160.35-13.95i	160.34-14.07i	160.55-14.01i	160.31-13.96i
189.91-15.29i	189.84-15.47i	189.68-15.33i	189.81-15.61i	189.59-15.38i	189.74-15.57i	189.56-15.46i	189.62-15.59i	189.42-15.51i	189.57-15.72i	189.55-15.51i	189.36-15.62i	191.21-15.6i	189.85-15.76i	189.75-15.52i	189.79-15.65i	189.72-15.51i	189.64-15.63i	189.65-15.34i	189.6-15.56i	189.7-15.47i	189.73-15.69i	189.78-15.55i	189.75-15.73i	189.8-15.51i	189.76-15.71i	189.82-15.54i	189.75-15.7i	189.76-15.57i	189.67-15.84i	160.65-14.11i	160.47-14.31i	160.68-14.18i	160.53-14.19i	160.56-14.13i	160.55-14.36i	160.54-14.2i	160.55-14.29i	160.59-14.17i	160.52-14.2i	160.41-14.2i	160.51-14.21i	160.39-14.03i	160.57-14.19i	160.39-14.1i	160.42-14.09i	160.44-14.05i	160.37-14.14i	160.47-14.1i	160.51-14.19i
189.9-15.34i	189.87-15.61i	189.61-15.48i	189.77-15.63i	189.49-15.45i	189.59-15.64i	189.48-15.39i	189.56-15.64i	189.44-15.56i	189.56-15.84i	189.62-15.62i	189.31-15.73i	191.14-15.79i	189.9-15.9i	189.82-15.56i	189.81-15.75i	189.68-15.61i	189.7-15.66i	189.75-15.49i	189.54-15.73i	189.74-15.55i	189.76-15.81i	189.84-15.75i	189.75-15.79i	189.81-15.61i	189.78-15.75i	189.93-15.54i	189.64-15.88i	189.75-15.59i	189.67-15.8i	160.53-14.34i	160.61-14.44i	160.62-14.29i	160.53-14.26i	160.68-14.41i	160.49-14.46i	160.63-14.31i	160.58-14.45i	160.66-14.27i	160.43-14.42i	160.53-14.17i	160.58-14.42i	160.58-14.25i	160.6-14.3i	160.53-14.15i	160.3-14.29i	160.34-14.09i	160.49-14.24i	160.42-14.05i	160.36-14.22i
[truncated: 170 more columns]
