# Supplementary material for: Detection and Classification of Measurement Errors in Bioimpedance Spectroscopy
Source: PLoS One. 2016 Jun 30;11(6):e0156522. doi: 10.1371/journal.pone.0156522 (PMC4928898; doi:10.1371/journal.pone.0156522)
Supplement: S4 File — (CSV) [file pone.0156522.s004.csv]

198.41-9.3i	198.79-8.97i	198.37-8.92i	198.6-9.12i	198.69-9.47i	198.77-8.83i	198.52-8.92i	198.87-9.09i	198.31-9.04i	198.99-9.26i	198.66-8.96i	198.87-9.35i	198.08-8.7i	198.94-9.22i	198.64-8.98i	198.9-9.12i	198.83-8.82i	198.68-9.28i	198.73-9.02i	199.96-9.46i	198.29-8.8i	198.82-8.91i	198.85-9.14i	199.87-9.22i	199.39-8.62i	199.27-9.28i	198.83-9.05i	199.05-8.89i	198.25-9.26i	199.04-9i	330.11-9.29i	330.33-9.35i	329.87-9.18i	330.19-9.59i	330.36-9.27i	330.27-9.3i	330.32-9.05i	330.88-9.12i	330.67-9.11i	330.61-9.57i	331.13-9.37i	331.16-9.47i	331.08-9.4i	331.08-9.52i	330.46-9.08i	331.28-9.31i	330.41-9.06i	330.3-9.23i	330.64-9.12i	330.75-9.48i
198.42-9.22i	198.57-9.29i	198.24-9.14i	198.57-9.33i	199.24-9.67i	198.63-9.18i	198.4-9.24i	198.55-9.06i	198.54-9.18i	198.67-9.25i	198.5-9.31i	198.69-9.14i	198.59-9.33i	198.44-9.36i	198.57-9.29i	198.64-9.21i	198.73-9.15i	198.05-9.24i	198.2-9i	199.07-9.62i	198.95-9.8i	198.89-9.01i	198.73-9.01i	199.56-9.62i	199.41-9.63i	198.8-9.25i	198.51-8.59i	199.54-9.68i	198.64-9.19i	198.74-9.36i	329.77-9.32i	330-9.41i	329.77-9.44i	329.98-9.39i	330.14-9.33i	330.17-9.4i	330.07-9.29i	330.51-9.41i	330.47-9.3i	330.44-9.39i	330.9-9.35i	331.13-9.48i	330.75-9.53i	330.99-9.37i	330.65-9.35i	330.98-9.43i	330.68-9.45i	330.38-9.35i	330.38-9.41i	330.76-9.39i
198.15-9.18i	198.67-9.19i	198.37-9.34i	198.33-9.29i	198.65-9.62i	198.34-9.29i	198.34-9.37i	198.41-9.19i	198.22-9.22i	198.45-9.34i	198.41-9.43i	198.47-9.27i	198.25-9.32i	198.54-9.07i	198.45-9.5i	198.57-9.22i	198.65-9.5i	198.4-9.22i	198.46-9.63i	198.02-9.46i	199.29-8.79i	198.73-9.52i	198.49-9.4i	199.46-8.95i	199.01-8.82i	199.08-9.21i	198.43-9.34i	198.76-9.39i	198.94-8.74i	198.69-9.3i	329.69-9.55i	330.03-9.52i	329.78-9.52i	329.93-9.36i	330.03-9.47i	330.1-9.53i	330.2-9.39i	330.46-9.55i	330.46-9.56i	330.52-9.52i	331-9.53i	331.14-9.57i	330.72-9.47i	330.99-9.52i	330.67-9.56i	330.94-9.5i	330.58-9.49i	330.28-9.51i	330.55-9.5i	330.68-9.52i
198.15-8.91i	198.62-9.7i	197.93-9.12i	198.09-9.1i	198.85-9.16i	198.22-9.51i	198.19-9.52i	198.65-9.48i	198.62-9.53i	198.32-9.55i	198.79-9.38i	198.38-9.39i	198.35-9.48i	198.39-9.62i	198.32-9.02i	198.24-9.66i	198.39-9.09i	198.28-9.55i	197.9-8.8i	198.41-8.77i	199.4-9.07i	198.4-9.38i	198.46-8.32i	198.33-8.43i	198.56-9.29i	198.69-9.89i	198.94-9.4i	198-9.27i	198.36-9.16i	198.84-9.4i	330-9.66i	330.2-9.46i	329.43-9.53i	329.64-9.5i	330.04-9.55i	329.82-9.24i	330.15-9.6i	330.26-9.55i	330.32-9.26i	330.13-9.62i	331.06-9.41i	330.84-9.41i	330.65-9.64i	330.83-9.78i	330.58-9.76i	331.08-9.48i	330.45-9.71i	330.2-9.54i	330.29-9.38i	330.62-9.73i
198.15-9.33i	198.62-9.4i	197.99-9.69i	198.37-9.86i	198.21-10.13i	198.17-9.45i	197.86-9.11i	198.52-9.57i	197.96-9.89i	198.29-9.61i	197.38-9.32i	198.29-9.57i	197.83-9.4i	198.47-9.5i	198.32-9.63i	198.46-9.57i	198.63-9.61i	197.95-9.04i	198.94-9.72i	198.76-10.36i	197.87-9.07i	198.21-9.92i	199.28-9.09i	198.21-9.98i	198.58-9.85i	198.71-8.8i	198.07-9.71i	198.39-9.56i	197.99-9.23i	198.44-9.34i	329.49-9.75i	329.69-9.49i	329.41-9.44i	329.6-9.91i	329.63-9.74i	329.54-9.68i	329.81-9.94i	330.42-9.92i	330.43-9.58i	330.16-9.83i	330.79-9.89i	330.79-9.86i	330.43-9.89i	330.92-9.9i	330.21-9.76i	330.74-9.48i	330.21-9.63i	330.23-9.87i	330.45-9.45i	330.76-9.69i
198.06-9.56i	198.31-9.68i	198.05-9.55i	198.13-9.66i	197.31-9.19i	198.24-9.78i	198.07-9.54i	197.82-9.14i	197.96-9.56i	198.17-9.58i	199.02-9.62i	198.16-9.76i	198.26-9.84i	198.16-9.3i	198.69-9.6i	198.21-9.57i	198.21-9.39i	198.04-10.26i	197.92-9.39i	198.75-9.02i	198.5-9.22i	197.83-9.36i	198.11-9.91i	198.68-9.78i	198.71-9.44i	198.44-9.7i	199.06-10.11i	198.36-9.61i	198.56-10.02i	198.42-9.81i	329.61-9.59i	329.65-9.79i	329.37-9.74i	329.53-9.78i	329.64-9.81i	329.78-9.7i	329.77-9.76i	330.13-9.74i	330.12-9.84i	330.09-9.78i	330.52-9.85i	330.71-9.8i	330.29-9.84i	330.63-9.85i	330.15-9.81i	330.57-9.79i	330.18-9.79i	330.07-9.77i	330.14-9.77i	330.41-9.77i
198.09-10.09i	198.05-9.88i	197.86-9.75i	197.81-10.09i	197.28-9.7i	198.07-9.76i	198.13-9.73i	197.74-10.41i	197.83-9.7i	197.8-9.82i	198.1-10.37i	197.84-9.52i	198.61-9.4i	198.06-10.49i	198.21-10.14i	198.08-9.6i	198.14-9.8i	197.09-10.1i	197.79-9.73i	197.8-9.96i	198.11-9.71i	198.42-9.06i	198.67-9.3i	197.79-9.82i	198.8-10.2i	199.02-9.35i	198.27-9.64i	198.46-10.12i	198.46-10.14i	197.86-9.67i	329.5-9.83i	329.51-9.91i	329.29-9.9i	329.49-9.91i	329.51-9.84i	329.67-9.91i	329.61-9.85i	330.06-9.87i	329.92-9.87i	329.95-9.87i	330.29-10.04i	330.67-9.97i	330.26-9.9i	330.6-9.9i	330.16-9.84i	330.46-9.91i	330.07-10.03i	329.98-9.94i	330-9.9i	330.35-9.88i
197.96-9.71i	198.04-9.96i	197.41-9.69i	197.85-9.72i	197.22-9.65i	197.62-9.68i	197.65-9.56i	197.56-9.14i	197.93-9.68i	198.1-9.82i	197.63-9.24i	197.87-10.01i	197.75-9.79i	197.97-9.37i	198.03-9.71i	198.12-9.88i	197.69-9.94i	197.87-9.8i	197.91-8.96i	198.04-9.76i	198.27-10.1i	198.09-9.73i	198.6-10.5i	198-9.72i	197.94-9.26i	198.52-10.57i	198.35-10.09i	197.92-9.77i	197.78-9.47i	198.17-9.94i	329.37-10.03i	329.43-9.91i	329.3-9.98i	329.24-9.96i	329.51-9.98i	329.47-9.92i	329.58-9.97i	329.91-9.9i	329.84-9.87i	329.84-9.91i	330.34-10.03i	330.53-10.01i	330.18-9.94i	330.36-9.89i	330.08-9.95i	330.36-10.03i	330.09-9.91i	329.91-9.98i	329.82-10.06i	330.15-9.9i
197.85-10.22i	197.85-10.1i	197.74-9.87i	197.77-10.06i	198.25-10.45i	197.9-10.12i	198.37-10.06i	198.12-9.35i	197.77-10.42i	197.91-10.04i	197.19-10.65i	198.07-10.18i	197.53-9.96i	198.59-9.8i	197.71-10.13i	197.8-9.98i	197.86-10.28i	197.31-10.25i	197.29-10.05i	197.92-9.92i	198.15-9.71i	198.05-10.36i	197.88-9.38i	197.74-9.69i	198.11-9.66i	198.01-10.47i	198.17-10.16i	198.26-9.95i	197.73-9.43i	198.24-10.06i	329.14-10.07i	329.26-10.07i	329.11-10.08i	329.17-10.11i	329.26-10i	329.37-10.06i	329.48-10.01i	329.79-10.01i	329.79-10.03i	329.76-10.09i	330.3-10.12i	330.35-10.05i	330.04-10.04i	330.24-10.02i	329.8-10.1i	330.17-10.07i	329.88-10.09i	329.7-10.08i	329.65-9.97i	330.01-10i
197.46-10.24i	197.66-9.93i	197.35-9.51i	197.49-10.23i	198.16-9.56i	197.07-10.38i	197.64-10.09i	197.68-9.34i	197.44-9.69i	197.48-10.43i	197.85-10.35i	197.83-10.14i	197.65-10.47i	198.08-9.46i	198-9.95i	197.9-10.24i	198.06-10.81i	196.82-9.57i	197.3-10.98i	197.58-10.16i	197.67-10.34i	197.53-9.28i	198.52-10.09i	198.05-10.08i	197.85-10.36i	198.24-9.27i	197.82-9.83i	197.73-10.42i	197.98-10.38i	197.58-9.99i	329.08-10.21i	329.21-10.25i	329-10.17i	328.97-10.23i	329.14-10.24i	329.15-10.1i	329.31-10.26i	329.72-10.19i	329.73-10.2i	329.66-10.23i	330.11-10.24i	330.44-10.23i	329.77-10.16i	330.21-10.19i	329.78-10.23i	330.12-10.25i	329.82-10.27i	329.54-10.21i	329.68-10.23i	329.92-10.24i
197.32-10.57i	197.73-9.99i	198.07-10.84i	197.67-10.19i	198.19-9.61i	196.9-10.23i	197.37-9.9i	197.08-9.57i	197.52-10.4i	197.91-10.41i	197.4-10.28i	198.04-11.2i	197.34-10.3i	197.67-10.17i	197.97-10.06i	197.73-10.3i	197.68-10.08i	197.81-10.65i	197.98-10.18i	197.66-11.05i	197.91-10.13i	197.54-11.03i	198.61-10.92i	198.41-10.68i	198.1-10.39i	197.16-9.59i	197.76-10.09i	197.96-10.55i	197.27-10i	197.55-10.75i	328.85-10.3i	328.87-10.08i	329.24-10.02i	328.99-10.29i	328.96-10.24i	329.17-10.43i	329.26-10.19i	329.89-10.23i	329.73-10.4i	329.66-10.33i	330.14-10.5i	330.29-10.45i	329.75-10.32i	330.3-10.06i	329.57-10.08i	329.86-10.26i	329.72-10.13i	329.83-10.2i	329.79-10.35i	330.09-10.14i
197.15-10.38i	197.42-10.23i	197.59-11.37i	197.4-10.58i	197.52-9.69i	196.58-10.48i	196.85-10.25i	197.55-10.41i	197.66-10.44i	197.46-10.37i	197.21-9.98i	197.48-10.8i	197.47-10.32i	197.15-10.3i	197.93-9.9i	197.54-10.11i	197.2-9.94i	196.77-10.09i	197.76-10.42i	196.83-10.17i	197.67-10.24i	198.05-10.37i	197.5-9.86i	197.54-10.52i	197.74-10.43i	197.45-10.92i	197.79-10.38i	197.7-10.34i	197.81-10.48i	196.63-10.29i	328.75-10.09i	328.97-10.43i	329.03-10.55i	328.75-10.33i	329.15-10.13i	329.16-10.38i	329.38-10.25i	329.38-10.07i	329.3-10.43i	329.43-10.32i	329.82-10.37i	330.18-10.35i	329.56-10.14i	329.92-10.26i	329.71-10.42i	329.9-10.58i	329.7-10.48i	329.59-10.03i	329.46-10.6i	329.58-10.34i
197.24-10.84i	197.19-10.42i	196.52-11.16i	197.31-10.48i	197.45-9.81i	196.7-10.26i	197.64-10.93i	197.8-10.66i	197.75-10.08i	197.52-10.38i	197.22-10.34i	197.32-9.8i	197.08-10.78i	197.57-10.13i	197.11-10.38i	197.71-10.58i	197.62-11.02i	197.64-10.55i	198.05-10.5i	197.79-10.6i	197.9-10.64i	197.68-10.17i	197.81-10.84i	197.66-10.72i	197.71-10.52i	197.61-11.29i	197.76-10.27i	197.61-10.52i	197.6-10.82i	196.99-10.82i	328.99-10.29i	328.97-10.34i	328.58-10.53i	328.86-10.67i	329.17-10.44i	328.8-10.43i	329.12-10.55i	329.32-10.51i	329.42-10.35i	329.27-10.55i	329.83-10.32i	329.89-10.58i	329.78-10.26i	329.82-10.56i	329.44-10.55i	329.99-10.44i	329.39-10.45i	329.21-10.44i	329.22-10.44i	329.52-10.69i
196.78-10.72i	197.24-10.69i	197.24-10.51i	197.33-10.45i	197.13-10.45i	196.31-10.63i	197.13-11.02i	197.12-10.64i	196.36-10.53i	197.18-10.87i	197.32-10.63i	197.44-10.45i	197.77-10.72i	196.39-10.91i	197.39-10.29i	197.27-9.76i	197.74-9.9i	197.62-10.94i	197.27-9.92i	197.43-10.51i	197.41-10.61i	197.09-10.69i	197.16-10.66i	197.47-10.72i	197.49-10.74i	197.47-10.48i	197.32-10.63i	197.53-10.64i	197.31-10.41i	197.89-10.13i	328.49-10.63i	328.69-10.62i	328.59-10.58i	328.62-10.57i	328.75-10.56i	328.82-10.57i	328.91-10.5i	329.18-10.53i	329.13-10.58i	329.2-10.51i	329.63-10.62i	329.88-10.64i	329.48-10.67i	329.72-10.65i	329.26-10.53i	329.6-10.63i	329.46-10.58i	329.24-10.62i	329.12-10.55i	329.41-10.61i
197.09-10.46i	197.01-11.03i	197.13-11.08i	196.7-11.09i	197.79-10.6i	196.09-10.94i	197.2-11.13i	197.13-10.8i	196.95-10.75i	196.9-10.63i	197.69-11.24i	196.89-10.45i	196.79-10.38i	196.92-10.25i	197.05-10.66i	196.36-11.13i	197.71-10.95i	196.11-10.99i	195.79-10.53i	197.02-10.85i	197.5-10.61i	197.66-10.72i	197.08-10.92i	197.05-10.31i	197.17-10.54i	198.05-11.39i	197.5-10.82i	197.4-10.4i	197.56-10.55i	198.15-10.85i	328.38-10.64i	328.7-10.84i	328.36-10.8i	328.28-10.52i	328.58-10.61i	328.85-10.43i	328.9-10.45i	328.99-10.64i	328.88-10.63i	328.89-10.48i	329.31-10.59i	329.8-10.47i	329.32-10.7i	329.6-10.62i	329.49-10.53i	329.77-10.78i	329.45-10.66i	329.03-10.63i	328.93-10.79i	329.27-10.79i
196.11-11.29i	197.29-10.89i	196.36-10.01i	196.46-11.04i	196.89-10.94i	196.02-10.91i	197.12-10.89i	196.95-11.3i	196.15-10.97i	196.81-11.04i	196.91-10.56i	197.91-10.97i	197.08-11.5i	197.6-10.33i	197.4-11.46i	197.65-11.49i	198.02-10.84i	196.99-10.78i	197.13-10.91i	196.97-11.09i	197.53-11.18i	197-10.87i	196.79-10.76i	197.16-10.9i	197.18-10.96i	197.23-11.82i	197.12-10.95i	197.37-11.11i	197.34-10.96i	197.7-10.33i	328.34-10.66i	328.33-10.88i	328.22-10.76i	328.25-10.78i	328.58-10.79i	328.51-10.74i	328.67-10.84i	328.97-10.82i	328.94-10.91i	328.82-10.74i	329.51-10.87i	329.56-10.88i	329.12-10.86i	329.47-10.8i	328.92-10.92i	329.32-10.85i	329-10.86i	328.98-10.84i	328.89-10.85i	329.16-10.87i
197.2-11.27i	196.5-11.1i	197.39-10.13i	197.17-10.94i	196.85-11.16i	196.6-11.15i	196.91-10.04i	196.96-11.12i	196.95-11.48i	196.44-10.96i	196.47-10.8i	197.63-10.56i	196.59-11.7i	196.28-10.81i	196.65-11.48i	197.62-10.64i	197.43-11.83i	196.22-10.41i	196.83-11.01i	196.71-11.1i	197.49-10.79i	197.1-11.23i	196.99-11i	197.17-10.82i	197.25-11.3i	197.11-11.15i	197.06-11.04i	197.2-11.16i	197.03-10.98i	196.17-11.4i	328.12-10.65i	328.22-10.87i	328.41-10.97i	328.29-10.87i	328.31-10.83i	328.53-10.99i	328.61-10.79i	328.88-10.69i	328.86-11i	328.93-10.87i	329.34-11.09i	329.5-10.95i	328.95-10.98i	329.49-10.71i	328.85-10.86i	329.16-10.98i	329.05-10.96i	329.04-10.8i	329.04-10.98i	328.93-10.78i
196.89-10.54i	196.61-11.7i	196.39-11.47i	197.46-11.2i	196.78-11.27i	196.56-11.32i	196.43-11.68i	196.79-11.05i	196.57-10.97i	197-11.03i	196.83-11.47i	196.74-10.21i	196.2-10.6i	196.42-11.14i	197.1-11.87i	196.77-10.96i	196.52-11.18i	196.38-11.04i	196.42-11.22i	196.76-11.26i	196.88-11.24i	196.56-11.2i	196.83-11.23i	197.1-11.18i	196.78-11.24i	197.03-11.28i	196.95-11.25i	196.73-11.18i	196.77-11.2i	196.9-11.34i	328.16-10.96i	328.18-10.98i	328.05-11.05i	328.11-11.05i	328.31-11.03i	328.27-11.06i	328.43-11.03i	328.68-11.05i	328.7-11.04i	328.66-11.15i	329.12-10.97i	329.32-11.09i	329.03-10.97i	329.27-10.96i	328.68-11.06i	329.15-11.12i	328.95-11.04i	328.77-11.05i	328.69-11.11i	328.9-11.02i
197.42-10.93i	196.48-12.03i	197.01-11.11i	196.49-11.06i	196.53-10.94i	196.17-10.98i	195.9-10.65i	196.14-11.09i	196.07-11.41i	196.92-10.84i	196.46-11.4i	196.54-11.11i	196.32-11.68i	196.59-10.94i	196.76-11.35i	196.09-11.01i	196.89-11.38i	196.07-11.46i	196.27-11.47i	196.77-10.99i	196.9-11.11i	196.84-11.48i	196.94-11.22i	197.28-11.2i	196.93-11.29i	196.72-11.53i	196.74-11.43i	197-11.29i	196.63-11.27i	196.55-10.96i	327.91-11.11i	328.03-11.11i	327.95-11.07i	328.12-11.01i	328.13-11.31i	328.3-11.26i	328.06-11.05i	328.69-11.09i	328.64-11.3i	328.7-11.09i	329.14-11.26i	329.39-11.22i	328.83-11.4i	329.24-11.32i	328.38-11.08i	328.93-11.13i	328.66-11.02i	328.71-11.21i	328.6-11.22i	328.81-11.09i
196.26-11.49i	196.17-12.17i	195.51-11.44i	196.27-11.6i	196.37-11.59i	196.39-11.04i	196.27-11.59i	196.18-11.5i	196.45-11.21i	197.1-11.48i	196.16-11.42i	196.46-11.39i	195.75-11.28i	196.43-11.16i	196.32-11.33i	196.89-11.91i	196.67-11.66i	196.2-11.65i	196.13-11.38i	196.4-11.61i	196.59-11.62i	196.7-11.4i	196.32-11.45i	196.75-11.39i	196.52-11.55i	196.87-11.39i	196.7-11.62i	196.67-11.53i	196.77-11.53i	196.63-11.81i	327.7-11.34i	327.89-11.31i	327.69-11.28i	327.77-11.24i	327.93-11.26i	327.98-11.31i	328.13-11.26i	328.42-11.32i	328.46-11.25i	328.41-11.38i	328.82-11.38i	328.96-11.33i	328.67-11.21i	328.9-11.22i	328.42-11.19i	328.84-11.33i	328.57-11.41i	328.43-11.31i	328.38-11.3i	328.65-11.24i
196.44-11.68i	196.96-11.84i	196-11.26i	196.58-10.84i	196.84-11.36i	196.12-11.75i	195.66-11.52i	196.21-11.54i	196.34-11.58i	196.65-12.39i	196.1-11.73i	195.99-11.8i	195.55-11.44i	196.31-11.67i	196.37-11.31i	197.2-11.75i	196.51-11.17i	195.77-11.65i	196.28-11.77i	196.41-11.33i	196.36-11.57i	196.41-11.69i	196.68-11.45i	196.56-11.7i	196.71-11.44i	196.51-11.56i	196.57-11.75i	196.3-11.8i	196.68-11.81i	196.46-11.47i	327.7-11.23i	327.99-11.17i	327.86-11.08i	327.81-11.28i	327.96-11.44i	327.8-11.52i	328.04-11.55i	328.64-11.36i	328.66-11.31i	328.4-11.31i	329.07-11.38i	329.01-11.62i	328.63-11.44i	329.21-11.58i	328.43-11.53i	328.76-11.28i	328.59-11.28i	328.62-11.52i	328.56-11.32i	328.83-11.18i
195.81-11.59i	195.91-11.08i	195.97-11.88i	196.25-11.75i	196-12.02i	196-11.59i	196.14-11.84i	196.05-11.78i	196.08-11.52i	196.38-12.44i	196.17-11.71i	196.11-11.84i	196.28-11.84i	196.02-11.84i	196.32-11.85i	196.51-11.27i	196.23-11.99i	195.7-11.79i	195.96-11.78i	196.34-11.63i	196.4-11.92i	196.38-11.99i	196.17-11.87i	196.09-11.9i	196.35-11.68i	196.41-11.87i	196.66-11.77i	196.42-11.77i	196.64-11.81i	196.36-11.57i	327.47-11.52i	327.63-11.54i	327.56-11.55i	327.63-11.57i	327.85-11.49i	327.7-11.54i	327.94-11.48i	328.18-11.56i	328.05-11.57i	328.07-11.49i	328.66-11.51i	328.84-11.64i	328.5-11.47i	328.65-11.44i	328.04-11.55i	328.63-11.56i	328.35-11.51i	328.24-11.56i	328.15-11.5i	328.43-11.5i
196.14-11.5i	196.89-11.95i	195.81-11.74i	195.41-11.92i	196.26-11.71i	195.96-11.46i	195.89-11.85i	195.87-11.76i	195.96-11.92i	195.49-11.51i	196.07-12.14i	196.15-12.01i	195.84-12.21i	196.17-11.5i	195.8-12.2i	196.21-11.58i	195.96-11.71i	195.71-11.65i	196.01-11.82i	196.4-11.78i	196.24-11.97i	196.02-11.62i	196.36-11.73i	196.45-11.8i	196.28-11.75i	196.15-11.86i	196.44-12.06i	196.31-12.15i	196.18-11.99i	196.62-11.92i	327.44-11.72i	327.57-11.55i	327.37-11.49i	327.53-11.38i	327.74-11.76i	327.75-11.67i	327.73-11.66i	328.04-11.78i	328.22-11.54i	328.3-11.52i	328.7-11.57i	328.74-11.82i	328.51-11.67i	328.58-11.75i	327.95-11.7i	328.55-11.67i	328.07-11.52i	328.22-11.79i	328.16-11.57i	328.42-11.66i
195.42-12.01i	195.82-11.85i	195.8-11.85i	195.83-11.98i	195.75-11.97i	195.75-11.92i	195.69-11.89i	195.97-12.06i	196.55-11.96i	194.98-12.09i	195.81-11.98i	195.94-11.98i	195.85-11.72i	195.71-12.03i	195.97-12.08i	196.08-11.65i	195.99-11.93i	195.55-11.95i	195.6-12.01i	195.79-11.96i	196.08-11.86i	196.03-11.9i	195.96-12i	196.1-12.18i	196-12.04i	196.14-11.97i	196.33-12.02i	196.11-11.86i	196.18-11.83i	195.97-11.99i	327.28-11.68i	327.44-11.74i	327.24-11.81i	327.38-11.66i	327.52-11.72i	327.53-11.71i	327.7-11.74i	327.94-11.69i	328.02-11.71i	327.9-11.68i	328.39-11.84i	328.67-11.74i	328.13-11.74i	328.45-11.79i	327.96-11.72i	328.42-11.76i	328.16-11.77i	327.98-11.67i	327.89-11.78i	328.19-11.65i
195.63-11.81i	195.8-11.98i	195.51-12.21i	195.67-12.07i	196.01-12.24i	195.55-12.18i	195.65-12.18i	195.75-12.18i	195.51-12.04i	194.75-12.1i	195.78-12.27i	195.83-12.23i	195.61-12.24i	195.68-12.2i	195.66-12.22i	195.82-12.66i	195.68-12.16i	195.48-11.98i	195.58-11.95i	195.6-12.21i	195.95-12.21i	195.95-12.18i	195.86-12.14i	196.01-11.98i	195.8-12.19i	195.9-12.1i	195.86-12.21i	195.96-12.19i	196.08-12.36i	195.96-12.26i	327.12-11.93i	327.27-11.93i	327.14-11.9i	327.15-11.93i	327.38-11.86i	327.42-11.97i	327.52-11.9i	327.8-11.91i	327.76-11.98i	327.73-11.83i	328.26-11.91i	328.33-11.88i	328-11.93i	328.39-11.87i	327.69-11.82i	328.27-11.87i	328.06-11.94i	327.9-11.87i	327.68-11.92i	328.06-11.96i
195.2-12.26i	195.48-12.62i	195.54-12.14i	195.58-12.14i	195.49-12.28i	195.64-12.17i	195.77-12.51i	195.56-12.52i	195.48-12.39i	195.63-12.51i	195.68-12.12i	195.5-12.1i	195.67-12.03i	195.73-12.41i	195.85-12.15i	195.7-12.41i	195.63-12.46i	195.42-12.37i	195.39-12.53i	195.61-12.25i	195.89-12.32i	195.95-12.09i	195.71-12.34i	195.73-12.38i	195.9-12.5i	195.9-12.38i	195.73-12.14i	195.54-12.33i	195.87-12.32i	195.55-12.38i	327.32-12.02i	327.21-12.21i	327.23-12.13i	327.1-12.1i	327.18-11.85i	327.4-12.03i	327.52-11.94i	327.41-11.84i	327.74-12.13i	327.49-12.08i	328.17-12.01i	328.32-11.98i	328.03-11.65i	328.26-11.78i	327.73-11.91i	328.24-12.08i	327.93-12.14i	327.61-11.95i	327.61-12.13i	327.8-12.05i
195.01-12.43i	195.47-12.52i	195.33-12.38i	195.21-12.38i	195.38-12.46i	195.38-12.43i	195.44-12.44i	195.19-12.45i	195.39-12.55i	195.18-12.45i	195.35-12.5i	195.48-12.63i	195.06-12.38i	195.27-12.51i	195.55-12.41i	195.49-12.53i	195.3-12.43i	195.37-12.41i	195.2-12.38i	195.43-12.4i	195.63-12.53i	195.78-12.31i	195.57-12.39i	195.8-12.31i	195.59-12.5i	195.77-12.39i	195.69-12.55i	195.29-12.48i	195.56-12.58i	195.53-12.5i	326.78-12.14i	326.99-12.25i	326.94-12.19i	326.88-12.19i	327.17-12.19i	327.17-12.18i	327.19-12.1i	327.53-12.16i	327.46-12.19i	327.48-12.2i	327.88-12.19i	328.16-12.22i	327.79-12.29i	328.04-12.12i	327.41-12.09i	327.9-12.25i	327.72-12.11i	327.56-12.16i	327.39-12.19i	327.69-12.2i
195.25-12.81i	195.31-12.68i	194.8-12.56i	195.25-12.56i	195.39-12.58i	195.21-12.57i	195.03-12.51i	195.21-12.6i	195.17-12.59i	195.15-12.42i	195.2-12.65i	195.53-12.49i	194.98-12.46i	195.32-12.45i	195.2-12.63i	195.27-12.54i	195.21-12.65i	195.04-12.45i	195.12-12.64i	195.23-12.39i	195.43-12.63i	195.57-12.7i	195.43-12.32i	195.61-12.74i	195.61-12.67i	195.55-12.49i	195.58-12.54i	195.35-12.62i	195.65-12.59i	195.49-12.5i	326.67-12.44i	326.79-12.43i	326.67-12.26i	326.68-12.21i	326.95-12.24i	326.81-12.28i	327.13-12.25i	327.32-12.26i	327.31-12.29i	327.34-12.29i	327.86-12.41i	328.01-12.45i	327.57-12.3i	327.89-12.3i	327.26-12.27i	327.72-12.34i	327.6-12.24i	327.38-12.31i	327.27-12.27i	327.57-12.29i
195.24-12.73i	194.91-12.72i	194.96-12.54i	195.06-12.78i	195.17-12.97i	195-12.93i	195.1-12.4i	194.9-12.78i	194.94-12.67i	194.64-12.98i	194.74-12.8i	195.18-13.02i	194.89-12.76i	195.02-12.64i	195.21-13.11i	195.26-12.78i	194.95-12.79i	194.78-13.01i	195.07-12.7i	195.03-12.81i	195.04-12.82i	195.35-12.92i	195.49-12.75i	195.35-12.89i	195.26-12.65i	195.25-12.73i	195.32-12.67i	194.93-12.95i	195.35-12.76i	195.24-12.49i	326.55-12.21i	326.67-12.41i	326.7-12.22i	326.51-12.29i	326.73-12.43i	326.85-12.38i	327.03-12.3i	327.21-12.15i	327.3-12.46i	327.11-12.28i	327.77-12.6i	328.04-12.47i	327.31-12.29i	327.93-12.32i	327.12-12.39i	327.48-12.36i	327.49-12.23i	327.49-12.28i	327.34-12.49i	327.53-12.26i
194.59-12.83i	194.93-12.78i	194.9-12.87i	194.87-12.7i	194.8-13.01i	194.75-13.01i	194.76-12.91i	194.97-12.84i	194.83-12.74i	194.92-12.74i	194.89-13.17i	194.93-12.94i	194.83-12.92i	194.85-12.73i	195.02-12.98i	194.94-12.86i	194.97-12.96i	194.75-12.79i	194.66-12.84i	194.84-13.07i	195.02-13.09i	195.17-12.91i	194.93-12.93i	194.72-12.87i	195.05-13i	195.12-12.8i	195.06-13i	195.18-12.84i	195.18-12.86i	195.07-12.89i	326.42-12.53i	326.57-12.53i	326.47-12.55i	326.45-12.6i	326.62-12.58i	326.68-12.52i	326.94-12.55i	327.07-12.46i	327.16-12.58i	327.08-12.6i	327.58-12.65i	327.69-12.52i	327.43-12.64i	327.69-12.63i	326.89-12.66i	327.56-12.54i	327.3-12.57i	327.2-12.56i	327.09-12.62i	327.35-12.51i
194.67-12.95i	194.72-13.17i	194.67-13.07i	194.69-13.13i	194.75-13.13i	194.65-13.03i	194.65-13.13i	194.81-13.05i	194.69-13.12i	194.43-13.06i	194.62-13.08i	194.9-13.03i	194.39-13.1i	194.71-13.11i	194.72-12.98i	194.8-13.03i	194.54-12.96i	194.56-13.16i	194.41-13.17i	194.56-12.92i	195.09-13.01i	194.99-13.12i	194.92-13.07i	194.98-13.29i	194.94-13.05i	194.93-13.13i	195.18-12.92i	194.92-13.2i	195.1-13.07i	194.93-13.1i	326.23-12.68i	326.38-12.73i	326.17-12.75i	326.23-12.7i	326.49-12.69i	326.38-12.68i	326.68-12.77i	326.85-12.67i	326.98-12.78i	326.82-12.66i	327.28-12.78i	327.52-12.72i	327.07-12.66i	327.37-12.81i	326.7-12.75i	327.32-12.82i	327.06-12.83i	326.89-12.78i	326.88-12.65i	327.17-12.73i
194.69-13.01i	194.74-13.06i	194.41-13.32i	194.37-13.12i	194.63-13.06i	194.57-13.15i	194.33-12.92i	194.59-13.07i	194.34-13.2i	194.34-13.12i	194.42-13.15i	194.39-13.26i	194.7-13.29i	194.61-13.09i	194.83-13.42i	194.45-13.34i	194.43-13.09i	194.28-13.23i	194.6-12.92i	194.81-13.27i	194.79-13.21i	194.88-13.3i	194.71-13.18i	194.99-13.2i	194.93-13.18i	194.55-13.37i	194.82-13.21i	194.66-13.1i	194.8-13.2i	194.87-13.04i	326.01-12.83i	326.38-12.66i	326.4-12.75i	326.26-12.82i	326.45-12.96i	326.44-12.79i	326.49-12.91i	326.96-12.81i	326.88-12.79i	326.86-12.95i	327.44-12.96i	327.43-12.93i	327.07-13.04i	327.42-12.72i	326.69-13.03i	327.37-12.62i	327.12-12.81i	327.1-13.02i	326.91-12.77i	327.3-12.93i
194.07-13.29i	194.26-13.57i	194.44-13.56i	194.29-13.51i	194.41-13.45i	194.54-13.54i	194.3-13.43i	194.39-13.63i	194.45-13.34i	194.48-13.46i	194.5-13.24i	194.48-13.31i	194.34-13.21i	194.39-13.4i	194.62-13.14i	194.62-13.22i	194.39-13.44i	194.31-13.33i	194.14-13.64i	194.29-13.42i	194.65-13.34i	194.84-13.24i	194.62-13.61i	194.45-13.45i	194.65-13.43i	194.44-13.35i	194.4-13.63i	194.67-13.34i	194.47-13.2i	194.46-13.63i	326.06-12.81i	326.22-13i	325.89-12.96i	325.95-13.03i	326.21-12.88i	326.18-13.06i	326.43-13.04i	326.47-12.94i	326.47-12.99i	326.54-13.04i	327.06-12.97i	327.19-13.13i	326.79-12.7i	327.2-12.98i	326.36-12.86i	327.08-13.04i	326.71-13.08i	326.56-12.84i	326.42-12.91i	326.68-12.95i
194.07-13.5i	194.37-13.51i	193.97-13.4i	194.16-13.46i	194.2-13.44i	194.3-13.6i	194.3-13.45i	194.17-13.58i	194.15-13.51i	194.26-13.52i	194.23-13.47i	194.25-13.48i	194.3-13.49i	194.13-13.54i	194.19-13.54i	194.31-13.55i	194.16-13.65i	194.24-13.55i	194.07-13.41i	194.39-13.55i	194.5-13.36i	194.67-13.51i	194.53-13.38i	194.32-13.53i	194.33-13.55i	194.41-13.54i	194.72-13.54i	194.43-13.54i	194.17-13.8i	194.39-13.51i	325.88-13.14i	326.08-13.19i	325.96-13.06i	325.83-13.12i	326.08-13.05i	326.18-13.14i	326.3-13.18i	326.5-13.11i	326.48-13.21i	326.39-13.15i	326.99-13.23i	327.11-13.11i	326.74-13.3i	326.97-13.17i	326.27-13.17i	326.91-13.17i	326.75-13.11i	326.62-13.13i	326.47-13.17i	326.71-13.11i
194.08-13.6i	194.02-13.77i	193.94-13.62i	193.9-13.64i	193.98-13.68i	193.9-13.62i	194.02-13.69i	194.07-13.91i	193.93-13.6i	194.05-13.76i	194.12-14.04i	194.22-13.77i	194.07-13.6i	194.03-13.79i	194.06-13.52i	194.16-13.75i	193.92-13.8i	193.69-13.65i	193.87-13.64i	194.33-13.64i	194.26-14.19i	194.29-13.9i	194.4-13.7i	194.27-13.48i	193.94-13.89i	194.35-13.66i	194.1-13.56i	194.26-13.74i	194.59-13.64i	194.3-13.75i	325.69-13.41i	325.76-13.27i	325.69-13.33i	325.59-13.32i	325.89-13.31i	325.95-13.31i	326.06-13.35i	326.32-13.29i	326.27-13.31i	326.26-13.3i	326.87-13.38i	326.91-13.27i	326.58-13.27i	326.78-13.27i	326.17-13.25i	326.85-13.32i	326.49-13.34i	326.42-13.36i	326.28-13.29i	326.7-13.38i
193.58-13.75i	193.78-13.82i	193.82-13.76i	193.46-13.83i	193.64-14i	193.64-13.98i	193.62-13.95i	193.55-13.95i	193.56-14.02i	193.55-13.75i	193.57-13.92i	193.67-13.89i	193.89-13.88i	193.72-13.86i	193.79-13.97i	193.7-13.95i	193.72-13.85i	193.52-13.69i	193.25-13.7i	193.38-13.96i	194-13.93i	193.89-13.87i	193.8-14.1i	193.96-14.01i	193.73-13.81i	194.03-13.88i	194.01-14.01i	193.82-13.89i	194.23-13.77i	193.86-13.85i	325.32-13.41i	325.69-13.45i	325.29-13.4i	325.42-13.41i	325.64-13.45i	325.57-13.46i	325.85-13.37i	326.02-13.49i	326.04-13.54i	325.95-13.49i	326.57-13.54i	326.65-13.53i	326.29-13.5i	326.49-13.45i	325.84-13.42i	326.53-13.45i	326.21-13.5i	326.18-13.43i	326.02-13.44i	326.34-13.49i
193.66-14.05i	193.45-13.89i	193.59-13.9i	193.51-13.83i	193.72-14.08i	193.39-13.83i	193.39-13.94i	193.59-14.09i	193.65-13.78i	193.65-13.91i	193.65-13.91i	193.9-13.82i	193.53-13.96i	193.38-13.94i	193.58-14.06i	193.37-14.14i	193.56-13.81i	193.71-14.13i	193.46-13.95i	193.6-13.64i	193.8-13.8i	193.87-14.17i	193.87-13.94i	193.81-13.94i	193.86-14.15i	193.95-13.92i	193.96-13.92i	194.15-14.31i	193.8-13.9i	193.74-14.06i	325.09-13.62i	325.34-13.6i	325.19-13.7i	325.39-13.46i	325.44-13.61i	325.45-13.44i	325.79-13.31i	325.88-13.43i	326.23-13.53i	325.78-13.45i	326.24-13.72i	326.51-13.55i	326.23-13.76i	326.46-13.74i	325.55-13.68i	326.42-13.77i	326.25-13.49i	325.99-13.7i	325.97-13.61i	326.21-13.53i
193.48-14.42i	193.42-14.19i	193.3-14.1i	193.42-14.03i	193.3-13.99i	193.4-14.19i	193.63-14.12i	193.32-14.07i	193.21-14.16i	193.41-14.37i	193.42-14.41i	193.34-14.17i	193.31-14.16i	193.45-14.14i	193.66-14.07i	193.43-14.15i	193.32-14.27i	193.07-14.13i	193.46-14.12i	193.59-14.39i	193.67-13.89i	193.37-14.06i	193.14-13.97i	193.52-14.15i	193.44-13.99i	193.24-14.26i	193.66-14.15i	193.71-14.11i	193.68-14.46i	193.69-14.14i	325.1-13.59i	325.36-13.6i	325.19-13.7i	325.15-13.85i	325.5-13.83i	325.46-13.79i	325.56-13.85i	326.06-13.68i	325.75-13.76i	325.86-13.67i	326.5-13.74i	326.42-13.84i	326.14-13.83i	326.37-13.59i	325.78-13.64i	326.17-13.55i	326.01-13.78i	325.93-13.61i	325.76-13.58i	326.14-13.58i
193.16-14.15i	193.36-14.34i	193.45-14.25i	193.3-14.34i	193.32-14.39i	193.33-14.5i	193.11-14.08i	193.27-14.3i	193.3-14.33i	193.01-14.15i	193.31-14.11i	193.23-14.3i	193.09-14.4i	193.22-14.6i	193.18-14.3i	193.39-14.16i	193.27-14.28i	193.13-14.21i	193-14.19i	193.52-14.19i	193.36-14.44i	193.99-14.38i	193.59-14.42i	193.58-14.31i	193.52-14.46i	193.61-14.41i	193.44-14.56i	193.41-14.28i	193.58-14.08i	193.65-14.45i	324.87-14.05i	325.22-13.89i	324.99-13.94i	325.02-14.09i	325.33-13.82i	325.14-14.09i	325.54-13.82i	325.56-14i	325.71-14.11i	325.55-14.08i	326.1-13.94i	326.14-14.09i	325.9-13.84i	326.31-14.08i	325.42-13.9i	326.19-13.97i	325.91-14.08i	325.78-14.15i	325.65-14.15i	325.89-14.01i
192.72-14.78i	193.06-14.63i	192.8-14.36i	192.85-14.51i	193.12-14.3i	193.12-14.5i	192.63-14.55i	193.19-14.64i	192.97-14.49i	193-14.47i	192.73-14.56i	192.97-14.27i	192.94-14.22i	193.05-14.56i	193.2-14.54i	193.06-14.41i	193.09-14.38i	192.69-14.33i	192.88-14.33i	193.1-14.47i	193.31-14.69i	193.38-14.67i	193.17-14.75i	193.09-14.56i	193.4-14.34i	193.08-14.77i	193.17-14.39i	193.27-14.59i	193.63-14.65i	193.13-14.52i	324.68-14.1i	324.95-14.04i	324.9-14.04i	324.74-14i	325-14i	324.93-13.99i	325.21-14.03i	325.5-14i	325.4-14.14i	325.34-13.97i	325.94-14.08i	326.14-13.9i	325.73-14.1i	325.98-14.05i	325.32-14.02i	325.89-14.1i	325.59-14.08i	325.6-14.1i	325.28-14.03i	325.59-13.98i
192.69-14.74i	192.76-14.84i	192.76-15.05i	192.74-14.56i	192.65-14.88i	192.77-14.62i	192.89-14.81i	192.69-14.5i	192.5-14.46i	192.68-14.61i	192.69-14.81i	192.43-14.86i	192.68-14.82i	192.5-14.65i	192.79-14.61i	192.82-14.66i	192.77-14.55i	192.49-14.81i	192.71-14.53i	192.77-14.37i	192.81-14.46i	193.11-14.74i	193.11-14.45i	192.82-14.5i	192.54-14.79i	192.74-14.92i	192.75-14.49i	193.09-14.54i	193.01-14.8i	192.78-14.59i	324.51-14.24i	324.72-14.29i	324.56-14.29i	324.62-14.33i	324.87-14.17i	324.85-14.2i	325.06-14.2i	325.21-14.24i	325.27-14.25i	325.1-14.36i	325.77-14.27i	325.77-14.28i	325.47-14.21i	325.8-14.16i	324.99-14.27i	325.71-14.24i	325.44-14.23i	325.38-14.2i	325.18-14.21i	325.47-14.25i
192.68-15.02i	192.61-14.87i	192.47-14.63i	192.68-14.82i	192.46-14.92i	192.33-14.83i	192.42-14.88i	192.57-14.87i	192.63-14.93i	192.55-14.88i	192.68-14.93i	192.57-14.97i	192.57-14.92i	192.7-14.68i	192.66-14.87i	192.78-14.67i	192.73-14.82i	192.24-15.1i	192.34-14.94i	192.56-14.76i	192.85-14.86i	193.01-15.03i	192.71-14.56i	192.76-14.95i	192.68-15.1i	192.7-14.58i	192.67-14.73i	192.76-14.72i	192.7-15.05i	192.6-14.95i	324.29-14.53i	324.48-14.48i	324.35-14.49i	324.44-14.55i	324.66-14.5i	324.63-14.45i	324.83-14.46i	325.09-14.36i	324.99-14.48i	324.96-14.53i	325.45-14.5i	325.65-14.58i	325.28-14.52i	325.61-14.48i	324.73-14.41i	325.44-14.42i	325.2-14.43i	325.14-14.45i	324.89-14.36i	325.2-14.45i
191.94-15.1i	192.35-14.87i	192.15-14.87i	192.39-14.91i	192.5-15.08i	192.35-15.03i	192.06-15.01i	192.5-14.97i	192.43-14.99i	192.29-14.9i	192.52-14.94i	192.5-15.14i	192.48-15.05i	192.44-14.82i	192.49-14.85i	192.29-15.12i	192.18-15.21i	192.15-14.76i	192.34-15.01i	192.38-14.92i	192.67-14.82i	192.72-14.86i	192.64-15.06i	192.3-14.88i	192.43-14.73i	192.72-15.06i	192.42-14.65i	192.44-15.05i	192.68-14.91i	192.61-14.99i	324.04-14.61i	324.39-14.56i	324.32-14.66i	324.32-14.62i	324.57-14.53i	324.49-14.57i	324.6-14.54i	324.9-14.49i	324.94-14.64i	324.84-14.46i	325.4-14.6i	325.55-14.69i	325.16-14.65i	325.5-14.5i	324.66-14.56i	325.32-14.58i	325-14.71i	324.99-14.55i	324.86-14.55i	325.18-14.63i
192.38-15.18i	192.23-15.43i	191.92-15.37i	192.04-15.04i	192.07-14.89i	192.06-15.39i	192.3-15.02i	192-14.99i	192.07-15.02i	192.14-15.16i	192.48-15.17i	192.2-15.14i	192.2-15.05i	192.21-15.38i	192.35-15.27i	192.2-15.34i	191.92-15.36i	191.92-15.15i	192.09-15.24i	192.39-15.06i	192.27-14.93i	192.43-15.29i	192.05-14.96i	192.18-15.27i	192.3-15.21i	192.57-15.27i	192.3-15.15i	192.27-15.13i	192.5-15.18i	192.16-15.33i	323.92-14.66i	324.17-14.75i	324.07-14.75i	324.1-14.68i	324.25-14.64i	324.2-14.77i	324.49-14.69i	324.69-14.73i	324.68-14.81i	324.52-14.7i	325.14-14.7i	325.19-14.73i	324.9-14.81i	325.24-14.73i	324.33-14.76i	325.13-14.77i	324.8-14.69i	324.77-14.71i	324.54-14.8i	324.83-14.72i
192.02-15.06i	191.93-15.29i	192.06-15.16i	191.88-15.4i	191.81-15.07i	191.95-15.15i	192-15.36i	191.89-15.27i	191.76-15.24i	191.9-15.16i	192.02-15.33i	191.91-15.39i	191.67-15.35i	192.04-15.35i	191.97-15.63i	192.02-15.31i	191.82-15.47i	191.66-15.17i	191.88-15.31i	191.9-15.32i	191.82-15.14i	191.96-15.42i	192.13-15.44i	192.17-15.41i	191.98-15.09i	192.31-15.16i	192.16-15.52i	192.11-15.37i	192.36-15.27i	192.3-15.39i	323.85-14.91i	324-14.95i	323.91-14.89i	323.97-14.91i	324.19-14.89i	324.03-14.88i	324.33-14.91i	324.53-14.92i	324.49-14.85i	324.38-14.97i	325.05-14.98i	325.18-14.94i	324.75-14.92i	325.1-14.97i	324.25-14.96i	324.96-15i	324.65-14.87i	324.54-14.98i	324.49-14.88i	324.76-14.93i
191.45-15.44i	192.03-15.33i	191.33-15.17i	191.49-15.41i	191.25-15.21i	191.58-15.3i	191.54-15.22i	191.59-15.64i	191.35-15.56i	191.93-15.59i	191.81-15.5i	191.79-15.51i	191.71-15.36i	191.67-15.2i	191.67-15.62i	191.68-15.72i	191.5-15.25i	191.56-15.73i	191.6-15.4i	191.6-15.52i	191.89-15.34i	192.56-15.61i	191.65-15.25i	191.79-15.33i	191.78-15.29i	192.02-15.49i	191.91-15.39i	191.91-15.47i	191.96-15.53i	191.83-15.41i	323.69-15.09i	323.86-15.15i	323.86-15.23i	323.77-14.95i	323.93-15.18i	323.89-14.99i	324.09-15.19i	324.27-14.93i	324.33-14.95i	324.13-15.02i	324.83-15.14i	324.93-15.11i	324.65-15.15i	324.86-15.01i	323.94-15.13i	324.85-15.14i	324.61-15.04i	324.35-14.92i	324.34-15.06i	324.43-15.17i
191.51-15.74i	191.58-15.78i	191.44-15.52i	191.54-15.65i	191.55-15.59i	191.55-15.67i	191.42-15.65i	191.43-15.62i	191.62-15.59i	191.39-15.67i	191.31-15.71i	191.57-15.75i	191.22-15.5i	191.43-15.46i	191.59-15.88i	191.38-15.91i	191.42-15.69i	191.28-15.78i	191.26-15.57i	191.33-15.47i	191.65-15.75i	191.8-15.73i	191.7-15.79i	191.71-15.79i	191.54-15.6i	191.66-15.54i	191.58-15.62i	191.73-15.58i	191.71-15.6i	191.63-15.57i	323.31-15.16i	323.57-15.22i	323.48-15.22i	323.39-15.31i	323.71-15.12i	323.64-15.14i	323.95-15.22i	324.14-15.23i	324.08-15.2i	323.99-15.27i	324.53-15.2i	324.66-15.24i	324.38-15.23i	324.67-15.21i	323.81-15.13i	324.58-15.18i	324.33-15.28i	324.17-15.21i	324.05-15.23i	324.3-15.15i
191.21-15.86i	191.66-15.51i	191.33-15.95i	191.26-15.71i	190.93-15.6i	191.17-15.69i	191.17-15.58i	191.16-15.63i	191.6-15.86i	191.36-15.94i	191.44-15.72i	191.27-15.83i	191.58-15.86i	191.26-15.81i	191.49-16.08i	191.35-15.58i	191.33-15.94i	190.9-15.66i	190.96-15.62i	191.37-15.78i	191.86-15.93i	191.56-15.87i	191.28-15.72i	191.45-15.88i	191.19-15.84i	191.51-15.81i	191.56-15.74i	191.57-15.64i	191.72-15.54i	191.38-15.57i	323.1-15.29i	323.53-15.37i	323.48-15.29i	323.33-15.26i	323.77-15.36i	323.47-15.26i	323.9-15.39i	324.08-15.31i	323.87-15.3i	323.85-15.33i	324.45-15.31i	324.54-15.53i	324.28-15.31i	324.53-15.26i	323.75-15.48i	324.26-15.45i	324.06-15.37i	324.2-15.28i	323.82-15.25i	324.08-15.27i
190.91-15.99i	190.7-15.91i	190.86-15.99i	190.78-16.09i	191.1-16.06i	190.93-15.74i	190.98-16.02i	190.89-15.96i	191.1-15.94i	190.69-16.12i	190.93-15.97i	191.12-16.03i	190.92-15.83i	191.04-15.97i	190.94-15.85i	190.95-15.94i	190.91-15.86i	190.46-15.81i	190.65-15.86i	190.89-15.88i	191.09-15.87i	191.39-16.13i	191.14-15.92i	191.11-15.86i	191.14-15.73i	191.21-16.02i	191.25-16.02i	191.29-16.18i	191.26-15.67i	190.94-15.89i	322.97-15.55i	323.22-15.5i	323.1-15.49i	323.04-15.56i	323.32-15.55i	323.23-15.64i	323.43-15.5i	323.6-15.56i	323.63-15.6i	323.57-15.61i	324.15-15.65i	324.28-15.59i	323.98-15.55i	324.18-15.59i	323.31-15.56i	324.1-15.58i	323.85-15.53i	323.66-15.59i	323.51-15.57i	323.84-15.53i
190.62-16.23i	190.55-16.22i	190.85-16.16i	190.64-16.24i	190.52-16.14i	190.96-15.93i	190.64-16.25i	190.91-15.99i	190.63-16.31i	190.41-15.95i	190.79-16.19i	190.56-16.09i	190.92-16.13i	190.9-16.18i	190.93-16.25i	190.7-16.18i	190.95-16.04i	190.48-16.29i	190.61-16.19i	190.9-16.11i	191.12-16.1i	191.16-16.07i	190.95-16.2i	190.93-16.21i	191.34-16.4i	190.92-16.18i	191.16-16.16i	191.06-16.11i	191.14-16.1i	190.79-16.22i	322.68-15.75i	322.96-15.9i	322.96-15.61i	322.77-15.74i	323.1-15.53i	323.14-15.88i	323.32-15.51i	323.53-15.78i	323.45-15.66i	323.41-15.75i	323.83-15.68i	324.05-15.85i	323.81-15.68i	324.2-15.67i	323.38-15.7i	323.78-15.6i	323.71-15.82i	323.67-15.67i	323.41-15.73i	323.72-15.61i
190.43-16.22i	190.71-16.46i	190.49-16.07i	190.55-16.29i	190.2-16.34i	190.42-16.1i	190.6-16.3i	190.49-16.28i	190.26-16.47i	190.69-16.38i	190.61-16.12i	190.48-16.39i	190.5-16.13i	190.45-16.37i	190.45-16.24i	190.72-16.23i	190.55-16.34i	190.19-16.12i	190.21-16.23i	190.62-16.31i	190.57-16.33i	190.78-16.43i	190.61-16.32i	190.59-16.34i	190.61-15.95i	190.8-16.39i	190.58-16.32i	190.84-16.46i	190.62-16.3i	190.52-16.38i	322.58-15.92i	322.7-15.89i	322.57-15.88i	322.59-15.91i	322.99-15.86i	322.86-15.91i	323.14-15.88i	323.29-15.88i	323.32-15.91i	323.16-15.97i	323.72-15.99i	323.81-15.95i	323.42-15.89i	323.77-15.94i	323-15.86i	323.57-15.94i	323.41-15.91i	323.39-15.97i	323.3-15.91i	323.53-15.85i
190.12-16.46i	189.91-16.32i	190.01-16.26i	190.22-16.47i	190.05-16.36i	189.99-16.25i	190.34-16.57i	190.33-16.46i	190.12-16.52i	190.34-16.53i	190.39-16.45i	190.38-16.44i	190.14-16.44i	190.31-16.59i	190.65-16.55i	190.2-16.51i	190.23-16.51i	190.12-16.48i	190.04-16.45i	190.26-16.34i	190.58-16.38i	190.46-16.52i	190.39-16.41i	190.58-16.59i	190.46-16.61i	190.49-16.53i	190.45-16.47i	190.58-16.58i	190.39-16.53i	190.44-16.61i	322.27-16.02i	322.38-16.11i	322.37-16.07i	322.28-16.03i	322.67-16.03i	322.49-16.06i	322.81-16.09i	322.95-15.99i	322.93-16.19i	322.83-15.99i	323.45-16.08i	323.57-15.99i	323.19-16.14i	323.65-16.06i	322.73-16.06i	323.49-16.15i	323.23-16.05i	323.05-16.1i	323.01-16.01i	323.2-16.07i
189.97-16.7i	189.88-16.82i	189.92-16.31i	189.82-16.67i	189.76-16.82i	190-16.6i	190.26-16.71i	190.34-16.64i	190.02-16.74i	190.12-16.3i	190.14-16.59i	190.15-16.65i	189.9-16.55i	190.2-16.52i	190.24-16.6i	190.12-16.65i	189.89-16.54i	189.96-16.75i	189.9-16.57i	190.08-16.61i	190.33-16.28i	190.12-16.68i	190.56-16.3i	190.21-16.74i	190.07-16.49i	190.12-16.73i	190.25-16.54i	190.11-16.7i	190.26-16.63i	190.05-16.54i	322.11-16.29i	322.33-16.36i	322.24-16.15i	322.23-16.1i	322.36-16.19i	322.42-16.2i	322.5-16.18i	322.89-16.25i	322.9-16.18i	322.67-16.05i	323.34-16.22i	323.3-16.2i	323.15-16.2i	323.42-16.12i	322.44-16.21i	323.11-16.21i	322.98-16.34i	323.01-16.22i	322.64-16.21i	323.1-16.08i
189.73-16.69i	189.74-16.79i	189.73-16.83i	189.58-16.72i	189.63-16.73i	189.56-16.59i	189.62-16.73i	189.56-16.89i	189.62-16.96i	189.48-16.72i	189.85-16.58i	189.76-16.88i	189.65-16.79i	189.77-16.68i	189.84-16.92i	189.7-16.78i	189.54-16.69i	189.42-16.77i	189.5-16.71i	189.61-16.74i	189.88-16.73i	189.96-16.86i	189.72-16.83i	189.9-16.91i	190.13-16.81i	189.85-16.9i	189.75-16.98i	189.95-16.72i	189.96-17.04i	189.88-16.78i	321.78-16.42i	322.05-16.45i	321.98-16.42i	321.88-16.4i	322.15-16.43i	322.02-16.46i	322.21-16.48i	322.46-16.44i	322.44-16.38i	322.41-16.48i	323.01-16.49i	323.01-16.46i	322.73-16.4i	323.15-16.44i	322.08-16.44i	322.81-16.46i	322.79-16.51i	322.63-16.5i	322.5-16.41i	322.64-16.48i
189.54-16.93i	189.31-16.98i	189.23-16.97i	189.59-16.83i	189.67-16.74i	189.35-16.85i	189.52-16.83i	189.47-16.94i	189.52-16.89i	189.66-16.87i	189.73-17.11i	189.42-17.04i	189.48-16.99i	189.42-16.79i	189.67-16.7i	189.64-16.94i	189.35-16.74i	189.26-16.83i	189.12-16.78i	189.59-17.11i	189.88-16.59i	189.64-16.8i	189.82-16.96i	189.82-17.15i	189.73-16.63i	189.52-16.92i	189.65-16.57i	189.67-16.93i	189.75-17.15i	189.57-16.99i	321.62-16.71i	321.92-16.63i	321.75-16.64i	321.74-16.54i	321.83-16.53i	321.71-16.53i	322.16-16.49i	322.33-16.52i	322.34-16.6i	322.04-16.54i	322.75-16.56i	322.9-16.77i	322.6-16.54i	322.84-16.54i	321.93-16.39i	322.58-16.55i	322.5-16.6i	322.39-16.56i	322.11-16.59i	322.51-16.55i
188.9-17.03i	189.07-17.17i	189.06-16.9i	188.99-17.19i	189.38-17.18i	189.01-17i	189.15-17.08i	189.22-17.08i	189.11-16.8i	189.11-17.09i	188.97-17.04i	189.03-16.93i	189.22-17.07i	189-17.13i	189.25-17.04i	189.07-17.18i	189.1-16.85i	188.91-17.13i	188.64-16.94i	189.29-17.21i	189.59-17.46i	189.52-17.02i	189.35-17.09i	189.45-17.09i	189.43-16.95i	189.39-17.22i	189.37-17.05i	189.3-17.2i	189.48-17.23i	189.29-17.16i	321.36-16.8i	321.61-16.8i	321.54-16.6i	321.38-16.78i	321.83-16.76i	321.45-16.79i	322.08-16.69i	322.16-16.64i	322.12-16.75i	321.9-16.84i	322.63-16.69i	322.61-16.88i	322.47-16.75i	322.62-16.82i	321.59-16.64i	322.32-16.72i	322.39-16.9i	322.28-16.72i	321.96-16.76i	322.15-16.75i
188.86-17.17i	188.81-17.21i	188.81-17.3i	188.89-17.21i	188.81-17.22i	189-17.17i	188.97-17.13i	189.01-17.18i	189-17.24i	188.9-17.3i	189.04-17.33i	189.04-17.08i	188.81-17.23i	188.75-17.27i	188.82-17.51i	188.93-17.41i	188.77-17.44i	188.75-17.27i	188.67-17.24i	188.77-17.25i	189.02-17.18i	189.26-17.41i	189.28-17.32i	188.97-17.4i	188.97-17.56i	189.02-17.36i	189.08-17.32i	189.16-17.31i	189.18-17.51i	189.14-17.16i	321.23-16.9i	321.37-16.97i	321.22-16.85i	321.16-16.94i	321.46-16.97i	321.36-16.93i	321.65-16.98i	321.88-16.86i	321.75-16.87i	321.64-16.87i	322.37-16.96i	322.38-16.92i	322.13-16.97i	322.34-17.04i	321.48-16.96i	322.19-17.03i	322.03-17.01i	321.98-16.9i	321.75-17.04i	321.99-16.87i
188.58-17.23i	189-17.55i	188.94-17.46i	188.67-17.37i	188.91-17.34i	188.51-17.44i	188.87-17.36i	188.45-17.27i	188.82-16.97i	188.5-17.44i	188.75-17.46i	188.85-17.45i	188.83-17.31i	188.65-17.56i	189.01-17.31i	188.78-17.34i	188.68-17.03i	188.41-17.26i	188.45-17.06i	188.62-17.22i	189.29-17.46i	189.1-17.3i	188.79-17.3i	188.9-17.35i	188.95-17.47i	189.03-17.48i	188.99-17.24i	188.84-17.45i	189.01-17.22i	188.9-17.6i	320.92-17.13i	321.12-17.15i	321.17-17.11i	320.94-17.22i	321.33-17.17i	321.16-17.11i	321.61-17.05i	321.72-16.95i	321.69-17.04i	321.59-17.24i	322.33-17.13i	322.18-17.22i	321.81-17.23i	322.21-17.13i	321.27-16.94i	321.99-17.19i	321.78-17.1i	321.72-16.92i	321.46-16.99i	321.86-17.19i
188.21-17.66i	188.65-17.47i	188.38-17.5i	188.2-17.6i	188.34-17.6i	188.34-17.51i	188.18-17.28i	188.34-17.48i	188.29-17.57i	188.31-17.57i	188.21-17.36i	188.23-17.7i	188.16-17.57i	188.32-17.55i	188.37-17.6i	188.32-17.67i	188.29-17.65i	188.18-17.62i	187.98-17.47i	188.35-17.65i	188.63-17.78i	188.73-17.64i	188.49-17.66i	188.5-17.47i	188.55-17.62i	188.62-17.59i	188.35-17.56i	188.48-17.61i	188.65-17.51i	188.42-17.72i	320.55-17.23i	320.82-17.36i	320.72-17.31i	320.69-17.25i	320.88-17.26i	320.86-17.29i	321.15-17.21i	321.33-17.2i	321.32-17.27i	321.28-17.22i	321.9-17.4i	321.98-17.29i	321.66-17.37i	321.86-17.35i	321.08-17.25i	321.69-17.29i	321.64-17.27i	321.46-17.28i	321.22-17.36i	321.51-17.22i
188.02-17.71i	187.94-17.77i	187.86-17.85i	187.8-17.68i	188.02-17.72i	187.96-17.53i	187.84-17.46i	187.96-17.77i	188.09-18.11i	187.96-17.76i	188.13-17.76i	187.95-17.86i	187.95-18.09i	187.98-17.71i	188.14-17.76i	187.88-17.68i	188.04-17.78i	187.98-17.78i	188.05-17.6i	187.95-17.73i	188.25-17.83i	188.37-17.8i	188.22-17.79i	188.08-17.9i	188.33-17.97i	188.12-17.85i	188.13-17.74i	188.11-17.74i	188.4-17.61i	188.24-17.75i	320.28-17.55i	320.6-17.56i	320.5-17.6i	320.47-17.51i	320.71-17.49i	320.66-17.61i	320.85-17.57i	320.99-17.41i	321.11-17.5i	321.02-17.61i	321.58-17.64i	321.65-17.54i	321.29-17.46i	321.6-17.63i	320.72-17.59i	321.55-17.54i	321.34-17.57i	321.13-17.58i	321.16-17.44i	321.23-17.48i
187.71-17.94i	187.76-17.66i	187.78-18.1i	187.88-17.72i	187.51-17.86i	187.71-17.85i	187.77-18.18i	188.03-17.81i	187.54-17.73i	187.75-17.96i	187.69-17.38i	187.83-17.79i	187.58-17.96i	187.57-17.7i	187.75-18.06i	187.93-17.9i	187.66-17.99i	187.61-17.73i	187.51-17.78i	187.87-17.87i	188.26-17.93i	188.15-17.92i	187.87-17.9i	187.91-17.94i	188.13-17.71i	187.91-17.85i	188.16-17.99i	188.07-17.75i	188.06-17.97i	188.02-17.86i	320-17.51i	320.22-17.47i	320.22-17.63i	320.33-17.56i	320.24-17.5i	320.28-17.53i	320.66-17.69i	320.74-17.71i	320.8-17.58i	320.71-17.7i	321.13-17.7i	321.35-17.62i	321.08-17.58i	321.42-17.48i	320.52-17.8i	321.2-17.63i	321.02-17.6i	320.85-17.55i	320.7-17.68i	321.04-17.71i
187.54-17.99i	187.67-17.92i	187.25-17.86i	187.5-17.74i	187.77-17.8i	187.47-17.99i	187.62-18.15i	187.63-17.91i	187.56-18.02i	187.42-18.02i	187.57-18.23i	187.59-17.8i	187.7-18.22i	187.43-17.94i	187.59-18i	187.74-18.1i	187.83-18i	187.54-17.94i	187.25-18.06i	187.7-18.08i	187.98-18.18i	188.08-18.04i	187.62-18.28i	187.9-18i	188.11-18.33i	187.77-18.05i	187.68-17.98i	187.95-18i	188.15-18.04i	187.7-17.91i	319.86-17.78i	319.99-17.77i	319.99-17.7i	320.06-17.87i	320.04-17.7i	320.02-17.65i	320.4-17.83i	320.49-17.93i	320.63-17.68i	320.45-17.84i	320.92-17.77i	321.12-17.94i	320.97-17.69i	321.25-17.86i	320.29-17.85i	321.03-17.68i	320.85-17.84i	320.52-17.84i	320.57-17.82i	320.83-17.78i
187.04-18.12i	187.26-18.11i	187.23-18.21i	187.07-18.19i	187.47-18.37i	187.09-18.28i	187.32-18.06i	187.04-18.06i	187.1-18.19i	187.07-18.2i	187.15-18.36i	187.07-18.03i	187.1-18.12i	187.12-18.09i	187.16-18.18i	187.09-18.12i	187.03-18.11i	186.76-18.09i	187.03-18.13i	187.15-18.27i	187.6-18.24i	187.5-18.22i	187.22-18.16i	187.32-18.27i	187.09-18.28i	187.38-18.2i	187.25-18.23i	187.46-18.18i	187.38-18.23i	187.2-18.08i	319.56-17.97i	319.71-17.94i	319.58-17.94i	319.66-18.01i	319.89-17.93i	319.71-17.98i	319.98-17.99i	320.31-17.89i	320.1-17.95i	320.16-17.99i	320.71-18.03i	320.85-17.89i	320.55-17.93i	320.77-17.85i	319.89-18.06i	320.62-17.92i	320.46-17.99i	320.37-18.03i	320.1-18.02i	320.46-17.91i
186.74-18.42i	186.95-18.32i	186.88-18.48i	186.9-18.36i	186.69-18.52i	187-18.18i	186.62-18.59i	186.83-18.23i	186.61-18.36i	186.93-18.16i	187.1-18.04i	186.9-18.3i	187.1-18.49i	186.82-18.24i	186.88-18.13i	187.02-18.4i	187.03-18.21i	186.71-18.2i	186.76-18.07i	186.7-18.19i	187.34-18.46i	187.09-18.28i	187.25-18.1i	187.05-18.22i	187.09-18.42i	186.93-18.24i	187.01-18.24i	187.17-18.26i	187.16-18.43i	187.09-18.45i	319.32-18.09i	319.41-18.25i	319.45-18.06i	319.37-18.3i	319.66-18.2i	319.54-18.17i	319.81-18.14i	320.06-18.2i	319.84-18.28i	319.9-18.19i	320.53-18.28i	320.48-18.22i	320.28-18.21i	320.5-18.34i	319.64-18.22i	320.34-18.16i	320.26-18.3i	320.17-18.19i	320-18.19i	320.19-18.25i
186.81-18.55i	186.72-18.55i	186.62-18.41i	186.61-18.54i	186.49-18.32i	186.62-18.29i	186.25-18.5i	186.6-18.56i	186.67-18.54i	186.5-18.53i	186.5-18.12i	186.6-18.43i	186.63-18.56i	186.5-18.36i	186.9-18.53i	186.61-18.35i	186.77-18.64i	186.4-18.4i	186.48-18.55i	186.77-18.53i	186.91-18.42i	186.88-18.45i	186.94-18.63i	186.82-18.34i	186.78-18.4i	186.81-18.23i	186.84-18.4i	186.96-18.52i	187.01-18.58i	186.55-18.49i	319.14-18.49i	319.24-18.33i	318.97-18.54i	319.08-18.64i	319.3-18.37i	319.16-18.22i	319.49-18.41i	319.67-18.26i	319.59-18.41i	319.59-18.53i	320.16-18.56i	320.43-18.46i	320.04-18.29i	320.33-18.27i	319.35-18.48i	320.34-18.32i	320.04-18.41i	319.77-18.5i	319.76-18.48i	319.78-18.32i
186.27-18.78i	186.41-18.59i	186.15-18.47i	186.3-18.62i	186.3-18.4i	186.25-18.67i	186.53-18.41i	186.2-18.53i	186.11-18.53i	186.32-18.49i	186.12-18.6i	186.19-18.36i	186.17-18.52i	186.3-18.62i	186.22-18.67i	186.27-18.36i	186.23-18.3i	186.07-18.42i	185.84-18.42i	186.25-18.43i	186.86-18.77i	186.6-18.64i	186.21-18.94i	186.54-18.64i	186.42-18.72i	186.54-18.55i	186.43-18.8i	186.46-18.57i	186.55-18.62i	186.36-18.74i	318.79-18.77i	318.63-18.64i	318.78-18.35i	318.65-18.32i	319.06-18.55i	318.82-18.43i	319.37-18.81i	319.42-18.5i	319.57-18.66i	319.43-18.59i	319.94-18.49i	319.93-18.54i	319.69-18.54i	320.21-18.58i	318.73-18.63i	319.78-18.41i	319.56-18.6i	319.65-18.44i	319.35-18.61i	319.52-18.46i
185.87-18.6i	186.1-18.59i	185.95-18.67i	186.02-18.67i	185.9-18.85i	186.02-18.75i	185.89-18.73i	185.97-18.76i	185.91-18.74i	185.85-18.81i	185.87-18.89i	186.08-18.7i	185.83-18.88i	185.87-18.75i	186.26-19.09i	185.94-18.81i	185.76-18.81i	185.63-18.75i	185.78-18.83i	185.85-18.76i	186.15-18.89i	186.2-19.03i	185.94-18.92i	186.07-18.73i	186.35-18.81i	186.21-18.74i	185.99-18.74i	186.26-18.79i	185.94-18.67i	186.14-18.83i	318.54-18.67i	318.79-18.93i	318.33-18.51i	318.29-18.44i	318.73-18.69i	318.96-18.76i	319.08-18.82i	319.1-18.41i	318.92-18.89i	319.19-18.81i	319.64-18.67i	319.74-18.65i	319.69-18.65i	319.62-18.94i	318.85-18.62i	319.65-18.92i	319.67-18.75i	319.19-18.53i	319.01-18.69i	319.29-18.71i
185.7-19.02i	185.52-18.85i	185.63-18.74i	185.52-18.74i	185.44-18.76i	185.53-18.62i	185.73-18.99i	185.71-18.79i	185.66-18.97i	185.56-18.86i	185.34-18.85i	185.75-18.96i	185.66-18.66i	185.7-18.97i	185.81-19.1i	185.64-19.03i	185.57-18.89i	185.39-18.81i	185.68-18.76i	185.52-18.98i	185.78-19.03i	186.05-18.65i	185.76-19.06i	185.77-18.85i	185.82-18.7i	185.8-18.86i	185.72-18.83i	185.86-18.93i	185.97-18.93i	185.84-18.77i	318.07-18.77i	318.47-18.78i	318.21-18.84i	318.13-18.89i	318.38-18.73i	318.12-18.66i	318.64-18.72i	318.87-18.79i	318.59-18.77i	318.78-18.66i	319.62-18.91i	319.27-18.93i	319.2-18.56i	319.42-18.9i	318.43-18.94i	319.42-19.08i	319.05-18.62i	318.84-19.03i	318.89-18.61i	318.99-18.87i
185.2-18.92i	185.31-19.01i	185.17-18.95i	185.28-18.98i	185.37-19.01i	185.33-19.18i	185.14-18.95i	185.47-18.91i	185.27-18.98i	185.14-18.85i	185.27-18.7i	185.36-19i	185.29-18.82i	185.26-18.9i	185.36-18.91i	185.2-18.91i	185.29-19i	185.13-19.06i	185.14-18.91i	185.29-19.04i	185.78-19.19i	185.75-18.97i	185.45-19.14i	185.5-18.96i	185.71-19.11i	185.57-18.98i	185.54-18.96i	185.62-19.14i	185.65-19.03i	185.66-18.91i	317.9-19i	318.13-19.02i	318.14-19.15i	317.94-19.09i	317.93-19.23i	318.09-19.03i	318.41-19.13i	318.75-19.02i	318.49-19.09i	318.25-19.11i	319.26-19.24i	318.92-19.32i	319.08-18.94i	319.18-19.12i	318.18-19.06i	318.9-19.09i	318.75-18.95i	318.63-19.17i	318.37-18.89i	318.61-19.01i
184.89-19.38i	184.94-19.11i	185.02-19.04i	184.89-19.05i	185.05-19.04i	185.05-19.06i	184.91-19.28i	184.96-19.33i	184.85-19.16i	185.05-19.18i	184.99-19i	185.16-19.11i	185.17-19.19i	185.03-19.19i	185.08-19.01i	185.17-19.08i	185.01-19.22i	184.81-19.05i	184.82-19.23i	185.18-19.21i	185.27-19.16i	185.24-19.02i	185.07-19.2i	185.15-19.18i	185.36-18.95i	185.25-19.18i	185.15-19.29i	185.31-19.22i	185.32-19.32i	185.24-19i	317.68-19.22i	317.95-19.13i	317.56-19.16i	317.62-19.24i	318.03-19.11i	317.84-19.02i	318.2-19.23i	318.25-19.25i	318.06-19.25i	318.24-19.31i	318.94-19.23i	319.1-19.25i	318.58-19.31i	318.98-19.24i	317.83-19.38i	318.73-19.25i	318.6-19.24i	318.18-19.27i	318.42-18.98i	318.45-19.13i
184.77-19.35i	184.81-19.28i	184.66-19.21i	184.72-19.43i	184.79-19.04i	184.63-19.28i	184.76-19.3i	184.77-18.98i	184.55-19.29i	184.77-19.25i	184.85-19.16i	184.61-19.49i	184.64-19.48i	184.66-19.13i	184.86-19.4i	184.72-19.13i	184.56-19.72i	184.49-19.11i	184.4-19.15i	184.71-19.17i	185.01-19.52i	185.11-19.37i	185.11-19.12i	184.88-19.23i	184.96-19.23i	184.96-19.27i	184.98-19.24i	185.08-19.28i	184.78-19.32i	184.93-19.42i	317.27-19.4i	317.51-19.45i	317.45-19.44i	317.3-19.53i	317.53-19.42i	317.43-19.43i	317.68-19.28i	317.98-19.34i	317.95-19.5i	317.7-19.42i	318.41-19.28i	318.43-19.47i	318.18-19.42i	318.48-19.37i	317.55-19.34i	318.21-19.37i	318.29-19.29i	318.16-19.19i	317.97-19.54i	318.15-19.43i
184.28-19.51i	184.13-19.3i	184.54-19.25i	184.17-19.55i	184.39-19.45i	184.6-19.4i	184.49-19.47i	184.55-19.45i	184.41-19.46i	184.18-19.3i	184.34-19.4i	184.32-19.43i	184.32-19.42i	184.55-19.38i	184.61-19.18i	184.26-19.29i	184.14-19.23i	184.19-19.38i	184.57-19.41i	184.35-19.47i	184.85-19.47i	184.56-19.51i	184.55-19.41i	184.36-19.31i	184.52-19.41i	184.67-19.43i	184.36-19.35i	184.71-19.53i	184.75-19.34i	184.35-19.34i	316.89-19.42i	317.33-19.56i	317.09-19.58i	317.09-19.49i	317.26-19.46i	317.12-19.49i	317.62-19.51i	317.58-19.52i	317.6-19.48i	317.51-19.63i	318.25-19.59i	318.3-19.58i	318.04-19.54i	318.21-19.58i	317.5-19.55i	317.98-19.73i	317.88-19.65i	317.64-19.65i	317.55-19.49i	317.79-19.4i
183.84-19.49i	184.05-19.51i	184.02-19.63i	184.09-19.57i	184.12-19.47i	183.71-19.47i	183.96-19.38i	183.93-19.59i	183.94-19.35i	184.08-19.49i	184.09-19.55i	184.01-19.52i	183.89-19.67i	184.08-19.48i	184.07-19.57i	183.84-19.66i	184.15-19.52i	183.93-19.49i	183.75-19.42i	183.67-19.5i	184.33-19.72i	184.32-19.56i	184.11-19.77i	184.17-19.53i	184.34-19.49i	183.97-19.57i	184.32-19.7i	184.3-19.51i	184.4-19.43i	184.19-19.55i	316.71-19.73i	316.98-19.69i	316.91-19.62i	316.57-19.72i	316.95-19.81i	316.77-19.8i	317.16-19.58i	317.32-19.6i	317.07-19.74i	317.11-19.8i	317.71-19.71i	317.84-19.72i	317.59-19.73i	317.86-19.56i	316.98-19.58i	317.6-19.78i	317.48-19.64i	317.36-19.69i	317.38-19.65i	317.53-19.68i
183.57-19.69i	183.58-19.77i	183.69-19.73i	183.74-19.74i	183.62-19.62i	183.89-19.78i	183.66-19.66i	183.58-19.35i	183.61-19.51i	183.74-19.56i	183.86-19.59i	183.58-19.77i	183.76-19.8i	183.59-19.56i	183.67-19.48i	183.75-19.83i	183.59-19.55i	183.46-19.58i	183.49-19.52i	184.01-19.84i	184.01-19.58i	184.13-19.92i	183.9-19.57i	183.89-19.54i	183.68-19.55i	183.81-19.61i	183.99-19.61i	184.01-19.76i	183.91-19.8i	183.96-19.6i	316.23-19.91i	316.54-19.84i	316.45-19.96i	316.39-19.95i	316.68-19.8i	316.59-19.85i	316.92-19.92i	317.04-19.92i	317.03-19.86i	316.89-19.7i	317.56-20i	317.5-19.87i	317.32-19.83i	317.59-19.95i	316.71-19.93i	317.45-19.83i	317.25-19.99i	317.21-19.92i	317.1-19.86i	317.16-19.82i
183.35-19.68i	183.29-19.78i	183.42-19.76i	183.37-19.67i	183.23-19.78i	183.35-19.82i	183.46-19.68i	183.48-19.76i	183.35-19.63i	183.47-19.77i	183.35-19.94i	183.41-19.78i	183.16-19.74i	183.27-19.64i	183.57-19.84i	183.34-19.79i	183.35-19.62i	183.05-19.77i	183.31-19.75i	183.34-19.62i	183.73-19.78i	183.56-19.5i	183.41-19.63i	183.5-19.74i	183.47-19.77i	183.42-19.84i	183.44-19.62i	183.62-19.68i	183.74-20.08i	183.68-19.83i	315.89-20.14i	316.18-20.27i	316.11-20.15i	315.98-20.21i	316.18-20.12i	316.15-20.08i	316.52-20.08i	316.61-20.12i	316.46-20.19i	316.49-20.16i	317.16-20.09i	317.13-20.22i	316.83-20.1i	317.11-20.11i	316.28-20.17i	316.96-20.2i	316.84-20.13i	316.64-20.18i	316.58-20.23i	316.79-20.03i
183.02-19.9i	182.92-19.86i	183.07-19.76i	182.8-19.86i	182.94-19.82i	182.95-19.85i	183.13-20.11i	182.95-19.87i	182.9-19.84i	182.99-19.91i	183.21-19.76i	183.05-20.05i	182.95-19.98i	183.24-19.74i	183.25-19.74i	183.02-19.65i	182.91-19.85i	182.79-19.9i	182.97-19.99i	183.28-19.88i	183.47-20i	183.47-19.96i	183.41-19.83i	183.19-19.71i	183.22-19.9i	182.99-19.92i	183.28-19.86i	183.29-19.67i	183.18-19.98i	183.26-19.96i	315.53-20.01i	315.99-20.23i	315.75-20.13i	315.76-20.28i	316-20.16i	315.78-20.17i	316.04-20.13i	316.37-20.19i	316.23-20.25i	316.12-20.18i	316.86-20.26i	316.79-20.18i	316.6-20.22i	316.95-20.14i	316-20.11i	316.49-20.22i	316.4-20.18i	316.37-20.13i	316.11-20.22i	316.51-20.26i
182.46-20i	182.68-20.01i	182.6-20i	182.67-19.78i	182.71-20.05i	182.64-20.08i	182.6-19.95i	182.53-20.03i	182.49-19.97i	182.56-19.94i	182.5-19.87i	182.5-19.73i	182.77-20.06i	182.54-19.83i	182.73-19.94i	182.71-19.94i	182.65-19.94i	182.34-19.92i	182.51-20.19i	182.74-19.88i	182.82-19.95i	183.2-19.93i	182.79-19.95i	182.85-20.14i	182.62-20.02i	182.6-20.28i	182.91-20.12i	182.78-20.05i	182.99-20.09i	182.87-20.12i	315.2-20.4i	315.65-20.35i	315.45-20.4i	315.34-20.38i	315.74-20.42i	315.54-20.3i	315.88-20.31i	315.99-20.3i	315.89-20.33i	315.93-20.44i	316.59-20.38i	316.53-20.47i	316.28-20.46i	316.72-20.42i	315.62-20.38i	316.39-20.45i	316.24-20.37i	316.18-20.36i	316.07-20.41i	316.21-20.33i
182.44-20.17i	182.35-19.98i	182.31-20.13i	182.11-20.15i	182.37-20.09i	182.23-20.06i	182.32-20.02i	182.35-20.27i	182.13-20.13i	182.19-20.2i	182.42-20.22i	182.19-20.21i	182.34-20.06i	182.27-19.79i	182.3-19.98i	182.44-20.23i	182.4-20.08i	181.96-19.99i	182.26-19.72i	182.36-20.05i	182.7-20.22i	182.74-19.83i	182.77-20.08i	182.36-20.19i	182.7-19.9i	182.55-20.2i	182.25-20.21i	182.63-20.2i	182.6-20.18i	182.47-20.02i	315.04-20.45i	315.44-20.47i	315.24-20.63i	314.98-20.6i	315.24-20.59i	315.28-20.48i	315.54-20.5i	315.61-20.41i	315.71-20.58i	315.55-20.55i	316.09-20.65i	316.28-20.58i	315.95-20.45i	316.27-20.63i	315.24-20.59i	316.18-20.51i	315.95-20.5i	315.79-20.61i	315.62-20.47i	315.87-20.42i
181.85-20.2i	182.02-20.12i	182.03-20.12i	182.01-20.07i	181.92-20.25i	182.01-20.28i	182-20.42i	181.67-20.21i	181.91-20.18i	181.7-20.12i	181.95-20.16i	182.04-20.43i	182.01-20.18i	181.89-20.33i	182.06-20.27i	182.05-20.23i	182.02-20.24i	181.75-20.12i	181.84-20.24i	182.09-20.36i	182.24-20.21i	182.12-20.22i	182.19-20.17i	182.12-20.36i	182.24-20.31i	182.18-20.13i	182.32-20.5i	182.11-20.31i	182.51-20.21i	182.12-20.18i	314.64-20.62i	314.97-20.69i	314.84-20.6i	314.77-20.71i	314.93-20.66i	314.89-20.66i	315.27-20.66i	315.3-20.6i	315.23-20.67i	315.18-20.63i	315.81-20.75i	315.9-20.79i	315.65-20.71i	315.94-20.6i	314.9-20.56i	315.73-20.74i	315.57-20.63i	315.42-20.63i	315.34-20.64i	315.53-20.58i
181.64-20.32i	181.62-20.3i	181.56-20.39i	181.78-20.3i	181.46-20.38i	181.59-20.22i	181.68-20.3i	181.4-20.32i	181.58-20.39i	181.48-20.52i	181.58-20.26i	181.62-20.42i	181.51-20.35i	181.65-20.41i	181.67-20.29i	181.61-20.22i	181.49-20.38i	181.47-20.37i	181.31-20.33i	181.48-20.17i	181.88-20.36i	182.07-20.31i	181.8-20.24i	181.61-20.21i	181.83-20.34i	181.76-20.44i	181.92-20.33i	182.02-20.36i	182-20.51i	181.84-20.41i	314.27-20.76i	314.68-20.84i	314.41-20.67i	314.45-20.82i	314.67-20.79i	314.45-20.83i	314.98-20.76i	314.97-20.74i	314.83-20.79i	314.95-20.76i	315.65-20.94i	315.43-20.94i	315.27-20.82i	315.49-20.68i	314.7-20.71i	315.41-20.85i	315.19-20.88i	315.1-20.7i	314.95-20.9i	315.19-20.71i
181.22-20.41i	181.25-20.47i	181.15-20.45i	181.13-20.25i	181.29-20.4i	181.01-20.31i	181.38-20.42i	181.2-20.18i	181.11-20.33i	181.28-20.26i	181.26-20.39i	181.35-20.09i	181.37-20.33i	181.07-20.7i	181.18-20.47i	181.36-20.3i	181.05-20.4i	181.08-20.27i	180.97-20.32i	181.11-20.45i	181.48-20.49i	181.49-20.53i	181.49-20.52i	181.52-20.61i	181.52-20.49i	181.41-20.37i	181.49-20.39i	181.65-20.38i	181.45-20.48i	181.38-20.42i	314.12-20.99i	314.3-20.98i	314.1-21i	314.03-21.09i	314.27-20.99i	314.16-20.97i	314.57-21.02i	314.59-20.89i	314.53-20.99i	314.53-21.02i	315.14-21.02i	315.22-21.07i	314.89-21.06i	315.24-21.04i	314.31-21i	315.04-21.07i	314.91-20.99i	314.71-21i	314.65-21i	314.82-20.99i
180.95-20.45i	180.96-20.5i	180.83-20.58i	180.73-20.58i	180.87-20.53i	180.97-20.53i	181.06-20.44i	180.74-20.71i	180.88-20.53i	180.74-20.31i	180.74-20.5i	180.89-20.66i	181.07-20.58i	181.03-20.84i	181.01-20.53i	180.82-20.65i	180.95-20.5i	180.66-20.5i	180.75-20.41i	180.81-20.48i	181.19-20.56i	181.02-20.39i	180.94-20.58i	180.98-20.5i	181.17-20.58i	181.11-20.68i	181.04-20.6i	181.13-20.67i	181.11-20.42i	181.12-20.63i	313.58-20.98i	313.85-21.12i	313.61-21.21i	313.66-21.21i	313.93-21.19i	313.85-21.1i	314.03-21.05i	314.34-21.21i	314.12-21.1i	314.16-21.09i	314.76-21.16i	314.71-21.13i	314.7-21.2i	314.92-21.01i	313.91-21.1i	314.66-21.18i	314.58-21.04i	314.39-21.06i	314.29-21.04i	314.45-21.01i
180.44-20.57i	180.48-20.49i	180.32-20.59i	180.39-20.5i	180.4-20.6i	180.58-20.58i	180.51-20.65i	180.4-20.52i	180.43-20.43i	180.53-20.62i	180.45-20.66i	180.37-20.62i	180.57-20.68i	180.52-20.5i	180.63-20.58i	180.52-20.6i	180.4-20.62i	180.43-20.62i	180.44-20.58i	180.4-20.68i	180.75-20.6i	180.62-20.44i	180.82-20.77i	180.66-20.68i	180.72-20.58i	180.76-20.26i	180.66-20.71i	180.66-20.72i	180.8-20.6i	180.63-20.64i	313.27-21.29i	313.6-21.3i	313.4-21.33i	313.39-21.33i	313.61-21.26i	313.49-21.27i	313.85-21.4i	313.92-21.17i	313.84-21.27i	313.8-21.28i	314.4-21.32i	314.45-21.3i	314.15-21.33i	314.54-21.32i	313.63-21.32i	314.23-21.25i	314.2-21.27i	314.01-21.26i	313.93-21.25i	314.05-21.22i
180.16-20.59i	180.08-20.68i	180.19-20.81i	179.88-20.75i	180.15-20.51i	180.39-20.66i	180.2-20.56i	180.11-20.71i	180.08-20.61i	180.12-20.75i	180.13-20.78i	180.26-20.65i	180.16-20.73i	180.11-20.66i	180.31-20.72i	180.2-20.64i	180.13-20.5i	179.88-20.62i	179.93-20.65i	180.14-20.69i	180.39-20.87i	180.46-20.69i	180.52-20.75i	179.93-20.74i	180.41-20.65i	180.43-20.89i	180.59-20.68i	180.29-20.79i	180.46-20.8i	180.26-20.85i	312.85-21.37i	313.21-21.44i	312.98-21.21i	312.91-21.42i	313.22-21.39i	313.06-21.33i	313.34-21.4i	313.63-21.34i	313.2-21.34i	313.5-21.37i	314.05-21.37i	314.07-21.42i	313.9-21.38i	314.1-21.41i	313.1-21.46i	313.91-21.31i	313.83-21.3i	313.69-21.35i	313.62-21.35i	313.57-21.32i
179.86-20.57i	179.85-20.88i	179.92-20.64i	179.47-20.6i	179.88-20.64i	179.89-20.71i	179.68-20.66i	179.85-20.86i	179.66-20.55i	179.72-20.86i	179.73-20.75i	179.86-20.54i	179.84-20.87i	179.71-20.8i	180.11-20.8i	179.85-20.67i	179.81-20.7i	179.83-20.69i	179.61-20.97i	179.71-20.78i	180.12-20.81i	180.07-20.68i	180.01-20.78i	179.56-20.73i	179.96-20.69i	180.23-20.68i	179.96-20.86i	180.1-20.65i	180.1-20.76i	180.08-20.78i	312.58-21.56i	312.9-21.63i	312.67-21.7i	312.64-21.52i	312.95-21.67i	312.61-21.61i	313.02-21.49i	313.29-21.54i	313.07-21.51i	313.19-21.6i	313.69-21.48i	313.82-21.64i	313.48-21.59i	313.86-21.39i	312.82-21.61i	313.52-21.5i	313.57-21.53i	313.3-21.56i	313.29-21.52i	313.37-21.54i
179.46-20.95i	179.46-20.87i	179.43-20.85i	179.27-20.81i	179.41-20.73i	179.47-20.95i	179.48-20.8i	179.43-20.79i	179.39-20.81i	179.35-20.79i	179.37-20.86i	179.53-20.84i	179.43-20.84i	179.35-20.97i	179.49-20.92i	179.55-20.82i	179.32-20.81i	179.48-20.93i	179.45-20.9i	179.3-21.06i	179.71-20.78i	179.66-21.01i	179.67-21i	179.4-20.92i	179.62-20.85i	179.52-20.75i	179.66-20.79i	179.66-20.84i	179.69-20.94i	179.38-20.76i	312.12-21.71i	312.49-21.67i	312.24-21.66i	312.16-21.68i	312.39-21.63i	312.37-21.66i	312.75-21.6i	312.81-21.64i	312.78-21.65i	312.81-21.69i	313.39-21.71i	313.41-21.75i	313.17-21.64i	313.51-21.69i	312.55-21.73i	313.2-21.67i	313.2-21.54i	312.89-21.71i	312.9-21.69i	312.89-21.69i
179.18-20.98i	179.09-20.92i	179.21-21.03i	179.04-20.97i	179.04-20.95i	179.12-20.78i	179.07-20.98i	179.22-20.99i	179.05-20.96i	179.08-20.91i	179.06-20.84i	179.05-21i	179.04-21i	179.25-21.08i	179.2-20.95i	179.07-21.1i	179.01-20.95i	178.74-20.81i	179.06-20.92i	179.18-20.98i	179.25-21.1i	179.49-21.09i	179.18-21.02i	179.47-21.15i	179.27-20.89i	179.45-21.17i	179.37-21.12i	179.56-21i	179.37-20.75i	179.52-20.82i	311.93-21.89i	312.25-21.9i	311.9-21.82i	311.83-21.84i	312.28-21.81i	312.14-21.86i	312.47-21.74i	312.58-21.73i	312.43-21.68i	312.39-21.76i	313.17-21.93i	313.08-21.91i	312.92-21.92i	313.23-21.81i	312.19-21.75i	312.96-21.93i	312.86-21.81i	312.68-21.77i	312.53-21.93i	312.73-21.92i
178.71-21.09i	178.7-21.05i	178.6-21.03i	178.57-20.94i	178.77-21.03i	178.77-21.03i	178.65-20.98i	178.78-21.05i	178.66-20.96i	178.66-21.02i	178.69-21.06i	178.6-20.95i	178.72-21.13i	178.63-21.04i	178.91-20.94i	178.83-21.01i	178.59-20.94i	178.42-21.03i	178.56-21i	178.67-20.89i	179.04-21.04i	179.03-21.13i	178.87-20.89i	178.99-21.23i	178.96-20.99i	179.09-21.06i	178.88-21.07i	179.02-21.14i	178.92-21.05i	178.79-21i	311.38-21.93i	311.82-21.97i	311.46-21.83i	311.46-21.89i	311.7-21.87i	311.66-21.93i	311.96-21.91i	312.14-21.93i	312-21.93i	312.06-21.94i	312.64-22.04i	312.65-21.97i	312.38-22.01i	312.76-21.91i	311.73-21.91i	312.5-21.82i	312.34-21.91i	312.2-21.94i	312.19-21.93i	312.34-21.89i
178.25-21.18i	178.11-21.05i	178.27-21.17i	178.29-20.98i	178.18-21.03i	178.26-21i	178.27-21.04i	178.28-21.13i	178.2-21.06i	178.16-21.04i	178.32-21.03i	178.33-21.16i	178.42-21.3i	178.17-21.09i	178.4-21.02i	178.51-21.15i	178.33-21.15i	178-21.08i	178.26-21.09i	178.33-20.87i	178.59-21.12i	178.56-21.12i	178.52-21.23i	178.43-21.15i	178.64-21.07i	178.7-21.02i	178.53-21.27i	178.46-21.01i	178.53-21.04i	178.28-21.32i	311.02-22.1i	311.44-22.1i	311.06-22.12i	311.12-22.24i	311.38-22.03i	311.18-22.03i	311.58-22.05i	311.74-22.02i	311.62-22.09i	311.68-22.11i	312.31-22.12i	312.31-22.12i	312.17-22.13i	312.35-22.07i	311.44-22.07i	312.01-22.02i	311.91-22.08i	311.83-22.1i	311.75-22.04i	311.86-22.06i
177.85-21.08i	177.92-21.21i	177.88-21.21i	177.92-21.23i	177.86-21.01i	178-21.17i	177.95-21.12i	177.96-21.27i	177.86-21.25i	177.78-21.15i	177.99-21.29i	177.88-21.15i	177.89-21i	177.98-21.09i	178.17-21.13i	177.85-21.17i	177.85-21.12i	177.87-21.11i	177.92-21.27i	177.9-21.28i	178.19-21.25i	178.24-21.18i	178.28-21.18i	178.07-21.23i	178.18-21.3i	178.11-21.29i	178.22-21.16i	178.36-21.2i	178.22-21.18i	178.25-21.36i	310.82-22.33i	311.07-22.31i	310.78-22.15i	310.78-22.29i	311.05-22.13i	310.83-22.19i	311.11-22.25i	311.51-22.17i	311.24-22.3i	311.29-22.27i	311.85-22.25i	311.87-22.24i	311.68-22.2i	311.92-22.3i	310.91-22.14i	311.73-22.26i	311.64-22.17i	311.33-22.24i	311.27-22.19i	311.44-22.1i
177.57-21.27i	177.5-21.24i	177.55-21.25i	177.5-21.38i	177.56-21.23i	177.62-21.35i	177.67-21.24i	177.52-21.27i	177.5-21.28i	177.48-21.22i	177.45-21.3i	177.6-21.28i	177.64-21.27i	177.47-21.25i	177.81-21.16i	177.58-21.2i	177.55-21.21i	177.4-21.2i	177.51-21.3i	177.59-21.26i	177.86-21.3i	177.97-21.4i	177.93-21.37i	177.61-21.29i	177.9-21.21i	177.94-21.24i	177.78-21.24i	177.82-21.28i	177.95-21.26i	177.71-21.4i	310.28-22.27i	310.66-22.38i	310.41-22.28i	310.25-22.32i	310.54-22.27i	310.53-22.25i	310.76-22.31i	311.06-22.33i	310.89-22.31i	310.91-22.35i	311.4-22.4i	311.61-22.41i	311.22-22.32i	311.65-22.46i	310.7-22.35i	311.34-22.38i	311.33-22.41i	310.99-22.37i	310.95-22.39i	311.11-22.36i
177.2-21.23i	177.14-21.34i	177.24-21.26i	177.1-21.27i	177.09-21.26i	177.14-21.31i	177.22-21.29i	177.28-21.26i	177.12-21.32i	177.12-21.37i	177.19-21.28i	177.3-21.3i	177.31-21.31i	177.12-21.31i	177.35-21.26i	177.22-21.39i	177.19-21.22i	177.11-21.29i	177.12-21.39i	177.21-21.27i	177.56-21.3i	177.49-21.3i	177.42-21.36i	177.38-21.28i	177.5-21.3i	177.42-21.3i	177.47-21.35i	177.47-21.27i	177.45-21.31i	177.41-21.38i	309.86-22.45i	310.28-22.49i	309.92-22.44i	310.04-22.51i	310.17-22.38i	310.15-22.44i	310.5-22.4i	310.62-22.43i	310.52-22.53i	310.5-22.47i	311.14-22.47i	311.15-22.52i	310.9-22.44i	311.1-22.46i	310.27-22.48i	310.91-22.44i	310.9-22.61i	310.8-22.47i	310.53-22.42i	310.69-22.36i
176.76-21.29i	176.66-21.47i	176.8-21.29i	176.58-21.33i	176.81-21.42i	176.77-21.3i	176.87-21.24i	176.75-21.44i	176.77-21.23i	176.7-21.34i	176.82-21.35i	176.68-21.47i	176.8-21.22i	176.84-21.38i	176.95-21.34i	176.88-21.41i	176.67-21.45i	176.6-21.21i	176.8-21.09i	176.6-21.4i	177.19-21.48i	177.07-21.25i	177.13-21.4i	176.95-21.41i	177.07-21.4i	177.06-21.45i	177.12-21.53i	177.18-21.62i	176.99-21.49i	177.03-21.43i	309.65-22.63i	309.87-22.62i	309.72-22.45i	309.55-22.46i	309.9-22.54i	309.82-22.54i	310.12-22.59i	310.32-22.54i	310.1-22.66i	310.12-22.53i	310.83-22.6i	310.9-22.62i	310.67-22.41i	310.94-22.61i	309.92-22.67i	310.65-22.54i	310.54-22.49i	310.45-22.56i	310.21-22.49i	310.34-22.57i
176.57-21.45i	176.38-21.37i	176.5-21.52i	176.37-21.49i	176.48-21.41i	176.51-21.43i	176.37-21.44i	176.45-21.53i	176.44-21.4i	176.32-21.33i	176.29-21.38i	176.35-21.28i	176.49-21.52i	176.43-21.42i	176.54-21.49i	176.52-21.34i	176.29-21.48i	176.22-21.43i	176.38-21.24i	176.28-21.44i	176.72-21.44i	176.81-21.48i	176.8-21.59i	176.57-21.44i	176.79-21.54i	176.79-21.57i	176.59-21.54i	176.76-21.38i	176.73-21.37i	176.72-21.38i	309.1-22.65i	309.54-22.75i	309.07-22.61i	309.18-22.64i	309.37-22.75i	309.34-22.62i	309.75-22.58i	309.69-22.54i	309.72-22.66i	309.83-22.77i	310.27-22.68i	310.16-22.62i	310.13-22.7i	310.4-22.51i	309.45-22.69i	310.19-22.66i	310.1-22.68i	309.94-22.61i	309.92-22.69i	310-22.55i
175.99-21.48i	176.13-21.47i	176.04-21.55i	175.91-21.54i	176.02-21.41i	176.09-21.58i	176.17-21.54i	176-21.57i	175.92-21.56i	176-21.52i	176.06-21.52i	176.08-21.57i	175.94-21.51i	175.95-21.36i	176.1-21.49i	176.18-21.51i	176.15-21.54i	175.92-21.4i	175.97-21.45i	176.14-21.4i	176.31-21.52i	176.47-21.58i	176.37-21.55i	176.15-21.62i	176.21-21.53i	176.28-21.43i	176.23-21.44i	176.26-21.54i	176.3-21.43i	176.29-21.5i	308.77-22.79i	309.1-22.84i	308.82-22.82i	308.69-22.66i	308.99-22.85i	308.92-22.76i	309.35-22.72i	309.38-22.83i	309.42-22.92i	309.37-22.82i	310.04-22.75i	309.92-22.8i	309.66-22.89i	309.95-22.7i	309.11-22.78i	309.73-22.71i	309.72-22.78i	309.4-22.97i	309.53-22.86i	309.5-22.85i
175.69-21.56i	175.68-21.46i	175.69-21.63i	175.65-21.5i	175.71-21.37i	175.72-21.46i	175.66-21.51i	175.65-21.47i	175.6-21.43i	175.55-21.46i	175.56-21.57i	175.59-21.46i	175.72-21.49i	175.71-21.46i	175.89-21.67i	175.61-21.57i	175.67-21.64i	175.42-21.55i	175.56-21.55i	175.63-21.47i	176.04-21.53i	175.91-21.46i	175.9-21.56i	175.78-21.5i	175.9-21.48i	175.83-21.54i	175.95-21.37i	175.86-21.52i	175.9-21.47i	176.03-21.65i	308.32-22.94i	308.65-22.9i	308.3-22.89i	308.26-22.88i	308.56-22.87i	308.52-22.76i	308.78-22.97i	309.11-22.78i	308.96-22.98i	309.01-22.86i	309.62-22.95i	309.58-23.02i	309.28-22.86i	309.7-22.86i	308.78-22.91i	309.48-22.89i	309.4-22.92i	309.21-22.99i	309.12-22.9i	308.96-22.88i
175.34-21.62i	175.32-21.64i	175.34-21.64i	175.2-21.53i	175.45-21.61i	175.21-21.55i	175.3-21.56i	175.35-21.71i	175.17-21.56i	175.27-21.58i	175.34-21.63i	175.32-21.63i	175.31-21.54i	175.3-21.58i	175.35-21.67i	175.27-21.55i	175.34-21.69i	175.11-21.66i	175.35-21.47i	175.23-21.59i	175.63-21.58i	175.57-21.66i	175.54-21.61i	175.32-21.75i	175.64-21.6i	175.5-21.62i	175.46-21.73i	175.55-21.57i	175.55-21.64i	175.55-21.62i	308.03-23.18i	308.41-23.16i	308.06-22.96i	307.99-22.95i	308.29-23i	308.25-23.04i	308.61-23.13i	308.43-22.9i	308.45-22.94i	308.52-22.97i	309.15-22.92i	309.19-22.92i	308.92-22.81i	309.14-22.89i	308.48-23.03i	308.81-23.19i	308.96-23.02i	308.73-23.15i	308.73-23.05i	308.83-23.03i
174.85-21.7i	174.87-21.75i	174.77-21.65i	174.75-21.63i	174.85-21.59i	174.79-21.55i	174.91-21.52i	174.89-21.65i	174.81-21.63i	174.81-21.7i	174.87-21.61i	174.92-21.58i	174.95-21.6i	174.86-21.76i	174.98-21.59i	174.97-21.63i	174.77-21.58i	174.69-21.63i	174.88-21.7i	174.92-21.5i	175.12-21.7i	175.09-21.71i	175.17-21.78i	174.79-21.57i	175.07-21.58i	174.88-21.69i	174.99-21.53i	175.1-21.63i	175.11-21.68i	175.08-21.62i	307.72-23i	308.12-22.97i	307.53-22.98i	307.47-23.09i	307.91-23.24i	307.63-23.07i	308.05-23.03i	308.38-23.06i	308.18-23.37i	308.33-23.22i	308.7-23.15i	308.84-23.2i	308.49-23.16i	308.77-23.1i	307.95-23.13i	308.84-23.16i	308.49-23.23i	308.12-23.24i	308.1-23.08i	308.58-23.27i
174.73-21.8i	174.42-21.69i	174.53-21.83i	174.39-21.67i	174.67-21.57i	174.45-21.75i	174.6-21.62i	174.59-21.63i	174.52-21.61i	174.48-21.64i	174.62-21.78i	174.56-21.69i	174.6-21.76i	174.57-21.71i	174.54-21.83i	174.55-21.64i	174.47-21.79i	174.38-21.62i	174.23-21.53i	174.62-21.7i	174.8-21.75i	174.82-21.74i	174.76-21.7i	174.78-21.7i	174.79-21.74i	174.84-21.64i	174.83-21.58i	174.69-21.81i	174.91-21.75i	174.85-21.57i	307.35-23.28i	307.43-23.22i	307.19-23.29i	307.56-23.29i	307.64-23.18i	307.51-23.36i	307.66-23.28i	308.1-23.45i	307.77-23.24i	307.71-23.31i	308.51-23.37i	308.23-23.11i	308.23-23.12i	307.91-23.33i	307.49-23.27i	308.16-23.33i	308.27-23.09i	308.69-23.29i	308.01-23.12i	307.47-23.21i
174.03-21.59i	174.02-21.58i	174.14-21.7i	173.89-21.68i	174.12-21.67i	174.02-21.72i	174.21-21.6i	174.05-21.7i	174.08-21.58i	173.99-21.71i	174.19-21.71i	174.2-21.68i	174.15-21.61i	174.06-21.75i	174.28-21.76i	174.17-21.77i	174.19-21.85i	173.9-21.59i	174.05-21.58i	174.12-21.66i	174.45-21.8i	174.51-21.72i	174.31-21.65i	174.27-21.67i	174.39-21.52i	174.47-21.88i	174.25-21.74i	174.39-21.81i	174.41-21.81i	174.48-21.59i	306.68-23.38i	307.27-23.6i	306.83-23.36i	306.23-23.39i	307.12-23.19i	307.05-23.27i	307.38-23.6i	308.36-23.64i	307.34-23.36i	307.51-23.42i	308.02-23.52i	307.93-23.46i	307.69-23.51i	307.65-23.32i	307.01-23.2i	307.23-23.27i	307.76-23.27i	307.3-23.1i	307.82-23.62i	307.62-23.36i
173.65-21.73i	173.73-21.74i	173.67-21.7i	173.65-21.68i	173.68-21.66i	173.8-21.62i	173.76-21.66i	173.62-21.68i	173.63-21.71i	173.61-21.8i	173.68-21.69i	173.7-21.71i	173.74-21.64i	173.68-21.63i	173.87-21.66i	173.76-21.75i	173.71-21.66i	173.59-21.63i	173.62-21.69i	173.72-21.72i	174.07-21.66i	173.99-21.76i	174.02-21.77i	173.77-21.74i	174.01-21.62i	173.92-21.68i	174.05-21.67i	173.96-21.75i	174.04-21.75i	173.78-21.7i	306.37-23.44i	305.99-24.06i	306.47-23.38i	306.16-24.05i	306.82-23.55i	306.31-23.57i	306.73-23.71i	306.94-23.33i	307.86-23.05i	306.94-22.68i	308.49-23.72i	307.6-23.69i	307.97-23.75i	307.45-23.18i	306.49-24.04i	307.76-22.84i	307.09-23.7i	307.09-23.3i	307.59-23.64i	307.1-23.47i
173.43-21.88i	173.23-21.75i	173.23-21.7i	173.22-21.69i	173.38-21.92i	173.23-21.85i	173.31-21.87i	173.35-21.74i	173.25-21.96i	173.2-21.89i	173.35-21.84i	173.23-21.78i	173.15-21.94i	173.28-21.89i	173.5-21.89i	173.28-21.86i	173.29-21.82i	173.12-21.85i	173.36-21.72i	173.22-21.74i	173.57-21.8i	173.57-21.89i	173.56-21.83i	173.47-21.86i	173.41-21.87i	173.46-21.84i	173.54-21.83i	173.53-21.85i	173.56-21.86i	173.47-21.96i	305.91-23.37i	306.2-22.93i	305.9-23.38i	305.71-23.33i	306.54-23.24i	305.1-23.05i	307.38-23.01i	306.55-23.51i	307.27-23.1i	307.08-23.79i	308.26-23.31i	307.07-23.29i	307.03-23.77i	307.22-23.53i	306.32-23.25i	307.08-23.46i	306.17-24.05i	306.59-23.41i	306.76-22.72i	306.65-23.6i
172.94-21.76i	172.97-21.7i	173.02-21.7i	172.83-21.6i	173.07-21.84i	172.87-21.56i	173-21.72i	173-21.68i	172.88-21.77i	172.82-21.59i	172.98-21.72i	172.87-21.65i	172.94-21.64i	172.9-21.73i	172.86-21.69i	172.95-21.68i	172.91-21.64i	172.7-21.65i	172.88-21.62i	172.89-21.76i	173.14-21.78i	173.26-21.65i	173.22-21.78i	173.1-21.71i	173.18-21.84i	173.13-21.77i	173.23-21.72i	173.16-21.73i	173.16-21.78i	173.22-21.76i	305.67-23.45i	305.91-23.42i	305.61-23.48i	305.61-23.68i	306.07-23.21i	304.97-23.46i	305.93-22.66i	306.05-23.31i	306.48-23.25i	305.84-23.3i	307.02-23.89i	306.77-23.56i	306.7-24.18i	306.72-23.54i	305.98-23.5i	306.66-23.7i	306.25-23.29i	306.29-23.59i	306.51-23.91i	306.27-23.39i
172.67-21.76i	172.57-21.68i	172.6-21.76i	172.51-21.61i	172.55-21.64i	172.53-21.74i	172.52-21.84i	172.56-21.72i	172.52-21.72i	172.42-21.75i	172.68-21.92i	172.52-21.73i	172.63-21.68i	172.52-21.73i	172.66-21.73i	172.71-21.73i	172.58-21.71i	172.23-21.75i	172.46-21.79i	172.6-21.77i	172.83-21.66i	172.94-21.77i	172.9-21.77i	172.62-21.8i	172.89-21.71i	172.75-21.86i	172.8-21.77i	172.92-21.83i	172.84-21.84i	172.96-21.74i	305.26-23.67i	305.7-23.56i	305-24.01i	305.15-23.57i	305.35-23.7i	305.42-23.53i	305.87-23.46i	305.8-23.75i	305.76-23.77i	305.72-23.71i	306.26-23.39i	306.28-23.77i	306.45-23.6i	306.39-23.6i	305.61-23.57i	306.15-23.52i	306.09-23.57i	305.81-23.64i	305.81-23.49i	306.04-23.67i
172.18-21.84i	172.27-21.85i	172.27-21.8i	172.13-21.75i	172.2-21.84i	172.17-21.9i	172.32-21.91i	172.3-21.86i	172.24-21.78i	172.1-21.88i	172.2-21.93i	172.19-21.76i	172.26-21.96i	172.2-21.82i	172.18-21.87i	172.24-21.87i	172.18-21.86i	171.98-21.85i	172.16-21.78i	172.25-21.79i	172.4-21.87i	172.56-21.9i	172.47-21.76i	172.28-21.9i	172.56-21.89i	172.39-21.84i	172.37-21.9i	172.38-21.85i	172.47-21.79i	172.41-21.98i	304.39-23.82i	305.03-23.7i	304.85-23.41i	304.67-23.8i	304.98-23.81i	304.96-23.6i	305.15-23.82i	305.45-23.71i	305.28-23.75i	305.5-23.67i	305.93-23.8i	305.94-23.81i	305.67-23.68i	306.01-23.7i	304.93-23.68i	305.75-23.8i	305.72-23.72i	305.49-23.67i	305.42-23.7i	305.5-23.68i
171.82-21.87i	171.69-21.8i	171.88-21.86i	171.71-21.79i	171.82-21.76i	171.9-21.87i	171.91-21.72i	171.86-21.84i	171.88-21.82i	171.65-21.88i	171.83-21.87i	171.78-21.82i	171.88-21.87i	171.82-21.8i	171.91-21.82i	171.83-21.87i	171.84-21.79i	171.64-21.75i	171.81-21.86i	171.73-21.84i	172.02-21.74i	172.06-21.84i	172.09-21.88i	171.9-21.74i	171.99-21.94i	172.09-21.9i	172.13-21.86i	172.13-21.93i	172.04-21.95i	172.09-21.91i	304.6-24.15i	304.74-23.74i	304.3-23.78i	304.38-23.86i	304.65-23.7i	304.47-23.73i	304.96-23.7i	304.9-23.72i	305-23.83i	304.85-23.83i	305.65-23.81i	305.48-23.73i	305.27-23.75i	305.55-23.84i	304.73-23.75i	305.25-23.83i	305.35-23.84i	304.99-23.75i	304.97-23.89i	305.05-23.73i
171.52-21.77i	171.49-21.88i	171.5-21.88i	171.5-21.81i	171.64-21.62i	171.42-21.95i	171.44-21.82i	171.53-21.9i	171.47-21.73i	171.29-21.81i	171.51-21.9i	171.55-21.88i	171.59-21.8i	171.45-21.79i	171.66-21.9i	171.55-21.89i	171.58-21.72i	171.37-21.83i	171.42-21.87i	171.5-21.85i	171.75-21.9i	171.89-21.8i	171.83-21.83i	171.68-21.75i	171.8-21.89i	171.59-21.84i	171.85-21.9i	171.77-21.9i	171.75-21.89i	171.79-21.89i	303.75-23.82i	304.16-23.97i	303.85-23.79i	303.8-23.83i	304.15-23.91i	304.1-23.94i	304.33-23.97i	304.56-23.83i	304.44-23.94i	304.5-23.93i	304.96-23.96i	304.96-23.85i	304.83-23.84i	304.91-23.96i	304.2-23.87i	304.98-23.85i	304.87-23.93i	304.57-23.88i	304.56-23.74i	304.7-23.83i
171.11-21.89i	171.04-21.9i	171.12-21.88i	171.03-21.76i	171.13-21.84i	171.13-21.83i	171.11-21.9i	171.05-21.81i	171.02-21.88i	170.98-21.83i	171.05-21.78i	171.02-21.87i	171.15-21.86i	171.21-21.87i	171.08-21.81i	171.09-21.9i	171.03-21.91i	170.88-21.82i	171.11-21.88i	171.09-21.89i	171.26-21.87i	171.34-21.93i	171.32-21.85i	171.19-21.77i	171.41-21.96i	171.15-21.89i	171.29-21.86i	171.28-21.84i	171.33-21.92i	171.29-21.96i	303.45-23.91i	303.8-23.87i	303.31-23.75i	303.5-23.87i	303.82-23.83i	303.66-23.72i	304.13-23.85i	304.09-23.74i	304.13-23.83i	304.17-23.83i	304.69-23.89i	304.61-23.88i	304.49-23.82i	304.68-23.83i	303.93-23.82i	304.44-23.85i	304.43-23.88i	304.24-23.79i	304.24-23.89i	304.38-23.85i
170.7-21.86i	170.73-21.84i	170.83-21.84i	170.55-21.88i	170.86-21.85i	170.84-21.84i	170.7-21.82i	170.83-21.93i	170.68-21.94i	170.62-21.88i	170.71-21.89i	170.79-21.86i	170.81-21.81i	170.72-21.89i	170.67-21.91i	170.78-21.8i	170.71-21.79i	170.63-21.8i	170.76-21.73i	170.76-21.88i	170.76-21.83i	171.06-21.96i	170.99-21.92i	170.81-21.85i	170.93-21.8i	170.82-21.84i	171-21.96i	170.86-21.93i	171.04-21.98i	170.94-21.89i	303.03-23.93i	303.48-24.02i	303.21-24.01i	303.11-23.97i	303.34-23.98i	303.27-23.97i	303.57-23.87i	303.71-23.8i	303.61-24.02i	303.68-24.05i	304.2-23.99i	304.29-23.9i	304.1-23.99i	304.37-24.02i	303.45-23.99i	304.1-24.07i	304.02-23.93i	303.87-23.91i	303.73-23.93i	303.86-23.97i
170.35-21.76i	170.28-21.94i	170.32-21.7i	170.14-21.81i	170.29-21.88i	170.29-21.82i	170.32-21.86i	170.22-21.93i	170.21-21.8i	170.21-21.82i	170.29-21.84i	170.26-21.85i	170.31-21.79i	170.31-21.86i	170.4-21.81i	170.39-21.91i	170.21-21.79i	170.11-21.87i	170.14-21.84i	170.25-21.77i	170.5-21.83i	170.72-21.97i	170.63-21.94i	170.38-21.88i	170.54-21.94i	170.47-21.93i	170.52-21.91i	170.5-21.78i	170.52-21.91i	170.53-21.93i	302.54-24.15i	303.11-24.04i	302.6-23.96i	302.65-24.11i	303-24.02i	302.8-23.96i	303.23-24i	303.39-23.99i	303.24-24.08i	303.3-24.09i	303.89-24.15i	303.93-24.05i	303.57-24.04i	303.91-24.11i	303.02-24i	303.67-24.08i	303.63-24.06i	303.49-24.15i	303.39-23.99i	303.51-24.08i
169.99-21.74i	169.87-21.83i	169.99-21.83i	169.75-21.85i	169.95-21.76i	169.87-21.86i	170.07-21.89i	169.97-21.82i	169.8-21.78i	169.86-21.84i	169.86-21.8i	169.86-21.91i	169.97-21.76i	169.98-21.87i	169.98-21.85i	170.01-21.86i	169.91-21.78i	169.72-21.81i	169.89-21.78i	170-21.81i	170.1-21.91i	170.24-21.84i	170.14-21.95i	170.03-21.91i	170.11-21.95i	169.93-21.82i	170.13-21.89i	170.19-21.9i	170.23-21.92i	170.11-21.93i	302.42-24.13i	302.68-24.01i	302.14-24.08i	302.25-24.11i	302.61-24.08i	302.45-24.06i	302.79-24.12i	302.9-24.04i	302.78-24.09i	302.88-24.14i	303.49-24.08i	303.39-24.04i	303.19-24.11i	303.58-24.14i	302.74-24.08i	303.22-24.19i	303.32-24.17i	302.95-24.1i	302.97-24.05i	303.05-23.97i
169.53-21.84i	169.5-21.8i	169.54-21.84i	169.38-21.73i	169.52-21.69i	169.44-21.83i	169.47-21.83i	169.58-21.89i	169.43-21.81i	169.41-21.78i	169.47-21.74i	169.48-21.81i	169.58-21.78i	169.51-21.79i	169.68-21.8i	169.5-21.89i	169.42-21.81i	169.33-21.7i	169.46-21.85i	169.63-21.78i	169.67-21.87i	169.83-21.91i	169.79-21.96i	169.7-21.83i	169.76-21.76i	169.62-21.93i	169.74-21.79i	169.71-21.82i	169.81-21.77i	169.76-21.78i	301.85-24.1i	302.24-24.21i	301.74-24.15i	301.92-24.17i	302.03-24.17i	302.01-24.07i	302.47-24.23i	302.48-24.1i	302.46-24i	302.47-24.07i	302.99-24.23i	303.03-24.14i	302.72-24.24i	302.99-24.1i	302.31-24.11i	302.85-24.16i	302.79-24.15i	302.57-24.19i	302.55-24.19i	302.64-24.14i
169.2-21.91i	169.07-21.76i	169.27-21.86i	169.06-21.83i	169.26-21.77i	169.14-21.73i	169.11-21.86i	169.19-21.82i	169.12-21.85i	169.11-21.81i	169.09-21.74i	169.19-21.78i	169.2-21.83i	169.3-21.74i	169.19-21.88i	169.24-21.79i	169.37-21.85i	169.13-21.73i	169.12-21.9i	169.18-21.83i	169.35-21.71i	169.44-21.75i	169.5-21.81i	169.23-21.85i	169.4-21.83i	169.31-21.85i	169.48-21.98i	169.39-21.85i	169.42-21.99i	169.39-21.79i	301.39-24.09i	301.73-24.2i	301.33-24.19i	301.36-24.2i	301.69-24.14i	301.57-24.17i	301.98-24.2i	302.14-24.16i	301.92-24.16i	302.03-24.23i	302.6-24.3i	302.62-24.27i	302.3-24.25i	302.64-24.14i	301.72-24.21i	302.41-24.33i	302.29-24.14i	302.15-24.2i	302.09-24.25i	302.25-24.13i
168.88-21.67i	168.84-21.75i	168.79-21.78i	168.71-21.84i	168.74-21.78i	168.86-21.71i	168.91-21.8i	168.72-21.78i	168.71-21.75i	168.7-21.79i	168.72-21.67i	168.69-21.72i	168.87-21.88i	168.78-21.74i	169.01-21.78i	168.87-21.86i	168.83-21.78i	168.57-21.79i	168.74-21.76i	168.84-21.81i	168.86-21.66i	169.08-21.87i	168.97-21.77i	168.88-21.75i	169.02-21.95i	168.92-21.84i	169.14-21.68i	169.08-21.72i	169.08-21.89i	168.98-21.86i	300.9-24.16i	301.37-24.31i	301-23.97i	300.87-24.44i	301.38-24.16i	301.02-24.23i	301.48-24.3i	301.59-24.19i	301.54-24.17i	301.51-24.22i	302.14-24.31i	302.17-24.22i	302.02-24.35i	302.07-24.24i	301.31-24.22i	301.94-24.19i	301.98-24.29i	301.72-24.25i	301.7-24.19i	301.77-24.17i
168.46-21.71i	168.4-21.82i	168.36-21.69i	168.28-21.74i	168.46-21.78i	168.48-21.72i	168.42-21.73i	168.33-21.78i	168.26-21.68i	168.31-21.62i	168.35-21.71i	168.36-21.63i	168.45-21.7i	168.23-21.74i	168.44-21.67i	168.47-21.76i	168.3-21.64i	168.21-21.68i	168.32-21.68i	168.4-21.82i	168.5-21.74i	168.61-21.74i	168.62-21.73i	168.51-21.81i	168.6-21.74i	168.53-21.79i	168.62-21.77i	168.66-21.79i	168.68-21.83i	168.64-21.8i	300.56-24.45i	301.03-24.34i	300.63-24.3i	300.54-24.51i	300.91-24.22i	300.71-24.34i	301.09-24.22i	301.24-24.23i	301.16-24.34i	301.27-24.34i	301.81-24.27i	301.68-24.29i	301.58-24.31i	301.71-24.24i	300.82-24.31i	301.65-24.38i	301.62-24.3i	301.36-24.32i	301.29-24.29i	301.51-24.29i
168.15-21.86i	168.06-21.74i	168.1-21.72i	168-21.76i	168.13-21.63i	167.94-21.68i	168.13-21.81i	168.07-21.74i	168.04-21.75i	167.98-21.8i	167.99-21.66i	168.01-21.72i	168.08-21.75i	168-21.75i	168.18-21.66i	168.17-21.79i	168.12-21.79i	167.91-21.71i	168.15-21.82i	168.08-21.81i	168.17-21.72i	168.34-21.78i	168.38-21.79i	168.2-21.73i	168.46-21.93i	168.19-21.76i	168.36-21.85i	168.29-21.85i	168.4-21.78i	168.33-21.82i	300.17-24.13i	300.45-24.39i	300.09-24.13i	300.05-24.34i	300.38-24.31i	300.37-24.26i	300.62-24.25i	300.9-24.28i	300.74-24.14i	300.77-24.38i	301.36-24.3i	301.37-24.35i	301.21-24.27i	301.35-24.22i	300.55-24.25i	301.04-24.25i	301.16-24.24i	300.89-24.3i	300.72-24.27i	300.91-24.28i
167.71-21.75i	167.71-21.79i	167.66-21.7i	167.54-21.77i	167.73-21.74i	167.69-21.65i	167.68-21.77i	167.65-21.7i	167.52-21.8i	167.63-21.74i	167.72-21.74i	167.64-21.72i	167.73-21.7i	167.68-21.67i	167.75-21.58i	167.69-21.8i	167.77-21.7i	167.52-21.7i	167.61-21.78i	167.72-21.74i	167.81-21.75i	167.96-21.89i	167.93-21.85i	167.81-21.72i	168-21.8i	167.76-21.81i	167.95-21.8i	167.85-21.78i	167.88-21.84i	167.89-21.68i	299.8-24.39i	300.12-24.37i	299.77-24.33i	299.63-24.38i	300.02-24.23i	299.9-24.35i	300.37-24.25i	300.43-24.14i	300.37-24.32i	300.25-24.41i	300.96-24.37i	300.91-24.41i	300.74-24.39i	300.92-24.35i	300.12-24.5i	300.8-24.34i	300.82-24.42i	300.5-24.32i	300.39-24.24i	300.6-24.3i
167.33-21.61i	167.25-21.7i	167.27-21.69i	167.18-21.67i	167.35-21.7i	167.28-21.61i	167.24-21.87i	167.29-21.66i	167.29-21.64i	167.28-21.77i	167.28-21.82i	167.3-21.72i	167.22-21.67i	167.29-21.74i	167.39-21.64i	167.29-21.71i	167.28-21.71i	167.22-21.69i	167.25-21.65i	167.32-21.72i	167.41-21.68i	167.56-21.73i	167.58-21.8i	167.35-21.65i	167.58-21.82i	167.53-21.8i	167.59-21.74i	167.46-21.81i	167.65-21.78i	167.52-21.78i	299.37-24.42i	299.71-24.42i	299.34-24.48i	299.27-24.43i	299.6-24.36i	299.45-24.44i	299.79-24.37i	300.01-24.33i	299.88-24.4i	299.97-24.38i	300.51-24.41i	300.52-24.39i	300.34-24.42i	300.48-24.44i	299.66-24.37i	300.35-24.48i	300.33-24.33i	300.01-24.46i	300.11-24.4i	300.18-24.4i
167-21.55i	166.91-21.67i	166.88-21.69i	166.8-21.64i	166.99-21.6i	166.89-21.68i	167.05-21.73i	166.96-21.74i	166.77-21.65i	166.9-21.78i	166.85-21.63i	166.94-21.65i	166.95-21.64i	166.92-21.63i	167.02-21.79i	167.05-21.63i	166.95-21.65i	166.65-21.66i	166.93-21.54i	166.9-21.54i	166.97-21.71i	167.25-21.7i	167.17-21.77i	167.01-21.62i	167.25-21.66i	167.12-21.73i	167.17-21.65i	167.12-21.7i	167.14-21.72i	167.18-21.69i	298.99-24.38i	299.38-24.45i	298.86-24.4i	298.87-24.41i	299.23-24.35i	299.14-24.35i	299.48-24.36i	299.49-24.38i	299.54-24.49i	299.51-24.43i	300.1-24.49i	299.99-24.4i	299.81-24.45i	300.12-24.4i	299.26-24.38i	299.87-24.45i	299.96-24.44i	299.73-24.47i	299.62-24.4i	299.77-24.39i
166.61-21.64i	166.58-21.6i	166.62-21.59i	166.49-21.66i	166.54-21.6i	166.48-21.62i	166.5-21.57i	166.52-21.61i	166.51-21.58i	166.54-21.71i	166.61-21.64i	166.55-21.69i	166.64-21.64i	166.5-21.68i	166.66-21.56i	166.6-21.68i	166.54-21.7i	166.41-21.62i	166.52-21.58i	166.55-21.59i	166.66-21.76i	166.8-21.68i	166.87-21.73i	166.67-21.69i	166.83-21.71i	166.68-21.6i	166.81-21.69i	166.76-21.75i	166.8-21.71i	166.83-21.62i	298.55-24.41i	298.83-24.53i	298.48-24.38i	298.43-24.44i	298.74-24.41i	298.71-24.33i	298.96-24.33i	299.13-24.41i	299.13-24.43i	299.12-24.4i	299.61-24.48i	299.73-24.44i	299.35-24.49i	299.61-24.53i	298.99-24.49i	299.46-24.44i	299.57-24.44i	299.29-24.43i	299.27-24.38i	299.32-24.37i
166.27-21.57i	166.15-21.59i	166.2-21.63i	166.07-21.61i	166.25-21.66i	166.13-21.57i	166.17-21.63i	166.21-21.62i	166.09-21.45i	166.16-21.58i	166.21-21.53i	166.14-21.54i	166.26-21.57i	166.18-21.58i	166.27-21.62i	166.14-21.64i	166.29-21.55i	166.02-21.54i	166.15-21.64i	166.19-21.56i	166.28-21.66i	166.41-21.72i	166.53-21.65i	166.34-21.67i	166.49-21.67i	166.31-21.63i	166.51-21.59i	166.4-21.62i	166.5-21.67i	166.41-21.61i	298.07-24.36i	298.47-24.44i	298.07-24.36i	297.98-24.54i	298.37-24.42i	298.22-24.39i	298.6-24.46i	298.73-24.39i	298.65-24.49i	298.61-24.52i	299.27-24.5i	299.26-24.49i	299-24.4i	299.26-24.47i	298.4-24.46i	299.09-24.56i	299.09-24.34i	298.82-24.49i	298.75-24.47i	298.92-24.48i
165.89-21.55i	165.78-21.52i	165.78-21.6i	165.73-21.58i	165.87-21.58i	165.81-21.54i	165.77-21.59i	165.78-21.52i	165.82-21.6i	165.69-21.53i	165.73-21.62i	165.76-21.54i	165.86-21.66i	165.7-21.51i	165.92-21.55i	165.79-21.53i	165.83-21.49i	165.63-21.56i	165.79-21.57i	165.81-21.56i	165.87-21.63i	166.12-21.63i	166.03-21.63i	165.92-21.55i	166.04-21.56i	165.96-21.6i	166.12-21.63i	165.96-21.63i	166.09-21.63i	166.03-21.57i	297.64-24.53i	298.02-24.47i	297.63-24.39i	297.69-24.44i	297.92-24.52i	297.82-24.35i	298.27-24.45i	298.28-24.35i	298.2-24.47i	298.24-24.48i	298.83-24.5i	298.86-24.52i	298.61-24.47i	298.91-24.46i	298.06-24.54i	298.63-24.52i	298.63-24.44i	298.5-24.44i	298.36-24.42i	298.54-24.49i
165.52-21.53i	165.43-21.56i	165.49-21.5i	165.31-21.47i	165.52-21.47i	165.49-21.42i	165.45-21.51i	165.43-21.55i	165.38-21.45i	165.42-21.44i	165.48-21.48i	165.55-21.5i	165.54-21.58i	165.42-21.53i	165.49-21.49i	165.4-21.46i	165.44-21.52i	165.21-21.47i	165.37-21.64i	165.43-21.5i	165.55-21.48i	165.72-21.67i	165.75-21.58i	165.52-21.61i	165.69-21.55i	165.64-21.42i	165.79-21.61i	165.61-21.57i	165.73-21.62i	165.76-21.6i	297.25-24.45i	297.6-24.51i	297.19-24.41i	297.26-24.54i	297.6-24.41i	297.51-24.36i	297.82-24.47i	297.93-24.38i	297.79-24.51i	297.86-24.6i	298.4-24.48i	298.45-24.54i	298.18-24.46i	298.43-24.52i	297.65-24.47i	298.23-24.42i	298.29-24.51i	297.99-24.51i	297.97-24.45i	298.21-24.51i
165.19-21.45i	164.98-21.32i	165.09-21.43i	164.96-21.43i	165.16-21.47i	165.06-21.42i	165.13-21.51i	165.05-21.52i	165.03-21.44i	165.05-21.58i	165.14-21.51i	165.08-21.57i	165.09-21.62i	165.07-21.5i	165.13-21.5i	165.2-21.54i	165.1-21.44i	165.02-21.49i	165.08-21.46i	165.19-21.45i	165.22-21.42i	165.39-21.61i	165.4-21.53i	165.21-21.55i	165.37-21.54i	165.26-21.48i	165.31-21.49i	165.31-21.57i	165.26-21.48i	165.26-21.49i	296.86-24.56i	297.2-24.48i	296.82-24.31i	296.75-24.49i	297.17-24.55i	297.06-24.38i	297.34-24.44i	297.6-24.41i	297.44-24.49i	297.44-24.49i	297.99-24.4i	298.05-24.53i	297.73-24.43i	297.89-24.43i	297.22-24.46i	297.75-24.51i	297.88-24.46i	297.56-24.48i	297.56-24.43i	297.73-24.45i
164.7-21.41i	164.78-21.45i	164.71-21.47i	164.63-21.43i	164.83-21.4i	164.71-21.45i	164.75-21.35i	164.74-21.44i	164.64-21.4i	164.77-21.45i	164.69-21.33i	164.79-21.43i	164.9-21.39i	164.73-21.47i	164.68-21.33i	164.76-21.42i	164.73-21.37i	164.56-21.39i	164.67-21.46i	164.76-21.38i	164.87-21.45i	164.92-21.5i	165.07-21.4i	164.82-21.5i	164.95-21.39i	164.84-21.48i	164.98-21.54i	164.93-21.39i	165.01-21.48i	164.9-21.46i	296.21-24.51i	296.67-24.49i	296.4-24.41i	296.41-24.51i	296.74-24.53i	296.63-24.49i	297.01-24.51i	297.07-24.38i	296.98-24.5i	296.98-24.45i	297.6-24.51i	297.5-24.59i	297.31-24.54i	297.6-24.37i	296.84-24.5i	297.36-24.49i	297.41-24.51i	297.07-24.46i	297.11-24.48i	297.21-24.5i
164.45-21.36i	164.29-21.42i	164.24-21.36i	164.24-21.38i	164.35-21.42i	164.38-21.51i	164.43-21.38i	164.35-21.34i	164.29-21.46i	164.33-21.36i	164.37-21.52i	164.38-21.39i	164.23-21.41i	164.38-21.4i	164.32-21.39i	164.39-21.48i	164.39-21.36i	164.11-21.18i	164.4-21.29i	164.32-21.4i	164.41-21.5i	164.57-21.49i	164.6-21.35i	164.36-21.45i	164.6-21.39i	164.35-21.4i	164.69-21.42i	164.57-21.44i	164.64-21.49i	164.9-21.65i	295.86-24.35i	296.34-24.46i	295.94-24.49i	295.89-24.34i	296.26-24.55i	296.03-24.45i	296.51-24.56i	296.7-24.35i	296.62-24.49i	296.48-24.41i	297.18-24.48i	297.12-24.36i	297.02-24.54i	297.09-24.45i	296.27-24.56i	296.95-24.43i	296.92-24.38i	296.75-24.42i	296.65-24.45i	297.04-24.46i
164-21.25i	164.02-21.36i	163.95-21.21i	163.86-21.27i	164.02-21.35i	164.02-21.38i	164.07-21.33i	163.89-21.45i	163.87-21.45i	163.97-21.36i	164.06-21.35i	163.88-21.28i	164-21.14i	163.94-21.33i	163.97-21.34i	163.94-21.57i	163.96-21.26i	163.89-20.62i	163.81-21.26i	164.07-21.39i	163.94-21.45i	164.29-21.32i	164.23-21.44i	164.1-21.48i	164.16-21.67i	164.15-21.2i	164.13-21.27i	164.06-21.43i	163.9-21.36i	164.09-21.39i	295.44-24.57i	295.85-24.43i	295.58-24.47i	295.46-24.5i	295.87-24.44i	295.74-24.41i	296.17-24.46i	296.24-24.46i	296.09-24.58i	296.22-24.61i	296.69-24.62i	296.72-24.61i	296.53-24.44i	296.76-24.48i	295.87-24.44i	296.62-24.56i	296.54-24.6i	296.35-24.55i	296.41-24.42i	296.45-24.41i
163.75-21.3i	163.64-21.24i	163.68-21.22i	163.62-21.44i	163.93-21.41i	163.68-21.29i	163.69-21.26i	163.56-21.39i	163.62-21.34i	163.68-21.36i	163.6-21.41i	163.72-21.34i	163.42-21.53i	164.09-21.32i	163.7-21.32i	163.67-21.37i	163.79-21.59i	162.82-21.46i	164.04-21.85i	163.63-21.35i	164.07-21.59i	163.86-21.25i	163.34-21.41i	164.45-21.2i	163.99-21.34i	164.73-21.7i	164.57-20.52i	163.66-20.73i	164.9-22.37i	164.32-21.42i	295.2-24.23i	295.59-24.49i	295.05-24.54i	295.11-24.46i	295.3-24.42i	295.27-24.49i	295.77-24.33i	295.92-24.28i	295.83-24.38i	295.76-24.45i	296.29-24.45i	296.21-24.46i	296.19-24.5i	296.28-24.41i	295.39-24.45i	296.3-24.47i	296.12-24.36i	295.99-24.28i	295.81-24.5i	296.02-24.52i
163.3-21.21i	163.46-21.25i	163.33-21.55i	162.95-21.07i	163.59-20.14i	163.18-21.23i	163.54-21.05i	163.13-21.61i	163.56-20.11i	162.8-21.54i	163.84-20.19i	163.79-21.41i	162.24-21.48i	163.8-20.45i	163.43-20.97i	162.74-21.5i	162.31-20.49i	163.1-21.13i	163.35-21.08i	162.55-20.98i	162.76-21.86i	164.05-21.55i	163.46-21.64i	163.64-21.77i	163.78-21.97i	163.19-21.33i	163.54-21.43i	163.34-21.1i	163.86-21.58i	163.62-21.15i	294.81-24.42i	295.2-24.51i	294.58-24.48i	294.69-24.43i	295.15-24.38i	294.92-24.42i	295.32-24.36i	295.49-24.37i	295.51-24.47i	295.3-24.46i	296.16-24.46i	295.84-24.63i	295.63-24.37i	295.71-24.49i	295.11-24.43i	295.78-24.44i	295.77-24.4i	295.43-24.56i	295.58-24.45i	295.62-24.42i
162.98-21.12i	162.85-21.18i	163.12-20.4i	163.16-21.35i	163.11-21.17i	163.1-21.17i	162.77-20i	163.21-20.74i	162.81-21.3i	162.78-21.37i	163.03-21.09i	162.94-21.74i	162.95-21.05i	163.16-20.91i	162.55-21.19i	163.15-21.2i	162.89-21.22i	162.89-21.13i	162.84-21.26i	163.11-21.15i	163.3-21.43i	163.23-21.54i	163.2-21.15i	163.19-21.31i	163.15-21.34i	163.15-21.17i	163.29-21.22i	163.24-21.12i	163.12-21.25i	163.15-21.14i	294.26-24.38i	294.7-24.51i	294.27-24.54i	294.35-24.51i	294.57-24.54i	294.49-24.36i	294.84-24.59i	295.09-24.43i	294.85-24.52i	294.9-24.49i	295.47-24.68i	295.28-24.47i	295.26-24.56i	295.41-24.43i	294.78-24.32i	295.39-24.48i	295.23-24.32i	295.1-24.43i	295.17-24.48i	295.2-24.44i
162.77-21.22i	161.85-20.81i	162.67-21.12i	162.55-21.03i	162.61-21.14i	162.76-21.03i	162.85-21.19i	162.66-21.22i	162.59-21.14i	162.6-21.13i	162.73-21.2i	162.53-21.28i	162.72-21.17i	162.57-21.24i	162.62-21.23i	162.74-21.25i	162.75-21.1i	162.55-21.09i	162.45-21.08i	162.74-21.23i	162.65-21.34i	163.07-21.21i	162.78-21.12i	162.79-21.22i	162.93-21.29i	162.81-21.17i	162.89-21.11i	162.82-21.2i	162.94-21.07i	162.9-21.17i	294-24.63i	294.36-24.57i	294.03-24.54i	293.85-24.52i	294.2-24.67i	294.15-24.64i	294.53-24.6i	294.65-24.79i	294.57-24.62i	294.59-24.51i	295.12-24.66i	295.04-24.73i	295.08-24.51i	294.99-24.61i	294.4-24.55i	294.89-24.66i	295.06-24.64i	294.65-24.56i	294.67-24.77i	294.8-24.47i
162.27-20.45i	162.02-21.26i	162.2-21.03i	162.08-20.95i	162.24-21.02i	162.2-21.1i	162.31-21i	162.27-21.17i	162.33-20.91i	162.21-21.08i	162.22-21.03i	162.28-20.96i	162.3-21.14i	162.23-21.03i	162.18-21.01i	162.16-21.04i	162.33-21.1i	162.16-20.93i	162.31-21.03i	162.31-20.99i	162.26-21.06i	162.59-20.99i	162.44-21.1i	162.51-21.21i	162.52-21.04i	162.37-21.02i	162.56-21.07i	162.36-21.12i	162.67-21.11i	162.5-20.98i	293.52-24.36i	293.77-24.53i	293.57-24.4i	293.58-24.43i	293.8-24.29i	293.58-24.37i	294.16-24.46i	294.21-24.47i	294.23-24.55i	294.12-24.42i	294.89-24.48i	294.59-24.44i	294.49-24.42i	294.7-24.44i	293.93-24.4i	294.48-24.49i	294.63-24.35i	294.21-24.48i	294.15-24.54i	294.58-24.45i
161.68-21.12i	162-20.96i	161.86-20.97i	161.85-20.93i	161.95-21.01i	161.83-20.95i	162.05-21.02i	161.83-21i	161.88-20.94i	161.89-21.02i	161.81-21.01i	161.93-20.97i	161.88-20.98i	161.77-21.01i	161.95-21.01i	161.91-20.98i	162.02-21i	161.77-21.04i	161.87-20.95i	162.07-21.07i	161.97-20.96i	162.25-21.08i	162.17-20.97i	161.99-21.1i	162.13-21.1i	162.07-21.06i	162.09-21.04i	162.11-21.11i	162.24-21.04i	162.09-20.97i	293.13-24.4i	293.42-24.44i	293.08-24.57i	293.08-24.49i	293.33-24.27i	293.24-24.49i	293.63-24.39i	293.92-24.4i	293.7-24.48i	293.78-24.55i	294.24-24.51i	294.3-24.45i	294.06-24.42i	294.2-24.36i	293.56-24.32i	294.11-24.33i	294.2-24.25i	294.02-24.38i	293.69-24.46i	294.11-24.36i
161.61-20.81i	161.52-21i	161.47-20.94i	161.46-20.93i	161.65-20.89i	161.56-20.93i	161.65-21.01i	161.61-20.9i	161.4-20.9i	161.59-20.87i	161.6-20.85i	161.62-20.98i	161.6-20.89i	161.54-20.95i	161.52-20.91i	161.54-20.92i	161.61-21.03i	161.4-20.86i	161.57-20.83i	161.62-20.83i	161.55-21i	161.88-20.98i	161.82-20.9i	161.74-20.87i	161.84-20.92i	161.62-20.89i	161.84-20.89i	161.73-20.84i	161.78-21.05i	161.79-20.95i	292.67-24.4i	292.95-24.41i	292.64-24.45i	292.69-24.43i	292.89-24.4i	292.76-24.24i	293.28-24.25i	293.36-24.42i	293.37-24.3i	293.26-24.46i	293.82-24.37i	293.75-24.41i	293.67-24.47i	293.78-24.36i	293.06-24.43i	293.72-24.37i	293.62-24.39i	293.37-24.39i	293.35-24.28i	293.52-24.25i
161.22-20.85i	161.29-20.89i	161.31-20.87i	161.09-20.83i	161.38-20.88i	161.22-20.86i	161.31-20.76i	161.27-20.81i	161.18-20.79i	161.24-20.91i	161.27-20.8i	161.35-20.86i	161.29-20.83i	161.17-20.89i	161.26-20.82i	161.32-20.86i	161.32-20.79i	161.1-20.8i	161.2-20.83i	161.3-20.82i	161.32-20.9i	161.52-20.91i	161.54-20.76i	161.41-20.91i	161.66-20.81i	161.5-20.81i	161.51-20.93i	161.47-20.88i	161.61-20.91i	161.43-20.9i	292.26-24.27i	292.5-24.41i	292.3-24.38i	292.27-24.46i	292.51-24.38i	292.48-24.42i	292.93-24.37i	293.07-24.33i	292.88-24.47i	292.93-24.45i	293.42-24.45i	293.37-24.39i	293.33-24.24i	293.4-24.38i	292.77-24.35i	293.18-24.54i	293.31-24.32i	293.08-24.38i	293-24.34i	293.12-24.3i
160.87-21.07i	160.89-20.75i	160.85-20.82i	160.78-20.63i	160.98-20.79i	160.84-20.8i	160.91-20.73i	160.89-20.81i	160.86-20.75i	160.93-20.78i	160.92-20.88i	160.85-20.87i	160.87-20.86i	160.88-20.77i	160.95-20.85i	160.91-20.84i	160.94-20.76i	160.71-20.73i	160.81-20.72i	160.99-20.92i	160.93-20.87i	161.16-20.88i	161.05-20.8i	161.03-20.82i	161.11-20.87i	161.07-20.86i	161.12-20.84i	161.13-20.8i	161.24-20.9i	161.04-20.88i	291.82-24.23i	292.29-24.33i	291.86-24.38i	291.85-24.44i	292.33-24.32i	292.11-24.25i	292.51-24.27i	292.67-24.32i	292.51-24.32i	292.43-24.44i	293.05-24.43i	293.11-24.41i	292.97-24.34i	292.95-24.19i	292.36-24.46i	292.94-24.36i	292.88-24.24i	292.68-24.32i	292.57-24.33i	292.81-24.33i
160.58-20.65i	160.48-20.68i	160.6-20.71i	160.47-20.69i	160.59-20.78i	160.47-20.68i	160.5-20.77i	160.45-20.7i	160.41-20.7i	160.58-20.76i	160.5-20.71i	160.45-20.75i	160.5-20.66i	160.48-20.73i	160.54-20.71i	160.55-20.67i	160.58-20.71i	160.34-20.61i	160.59-20.77i	160.5-20.74i	160.55-20.72i	160.78-20.77i	160.79-20.7i	160.7-20.79i	160.88-20.75i	160.61-20.83i	160.83-20.79i	160.72-20.8i	160.72-20.73i	160.61-20.76i	291.55-24.33i	291.78-24.32i	291.56-24.32i	291.4-24.17i	291.74-24.4i	291.68-24.28i	292.08-24.32i	292.21-24.33i	292.12-24.36i	292.11-24.31i	292.71-24.41i	292.54-24.37i	292.35-24.17i	292.65-24.31i	291.81-24.28i	292.53-24.38i	292.53-24.4i	292.13-24.4i	292.21-24.22i	292.43-24.27i
160.25-20.59i	160.21-20.58i	160.13-20.53i	160.05-20.67i	160.39-20.62i	160.14-20.61i	160.25-20.67i	160.2-20.67i	160.2-20.62i	160.19-20.57i	160.28-20.6i	160.2-20.68i	160.2-20.64i	160.18-20.59i	160.21-20.66i	160.3-20.63i	160.25-20.61i	160.17-20.57i	160.18-20.63i	160.23-20.62i	160.23-20.63i	160.47-20.77i	160.45-20.7i	160.42-20.61i	160.49-20.65i	160.23-20.71i	160.51-20.72i	160.37-20.66i	160.39-20.63i	160.52-20.68i	290.96-24.25i	291.35-24.32i	290.98-24.29i	290.99-24.31i	291.31-24.2i	291.2-24.27i	291.63-24.21i	291.78-24.19i	291.71-24.33i	291.56-24.34i	292.14-24.4i	292.23-24.2i	291.96-24.29i	292.22-24.28i	291.51-24.24i	292.02-24.3i	292.13-24.29i	291.79-24.29i	291.79-24.25i	292.01-24.27i
159.88-20.54i	159.93-20.52i	159.92-20.67i	159.8-20.51i	159.99-20.59i	159.85-20.51i	159.9-20.69i	159.76-20.56i	159.83-20.52i	159.98-20.49i	159.91-20.48i	159.94-20.52i	159.89-20.66i	159.93-20.51i	159.87-20.65i	159.87-20.64i	159.93-20.53i	159.72-20.52i	159.92-20.53i	159.95-20.65i	159.93-20.61i	160.13-20.69i	160.06-20.55i	160.06-20.6i	160.2-20.65i	159.99-20.57i	160.23-20.58i	160.19-20.6i	160.11-20.63i	160.11-20.61i	290.69-24.25i	291.05-24.2i	290.72-24.27i	290.76-24.41i	291.07-24.17i	290.85-24.17i	291.28-24.22i	291.49-24.23i	291.25-24.25i	291.24-24.34i	291.92-24.27i	291.92-24.13i	291.83-24.23i	291.94-24.32i	291.19-24.27i	291.71-24.39i	291.55-24.2i	291.44-24.16i	291.4-24.18i	291.55-24.24i
159.7-20.51i	159.55-20.52i	159.65-20.46i	159.49-20.51i	159.75-20.54i	159.47-20.44i	159.87-20.47i	159.51-20.46i	159.59-20.55i	159.55-20.5i	159.66-20.44i	159.64-20.7i	159.7-20.48i	159.57-20.3i	159.57-20.57i	159.52-20.5i	159.6-20.52i	159.53-20.43i	159.59-20.44i	159.51-20.48i	159.56-20.38i	159.83-20.61i	159.81-20.57i	159.9-20.51i	159.86-20.59i	159.68-20.61i	159.85-20.52i	159.69-20.58i	159.86-20.5i	159.82-20.54i	290.23-24.15i	290.7-24.29i	290.28-24.22i	290.21-24.16i	290.54-24.16i	290.49-24.13i	290.86-24.19i	291.09-24.16i	290.93-24.26i	290.9-24.29i	291.36-24.27i	291.43-24.26i	291.21-24.17i	291.4-24.15i	290.64-24.19i	291.37-24.21i	291.24-24.19i	291.03-24.25i	291.06-24.17i	291.13-24.21i
159.14-20.5i	159.24-20.43i	159.27-20.35i	159.05-20.36i	159.27-20.42i	159.19-20.4i	159.29-20.43i	159.22-20.34i	159.18-20.38i	159.22-20.41i	159.3-20.37i	159.22-20.45i	159.38-20.48i	159.2-20.54i	159.1-20.41i	159.27-20.48i	159.32-20.35i	159.12-20.51i	159.09-20.42i	159.36-20.42i	159.18-20.36i	159.47-20.44i	159.57-20.65i	159.55-20.47i	159.45-20.61i	159.27-20.47i	159.31-20.48i	159.4-20.49i	159.44-20.36i	159.44-20.42i	289.87-24.06i	290.11-24.03i	289.74-24.08i	289.9-24.16i	290.21-24.07i	290.06-24.17i	290.47-24.15i	290.73-24.22i	290.45-24.21i	290.49-24.12i	291.11-24.15i	290.91-24.27i	290.87-24.09i	291.07-24.24i	290.26-24.22i	290.83-24.33i	290.92-24.11i	290.58-24.16i	290.66-24.07i	290.8-24.22i
158.99-20.34i	159.06-20.4i	158.87-20.32i	158.76-20.31i	158.92-20.3i	158.92-20.35i	159.03-20.38i	158.91-20.39i	158.89-20.32i	158.88-20.39i	158.92-20.39i	158.98-20.41i	158.87-20.37i	158.95-20.43i	158.9-20.35i	158.93-20.43i	158.93-20.31i	158.78-20.33i	158.9-20.3i	159-20.38i	158.95-20.33i	159.21-20.46i	159.15-20.36i	159.14-20.45i	159.16-20.34i	159-20.24i	159.03-20.38i	159.08-20.42i	159.31-20.28i	159.09-20.34i	289.54-24.16i	290.01-24.16i	289.52-24.11i	289.44-23.97i	289.74-23.99i	289.77-24.22i	290.14-24.09i	290.31-24.16i	290.21-24.16i	290.18-24.18i	290.67-24.16i	290.56-24.1i	290.43-24.1i	290.76-24.05i	289.91-24.18i	290.47-24.05i	290.54-24.16i	290.22-24.2i	290.26-24.14i	290.42-24.16i
158.55-20.22i	158.57-20.33i	158.53-20.32i	158.51-20.22i	158.72-20.2i	158.59-20.26i	158.64-20.24i	158.56-20.19i	158.57-20.25i	158.59-20.26i	158.7-20.28i	158.63-20.28i	158.71-20.23i	158.58-20.25i	158.6-20.19i	158.58-20.25i	158.63-20.25i	158.5-20.26i	158.53-20.23i	158.68-20.2i	158.62-20.31i	158.85-20.36i	158.73-20.24i	158.81-20.47i	158.92-20.35i	158.71-20.32i	158.91-20.3i	158.78-20.23i	158.84-20.26i	158.75-20.34i	289.17-23.98i	289.45-24.1i	289.18-24.01i	289.06-24.11i	289.46-23.99i	289.42-24.03i	289.54-24.05i	289.94-23.98i	289.76-24.04i	289.82-24.05i	290.31-23.97i	290.21-24.1i	290.19-24.09i	290.31-24.1i	289.6-24.1i	290.17-24.04i	290.06-23.93i	289.88-24.1i	289.9-24.03i	290.19-24.07i
158.37-20.09i	158.33-20.14i	158.27-20.15i	158.24-20.1i	158.37-20.24i	158.24-20.21i	158.34-20.19i	158.3-20.21i	158.22-20.13i	158.35-20.12i	158.34-20.16i	158.33-20.1i	158.29-20.14i	158.22-20.15i	158.31-20.2i	158.28-20.21i	158.34-20.2i	158.11-20.21i	158.29-20.2i	158.33-20.27i	158.38-20.16i	158.51-20.24i	158.49-20.24i	158.52-20.28i	158.56-20.22i	158.38-20.09i	158.54-20.22i	158.46-20.21i	158.48-20.17i	158.44-20.2i	288.47-24i	289.02-23.98i	288.62-24.1i	288.72-24.02i	289.1-23.86i	289.01-23.86i	289.27-23.94i	289.42-23.99i	289.26-24.13i	289.29-23.99i	289.97-24.05i	289.81-24.04i	289.81-23.97i	289.81-23.85i	289.09-24.02i	289.76-24.05i	289.73-24.02i	289.44-23.86i	289.48-23.97i	289.58-24.12i
157.99-20.1i	157.95-20.12i	157.9-20.01i	157.93-20.07i	158-20.11i	157.81-20.07i	157.93-20.18i	158.03-20.13i	157.92-20.05i	157.99-20.14i	158.01-20.1i	158.02-20.06i	157.96-20.08i	157.93-20.04i	157.98-20.18i	157.96-20.12i	158.04-20.15i	157.78-20.07i	157.92-19.98i	158.03-20.06i	158.03-20.06i	158.23-20.12i	158.19-20.13i	158.24-20.17i	158.19-20.11i	158.15-20.17i	158.22-20.04i	158.17-20.15i	158.2-20.14i	158.14-20.13i	288.26-23.96i	288.43-23.91i	288.15-24i	288.19-24.08i	288.7-24.05i	288.58-23.97i	288.95-23.96i	289.13-24.05i	289.03-23.92i	288.83-23.94i	289.61-24.01i	289.42-23.95i	289.36-23.86i	289.43-23.93i	288.77-24.11i	289.39-23.97i	289.47-23.93i	289.03-23.89i	289.06-24.03i	289.09-23.87i
157.6-19.96i	157.6-19.92i	157.56-19.96i	157.52-19.97i	157.66-19.94i	157.59-19.97i	157.68-20i	157.59-19.99i	157.58-19.92i	157.63-20.03i	157.63-19.96i	157.67-20.04i	157.64-20.03i	157.62-20i	157.62-19.92i	157.61-19.94i	157.71-19.95i	157.46-19.97i	157.59-19.96i	157.73-20.03i	157.74-20.07i	157.86-19.96i	157.75-20.08i	157.84-20i	157.83-20i	157.72-20.03i	157.86-20.02i	157.77-20.05i	157.88-19.98i	157.73-20.02i	287.8-23.94i	288.17-23.82i	287.76-23.87i	287.86-24.02i	288.18-23.8i	288.06-23.82i	288.49-23.91i	288.55-23.82i	288.45-23.89i	288.4-23.94i	289.15-23.88i	289.03-23.93i	288.96-23.86i	289.13-23.94i	288.36-23.97i	288.91-23.88i	288.86-23.87i	288.57-23.82i	288.66-23.84i	288.83-24.08i
157.4-19.87i	157.44-19.95i	157.27-19.85i	157.24-19.86i	157.43-19.88i	157.25-19.91i	157.4-19.92i	157.34-19.9i	157.33-19.9i	157.5-20.02i	157.43-19.97i	157.45-19.95i	157.4-19.92i	157.32-19.94i	157.33-19.97i	157.41-19.89i	157.34-19.94i	157.3-19.91i	157.27-19.98i	157.41-19.87i	157.38-19.96i	157.64-20.04i	157.62-19.97i	157.66-20.03i	157.65-20i	157.46-19.95i	157.67-20.02i	157.55-19.97i	157.65-19.99i	157.58-19.94i	287.57-23.74i	287.92-23.83i	287.56-23.79i	287.63-23.86i	287.89-23.8i	287.91-23.92i	288.08-23.72i	288.49-23.73i	288.14-23.87i	288.14-24.05i	288.74-23.75i	288.65-23.86i	288.6-23.8i	288.72-23.75i	288.05-23.75i	288.59-24i	288.59-23.92i	288.35-23.82i	288.36-23.87i	288.41-23.93i
157.12-19.89i	157.12-19.83i	156.99-19.86i	156.97-19.73i	157.1-19.92i	156.99-19.94i	157.12-19.79i	156.92-19.85i	157.04-19.85i	157.11-19.81i	157.11-19.78i	157.14-19.87i	157.1-19.9i	157.05-19.8i	157.06-19.8i	157.07-19.91i	157.07-19.82i	156.93-19.81i	157.02-19.82i	157.06-19.88i	157.06-19.92i	157.22-19.96i	157.3-19.83i	157.33-19.9i	157.34-19.91i	157.16-19.86i	157.26-19.85i	157.17-19.84i	157.25-19.88i	157.23-19.86i	287.17-23.75i	287.39-23.98i	286.95-24.15i	287.02-23.86i	287.4-23.87i	287.26-23.89i	287.62-23.95i	287.89-24.04i	288.09-23.83i	287.77-23.78i	288.29-23.86i	288.16-23.89i	288.22-23.89i	288.32-23.7i	287.65-23.77i	288.37-23.96i	288.11-23.58i	287.78-23.48i	287.72-23.98i	287.98-23.62i
156.7-19.71i	156.84-19.75i	156.68-19.66i	156.63-19.67i	156.88-19.72i	156.77-19.73i	156.77-19.75i	156.77-19.83i	156.66-19.76i	156.81-19.77i	156.78-19.74i	156.83-19.76i	156.85-19.68i	156.73-19.7i	156.71-19.7i	156.8-19.74i	156.83-19.66i	156.63-19.76i	156.69-19.8i	156.74-19.7i	156.84-19.79i	156.94-19.69i	156.97-19.73i	157.06-19.75i	157.07-19.77i	156.88-19.8i	156.98-19.77i	156.83-19.75i	157.11-19.82i	156.84-19.7i	286.76-23.76i	287.14-23.81i	286.95-23.89i	286.74-23.73i	287.29-23.71i	287.11-23.84i	287.59-23.9i	287.88-23.94i	287.75-23.63i	287.47-23.78i	288.1-23.76i	287.99-23.81i	287.94-23.61i	287.92-23.93i	287.31-23.98i	287.75-23.68i	287.76-23.77i	287.6-23.87i	287.45-23.51i	287.87-23.5i
156.54-19.65i	156.45-19.73i	156.41-19.6i	156.31-19.6i	156.54-19.67i	156.35-19.7i	156.5-19.65i	156.37-19.64i	156.37-19.69i	156.52-19.68i	156.5-19.65i	156.5-19.69i	156.41-19.59i	156.42-19.7i	156.41-19.72i	156.46-19.62i	156.53-19.6i	156.31-19.75i	156.4-19.63i	156.44-19.65i	156.44-19.69i	156.79-19.63i	156.61-19.62i	156.74-19.73i	156.72-19.68i	156.56-19.67i	156.69-19.69i	156.66-19.7i	156.68-19.67i	156.61-19.72i	286.41-23.76i	286.88-23.65i	286.4-23.73i	286.36-23.67i	286.51-23.64i	286.72-23.67i	287.04-23.53i	287.32-23.69i	286.92-23.71i	286.92-23.81i	287.56-23.68i	287.49-23.71i	287.25-23.68i	287.73-23.63i	286.96-23.51i	287.36-23.63i	287.37-23.63i	286.98-23.71i	287.14-23.66i	287.41-23.78i
156.18-19.58i	156.23-19.56i	156.08-19.58i	156.09-19.6i	156.27-19.57i	156.11-19.52i	156.16-19.54i	156.14-19.57i	156.14-19.58i	156.16-19.63i	156.07-19.59i	156.2-19.64i	156.26-19.58i	156.07-19.59i	155.99-19.53i	156.17-19.56i	156.09-19.63i	156.01-19.56i	156.17-19.62i	156.17-19.56i	156.21-19.51i	156.38-19.6i	156.37-19.69i	156.42-19.66i	156.43-19.72i	156.26-19.59i	156.43-19.65i	156.34-19.68i	156.47-19.68i	156.19-19.62i	285.93-23.74i	286.43-23.68i	285.93-23.61i	285.95-23.73i	286.37-23.59i	286.18-23.69i	286.57-23.72i	286.96-23.75i	286.64-23.83i	286.67-23.49i	287.32-23.8i	287.19-23.55i	287.03-23.56i	287.32-23.7i	286.5-23.63i	287.16-23.45i	287.15-23.75i	286.75-23.66i	286.86-23.76i	287.06-23.66i
155.87-19.51i	155.83-19.51i	155.73-19.54i	155.72-19.53i	155.94-19.46i	155.8-19.54i	155.87-19.46i	155.73-19.63i	155.77-19.45i	155.93-19.48i	155.87-19.55i	155.94-19.48i	155.85-19.44i	155.69-19.54i	155.72-19.47i	155.79-19.52i	155.89-19.52i	155.71-19.5i	155.76-19.5i	155.83-19.56i	155.96-19.53i	156.02-19.54i	156.02-19.54i	156.08-19.57i	156.1-19.57i	155.94-19.49i	156.08-19.51i	155.9-19.5i	156.01-19.55i	156.01-19.55i	285.69-23.41i	285.94-23.43i	285.5-23.49i	285.69-23.49i	285.85-23.64i	285.85-23.54i	286.33-23.52i	286.44-23.55i	286.31-23.62i	286.16-23.64i	287.01-23.51i	286.68-23.57i	286.69-23.65i	286.74-23.66i	286.06-23.54i	286.63-23.54i	286.81-23.52i	286.43-23.66i	286.34-23.51i	286.66-23.4i
155.57-19.35i	155.59-19.45i	155.53-19.44i	155.5-19.37i	155.66-19.4i	155.54-19.41i	155.65-19.47i	155.42-19.44i	155.56-19.42i	155.68-19.44i	155.58-19.44i	155.65-19.49i	155.63-19.38i	155.5-19.4i	155.54-19.43i	155.61-19.38i	155.62-19.45i	155.45-19.37i	155.46-19.41i	155.65-19.58i	155.59-19.48i	155.78-19.43i	155.78-19.52i	155.83-19.49i	155.84-19.5i	155.67-19.38i	155.87-19.49i	155.6-19.39i	155.78-19.5i	155.64-19.49i	285.27-23.46i	285.62-23.46i	285.22-23.53i	285.09-23.6i	285.66-23.56i	285.47-23.58i	285.83-23.33i	286.19-23.54i	285.83-23.6i	285.96-23.54i	286.56-23.62i	286.34-23.49i	286.42-23.53i	286.59-23.53i	285.89-23.5i	286.38-23.41i	286.34-23.56i	286.04-23.59i	286.27-23.63i	286.3-23.47i
155.22-19.31i	155.31-19.41i	155.15-19.3i	155.21-19.35i	155.25-19.3i	155.22-19.33i	155.31-19.42i	155.23-19.29i	155.19-19.31i	155.24-19.31i	155.26-19.28i	155.37-19.36i	155.24-19.23i	155.2-19.31i	155.11-19.35i	155.16-19.28i	155.22-19.36i	155.07-19.32i	155.23-19.29i	155.33-19.32i	155.27-19.32i	155.45-19.5i	155.42-19.32i	155.51-19.4i	155.51-19.39i	155.4-19.4i	155.5-19.31i	155.39-19.36i	155.46-19.31i	155.35-19.33i	285.05-23.44i	285.26-23.35i	284.99-23.43i	284.89-23.42i	285.36-23.44i	285.26-23.44i	285.57-23.5i	285.75-23.28i	285.59-23.46i	285.47-23.61i	286.2-23.54i	285.93-23.47i	285.89-23.43i	286.13-23.48i	285.41-23.44i	285.98-23.36i	285.92-23.34i	285.63-23.43i	285.68-23.39i	285.85-23.42i
154.92-19.18i	155-19.26i	154.99-19.23i	154.84-19.22i	155.04-19.33i	154.93-19.36i	155.03-19.25i	154.87-19.2i	154.96-19.23i	155.04-19.18i	154.95-19.28i	155.07-19.33i	155.01-19.21i	154.8-19.32i	154.92-19.26i	154.95-19.31i	154.98-19.22i	154.88-19.21i	154.88-19.22i	154.96-19.2i	155.07-19.29i	155.14-19.29i	155.15-19.28i	155.25-19.25i	155.29-19.37i	155.11-19.27i	155.26-19.28i	155.1-19.34i	155.21-19.35i	155.15-19.28i	284.53-23.39i	284.94-23.33i	284.6-23.43i	284.52-23.34i	284.84-23.32i	284.78-23.43i	285.23-23.25i	285.3-23.31i	285.19-23.36i	285.16-23.48i	285.7-23.37i	285.75-23.34i	285.58-23.33i	285.84-23.46i	285.03-23.3i	285.62-23.44i	285.71-23.45i	285.28-23.37i	285.34-23.31i	285.59-23.4i
154.76-19.13i	154.62-19.11i	154.6-19.12i	154.72-19.11i	154.81-19.13i	154.59-19.11i	154.7-19.19i	154.6-19.2i	154.67-19.17i	154.81-19.24i	154.72-19.12i	154.71-19.17i	154.8-19.09i	154.69-19.19i	154.61-19.17i	154.75-19.15i	154.69-19.16i	154.57-19.15i	154.64-19.09i	154.67-19.21i	154.8-19.25i	154.92-19.21i	154.91-19.18i	154.98-19.24i	154.96-19.13i	154.76-19.23i	154.93-19.17i	154.85-19.14i	154.95-19.18i	154.81-19.19i	284.2-23.37i	284.52-23.3i	284.17-23.34i	284.22-23.25i	284.45-23.3i	284.45-23.28i	284.8-23.17i	284.95-23.31i	284.93-23.37i	284.81-23.41i	285.39-23.38i	285.37-23.31i	285.29-23.4i	285.51-23.34i	284.66-23.4i	285.22-23.34i	285.26-23.26i	284.98-23.26i	285.01-23.27i	285.01-23.35i
154.39-19.1i	154.49-19.05i	154.37-19.07i	154.32-19.06i	154.53-19.08i	154.44-19i	154.43-19.1i	154.39-19.04i	154.43-19.06i	154.51-19.14i	154.4-19.03i	154.46-19.14i	154.5-19.02i	154.36-19.08i	154.45-19.09i	154.44-19.11i	154.49-19.11i	154.35-19.1i	154.34-19.03i	154.38-19.1i	154.44-19.07i	154.62-19.15i	154.63-19.17i	154.73-19.13i	154.72-19.14i	154.48-19.11i	154.73-19.16i	154.47-19.11i	154.62-19.13i	154.54-19.11i	283.87-23.25i	284.26-23.24i	283.81-23.15i	283.79-23.15i	284.11-23.22i	284.05-23.14i	284.4-23.19i	284.71-23.26i	284.54-23.24i	284.46-23.34i	285.06-23.23i	284.96-23.13i	284.9-23.28i	285.13-23.31i	284.25-23.14i	284.88-23.22i	284.91-23.22i	284.55-23.24i	284.6-23.13i	284.74-23.19i
154.11-18.98i	154.16-18.99i	154.09-18.91i	154.13-18.92i	154.29-18.96i	154.08-18.95i	154.18-18.95i	154.07-18.96i	154.09-19.01i	154.16-18.95i	154.18-19.02i	154.23-19.05i	154.16-18.93i	154.02-18.99i	154.07-18.99i	154.06-18.92i	154.1-18.94i	154.03-18.92i	154.07-18.91i	154.17-19i	154.16-18.95i	154.31-19.01i	154.33-19.03i	154.42-18.97i	154.43-18.94i	154.3-18.98i	154.39-18.99i	154.22-19.07i	154.4-19.03i	154.25-19.03i	283.46-23.12i	283.86-23.13i	283.48-23.2i	283.45-23.29i	283.89-23.09i	283.76-23.21i	284.14-23.26i	284.3-23.26i	284.15-23.23i	284.29-23.21i	284.68-23.11i	284.6-23.1i	284.6-23.23i	284.78-23.23i	283.97-23.15i	284.5-23.21i	284.52-23.19i	284.34-23.21i	284.31-23.18i	284.33-23.08i
153.77-18.84i	153.9-18.82i	153.75-18.88i	153.82-18.85i	153.87-18.85i	153.82-18.9i	153.85-18.87i	153.82-18.84i	153.83-18.87i	153.85-19i	153.83-18.89i	153.91-18.89i	153.91-18.81i	153.74-18.95i	153.81-18.88i	153.86-18.84i	153.79-18.82i	153.69-18.96i	153.82-18.89i	153.84-18.82i	153.89-18.89i	154.12-18.88i	153.95-18.82i	154.12-19.08i	154.18-19.01i	154.01-19.03i	154.11-18.97i	153.97-18.87i	154.07-19.11i	154.04-18.79i	283-22.91i	283.45-23.06i	283.04-23.02i	283.03-23.21i	283.47-23.06i	283.24-23.09i	283.66-23.17i	283.88-23.06i	283.72-23.17i	283.66-23.04i	284.29-23.19i	284.15-23.23i	284.04-23.18i	284.37-23.08i	283.52-23.18i	283.98-23.2i	284.28-23.05i	283.78-23.07i	283.83-23.1i	283.9-23.14i
153.54-18.78i	153.58-18.69i	153.54-18.79i	153.59-18.73i	153.68-18.7i	153.42-18.68i	153.51-18.71i	153.43-18.82i	153.45-18.73i	153.65-18.66i	153.46-18.88i	153.54-18.79i	153.57-18.76i	153.46-18.95i	153.48-18.76i	153.48-18.77i	153.55-18.73i	153.54-18.79i	153.47-18.68i	153.53-18.72i	153.48-18.79i	153.95-18.81i	153.69-18.95i	153.85-18.77i	153.91-18.8i	153.66-18.84i	153.81-18.84i	153.64-18.87i	153.77-18.9i	153.72-18.82i	282.71-23.1i	283.13-23i	282.67-23.06i	282.66-23.06i	283.12-22.98i	282.98-23.01i	283.43-22.97i	283.65-23.06i	283.49-23.01i	283.43-22.98i	283.96-23.03i	283.89-23.01i	283.81-22.99i	283.97-23.01i	283.22-22.99i	283.72-23i	283.73-23.01i	283.55-23.03i	283.56-23.01i	283.69-22.94i
153.32-18.66i	153.3-18.79i	153.21-18.67i	153.18-18.66i	153.31-18.71i	153.2-18.64i	153.36-18.69i	153.32-18.67i	153.18-18.7i	153.34-18.69i	153.22-18.69i	153.33-18.71i	153.32-18.72i	153.2-18.79i	153.17-18.72i	153.27-18.74i	153.27-18.75i	153.26-18.69i	153.21-18.7i	153.27-18.65i	153.31-18.61i	153.46-18.74i	153.44-18.69i	153.56-18.78i	153.58-18.71i	153.46-18.74i	153.59-18.73i	153.4-18.71i	153.57-18.74i	153.41-18.71i	282.44-22.94i	282.71-23.05i	282.42-22.94i	282.42-22.95i	282.81-22.93i	282.61-22.98i	282.98-23.01i	283.23-23.13i	283.01-22.99i	282.95-23.04i	283.61-22.99i	283.54-23.02i	283.42-23.02i	283.64-23.11i	282.81-22.98i	283.31-23.1i	283.49-23.06i	283.25-23.04i	283.24-22.97i	283.2-22.85i
153.15-18.46i	153.06-18.62i	152.94-18.57i	152.94-18.56i	153.06-18.54i	152.95-18.53i	153.16-18.54i	152.92-18.61i	153.02-18.58i	153.02-18.55i	153.05-18.58i	153.08-18.61i	153.08-18.52i	152.94-18.6i	152.97-18.58i	153-18.55i	153.04-18.58i	152.9-18.56i	153.04-18.54i	153.03-18.54i	153.05-18.64i	153.16-18.6i	153.17-18.55i	153.33-18.61i	153.33-18.56i	153.14-18.66i	153.27-18.59i	153.18-18.58i	153.26-18.61i	153.1-18.63i	282.19-22.79i	282.46-22.9i	282.13-22.85i	282.1-22.94i	282.43-22.75i	282.3-22.97i	282.7-22.84i	282.97-22.96i	282.66-22.84i	282.68-23.06i	283.33-23.03i	283.1-22.95i	283.06-22.91i	283.35-22.92i	282.63-22.8i	283.07-22.82i	283.02-22.9i	282.81-22.85i	282.86-22.92i	282.96-22.87i
152.7-18.47i	152.82-18.58i	152.62-18.48i	152.73-18.51i	152.84-18.51i	152.65-18.51i	152.79-18.54i	152.65-18.53i	152.68-18.57i	152.81-18.49i	152.74-18.57i	152.85-18.53i	152.73-18.53i	152.63-18.47i	152.71-18.46i	152.72-18.57i	152.73-18.55i	152.65-18.48i	152.76-18.49i	152.73-18.51i	152.79-18.5i	152.97-18.59i	152.92-18.5i	153-18.62i	153.01-18.65i	152.86-18.52i	152.92-18.51i	152.93-18.52i	152.96-18.42i	152.84-18.61i	281.82-22.86i	282.05-22.77i	281.7-22.7i	281.68-22.79i	282.09-22.85i	281.96-22.79i	282.38-22.79i	282.59-22.87i	282.42-22.85i	282.43-22.81i	283.01-22.79i	282.82-22.89i	282.78-22.87i	283.09-22.85i	282.24-22.85i	282.68-22.88i	282.79-22.86i	282.49-22.87i	282.61-22.79i	282.56-22.87i
152.56-18.32i	152.57-18.46i	152.48-18.36i	152.52-18.34i	152.53-18.38i	152.5-18.35i	152.61-18.42i	152.42-18.38i	152.49-18.4i	152.55-18.45i	152.47-18.36i	152.6-18.41i	152.56-18.38i	152.46-18.36i	152.47-18.3i	152.49-18.34i	152.47-18.42i	152.5-18.39i	152.39-18.43i	152.51-18.44i	152.55-18.34i	152.67-18.48i	152.73-18.44i	152.8-18.42i	152.78-18.35i	152.73-18.45i	152.81-18.52i	152.61-18.44i	152.69-18.43i	152.59-18.44i	281.43-22.74i	281.75-22.66i	281.39-22.79i	281.44-22.69i	281.78-22.76i	281.65-22.8i	282.01-22.63i	282.27-22.79i	282.08-22.71i	282.14-22.81i	282.68-22.78i	282.42-22.72i	282.4-22.78i	282.73-22.76i	281.87-22.65i	282.36-22.79i	282.63-22.81i	282.06-22.78i	282.28-22.68i	282.32-22.74i
152.25-18.13i	152.37-18.38i	152.15-18.32i	152.1-18.62i	152.36-18.34i	152.28-18.31i	152.12-18.46i	152.24-18.07i	152.15-18.24i	152.28-18.27i	152.25-18.32i	152.47-18.32i	152.23-18.4i	152.06-18.48i	152.21-18.21i	152.18-18.37i	152.31-18.31i	152.16-18.32i	152.15-18.3i	152.22-18.47i	152.28-18.33i	152.4-18.3i	152.4-18.36i	152.58-18.38i	152.51-18.36i	152.34-18.43i	152.42-18.3i	152.3-18.41i	152.4-18.27i	152.32-18.38i	281.01-22.68i	281.34-22.61i	280.94-22.66i	281.05-22.66i	281.3-22.63i	281.21-22.57i	281.59-22.61i	281.83-22.68i	281.66-22.73i	281.71-22.72i	282.2-22.7i	282.12-22.6i	282.05-22.65i	282.19-22.67i	281.55-22.65i	282-22.69i	282.1-22.58i	281.76-22.76i	281.79-22.64i	281.8-22.66i
151.94-18.23i	152.05-18.22i	151.82-18.16i	152.05-18.25i	152.23-18.05i	151.88-18.06i	151.89-18.31i	151.88-18.13i	152.01-18.22i	151.96-18.27i	151.83-18.18i	152.02-18.21i	152.02-18.1i	151.86-18.21i	151.56-17.68i	151.86-18.24i	152.05-18.25i	151.97-18.39i	151.97-18.22i	152.02-18.08i	152.11-18.2i	152.13-18.22i	152.24-18.35i	152.25-18.35i	152.04-18.02i	151.89-18.24i	152.45-18.09i	152.11-18.32i	152.69-18.59i	152.12-18.32i	280.73-22.51i	281.04-22.61i	280.71-22.56i	280.6-22.66i	281.07-22.56i	280.96-22.56i	281.35-22.56i	281.5-22.57i	281.23-22.58i	281.4-22.61i	281.97-22.6i	281.87-22.6i	281.74-22.63i	282.07-22.62i	281.13-22.6i	281.64-22.65i	281.7-22.56i	281.36-22.57i	281.51-22.52i	281.45-22.47i
151.75-18.08i	151.7-18.14i	151.64-18.04i	151.74-18.07i	151.75-18.07i	151.71-18.11i	151.82-18.19i	151.62-18.16i	151.72-18.21i	151.7-18.15i	151.78-18.16i	151.73-18.17i	151.83-18.22i	151.65-18.16i	151.65-18.26i	151.7-18.15i	151.72-18.15i	151.61-18.23i	151.62-18.2i	151.7-18.2i	151.79-18.15i	152.05-18.18i	151.92-18.2i	152.03-18.18i	151.88-18.2i	151.94-18.2i	151.96-18.15i	151.88-18.21i	151.89-18.2i	151.8-18.25i	280.32-22.45i	280.66-22.47i	280.35-22.52i	280.29-22.56i	280.73-22.47i	280.63-22.48i	280.94-22.47i	281.16-22.5i	280.95-22.49i	281.06-22.51i	281.58-22.52i	281.43-22.51i	281.38-22.45i	281.63-22.6i	280.88-22.49i	281.35-22.51i	281.38-22.45i	281.03-22.51i	281.16-22.44i	281.23-22.42i
151.43-17.97i	151.44-18.02i	151.35-17.99i	151.44-18.02i	151.54-18.01i	151.37-18i	151.49-17.98i	151.4-18i	151.39-18i	151.48-18.14i	151.46-18.08i	151.54-18.1i	151.39-18.07i	151.36-18.06i	151.45-18.09i	151.35-17.98i	151.44-18.03i	151.42-18.02i	151.43-18.01i	151.43-18.12i	151.55-18.04i	151.68-18.08i	151.62-18.15i	151.75-18.11i	151.69-18.09i	151.63-18.09i	151.71-18.13i	151.55-18.12i	151.56-18.06i	151.55-18.15i	280.04-22.38i	280.37-22.5i	280.05-22.42i	280.01-22.48i	280.38-22.4i	280.25-22.46i	280.69-22.3i	280.89-22.46i	280.65-22.48i	280.63-22.45i	281.16-22.48i	281.14-22.46i	281.11-22.49i	281.38-22.33i	280.53-22.36i	280.85-22.5i	281.07-22.42i	280.77-22.39i	280.81-22.47i	280.84-22.42i
151.28-17.93i	151.27-17.97i	151.26-17.86i	151.22-17.95i	151.24-17.93i	151.12-17.93i	151.24-17.83i	151.18-17.95i	151.19-17.99i	151.28-17.9i	151.13-17.92i	151.33-18i	151.25-17.87i	151.14-17.99i	151.22-17.91i	151.17-18.03i	151.31-17.96i	151.21-18.05i	151.15-17.94i	151.2-18i	151.26-17.93i	151.38-17.98i	151.4-17.96i	151.57-18.02i	151.48-18.04i	151.48-17.96i	151.49-17.96i	151.39-17.97i	151.37-17.98i	151.35-17.98i	279.71-22.34i	280.12-22.33i	279.76-22.34i	279.71-22.38i	280.08-22.35i	280.07-22.33i	280.38-22.37i	280.59-22.45i	280.42-22.36i	280.27-22.39i	280.86-22.36i	280.83-22.37i	280.7-22.43i	281.06-22.42i	280.24-22.33i	280.64-22.37i	280.87-22.31i	280.5-22.37i	280.54-22.42i	280.57-22.41i
150.93-17.82i	151.02-17.86i	150.99-17.82i	150.95-17.84i	151.1-17.8i	150.86-17.9i	150.97-17.9i	150.9-17.88i	150.9-17.81i	151.02-17.92i	150.97-17.9i	151-17.93i	150.97-17.9i	150.8-17.94i	150.87-17.92i	150.95-17.88i	150.96-17.87i	150.99-17.88i	150.88-17.85i	150.99-17.98i	151-17.88i	151.18-17.98i	151.06-17.94i	151.18-17.92i	151.2-17.84i	151.11-17.94i	151.21-17.87i	151.13-17.9i	151.14-17.94i	151.08-17.87i	279.35-22.25i	279.7-22.27i	279.32-22.25i	279.25-22.23i	279.76-22.22i	279.62-22.39i	280.01-22.32i	280.16-22.29i	280.03-22.31i	279.96-22.31i	280.61-22.28i	280.47-22.31i	280.38-22.21i	280.61-22.37i	279.84-22.3i	280.33-22.35i	280.42-22.3i	280.12-22.29i	280.2-22.24i	280.19-22.3i
150.73-17.79i	150.82-17.75i	150.68-17.82i	150.73-17.84i	150.84-17.7i	150.7-17.83i	150.71-17.75i	150.69-17.79i	150.73-17.76i	150.63-17.84i	150.77-17.75i	150.81-17.76i	150.73-17.81i	150.58-17.63i	150.62-17.74i	150.64-17.73i	150.77-17.83i	150.61-17.78i	150.58-17.77i	150.59-17.84i	150.8-17.76i	150.89-17.83i	150.91-17.83i	151.04-17.86i	150.98-17.85i	150.89-17.86i	150.83-17.78i	150.79-17.77i	150.81-17.74i	150.72-17.91i	279.09-22.22i	279.42-22.26i	279.09-22.26i	279.11-22.26i	279.54-22.22i	278.95-22.14i	279.74-22.19i	279.94-22.32i	279.7-22.16i	279.66-22.24i	280.22-22.23i	280.07-22.17i	280.03-22.19i	280.34-22.23i	279.54-22.13i	280-22.33i	280.06-22.21i	279.81-22.34i	279.84-22.13i	279.84-22.28i
150.49-17.71i	150.42-17.67i	150.35-17.64i	150.44-17.63i	150.55-17.58i	150.45-17.7i	150.41-17.7i	150.37-17.72i	150.4-17.66i	150.53-17.73i	150.43-17.73i	150.61-17.68i	150.51-17.56i	150.45-17.81i	150.4-17.6i	150.43-17.75i	150.5-17.69i	150.38-17.72i	150.37-17.65i	150.49-17.66i	150.45-17.71i	150.64-17.68i	150.65-17.69i	150.74-17.81i	150.75-17.74i	150.63-17.76i	150.72-17.72i	150.49-17.74i	150.59-17.74i	150.63-17.67i	278.76-22.05i	278.98-22.02i	278.67-21.97i	278.71-22.04i	279.2-21.99i	278.96-22.05i	279.46-21.99i	279.55-22.09i	279.3-22.09i	279.41-22.13i	279.96-22.05i	279.86-22.15i	279.63-22.08i	280.02-22.13i	279.23-22.11i	279.69-22.16i	279.94-22.18i	279.46-21.97i	279.65-21.95i	279.61-22.07i
150.18-17.61i	150.2-17.6i	150.2-17.61i	150.23-17.6i	150.33-17.62i	150.27-17.5i	150.35-17.7i	150.06-17.65i	150.12-17.49i	150.35-17.64i	150.28-17.58i	150.42-17.6i	150.2-17.53i	150.18-17.53i	150.21-17.55i	150.19-17.53i	150.26-17.52i	150.14-17.6i	150.23-17.54i	150.28-17.55i	150.29-17.54i	150.41-17.58i	150.5-17.64i	150.49-17.58i	150.53-17.6i	150.46-17.63i	150.47-17.67i	150.3-17.62i	150.39-17.64i	150.31-17.71i	278.37-21.95i	278.77-22.06i	278.31-21.99i	278.39-22.07i	278.69-22i	278.56-22i	278.93-21.96i	279.18-22.1i	278.98-22.11i	279.01-22.11i	279.66-22.06i	279.49-22.08i	279.38-22.01i	279.72-22.11i	279.01-22.1i	279.38-22.02i	279.48-21.99i	279.1-22.07i	279.17-22.03i	279.16-21.97i
149.96-17.54i	149.98-17.56i	149.91-17.46i	150-17.57i	150.03-17.54i	149.97-17.5i	149.95-17.53i	149.84-17.54i	149.95-17.54i	149.98-17.55i	149.97-17.5i	150.06-17.57i	150.05-17.52i	149.89-17.51i	149.88-17.5i	149.96-17.48i	149.94-17.54i	149.99-17.44i	149.85-17.44i	150.03-17.56i	150-17.58i	150.19-17.55i	150.13-17.6i	150.27-17.58i	150.2-17.48i	150.2-17.63i	150.14-17.57i	149.97-17.62i	150.1-17.51i	150.05-17.58i	278-21.94i	278.38-21.87i	278.11-21.89i	278.09-21.96i	278.46-21.91i	278.31-21.96i	278.77-21.89i	278.86-22i	278.76-21.97i	278.7-22i	279.26-22i	279.13-22.07i	279.08-21.95i	279.38-22.04i	278.61-21.9i	278.97-22.01i	279.18-21.96i	278.86-21.98i	278.93-21.98i	278.94-21.94i
149.68-17.52i	149.79-17.48i	149.78-17.38i	149.78-17.42i	149.77-17.44i	149.82-17.47i	149.81-17.39i	149.69-17.45i	149.67-17.41i	149.81-17.44i	149.76-17.44i	149.84-17.51i	149.81-17.42i	149.61-17.42i	149.67-17.43i	149.68-17.43i	149.67-17.44i	149.69-17.36i	149.71-17.48i	149.73-17.43i	149.79-17.4i	149.93-17.53i	149.94-17.46i	150.02-17.4i	150.09-17.48i	150-17.52i	149.92-17.45i	149.77-17.49i	149.82-17.48i	149.82-17.4i	277.78-21.75i	278.14-21.82i	277.85-21.84i	277.7-21.85i	278.06-21.96i	278.03-21.91i	278.4-21.86i	278.67-21.87i	278.41-21.95i	278.38-21.97i	279.05-21.86i	278.84-21.88i	278.85-21.87i	279.02-21.98i	278.28-21.94i	278.69-22.05i	278.89-21.87i	278.44-21.94i	278.56-21.93i	278.55-21.9i
149.48-17.29i	149.46-17.41i	149.47-17.29i	149.4-17.4i	149.52-17.39i	149.4-17.33i	149.52-17.37i	149.43-17.39i	149.46-17.35i	149.53-17.35i	149.47-17.34i	149.54-17.43i	149.5-17.33i	149.35-17.36i	149.38-17.3i	149.42-17.38i	149.47-17.37i	149.42-17.31i	149.52-17.32i	149.43-17.43i	149.57-17.38i	149.64-17.42i	149.57-17.32i	149.82-17.39i	149.71-17.41i	149.7-17.42i	149.7-17.36i	149.55-17.36i	149.53-17.41i	149.59-17.34i	277.49-21.83i	277.78-21.91i	277.45-21.81i	277.38-21.9i	277.95-21.78i	277.79-21.9i	278.2-21.9i	278.31-21.85i	278.08-21.88i	278.12-21.83i	278.68-21.84i	278.57-21.91i	278.48-21.85i	278.8-21.92i	277.98-21.93i	278.35-21.93i	278.55-21.88i	278.25-21.92i	278.39-21.93i	278.3-21.89i
149.24-17.24i	149.41-17.19i	149.19-17.2i	149.29-17.28i	149.29-17.24i	149.23-17.32i	149.31-17.34i	149.26-17.27i	149.25-17.18i	149.35-17.3i	149.22-17.27i	149.32-17.32i	149.28-17.24i	149.14-17.29i	149.26-17.29i	149.22-17.28i	149.32-17.26i	149.21-17.28i	149.26-17.22i	149.3-17.35i	149.33-17.32i	149.45-17.3i	149.5-17.3i	149.62-17.36i	149.53-17.34i	149.52-17.36i	149.46-17.25i	149.31-17.35i	149.41-17.28i	149.39-17.35i	277.1-21.68i	277.5-21.64i	277.17-21.58i	277.05-21.78i	277.43-21.61i	277.31-21.61i	277.67-21.63i	277.95-21.63i	277.81-21.68i	277.75-21.7i	278.3-21.7i	278.25-21.7i	278.14-21.65i	278.4-21.78i	277.65-21.69i	278.03-21.83i	278.28-21.69i	277.94-21.67i	277.98-21.69i	277.92-21.66i
149.11-17.07i	149.08-17.16i	148.93-17.03i	149.1-17.2i	149.05-17.06i	149.03-17.08i	149.11-17.19i	148.98-17.16i	149.01-17.08i	148.98-17.29i	149.04-17.1i	149.03-17.16i	149.15-17.08i	148.98-17.04i	148.97-17.18i	148.96-17.16i	148.93-17.23i	149.04-17.22i	148.96-17.14i	148.94-17.18i	149.11-17.03i	149.22-17.13i	149.26-17.2i	149.29-17.24i	149.22-17.18i	149.25-17.27i	149.28-17.21i	149.06-17.14i	149.18-17.16i	149.08-17.09i	276.95-21.59i	277.13-21.59i	276.84-21.58i	276.72-21.61i	277.15-21.58i	277.11-21.6i	277.48-21.61i	277.61-21.65i	277.42-21.64i	277.51-21.65i	277.99-21.63i	277.99-21.73i	277.82-21.67i	278.08-21.69i	277.26-21.59i	277.79-21.69i	277.99-21.63i	277.61-21.55i	277.62-21.59i	277.62-21.59i
148.82-16.98i	148.82-17.09i	148.76-17.12i	148.81-17.01i	148.9-16.97i	148.7-17.07i	148.87-17.05i	148.71-16.99i	148.78-17.08i	148.74-17.08i	148.78-17.06i	148.85-17.12i	148.74-17.06i	148.65-17.18i	148.77-17.06i	148.78-17.18i	148.78-17.06i	148.74-17.12i	148.72-17.1i	148.81-17.13i	148.85-17.13i	149-17.12i	148.95-17.12i	149.05-17.18i	149.1-17.1i	149.1-17.19i	148.99-17.09i	148.92-17.21i	149-17.08i	148.89-17.18i	276.55-21.55i	276.93-21.64i	276.53-21.48i	276.43-21.49i	276.88-21.46i	276.72-21.52i	277.23-21.57i	277.45-21.6i	277.2-21.64i	277.21-21.62i	277.64-21.6i	277.6-21.6i	277.57-21.54i	277.84-21.67i	277-21.5i	277.46-21.52i	277.62-21.52i	277.28-21.6i	277.37-21.52i	277.39-21.67i
148.58-16.87i	148.55-16.92i	148.55-16.95i	148.57-17.02i	148.63-17.02i	148.59-16.99i	148.65-16.92i	148.5-16.95i	148.55-16.9i	148.69-17.01i	148.63-16.9i	148.68-17.07i	148.54-16.85i	148.48-16.99i	148.55-16.93i	148.49-16.97i	148.67-17.03i	148.61-16.94i	148.56-16.85i	148.57-17.01i	148.67-17.04i	148.75-17.05i	148.7-16.98i	148.89-17.13i	148.86-17.01i	148.83-17.1i	148.86-16.99i	148.64-17.13i	148.73-16.95i	148.68-17.03i	276.25-21.47i	276.64-21.49i	276.15-21.4i	276.15-21.44i	276.65-21.46i	276.39-21.47i	276.87-21.41i	277.06-21.44i	276.81-21.55i	276.86-21.61i	277.37-21.47i	277.32-21.58i	277.19-21.45i	277.47-21.56i	276.74-21.39i	277.08-21.57i	277.29-21.43i	276.99-21.55i	277.03-21.51i	277.01-21.52i
148.36-16.86i	148.34-16.9i	148.4-16.88i	148.47-16.96i	148.39-16.86i	148.38-16.84i	148.45-16.86i	148.29-16.96i	148.25-16.86i	148.42-16.93i	148.38-16.88i	148.41-16.84i	148.44-16.98i	148.23-16.97i	148.32-16.91i	148.31-17.04i	148.42-16.84i	148.22-16.85i	148.39-16.91i	148.36-16.91i	148.4-16.96i	148.56-16.95i	148.5-17i	148.61-16.93i	148.54-16.95i	148.6-16.99i	148.63-16.98i	148.49-16.96i	148.47-16.92i	148.48-16.88i	275.95-21.43i	276.32-21.47i	275.89-21.33i	275.83-21.43i	276.34-21.42i	276.15-21.39i	276.58-21.41i	276.74-21.38i	276.53-21.39i	276.6-21.43i	277.19-21.4i	276.98-21.48i	276.92-21.43i	277.21-21.5i	276.52-21.41i	276.85-21.46i	277.16-21.41i	276.66-21.43i	276.72-21.41i	276.67-21.4i
148.12-16.74i	147.96-16.8i	148.08-16.73i	148.28-16.79i	148.23-16.8i	148.08-16.75i	148.22-16.68i	147.9-16.89i	147.96-16.81i	148.24-16.68i	148.24-16.77i	148.12-16.87i	148.15-16.73i	148-16.77i	148.02-16.86i	148.06-16.83i	148.2-16.82i	148.02-16.84i	148.12-16.76i	148.09-16.87i	148.16-16.84i	148.28-16.79i	148.33-16.86i	148.53-16.9i	148.26-16.91i	148.48-16.88i	148.41-16.87i	148.27-16.87i	148.1-16.84i	148.09-16.82i	275.56-21.28i	276.03-21.27i	275.63-21.24i	275.53-21.35i	276.03-21.28i	275.86-21.28i	276.35-21.37i	276.5-21.31i	276.24-21.3i	276.27-21.37i	276.8-21.37i	276.74-21.39i	276.58-21.31i	276.95-21.34i	276.19-21.33i	276.54-21.32i	276.77-21.4i	276.4-21.28i	276.46-21.33i	276.42-21.32i
147.97-16.7i	147.8-16.51i	147.83-16.59i	147.99-16.72i	148-16.73i	147.9-16.74i	147.94-16.71i	147.89-16.7i	147.79-16.66i	147.93-16.74i	147.93-16.63i	148.02-16.68i	147.89-16.71i	147.77-16.71i	147.91-16.69i	147.88-16.62i	147.82-16.68i	147.88-16.65i	147.91-16.7i	147.89-16.71i	147.94-16.79i	148.02-16.74i	148.09-16.66i	148.24-16.74i	148.27-16.71i	148.19-16.74i	148.19-16.69i	147.98-16.76i	147.95-16.7i	147.98-16.76i	275.34-21.16i	275.59-21.24i	275.35-21.21i	275.25-21.23i	275.82-21.17i	275.56-21.24i	275.94-21.3i	276.21-21.3i	276.02-21.28i	275.99-21.22i	276.51-21.28i	276.43-21.33i	276.37-21.17i	276.65-21.35i	275.96-21.38i	276.22-21.34i	276.4-21.24i	276.14-21.26i	276.19-21.24i	276.08-21.23i
147.84-16.7i	147.68-16.72i	147.63-16.61i	147.69-16.62i	147.74-16.63i	147.72-16.52i	147.7-16.63i	147.59-16.57i	147.66-16.59i	147.82-16.58i	147.69-16.6i	147.71-16.69i	147.71-16.63i	147.54-16.61i	147.62-16.65i	147.62-16.63i	147.76-16.58i	147.8-16.67i	147.66-16.55i	147.7-16.68i	147.81-16.56i	147.91-16.67i	147.89-16.64i	147.98-16.69i	147.97-16.73i	147.92-16.71i	147.95-16.67i	147.76-16.71i	147.83-16.56i	147.75-16.6i	275.11-21.09i	275.44-21.11i	275.02-21.09i	275.08-21.07i	275.37-21.16i	275.32-21.21i	275.69-21.11i	275.89-21.15i	275.72-21.19i	275.73-21.22i	276.23-21.16i	276.1-21.22i	275.95-21.14i	276.32-21.26i	275.55-21.24i	275.99-21.23i	276.11-21.17i	275.77-21.13i	275.93-21.22i	275.87-21.13i
147.47-16.53i	147.41-16.53i	147.27-16.54i	147.37-16.48i	147.42-16.69i	147.51-16.56i	147.62-16.39i	147.46-16.47i	147.44-16.44i	147.58-16.57i	147.5-16.46i	147.61-16.49i	147.42-16.79i	147.3-16.52i	147.43-16.6i	147.33-16.48i	147.53-16.48i	147.3-16.59i	147.41-16.55i	147.24-16.63i	147.54-16.66i	147.71-16.46i	147.64-16.66i	147.66-16.83i	147.72-16.64i	147.62-16.58i	147.65-16.51i	147.51-16.81i	147.54-16.56i	147.52-16.6i	274.81-21i	275.08-21.12i	274.74-20.97i	274.59-21.11i	275.05-21.07i	274.81-21.11i	275.37-21.12i	275.53-21.02i	275.33-21.02i	275.35-21.16i	275.91-21.07i	275.83-21.04i	275.65-20.96i	275.98-21.1i	275.23-21.01i	275.63-21.12i	275.82-21.04i	275.33-21.1i	275.52-20.98i	275.48-21.22i
147.34-16.48i	147.32-16.55i	147.16-16.37i	147.36-16.51i	147.33-16.48i	147.25-16.55i	147.24-16.46i	147.18-16.5i	147.32-16.5i	147.36-16.5i	147.33-16.52i	147.33-16.53i	147.19-16.6i	147.22-16.48i	147.14-16.52i	147.33-16.49i	147.34-16.49i	147.4-16.46i	147.55-16.52i	147.27-16.58i	147.42-16.58i	147.47-16.47i	147.51-16.45i	147.52-16.52i	147.66-16.67i	147.57-16.55i	147.68-16.52i	147.44-16.65i	147.36-16.5i	147.32-16.65i	274.47-20.88i	274.79-20.97i	274.64-20.89i	274.37-21.03i	274.85-21.07i	274.78-21.02i	275.23-21i	275.26-21.04i	275.09-20.99i	275.15-21.17i	275.46-21.09i	275.54-21.13i	275.29-21.16i	275.79-21.04i	275.07-21.21i	275.44-21.08i	275.69-21.15i	275.2-20.97i	275.07-21.18i	275.18-20.95i
147.11-16.31i	147.07-16.42i	147.03-16.35i	147.1-16.38i	147.17-16.41i	147.17-16.48i	147.1-16.43i	147.01-16.48i	147.01-16.35i	147.09-16.35i	147.06-16.4i	147.16-16.52i	147.07-16.29i	146.96-16.44i	147.07-16.4i	146.95-16.46i	147.05-16.41i	147.08-16.41i	147-16.35i	147.07-16.45i	147.06-16.42i	147.27-16.43i	147.44-16.55i	147.3-16.45i	147.27-16.46i	147.35-16.46i	147.25-16.5i	147.19-16.53i	147.14-16.4i	147.09-16.39i	274.15-20.87i	274.56-20.87i	274.28-20.8i	274.17-20.97i	274.55-20.7i	274.33-20.89i	274.89-20.98i	275.08-20.93i	274.81-20.95i	274.84-20.93i	275.42-21i	275.33-21.06i	275.12-20.84i	275.52-21.06i	274.69-20.88i	275.08-21.03i	275.22-20.9i	274.93-20.94i	275.09-20.86i	274.98-20.93i
146.89-16.3i	146.84-16.29i	146.86-16.23i	146.9-16.32i	146.94-16.25i	147.02-16.38i	146.96-16.44i	146.79-16.33i	146.79-16.28i	146.97-16.41i	146.83-16.39i	146.96-16.35i	146.8-16.27i	146.76-16.3i	146.75-16.29i	146.84-16.39i	146.9-16.32i	146.93-16.32i	146.89-16.27i	146.86-16.28i	146.95-16.33i	147.06-16.32i	147.1-16.25i	147.2-16.39i	147.14-16.4i	147.2-16.41i	147.12-16.39i	146.93-16.35i	146.96-16.32i	146.97-16.32i	273.93-20.81i	274.35-20.87i	273.97-20.75i	273.88-20.87i	274.38-20.78i	274.18-20.88i	274.63-20.83i	274.78-20.89i	274.63-20.86i	274.56-21.01i	275.12-20.78i	274.91-20.91i	274.85-20.87i	275.24-20.88i	274.47-20.84i	274.87-20.86i	275.11-20.88i	274.71-20.94i	274.68-20.79i	274.78-20.84i
146.7-16.24i	146.71-16.25i	146.54-16.24i	146.66-16.22i	146.72-16.19i	146.79-16.3i	146.75-16.2i	146.75-16.24i	146.74-16.21i	146.69-16.28i	146.67-16.29i	146.76-16.25i	146.61-16.3i	146.58-16.27i	146.68-16.3i	146.56-16.29i	146.71-16.23i	146.67-16.29i	146.63-16.27i	146.71-16.32i	146.73-16.25i	146.82-16.31i	146.9-16.28i	146.95-16.33i	146.93-16.3i	147.08-16.31i	146.98-16.31i	146.72-16.32i	146.71-16.24i	146.77-16.31i	273.69-20.73i	274-20.79i	273.63-20.76i	273.55-20.79i	274.09-20.74i	273.88-20.81i	274.31-20.76i	274.49-20.92i	274.25-20.93i	274.3-20.93i	274.88-20.73i	274.74-20.73i	274.57-20.84i	274.92-20.88i	274.28-20.87i	274.6-20.8i	274.71-20.83i	274.3-20.84i	274.56-20.72i	274.4-20.79i
146.43-16.09i	146.46-16.12i	146.38-16.14i	146.44-16.15i	146.59-16.14i	146.51-16.18i	146.55-16.15i	146.31-16.11i	146.41-16.17i	146.46-16.19i	146.48-16.11i	146.52-16.2i	146.4-16.15i	146.34-16.09i	146.44-16.19i	146.43-16.09i	146.5-16.14i	146.47-16.14i	146.42-16.05i	146.39-16.22i	146.58-16.13i	146.65-16.22i	146.67-16.19i	146.74-16.12i	146.64-16.23i	146.63-16.28i	146.62-16.2i	146.53-16.19i	146.44-16.24i	146.4-16.12i	273.48-20.61i	273.77-20.76i	273.41-20.72i	273.39-20.86i	273.79-20.8i	273.68-20.8i	274.07-20.73i	274.23-20.72i	274.06-20.82i	274.11-20.74i	274.58-20.71i	274.36-20.78i	274.32-20.84i	274.64-20.66i	273.95-20.72i	274.26-20.82i	274.57-20.68i	274.26-20.75i	274.15-20.72i	274.24-20.7i
146.26-16.03i	146.2-15.98i	146.23-16.06i	146.3-16.13i	146.32-16.09i	146.33-16.04i	146.28-16.07i	146.19-16.08i	146.21-16.13i	146.31-16.06i	146.27-16.09i	146.31-16.06i	146.2-16.14i	146.13-16.05i	146.25-16.06i	146.21-16.09i	146.27-16.09i	146.25-16.1i	146.19-16.06i	146.29-16.06i	146.35-16.07i	146.39-16.03i	146.47-16.02i	146.56-16.06i	146.53-16.08i	146.58-16.13i	146.45-16.13i	146.32-16.07i	146.36-16.14i	146.33-16.16i	273.07-20.56i	273.36-20.65i	273.04-20.66i	273.01-20.55i	273.32-20.48i	273.31-20.49i	273.79-20.68i	273.93-20.68i	273.69-20.64i	273.85-20.67i	274.23-20.6i	274.22-20.65i	274.04-20.55i	274.37-20.66i	273.59-20.67i	273.93-20.6i	274.23-20.62i	273.89-20.64i	273.77-20.7i	273.84-20.64i
146.08-16.01i	146.09-16.09i	146-15.97i	146.05-16.02i	146.06-15.99i	146.16-16.1i	146.03-16.02i	145.94-16.04i	146.01-16i	146.04-16.08i	146.05-16.03i	146.08-16.09i	146.04-16.03i	145.91-16.05i	146.07-16.11i	146.03-16.08i	146.14-16.04i	146.02-16.09i	145.97-16.04i	146.03-16.06i	146.09-16.05i	146.23-16.09i	146.22-16.09i	146.26-16.12i	146.37-16.16i	146.3-16.08i	146.32-16.12i	146.2-16.07i	146.1-16.04i	146.13-16.08i	272.76-20.47i	273.12-20.62i	272.94-20.61i	272.69-20.52i	273.07-20.56i	273.04-20.56i	273.3-20.57i	273.56-20.65i	273.45-20.71i	273.4-20.61i	273.95-20.57i	273.75-20.63i	273.82-20.62i	274-20.47i	273.42-20.49i	273.74-20.63i	273.93-20.51i	273.62-20.6i	273.58-20.56i	273.52-20.57i
145.83-15.91i	145.94-15.94i	145.9-15.99i	145.88-15.96i	145.89-16.04i	145.98-15.97i	145.94-15.97i	145.83-16i	145.87-16.05i	145.97-16.01i	145.91-15.99i	145.96-15.96i	145.78-15.86i	145.81-15.98i	145.79-15.9i	145.83-16.03i	145.95-15.87i	145.96-15.93i	145.9-15.94i	145.84-15.96i	145.85-15.83i	146.11-16.04i	146.13-16.07i	146.12-16.06i	146.22-15.82i	146.16-15.96i	146.15-15.97i	145.95-16.07i	145.9-15.97i	145.98-16.07i	272.61-20.47i	272.99-20.42i	272.56-20.49i	272.5-20.56i	272.91-20.48i	272.7-20.3i	273.24-20.45i	273.46-20.47i	273.29-20.52i	273.24-20.52i	273.83-20.52i	273.78-20.49i	273.62-20.45i	273.78-20.56i	273.07-20.48i	273.52-20.5i	273.55-20.45i	273.46-20.31i	273.4-20.47i	273.44-20.53i
145.6-15.77i	145.63-15.77i	145.62-15.75i	145.69-15.85i	145.69-15.84i	145.7-15.94i	145.75-15.78i	145.72-15.75i	145.63-15.76i	145.77-15.89i	145.67-15.83i	145.81-15.79i	145.62-15.8i	145.59-15.81i	145.63-15.89i	145.64-15.81i	145.65-15.83i	145.68-15.81i	145.66-15.76i	145.63-15.87i	145.71-15.89i	145.8-15.93i	145.81-15.91i	145.88-15.87i	145.87-15.9i	145.96-15.92i	145.82-15.94i	145.81-15.96i	145.72-15.85i	145.65-15.91i	272.33-20.44i	272.6-20.52i	272.22-20.41i	272.09-20.33i	272.77-20.36i	272.56-20.24i	272.93-20.4i	273.14-20.58i	273.07-20.43i	272.9-20.34i	273.61-20.4i	273.3-20.4i	273.3-20.37i	273.58-20.42i	272.8-20.46i	273.26-20.37i	273.34-20.47i	272.97-20.45i	273.01-20.45i	273.17-20.33i
145.53-15.76i	145.38-15.74i	145.49-15.7i	145.57-15.76i	145.59-15.77i	145.59-15.86i	145.62-15.8i	145.51-15.77i	145.54-15.76i	145.58-15.8i	145.56-15.86i	145.63-15.81i	145.44-15.8i	145.36-15.75i	145.53-15.78i	145.45-15.82i	145.53-15.73i	145.55-15.87i	145.5-15.71i	145.49-15.82i	145.59-15.77i	145.69-15.84i	145.73-15.8i	145.74-15.89i	145.76-15.81i	145.74-15.85i	145.7-15.83i	145.67-15.78i	145.59-15.79i	145.6-15.84i	271.97-20.38i	272.42-20.42i	272.02-20.34i	271.79-20.18i	272.39-20.31i	272.13-20.4i	272.64-20.27i	272.84-20.56i	272.74-20.45i	272.53-20.53i	273.13-20.46i	273.1-20.48i	272.95-20.32i	273.24-20.32i	272.43-20.37i	272.97-20.54i	272.97-20.38i	272.84-20.56i	272.82-20.38i	272.73-20.43i
145.22-15.66i	145.36-15.72i	145.25-15.63i	145.37-15.75i	145.4-15.69i	145.3-15.81i	145.32-15.77i	145.41-15.91i	145.27-15.71i	145.32-15.63i	145.41-15.77i	145.43-15.59i	145.18-15.47i	145.2-15.89i	145.17-15.85i	145.28-15.64i	145.4-15.86i	145.5-15.74i	145.26-15.77i	145.26-15.75i	145.42-15.84i	145.62-15.83i	145.52-15.79i	145.66-15.9i	145.54-15.71i	145.45-15.54i	145.49-15.78i	145.16-15.98i	145.33-15.8i	145.37-16.04i	271.81-20.29i	272.08-20.37i	271.78-20.26i	271.77-20.32i	272.21-20.24i	271.95-20.25i	272.37-20.47i	272.57-20.3i	272.46-20.25i	272.33-20.34i	272.99-20.26i	272.89-20.35i	272.68-20.2i	273.09-20.35i	272.31-20.15i	272.75-20.42i	272.88-20.32i	272.6-20.31i	272.58-20.28i	272.67-20.41i
145.09-15.55i	145.15-15.65i	145.09-15.58i	145.18-15.77i	145.13-15.65i	145.26-15.68i	145.22-15.59i	145.02-15.64i	145.12-15.61i	145.19-15.66i	145.16-15.69i	145.2-15.66i	145.19-15.64i	145.04-15.62i	145.17-15.75i	145.09-15.66i	145.11-15.66i	145.16-15.73i	145.11-15.71i	145.15-15.66i	145.25-15.63i	145.26-15.7i	145.36-15.68i	145.4-15.74i	145.35-15.72i	145.49-15.67i	145.36-15.66i	145.3-15.74i	145.21-15.77i	145.17-15.67i	271.63-20.41i	272.01-20.14i	271.41-20.02i	271.45-20.23i	271.91-20.18i	271.73-20.08i	272.32-20.24i	272.38-20.45i	272.3-20.19i	272.06-20.02i	272.86-20.25i	272.4-20.35i	272.41-20.2i	272.98-20.28i	272.13-20.28i	272.67-20.65i	272.54-20.12i	272.35-20.52i	272.29-20.2i	272.22-20.11i
144.94-15.58i	144.98-15.63i	145.01-15.54i	145.01-15.65i	145.05-15.58i	145.03-15.62i	144.99-15.55i	144.84-15.6i	144.91-15.6i	144.99-15.57i	145.09-15.52i	144.94-15.6i	144.96-15.55i	144.97-15.53i	144.93-15.63i	144.97-15.64i	144.97-15.53i	144.99-15.64i	144.95-15.56i	144.96-15.7i	145.14-15.57i	145.15-15.67i	145.13-15.62i	145.25-15.7i	145.25-15.62i	145.21-15.59i	145.28-15.55i	145.09-15.65i	144.96-15.68i	145.09-15.59i	271.42-20.14i	271.52-20.1i	271.26-20.09i	271.15-20.09i	271.8-20.22i	271.55-20.11i	271.91-20.05i	272.06-20.14i	271.94-20.26i	272-20.22i	272.58-20.12i	272.35-20.14i	272.17-20.25i	272.61-20.37i	271.73-20.07i	272.21-20.24i	272.37-20.22i	271.99-20.13i	272.14-20.19i	271.97-20.08i
144.68-15.5i	144.76-15.51i	144.67-15.57i	144.83-15.42i	144.82-15.43i	144.83-15.55i	144.82-15.46i	144.67-15.59i	144.83-15.49i	144.84-15.54i	144.83-15.57i	144.84-15.57i	144.71-15.51i	144.77-15.59i	144.76-15.6i	144.69-15.65i	144.73-15.49i	144.79-15.55i	144.72-15.49i	144.71-15.56i	144.76-15.56i	145-15.62i	144.99-15.5i	145.15-15.53i	145.04-15.6i	145.08-15.55i	145.01-15.6i	144.9-15.68i	144.83-15.56i	144.92-15.52i	271.1-19.96i	271.38-19.97i	270.92-20.06i	270.94-20.08i	271.32-20.06i	271.27-20.12i	271.67-20.04i	271.9-19.99i	271.75-20.01i	271.71-20.07i	272.14-20.03i	272.01-20.07i	271.95-20.08i	272.37-20.04i	271.45-20.12i	272.05-20.12i	272.06-20.2i	271.88-20.06i	271.74-20.19i	271.7-20.11i
144.49-15.37i	144.57-15.41i	144.54-15.43i	144.59-15.42i	144.71-15.41i	144.61-15.5i	144.55-15.41i	144.55-15.47i	144.61-15.39i	144.54-15.46i	144.6-15.47i	144.66-15.51i	144.52-15.43i	144.46-15.51i	144.49-15.5i	144.53-15.38i	144.59-15.44i	144.6-15.49i	144.54-15.44i	144.54-15.51i	144.64-15.48i	144.77-15.46i	144.77-15.39i	144.86-15.44i	144.78-15.48i	144.88-15.45i	144.86-15.46i	144.72-15.54i	144.68-15.47i	144.6-15.47i	270.76-20.01i	271.23-20.06i	270.76-19.98i	270.74-20.07i	271.24-19.97i	271-19.97i	271.45-20.02i	271.7-20.12i	271.54-20.07i	271.44-20.13i	271.96-19.9i	271.84-20i	271.64-19.95i	271.99-20.04i	271.42-20.06i	271.76-20.03i	271.91-20i	271.51-20i	271.65-19.96i	271.65-19.97i
144.38-15.4i	144.35-15.4i	144.41-15.37i	144.44-15.46i	144.48-15.35i	144.42-15.44i	144.42-15.43i	144.39-15.46i	144.44-15.39i	144.41-15.41i	144.46-15.38i	144.52-15.42i	144.34-15.38i	144.33-15.4i	144.35-15.45i	144.39-15.41i	144.42-15.38i	144.45-15.41i	144.37-15.36i	144.44-15.36i	144.49-15.42i	144.56-15.5i	144.68-15.47i	144.65-15.49i	144.72-15.41i	144.68-15.45i	144.77-15.41i	144.56-15.31i	144.45-15.47i	144.46-15.52i	270.71-19.91i	270.87-19.95i	270.54-19.9i	270.38-19.97i	270.88-19.99i	270.77-19.9i	271.15-19.87i	271.34-19.95i	271.3-19.95i	271.22-20.03i	271.72-19.9i	271.55-19.97i	271.41-19.98i	271.85-20i	271.03-19.86i	271.42-20.02i	271.71-19.88i	271.3-20.03i	271.19-19.97i	271.3-19.93i
144.15-15.27i	144.23-15.37i	144.18-15.22i	144.23-15.38i	144.18-15.17i	144.31-15.27i	144.27-15.29i	144.24-15.34i	144.15-15.29i	144.16-15.36i	144.33-15.29i	144.32-15.29i	144.15-15.3i	144.1-15.36i	144.17-15.4i	144.19-15.35i	144.3-15.26i	144.23-15.32i	144.22-15.4i	144.11-15.33i	144.21-15.25i	144.36-15.36i	144.38-15.32i	144.53-15.36i	144.41-15.32i	144.52-15.35i	144.41-15.28i	144.3-15.4i	144.35-15.42i	144.26-15.35i	270.38-19.82i	270.6-19.89i	270.27-19.91i	270.25-19.88i	270.63-20.02i	270.45-19.99i	270.93-19.78i	271.11-19.92i	271.02-19.78i	270.9-19.98i	271.48-19.86i	271.1-19.99i	271.11-19.88i	271.52-19.87i	270.66-19.97i	271.18-19.96i	271.31-19.72i	271.04-19.99i	270.97-19.79i	270.94-19.91i
144-15.21i	144.09-15.31i	144.06-15.19i	144.07-15.28i	144.09-15.2i	144.18-15.27i	144.12-15.33i	144.03-15.36i	144.14-15.23i	144.07-15.24i	144.11-15.22i	144.17-15.3i	144-15.24i	143.97-15.24i	143.99-15.29i	143.96-15.35i	144.17-15.32i	144.05-15.36i	144.12-15.32i	144.03-15.32i	144.16-15.3i	144.27-15.3i	144.25-15.23i	144.27-15.41i	144.32-15.4i	144.3-15.28i	144.33-15.26i	144.06-15.31i	144.16-15.31i	144.15-15.3i	270.1-19.76i	270.4-19.82i	270.05-19.68i	270.06-19.82i	270.44-19.79i	270.24-19.81i	270.81-19.71i	270.87-19.85i	270.81-19.82i	270.73-19.94i	271.22-19.79i	271.06-19.83i	270.85-19.78i	271.34-19.93i	270.58-19.94i	270.93-19.95i	271.02-19.77i	270.88-19.77i	270.86-19.85i	270.83-19.81i
143.88-15.23i	143.97-15.27i	143.92-15.24i	144-15.18i	144.05-15.17i	144.1-15.18i	143.94-15.23i	143.91-15.23i	144.02-15.23i	143.94-15.27i	144.08-15.24i	143.91-15.28i	143.87-15.24i	143.87-15.29i	143.92-15.26i	143.86-15.24i	143.88-15.2i	143.95-15.23i	143.94-15.24i	143.9-15.24i	144.02-15.17i	144.12-15.3i	144.12-15.34i	144.2-15.29i	144.19-15.25i	144.3-15.34i	144.14-15.26i	144.04-15.23i	143.98-15.28i	144.06-15.31i	269.86-19.67i	270.12-19.76i	269.83-19.69i	269.68-19.76i	270.21-19.67i	270.04-19.78i	270.6-19.64i	270.61-19.87i	270.54-19.76i	270.58-19.82i	271.01-19.82i	270.89-19.78i	270.69-19.66i	271.05-19.77i	270.42-19.86i	270.75-19.82i	270.92-19.76i	270.54-19.71i	270.61-19.74i	270.56-19.74i
143.77-15.07i	143.8-15.16i	143.72-15.11i	143.79-15.17i	143.84-15i	143.9-15.24i	143.87-15.12i	143.7-15.15i	143.59-15.11i	143.87-15.22i	143.78-15.34i	143.86-15.1i	143.68-15.22i	143.73-15.21i	143.7-15.18i	143.74-15.19i	143.7-15.1i	143.72-15.19i	143.92-15.14i	143.72-15.24i	143.81-15.21i	143.97-15.16i	143.94-15.32i	143.94-15.22i	143.97-15.25i	143.96-15.25i	143.86-14.78i	143.91-15.25i	143.8-14.9i	143.92-15.21i	269.63-19.52i	269.91-19.67i	269.64-19.64i	269.5-19.64i	270.05-19.64i	269.76-19.65i	270.27-19.63i	270.32-19.66i	270.37-19.74i	270.19-19.76i	270.77-19.71i	270.57-19.82i	270.47-19.65i	270.84-19.7i	270.13-19.7i	270.52-19.71i	270.61-19.68i	270.36-19.74i	270.2-19.73i	270.38-19.75i
143.49-14.97i	143.58-15.1i	143.61-15.08i	143.61-15.06i	143.61-15.05i	143.65-15.15i	143.58-15.02i	143.55-15.12i	143.49-15.04i	143.65-15.18i	143.61-15.12i	143.65-15.21i	143.39-15.08i	143.52-15.17i	143.53-15.17i	143.56-15.2i	143.63-15.09i	143.75-15.23i	143.52-15.13i	143.56-15.08i	143.59-15.15i	143.66-15.16i	143.79-15.14i	143.74-15.23i	143.8-15i	143.82-15.17i	143.85-15.2i	143.72-15.19i	143.67-15.12i	143.58-15.2i	269.34-19.59i	269.32-19.48i	269.34-19.52i	269.44-19.92i	269.79-19.5i	269.35-20.03i	270.02-19.53i	270.25-19.73i	270.13-19.65i	269.92-19.71i	270.42-19.64i	270.22-19.76i	270.27-19.57i	270.66-19.81i	269.93-19.63i	270.24-19.63i	270.43-19.7i	270.1-19.63i	270.15-19.55i	270.21-19.49i
143.35-15.01i	143.45-15.06i	143.43-14.98i	143.38-15.07i	143.57-15.08i	143.54-15.17i	143.44-15.09i	143.42-15.14i	143.42-15.06i	143.49-15.14i	143.46-15.05i	143.48-15.17i	143.34-15.12i	143.3-15.04i	143.42-15.03i	143.39-15.15i	143.46-15.14i	143.48-15.04i	143.4-15.04i	143.28-15.17i	143.47-15.09i	143.58-15.12i	143.64-15.1i	143.77-15.17i	143.71-15.1i	143.61-15.06i	143.7-15.12i	143.63-15.1i	143.47-15.16i	143.5-15.07i	269.16-19.44i	269.42-19.58i	269.15-19.57i	269.04-19.57i	269.51-19.54i	269.33-19.57i	269.79-19.63i	269.93-19.77i	269.9-19.54i	269.7-19.69i	270.2-19.55i	270.18-19.58i	270-19.51i	270.42-19.61i	269.68-19.6i	270.05-19.59i	270.24-19.64i	269.91-19.63i	269.84-19.61i	269.87-19.55i
143.23-15.03i	143.3-14.98i	143.42-15.03i	143.37-15.03i	143.38-14.92i	143.34-14.97i	143.35-15.02i	143.22-15.06i	143.33-14.98i	143.36-15.03i	143.34-14.99i	143.34-15.17i	143.23-15.04i	143.19-15.12i	143.34-15.01i	143.27-15.08i	143.2-15.1i	143.38-15i	143.3-14.97i	143.23-15i	143.36-14.99i	143.4-15.05i	143.47-15.04i	143.65-15.1i	143.55-14.98i	143.59-15.03i	143.49-15.04i	143.46-15i	143.31-15i	143.42-14.98i	268.91-19.46i	269.22-19.45i	268.9-19.42i	268.75-19.6i	269.23-19.41i	269.09-19.61i	269.55-19.51i	269.73-19.61i	269.66-19.56i	269.51-19.58i	270.05-19.5i	269.78-19.56i	269.82-19.5i	270.06-19.58i	269.47-19.52i	269.76-19.65i	270.03-19.57i	269.63-19.56i	269.6-19.43i	269.63-19.55i
143-14.96i	143.16-14.97i	143.13-15.01i	143.27-15.04i	143.21-14.98i	143.31-15.08i	143.17-14.98i	143.21-15.06i	143.07-15.01i	143.23-14.99i	143.18-15.06i	143.13-15.1i	143.07-14.97i	143.1-14.95i	143.14-14.99i	143.04-15.07i	143.16-15.01i	143.21-15.02i	143.15-14.95i	143.02-15i	143.2-14.99i	143.32-15.09i	143.39-15.05i	143.33-15.04i	143.44-15.01i	143.46-15.08i	143.42-15.02i	143.31-15.02i	143.23-15.03i	143.17-15.09i	268.71-19.34i	269.1-19.54i	268.78-19.46i	268.67-19.54i	269.19-19.35i	268.93-19.54i	269.34-19.52i	269.49-19.56i	269.47-19.52i	269.36-19.54i	269.84-19.52i	269.79-19.54i	269.57-19.48i	269.99-19.63i	269.27-19.56i	269.59-19.64i	269.83-19.42i	269.4-19.49i	269.33-19.43i	269.44-19.59i
142.82-14.93i	143.01-14.96i	142.9-14.92i	143.04-15i	143.07-14.93i	143-14.99i	142.99-15.01i	142.91-15.02i	143.01-14.99i	143.06-14.95i	143.01-15.05i	142.99-15.02i	142.87-14.98i	142.88-15.06i	142.92-14.98i	142.94-15.07i	142.87-14.94i	143.06-15.04i	142.91-15i	142.99-15.07i	142.94-15.02i	143.07-15.01i	143.04-15.03i	143.23-15.06i	143.26-14.95i	143.19-15.06i	143.18-15.06i	143.09-15.12i	142.96-15.01i	142.97-15i	268.54-19.32i	268.78-19.41i	268.52-19.62i	268.34-19.34i	268.91-19.54i	268.8-19.17i	268.94-20.06i	269.31-19.46i	269.21-19.44i	269.08-19.43i	269.46-20.16i	269.51-19.59i	269.31-19.38i	269.7-19.54i	268.95-19.49i	269.35-19.67i	269.45-19.28i	269.41-19.39i	269.09-19.46i	269.32-19.32i
142.75-14.86i	142.82-14.89i	142.82-14.81i	142.87-14.97i	142.86-14.91i	142.93-14.94i	142.82-14.93i	142.8-14.88i	142.9-14.89i	142.91-14.99i	142.83-14.79i	142.93-14.97i	142.74-14.87i	142.75-14.93i	142.84-14.94i	142.79-14.92i	142.8-14.87i	142.92-15.01i	142.82-14.97i	142.77-14.89i	142.9-14.88i	143.04-14.98i	143.01-14.93i	143.1-15.02i	143.13-14.94i	143-14.98i	143.12-14.95i	143.03-14.93i	142.84-14.97i	142.91-14.99i	268.32-19.18i	268.62-19.38i	268.21-19.26i	268.14-19.32i	268.58-19.28i	268.46-19.31i	268.93-19.37i	269.02-19.4i	268.93-19.42i	268.95-19.43i	269.37-19.29i	269.18-19.41i	269.09-19.44i	269.51-19.4i	268.69-19.42i	269.21-19.34i	269.36-19.33i	268.99-19.41i	268.9-19.27i	268.9-19.44i
142.54-14.7i	142.57-14.85i	142.47-14.78i	142.76-14.68i	141.9-14.37i	142.67-14.89i	142.38-14.41i	142.65-14.68i	141.31-15.03i	142.62-14.9i	142.99-15.89i	142.69-14.93i	141.29-14.78i	142.6-15.03i	142.77-15.12i	142.52-15.14i	143.28-14.65i	142.84-14.78i	143.44-14.33i	142.54-14.92i	143.1-14.11i	142.86-14.78i	142.27-13.91i	143-14.87i	143.11-14.73i	142.62-15.49i	143.18-15.04i	142.72-14.96i	143.46-14.25i	142.92-14.95i	268.1-19.2i	268.29-19.27i	268.1-19.22i	268-19.31i	268.41-19.31i	268.29-19.24i	268.64-19.22i	268.89-19.4i	268.78-19.32i	268.68-19.44i	269.29-19.3i	269.03-19.34i	268.87-19.28i	269.26-19.43i	268.61-19.41i	268.96-19.39i	269.17-19.35i	268.75-19.37i	268.7-19.29i	268.8-19.31i
142.51-14.77i	142.62-14.85i	142.47-14.76i	142.56-14.83i	142.61-14.86i	142.67-14.84i	142.53-14.86i	142.48-14.81i	142.6-14.88i	142.55-14.86i	142.59-14.87i	142.61-14.8i	142.54-14.78i	142.47-14.9i	142.51-14.86i	142.45-14.88i	142.55-14.78i	142.57-14.9i	142.49-14.94i	142.5-14.88i	142.72-14.88i	142.68-15i	142.77-14.88i	142.84-14.9i	142.77-14.86i	142.86-14.93i	142.77-14.87i	142.67-14.91i	142.59-14.79i	142.69-14.89i	267.74-19.05i	268.17-19.25i	267.77-19.18i	267.7-19.33i	268.18-19.3i	268.1-19.25i	268.45-19.22i	268.55-19.29i	268.32-19.35i	268.45-19.44i	269.07-19.29i	268.8-19.25i	268.61-19.18i	269.16-19.38i	268.49-19.3i	268.79-19.32i	268.97-19.18i	268.57-19.31i	268.46-19.26i	268.57-19.4i
142.3-14.63i	142.49-14.73i	142.52-14.77i	142.51-14.76i	142.36-14.67i	142.55-14.83i	142.53-14.69i	142.37-14.81i	142.42-14.71i	142.51-14.72i	142.52-14.7i	142.47-14.81i	142.34-14.76i	142.38-14.81i	142.41-14.78i	142.34-14.86i	142.4-14.74i	142.4-14.94i	142.41-14.72i	142.33-14.78i	142.5-14.73i	142.53-14.81i	142.61-14.72i	142.78-14.77i	142.79-14.81i	142.64-14.88i	142.68-14.78i	142.55-14.82i	142.35-14.85i	142.54-14.94i	267.66-19.14i	268.08-19.31i	267.73-19.21i	267.75-19.32i	268.03-19.13i	267.73-19.1i	268.24-19.37i	268.54-19.41i	268.37-19.22i	268.32-19.29i	268.77-19.31i	268.58-19.28i	268.52-19.44i	268.81-19.33i	268.14-19.23i	268.53-19.38i	268.69-19.26i	268.27-19.27i	268.18-19.18i	268.39-19.37i
142.17-14.69i	142.27-14.7i	142.23-14.65i	142.34-14.79i	142.33-14.68i	142.37-14.77i	142.26-14.69i	142.32-14.87i	142.2-14.79i	142.33-14.84i	142.22-14.74i	142.39-14.79i	142.18-14.81i	142.14-14.77i	142.31-14.74i	142.25-14.81i	142.26-14.83i	142.28-14.82i	142.29-14.73i	142.26-14.78i	142.31-14.84i	142.41-14.78i	142.48-14.75i	142.47-14.82i	142.51-14.77i	142.55-14.75i	142.55-14.82i	142.46-14.78i	142.32-14.84i	142.37-14.82i	267.45-19.11i	267.75-19.11i	267.33-19.08i	267.31-19.18i	267.76-19.17i	267.65-19.12i	268.14-19.18i	268.28-19.4i	268.2-19.18i	268.18-19.33i	268.56-19.21i	268.39-19.11i	268.33-19.14i	268.68-19.25i	267.91-19.05i	268.3-19.32i	268.55-19.05i	268.09-19.23i	268.01-19.21i	268.1-19.25i
141.97-14.56i	142.16-14.7i	142.12-14.54i	142.11-14.64i	142.16-14.74i	142.28-14.69i	142.13-14.67i	142.06-14.76i	142.12-14.71i	142.18-14.79i	142.08-14.75i	142.17-14.73i	141.99-14.69i	141.99-14.72i	142.04-14.68i	142.04-14.71i	142.15-14.72i	142.15-14.78i	142.11-14.8i	142-14.74i	142.16-14.69i	142.33-14.77i	142.34-14.66i	142.42-14.76i	142.35-14.73i	142.43-14.79i	142.39-14.73i	142.3-14.79i	142.18-14.76i	142.26-14.8i	267.32-19.07i	267.46-19.21i	267.19-19.13i	267.17-19.24i	267.54-19.04i	267.36-19.15i	267.8-19.14i	268.09-19.26i	267.92-19.26i	267.87-19.16i	268.44-19.31i	268.24-19.27i	268.07-19.29i	268.35-19.22i	267.76-19.2i	268.11-19.22i	268.17-19.15i	267.97-19.22i	267.88-19.29i	267.98-19.12i
141.96-14.6i	141.95-14.76i	142.06-14.62i	142.01-14.74i	142.11-14.67i	142.1-14.72i	141.87-14.78i	141.88-14.68i	141.99-14.78i	142.03-14.81i	142.06-14.65i	142-14.69i	141.97-14.63i	141.95-14.73i	142.02-14.67i	141.94-14.75i	142.09-14.62i	142.03-14.71i	141.98-14.67i	142-14.79i	142.07-14.67i	142.15-14.78i	142.23-14.69i	142.21-14.75i	142.24-14.78i	142.25-14.78i	142.2-14.7i	142.11-14.89i	142.11-14.75i	142.07-14.79i	267.08-18.71i	267.41-19.04i	266.99-19.06i	266.9-19.29i	267.29-19.08i	267.29-19.09i	267.7-19.23i	267.84-19.2i	267.74-19.09i	267.69-19.23i	268.11-19.2i	267.99-19.22i	267.83-18.99i	268.38-19.16i	267.52-19.21i	268.08-19.24i	268.08-19i	267.6-19.29i	267.59-18.99i	267.76-19.19i
141.7-14.58i	141.93-14.63i	141.95-14.54i	142.03-14.66i	142.07-14.62i	141.91-14.7i	141.92-14.65i	141.94-14.65i	141.94-14.67i	141.96-14.56i	141.91-14.53i	141.92-14.75i	141.83-14.66i	141.86-14.73i	141.86-14.67i	141.79-14.66i	141.97-14.55i	141.99-14.67i	141.89-14.65i	141.81-14.74i	141.93-14.69i	142-14.76i	142.22-14.84i	142.18-14.85i	142.17-14.72i	142.12-14.64i	142.2-14.63i	142.1-14.69i	141.9-14.74i	141.95-14.74i	266.9-18.86i	267.11-18.96i	266.82-18.97i	266.9-19.01i	267.19-19.05i	267.07-18.99i	267.5-19.09i	267.57-19.2i	267.58-18.98i	267.51-19.06i	268.05-18.9i	267.87-19.13i	267.71-19.05i	268.07-19.17i	267.37-19.12i	267.67-19.04i	267.97-19.12i	267.44-19.05i	267.49-18.97i	267.44-19.08i
141.59-14.57i	141.72-14.56i	141.78-14.61i	141.84-14.66i	141.81-14.67i	141.84-14.7i	141.72-14.68i	141.83-14.76i	141.75-14.64i	141.77-14.75i	141.71-14.7i	141.77-14.71i	141.68-14.62i	141.65-14.68i	141.72-14.65i	141.67-14.69i	141.66-14.61i	141.76-14.67i	141.71-14.67i	141.7-14.68i	141.76-14.66i	141.98-14.77i	141.96-14.69i	142.04-14.73i	141.97-14.69i	141.97-14.71i	141.99-14.65i	141.95-14.75i	141.75-14.74i	141.85-14.65i	266.61-18.84i	267.12-18.93i	266.67-18.98i	266.72-19.09i	266.85-18.9i	266.97-19.11i	267.3-19.04i	267.42-19.13i	267.34-19i	267.31-19.04i	267.75-19.05i	267.61-19.03i	267.52-19.07i	267.79-19.1i	267.22-18.97i	267.45-19.03i	267.7-19.12i	267.41-19.07i	267.32-19.01i	267.44-19.15i
141.56-14.5i	141.6-14.62i	140.64-13.73i	141.69-14.66i	141.72-14.61i	141.73-14.75i	141.35-14.59i	141.65-14.65i	141.81-14.71i	141.7-14.83i	142.13-14.65i	141.79-14.64i	141.42-14.85i	141.35-14.73i	141.84-14.77i	141.45-14.52i	141.54-14.45i	141.49-14.77i	141.56-14.84i	141.48-14.7i	142.18-14.65i	141.82-14.7i	141.91-14.52i	141.85-14.75i	142.16-15.44i	141.37-14.53i	141.9-14.76i	141.9-14.82i	141.74-14.82i	141.47-14.31i	266.48-18.87i	266.71-19.14i	266.48-19i	266.34-18.99i	266.91-19.01i	266.7-19.1i	267.03-19.06i	267.29-19.14i	267.14-19.05i	267.07-19.07i	267.59-18.98i	267.5-19.17i	267.24-18.91i	267.68-18.98i	266.94-19.21i	267.36-19.19i	267.51-18.96i	267.2-19.02i	267.08-19.11i	267.27-18.99i
141.48-14.48i	141.46-14.53i	141.47-14.49i	141.65-14.57i	141.62-14.53i	141.62-14.7i	141.43-14.59i	141.55-14.63i	141.47-14.62i	141.58-14.69i	141.57-14.6i	141.64-14.65i	141.45-14.56i	141.45-14.74i	141.52-14.61i	141.47-14.63i	141.52-14.63i	141.61-14.7i	141.49-14.61i	141.48-14.75i	141.61-14.62i	141.56-14.83i	141.7-14.59i	141.82-14.7i	141.75-14.61i	141.8-14.71i	141.72-14.63i	141.75-14.69i	141.57-14.59i	141.6-14.7i	266.27-18.79i	266.61-18.95i	266.27-18.94i	266.2-18.98i	266.58-19i	266.5-19.07i	266.81-19i	267.03-19.04i	266.96-18.96i	266.92-19.02i	267.39-18.94i	267.19-19.03i	267.07-18.93i	267.6-19.12i	266.85-18.85i	267.14-19.01i	267.36-19.02i	267-19.02i	266.92-18.97i	266.98-18.98i
141.38-14.65i	141.44-14.57i	141.43-14.56i	141.47-14.59i	141.53-14.47i	141.48-14.66i	141.28-14.55i	141.45-14.62i	141.46-14.53i	141.43-14.56i	141.49-14.61i	141.45-14.68i	141.38-14.62i	141.37-14.61i	141.42-14.7i	141.46-14.69i	141.33-14.65i	141.43-14.61i	141.39-14.66i	141.38-14.59i	141.47-14.66i	141.59-14.63i	141.64-14.6i	141.66-14.72i	141.54-14.62i	141.68-14.74i	141.73-14.54i	141.59-14.81i	141.51-14.66i	141.48-14.63i	266.08-18.73i	266.51-18.75i	266.09-18.89i	266.09-18.84i	266.44-18.83i	266.35-18.82i	266.74-18.88i	267.01-18.99i	266.84-18.85i	266.71-18.93i	267.23-18.9i	266.99-18.92i	266.85-18.78i	267.33-19.1i	266.72-18.9i	267.03-18.99i	267.11-18.96i	266.72-18.96i	266.83-18.87i	266.8-19.02i
141.26-14.51i	141.3-14.54i	141.29-14.5i	141.34-14.64i	141.36-14.5i	141.41-14.57i	141.18-14.58i	141.22-14.58i	141.35-14.49i	141.35-14.57i	141.38-14.54i	141.38-14.58i	141.19-14.56i	141.21-14.59i	141.28-14.59i	141.26-14.65i	141.25-14.57i	141.37-14.59i	141.29-14.61i	141.22-14.67i	141.38-14.64i	141.44-14.63i	141.46-14.55i	141.6-14.63i	141.54-14.66i	141.59-14.69i	141.52-14.53i	141.64-14.74i	141.36-14.64i	141.37-14.69i	265.94-18.84i	266.23-18.91i	265.87-19.1i	265.92-18.9i	266.36-18.92i	266.13-18.95i	266.52-18.92i	266.81-19.01i	266.76-18.75i	266.45-18.97i	267.07-18.85i	266.84-19.05i	266.87-18.89i	267.13-18.99i	266.42-18.92i	266.76-19i	267.08-18.81i	266.67-18.9i	266.65-18.74i	266.72-18.97i
141.21-14.49i	141.24-14.55i	141.11-14.55i	141.19-14.56i	141.26-14.53i	141.41-14.6i	141.19-14.44i	141.27-14.65i	141.2-14.58i	141.4-14.8i	141.14-14.69i	141.38-14.61i	141.12-14.4i	141.16-14.68i	141.11-14.56i	141.23-14.61i	141.12-14.62i	141.2-14.58i	141.19-14.62i	141.16-14.61i	141.38-14.59i	141.3-14.66i	141.48-14.6i	141.59-14.63i	141.42-14.59i	141.42-14.53i	141.38-14.68i	141.46-14.63i	141.25-14.59i	141.34-14.76i	265.78-18.74i	266.11-18.87i	265.72-18.8i	265.7-18.98i	266.02-18.86i	265.94-18.94i	266.38-18.95i	266.58-18.96i	266.51-18.82i	266.37-18.99i	266.95-18.91i	266.76-18.93i	266.58-18.93i	266.97-19.04i	266.32-19.01i	266.64-19.04i	266.81-18.91i	266.5-18.86i	266.37-18.92i	266.48-18.92i
140.99-14.47i	141.14-14.54i	141.01-14.54i	141.03-14.68i	141.23-14.53i	141.12-14.72i	140.97-14.45i	141.15-14.55i	141.1-14.54i	141.06-14.55i	141.1-14.52i	141.19-14.6i	140.85-14.71i	141.01-14.62i	141.06-14.71i	140.97-14.6i	140.99-14.53i	141.09-14.82i	140.94-14.56i	140.86-14.7i	141.29-14.55i	141.1-14.64i	141.24-14.72i	141.34-14.56i	141.33-14.69i	141.28-14.58i	141.28-14.79i	141.17-14.65i	140.99-14.66i	141.22-14.57i	265.55-18.73i	265.83-18.85i	265.53-18.83i	265.52-18.91i	265.95-18.8i	265.74-18.98i	266.08-18.83i	266.42-18.96i	266.33-18.92i	266.06-18.92i	266.7-18.89i	266.41-19i	266.4-18.92i	266.82-19.06i	266.21-18.83i	266.35-19i	266.61-18.88i	266.36-18.96i	266.2-18.85i	266.26-18.99i
140.87-14.47i	140.97-14.47i	141.11-14.62i	141.2-14.64i	141.11-14.52i	141.12-14.59i	140.9-14.58i	141.14-14.75i	140.97-14.58i	141.08-14.56i	140.93-14.62i	141.09-14.73i	140.8-14.59i	140.79-14.61i	141-14.6i	140.93-14.54i	140.97-14.55i	141.01-14.64i	141.02-14.61i	140.89-14.52i	141.17-14.62i	141.2-14.81i	141.19-14.55i	141.27-14.66i	141.26-14.6i	141.13-14.7i	141.28-14.63i	141.18-14.85i	141.1-14.59i	141.1-14.67i	265.37-18.77i	265.83-18.87i	265.4-18.77i	265.38-18.94i	265.82-18.83i	265.64-18.79i	266.06-18.89i	266.28-19.05i	266.11-18.92i	266.16-18.99i	266.53-18.9i	266.35-18.88i	266.27-18.91i	266.64-18.98i	265.97-18.95i	266.31-19.05i	266.41-18.97i	266.14-18.94i	266.09-18.87i	266.16-18.93i
140.9-14.49i	140.71-14.57i	140.88-14.28i	141.01-14.53i	140.79-14.66i	140.89-14.95i	140.72-14.45i	140.89-14.54i	140.87-14.76i	141-14.59i	140.86-14.35i	140.95-14.76i	140.82-14.36i	140.75-14.94i	140.95-14.5i	140.76-14.64i	140.75-14.5i	141.22-14.7i	140.74-14.78i	141.17-14.38i	140.89-14.19i	140.7-14.72i	140.84-14.54i	141.39-14.55i	141.1-14.45i	141.14-14.71i	141.3-14.34i	141.11-14.76i	140.87-14.62i	141.25-14.78i	265.28-18.78i	265.48-18.83i	265.37-18.7i	265.28-18.81i	265.48-18.74i	265.37-18.88i	265.73-18.89i	266.09-19.02i	265.91-18.93i	265.84-19.04i	266.31-18.84i	266.26-18.8i	266.09-18.77i	266.54-19.08i	265.72-18.82i	266.13-18.86i	266.32-18.99i	265.91-19.05i	265.99-18.83i	265.86-18.99i
140.64-14.41i	140.67-14.47i	140.81-14.48i	140.78-14.54i	140.86-14.38i	140.83-14.56i	140.65-14.46i	140.72-14.47i	140.69-14.57i	140.73-14.45i	140.81-14.48i	140.79-14.56i	140.73-14.57i	140.66-14.55i	140.8-14.49i	140.72-14.7i	140.83-14.62i	140.56-14.55i	140.81-14.56i	140.68-14.67i	140.74-14.64i	140.87-14.47i	140.89-14.56i	140.97-14.64i	140.91-14.54i	140.98-14.63i	141.09-14.58i	141-14.6i	140.74-14.47i	140.84-14.61i	265.52-18.45i	265.47-18.76i	265.25-18.97i	264.97-18.64i	265.55-18.75i	265.19-19i	265.76-18.74i	265.19-19.29i	265.87-18.94i	265.59-19.77i	266.35-18.94i	265.54-19.11i	266.07-18.83i	267.16-18.09i	265.6-18.83i	265.71-19.32i	266.17-18.76i	265.14-17.89i	265.76-18.86i	266.06-18.73i
140.53-14.58i	140.64-14.67i	140.67-14.53i	140.73-14.68i	140.73-14.53i	140.74-14.67i	140.6-14.57i	140.66-14.61i	140.81-14.5i	140.8-14.54i	140.71-14.58i	140.7-14.66i	140.61-14.64i	140.55-14.61i	140.75-14.69i	140.64-14.63i	140.64-14.6i	140.77-14.64i	140.66-14.61i	140.59-14.62i	140.78-14.63i	140.86-14.78i	140.96-14.65i	141.03-14.6i	140.83-14.62i	140.94-14.73i	140.91-14.67i	140.95-14.74i	140.68-14.54i	140.71-14.71i	265.03-18.69i	265.3-18.85i	265.01-18.87i	264.95-18.93i	265.33-18.79i	265.16-18.94i	265.51-18.9i	265.82-19.01i	265.75-18.87i	265.55-19.01i	266.16-18.93i	265.92-19.02i	265.77-18.92i	266.21-19.01i	265.53-18.91i	265.9-19i	265.91-18.85i	265.71-18.87i	265.68-18.82i	265.76-18.93i
140.87-14.7i	140.55-14.75i	140.6-14.47i	140.53-14.47i	140.55-14.56i	140.62-14.71i	141.17-14.94i	140.82-14.63i	140.6-14.77i	140.62-14.97i	140.63-14.63i	140.86-14.55i	140.45-14.59i	140.94-15.13i	140.63-14.46i	140.51-14.7i	140.42-14.85i	140.48-13.95i	140.69-14.83i	140.61-14.77i	140.81-14.63i	140.7-14.93i	140.87-14.64i	140.92-14.67i	140.78-14.79i	140.74-14.76i	140.87-14.42i	141.54-14.27i	140.66-14.76i	141.21-14.61i	264.91-18.66i	265.15-18.74i	264.79-18.65i	264.76-18.85i	265.16-18.88i	264.99-18.88i	265.52-18.86i	265.63-18.96i	265.62-18.89i	265.47-18.87i	265.95-18.82i	265.78-18.84i	265.79-18.65i	266-19.01i	265.34-18.86i	265.74-18.9i	265.79-18.89i	265.45-18.94i	265.49-18.85i	265.54-18.93i
140.31-14.46i	140.57-14.55i	140.55-14.55i	140.45-14.57i	140.63-14.64i	140.61-14.74i	140.38-14.58i	140.49-14.67i	140.53-14.64i	140.59-14.59i	140.51-14.65i	140.57-14.71i	140.4-14.52i	140.38-14.75i	140.51-14.7i	140.43-14.64i	140.56-14.67i	140.51-14.76i	140.63-14.68i	140.45-14.7i	140.67-14.61i	140.63-14.87i	140.74-14.68i	140.89-14.68i	140.82-14.66i	140.73-14.73i	140.74-14.66i	140.84-14.7i	140.6-14.7i	140.64-14.72i	264.75-18.67i	265.09-18.86i	264.69-18.77i	264.72-18.94i	265.1-18.83i	264.93-18.93i	265.21-18.9i	265.6-19.06i	265.43-18.85i	265.27-18.91i	265.85-18.79i	265.55-18.87i	265.52-18.81i	265.96-18.96i	265.26-18.87i	265.62-18.97i	265.75-18.82i	265.37-18.97i	265.41-18.94i	265.26-18.88i
140.37-14.57i	140.4-14.59i	140.45-14.62i	140.51-14.65i	140.56-14.67i	140.47-14.6i	140.41-14.61i	140.4-14.65i	140.54-14.62i	140.43-14.76i	140.48-14.6i	140.43-14.78i	140.29-14.7i	140.39-14.76i	140.45-14.67i	140.39-14.82i	140.47-14.7i	140.45-14.7i	140.48-14.6i	140.43-14.81i	140.57-14.68i	140.51-14.75i	140.71-14.76i	140.73-14.73i	140.69-14.68i	140.67-14.8i	140.64-14.7i	140.63-14.74i	140.51-14.7i	140.44-14.65i	264.66-18.72i	264.82-18.92i	264.55-18.73i	264.62-18.85i	264.89-18.8i	264.82-18.91i	265.07-18.82i	265.46-18.95i	265.37-18.91i	265.2-18.92i	265.78-18.87i	265.54-19.19i	265.38-18.79i	265.77-19.12i	265.17-18.79i	265.4-18.89i	265.52-18.81i	265.23-18.91i	265.14-18.82i	265.49-18.78i
140.16-14.57i	140.31-14.64i	140.27-14.55i	140.35-14.76i	140.32-14.68i	140.32-14.67i	140.14-14.64i	140.25-14.73i	140.35-14.7i	140.33-14.67i	140.42-14.58i	140.47-14.65i	140.22-14.7i	140.16-14.65i	140.35-14.71i	140.28-14.75i	140.31-14.67i	140.28-14.71i	140.35-14.71i	140.23-14.73i	140.42-14.69i	140.45-14.7i	140.6-14.69i	140.61-14.77i	140.52-14.74i	140.58-14.68i	140.53-14.7i	140.58-14.78i	140.41-14.77i	140.34-14.75i	264.36-18.65i	264.72-18.77i	264.47-18.8i	264.39-18.78i	264.79-18.79i	264.63-18.89i	264.95-18.86i	265.3-18.99i	265.24-18.94i	264.8-18.97i	265.58-18.75i	265.32-18.89i	265.36-18.7i	265.62-18.91i	264.98-18.86i	265.29-18.83i	265.47-18.87i	265.03-18.87i	265.07-18.73i	265.14-18.81i
140.17-14.58i	140.28-14.71i	140.31-14.68i	140.28-14.75i	140.36-14.61i	140.28-14.84i	140.11-14.7i	140.29-14.7i	140.35-14.67i	140.29-14.78i	140.26-14.71i	140.38-14.88i	140.16-14.72i	140.23-14.79i	140.3-14.77i	140.25-14.72i	140.29-14.77i	140.32-14.79i	140.34-14.77i	140.21-14.85i	140.39-14.78i	140.35-14.81i	140.52-14.8i	140.53-14.81i	140.49-14.85i	140.6-14.88i	140.52-14.72i	140.51-14.77i	140.49-14.82i	140.33-14.8i	264.32-18.61i	264.65-18.73i	264.26-18.71i	264.35-18.91i	264.63-18.81i	264.58-18.93i	264.85-18.92i	265.21-18.93i	265.15-18.95i	264.91-18.97i	265.41-18.88i	265.27-19.06i	265.09-18.85i	265.48-19.05i	264.89-18.87i	265.14-18.82i	265.27-18.8i	265.01-18.96i	265.04-18.85i	265.05-18.98i
140.1-14.67i	140.21-14.36i	140.26-14.7i	140.23-14.87i	140.32-14.68i	140.31-14.86i	140.1-14.73i	140.21-14.79i	140.13-14.83i	140.27-14.81i	140.24-14.75i	140.21-14.84i	140.13-14.75i	140.22-14.85i	140.12-14.86i	140.08-14.82i	140.26-14.79i	140.19-14.85i	140.23-14.85i	140.12-14.88i	140.23-14.76i	140.4-14.88i	140.3-14.76i	140.52-14.89i	140.41-14.79i	140.44-14.81i	140.48-14.78i	140.46-14.88i	140.31-14.78i	140.31-14.9i	264.2-18.72i	264.42-18.84i	264.23-18.76i	264.17-18.85i	264.48-18.79i	264.32-18.96i	264.72-18.86i	265-19.09i	264.92-18.86i	264.68-18.91i	265.21-18.91i	265.12-19.01i	264.98-18.81i	265.33-19.05i	264.79-18.7i	265-18.89i	265.17-18.77i	264.84-18.93i	264.8-18.79i	264.98-18.91i
140.03-14.71i	140.08-14.73i	140.17-14.78i	140.16-14.8i	140.19-14.81i	140.13-14.81i	139.95-14.8i	140.13-14.9i	140.15-14.76i	140.18-14.85i	140.18-14.81i	140.14-14.89i	139.99-14.83i	139.87-14.85i	140.11-14.86i	140.06-14.92i	140.1-14.8i	140.08-14.92i	140.12-14.82i	139.97-14.81i	140.27-14.8i	140.2-14.87i	140.33-14.81i	140.43-14.91i	140.38-14.77i	140.32-14.98i	140.35-14.79i	140.38-14.86i	140.18-14.82i	140.26-14.89i	264.04-18.8i	264.42-18.86i	264.02-18.77i	264.01-18.86i	264.42-18.8i	264.2-18.93i	264.61-18.92i	264.88-18.93i	264.78-18.9i	264.52-18.96i	265.08-18.8i	265-18.88i	264.84-18.85i	265.27-19.01i	264.61-18.89i	264.81-18.96i	264.97-18.84i	264.65-18.9i	264.68-18.88i	264.81-18.9i
139.86-14.71i	140.04-14.78i	139.98-14.82i	140.07-14.89i	140.09-14.81i	140.13-14.8i	139.87-14.8i	140.03-14.86i	140.02-14.83i	140.03-14.84i	140.09-14.88i	140.17-14.94i	139.91-14.91i	139.95-14.92i	140.02-15.01i	139.88-14.92i	140-14.87i	140.06-14.9i	140.03-14.98i	139.9-14.97i	140.08-14.86i	140.11-14.96i	140.24-14.89i	140.27-14.89i	140.26-14.79i	140.37-14.99i	140.27-14.85i	140.28-14.9i	140.04-14.91i	140.15-15.01i	263.88-18.79i	264.19-18.84i	263.91-18.85i	263.96-18.91i	264.35-18.88i	264.1-18.97i	264.57-18.94i	264.75-19.03i	264.64-18.86i	264.37-19.02i	264.98-18.83i	264.92-18.98i	264.81-18.86i	265.1-19.03i	264.5-18.94i	264.77-19.03i	264.91-18.97i	264.57-18.92i	264.52-18.91i	264.76-18.93i
139.91-14.65i	139.99-14.82i	140.11-14.91i	140.1-14.97i	140.07-14.78i	140.08-14.87i	139.89-14.87i	139.99-14.91i	139.99-14.8i	140.11-14.88i	139.99-14.85i	140.05-14.86i	139.98-14.84i	139.88-14.94i	139.97-14.9i	139.89-14.98i	140.05-14.9i	140.07-14.97i	140.09-14.92i	139.99-14.98i	140.12-14.91i	140.12-14.96i	140.2-14.88i	140.22-14.99i	140.22-14.87i	140.26-14.97i	140.16-14.95i	140.24-14.97i	140.08-14.95i	140.13-14.99i	263.9-18.69i	264.1-18.81i	263.82-18.76i	263.89-18.87i	264.14-18.86i	264.02-18.91i	264.32-18.93i	264.64-19.05i	264.5-18.94i	264.38-19i	264.99-18.91i	264.69-18.99i	264.7-18.85i	265-19i	264.38-18.89i	264.64-18.95i	264.77-18.89i	264.53-18.94i	264.43-18.81i	264.59-18.94i
139.74-14.86i	139.81-14.9i	139.93-14.82i	139.97-14.94i	140.01-14.78i	139.99-14.97i	139.78-14.94i	139.92-15.02i	139.86-14.92i	139.97-15.07i	139.98-14.95i	139.95-15.04i	139.8-14.92i	139.79-15.08i	139.88-14.87i	139.83-15.01i	139.88-14.88i	139.98-15.07i	139.85-15.01i	139.84-15.05i	140.03-14.93i	140.03-15.07i	140.23-14.96i	140.09-15.01i	140.17-14.98i	140.09-14.92i	140.2-15.01i	140.15-15.06i	139.96-15i	140.03-15.04i	263.73-18.73i	264.01-18.9i	263.74-18.92i	263.8-19.04i	264.13-18.8i	263.87-18.99i	264.25-18.91i	264.47-19.08i	264.41-18.98i	264.29-18.96i	264.92-18.86i	264.66-19.03i	264.49-18.9i	264.78-19.06i	264.2-18.9i	264.61-19.06i	264.72-18.89i	264.37-19.08i	264.4-18.94i	264.48-18.95i
139.77-14.72i	139.86-14.98i	139.93-14.88i	139.8-15.04i	140.03-15.02i	139.94-15.07i	139.78-14.93i	139.94-15.02i	139.94-14.98i	139.91-15i	139.89-14.99i	139.9-15.21i	139.79-15.02i	139.7-15.1i	139.88-14.99i	139.83-15.09i	139.86-15.03i	139.91-15.11i	139.85-15.02i	139.75-15.08i	139.9-15.01i	139.96-14.95i	140.16-14.99i	140.06-15.45i	140.16-15.06i	140.12-15.08i	140.15-15.04i	140.19-15.12i	139.98-15.03i	139.77-15.23i	263.57-18.81i	263.97-18.82i	263.68-18.85i	263.66-18.99i	263.93-18.92i	263.86-19.06i	264.12-18.94i	264.48-19.07i	264.41-19i	264.14-19.1i	264.74-19i	264.51-19.03i	264.47-18.98i	264.73-19.13i	264.1-19.01i	264.36-19.21i	264.64-18.98i	264.31-19.07i	264.23-18.95i	264.43-19.06i
139.78-14.96i	139.85-14.99i	139.83-15i	139.89-15.05i	139.93-15.01i	139.88-15.11i	139.75-15.05i	139.81-15.09i	139.87-15.04i	139.86-15.06i	139.83-15.06i	139.89-15.08i	139.75-14.99i	139.81-15.09i	139.85-15.11i	139.81-15.18i	139.84-15.02i	139.95-15.24i	139.88-15.08i	139.77-15.16i	139.95-15.14i	139.88-15.15i	140.05-15.09i	140.14-15.17i	140.11-15.09i	140.1-15.11i	140.04-15.09i	140.16-15.26i	139.9-15.11i	139.92-15.19i	263.52-18.83i	263.85-18.99i	263.55-18.8i	263.47-18.93i	263.91-18.82i	263.71-19.1i	264.02-18.94i	264.36-19.13i	264.22-18.98i	263.98-19.1i	264.64-18.98i	264.42-18.97i	264.33-18.94i	264.61-19.13i	264.1-18.97i	264.37-19.19i	264.45-18.96i	264.14-19.16i	264.14-18.92i	264.31-18.97i
139.66-14.97i	139.78-15.13i	139.87-15.17i	139.79-15.12i	139.85-15.01i	139.8-15.17i	139.68-15.12i	139.75-15.24i	139.78-15.12i	139.78-15.22i	139.8-15.13i	139.91-15.24i	139.7-15.1i	139.77-15.2i	139.79-15.2i	139.73-15.25i	139.86-15.05i	139.85-15.25i	139.81-15.16i	139.59-15.28i	139.93-15.06i	139.92-15.2i	140.06-15.11i	140.04-15.19i	140.07-15.15i	140.01-15.25i	140.06-15.18i	140-15.3i	139.86-15.13i	139.9-15.23i	263.37-18.75i	263.75-18.96i	263.51-18.9i	263.42-19.02i	263.8-18.94i	263.65-19.12i	263.93-19.08i	264.26-19.06i	264.14-18.96i	263.95-19.1i	264.48-18.93i	264.26-19i	264.21-19.01i	264.56-19.23i	263.97-18.85i	264.2-19.08i	264.38-18.95i	264.17-19.08i	264.11-18.94i	264.23-19.04i
139.62-15.1i	139.64-15.41i	139.81-15.08i	139.77-15.14i	139.81-15.09i	139.8-15.3i	139.59-15.28i	139.6-15.06i	139.77-15.22i	139.7-15.31i	139.8-15.18i	139.79-15.33i	139.58-15.18i	139.69-15.22i	139.74-15.32i	139.7-15.3i	139.8-15.27i	139.76-15.38i	139.77-15.21i	139.66-15.22i	139.84-15.2i	139.83-15.31i	139.91-15.31i	140-15.37i	139.98-15.28i	140.03-15.33i	140-15.25i	139.98-15.4i	139.82-15.25i	139.87-15.34i	263.4-18.88i	263.72-19.1i	263.35-18.94i	263.48-18.99i	263.74-19i	263.58-19.16i	263.93-19.12i	264.06-19.33i	264.02-19.1i	263.94-19.17i	264.61-19i	264.19-19.14i	264.31-18.99i	264.55-19.19i	263.83-19.1i	264.23-19.28i	264.36-18.9i	264.06-19i	263.93-19.07i	264.09-19.11i
139.61-15.22i	139.7-15.3i	139.7-15.27i	139.76-15.33i	139.75-15.22i	139.73-15.38i	139.5-15.26i	139.68-15.37i	139.67-15.31i	139.65-15.38i	139.69-15.28i	139.69-15.42i	139.54-15.31i	139.57-15.32i	139.63-15.32i	139.64-15.42i	139.7-15.34i	139.77-15.4i	139.65-15.32i	139.59-15.44i	139.8-15.32i	139.77-15.46i	139.86-15.38i	139.93-15.37i	139.96-15.43i	139.95-15.37i	139.93-15.31i	139.92-15.45i	139.82-15.35i	139.72-15.43i	263.34-18.91i	263.55-19.07i	263.25-18.91i	263.32-19.02i	263.64-18.94i	263.49-19.17i	263.77-19.19i	264.13-19.25i	264.05-19.06i	263.82-19.14i	264.44-18.95i	264.15-19.22i	264.08-19.02i	264.38-19.23i	263.9-19.01i	264.08-19.21i	264.19-19.1i	264.11-19.16i	263.9-19.07i	264.03-19.13i
139.53-15.26i	139.65-15.26i	139.65-15.25i	139.67-15.4i	139.72-15.4i	139.76-15.41i	139.59-15.32i	139.61-15.41i	139.59-15.34i	139.67-15.47i	139.66-15.41i	139.78-15.45i	139.49-15.36i	139.53-15.46i	139.62-15.39i	139.66-15.52i	139.73-15.39i	139.77-15.47i	139.67-15.39i	139.57-15.43i	139.81-15.46i	139.76-15.45i	139.91-15.38i	139.89-15.45i	139.85-15.45i	139.91-15.45i	139.91-15.36i	139.86-15.44i	139.72-15.45i	139.82-15.45i	263.24-18.98i	263.49-19.16i	263.22-19.02i	263.27-19.17i	263.59-19.07i	263.38-19.2i	263.8-19.22i	263.89-19.27i	263.92-19.2i	263.67-19.26i	264.4-19.12i	264.17-19.29i	264.01-19.23i	264.36-19.43i	263.72-19.11i	263.99-19.3i	264.25-19.31i	263.86-19.21i	263.88-19.14i	263.93-19.24i
139.67-15.46i	139.54-15.48i	139.5-15.45i	139.65-15.47i	139.74-15.38i	139.72-15.43i	139.47-15.44i	139.61-15.47i	139.58-15.42i	139.66-15.51i	139.68-15.43i	139.72-15.55i	139.55-15.49i	139.53-15.44i	139.53-15.49i	139.53-15.58i	139.63-15.52i	139.68-15.66i	139.54-15.57i	139.51-15.47i	139.76-15.51i	139.98-15.72i	139.86-15.51i	139.79-15.56i	139.88-15.45i	139.79-15.51i	139.87-15.49i	139.86-15.65i	139.7-15.53i	139.75-15.54i	263.18-18.97i	263.41-19.16i	263.18-19.14i	263.19-19.35i	263.49-19.15i	263.29-19.31i	263.67-19.17i	263.96-19.46i	263.9-19.26i	263.7-19.28i	264.29-19.21i	264.05-19.25i	263.97-19.17i	264.29-19.4i	263.66-19.2i	263.99-19.34i	264.2-19.18i	263.78-19.3i	263.93-19.19i	263.94-19.26i
139.49-15.39i	139.53-15.48i	139.64-15.56i	139.7-15.57i	139.78-15.48i	139.66-15.61i	139.54-15.49i	139.57-15.63i	139.61-15.56i	139.58-15.6i	139.67-15.65i	139.7-15.64i	139.55-15.61i	139.56-15.62i	139.62-15.67i	139.52-15.65i	139.65-15.66i	139.68-15.74i	139.64-15.57i	139.47-15.63i	139.77-15.64i	139.82-15.72i	139.85-15.59i	139.94-15.69i	139.86-15.65i	139.88-15.66i	139.95-15.62i	139.81-15.72i	139.69-15.67i	139.71-15.73i	263.14-19.08i	263.45-19.23i	263.19-19.22i	263.16-19.31i	263.38-19.18i	263.29-19.38i	263.66-19.3i	263.87-19.5i	263.82-19.35i	263.68-19.37i	264.26-19.26i	263.94-19.38i	263.91-19.29i	264.31-19.48i	263.63-19.27i	263.88-19.41i	264.15-19.28i	263.76-19.38i	263.64-19.29i	263.87-19.38i
139.55-15.51i	139.52-15.66i	139.63-15.57i	139.74-15.75i	139.66-15.61i	139.72-15.66i	139.42-15.62i	139.62-15.76i	139.64-15.64i	139.63-15.81i	139.65-15.6i	139.64-15.71i	139.51-15.67i	139.48-15.76i	139.59-15.73i	139.64-15.8i	139.63-15.67i	139.65-15.77i	139.63-15.63i	139.47-15.75i	139.76-15.77i	139.74-15.82i	139.87-15.69i	139.79-15.83i	139.84-15.68i	139.86-15.74i	139.87-15.72i	139.84-15.82i	139.7-15.76i	139.69-15.68i	263.03-19.11i	263.4-19.3i	263.1-19.16i	263.14-19.41i	263.47-19.32i	263.33-19.4i	263.55-19.32i	263.82-19.53i	263.81-19.37i	263.7-19.46i	264.14-19.3i	264-19.53i	263.92-19.34i	264.24-19.52i	263.63-19.37i	263.88-19.48i	264.01-19.37i	263.77-19.48i	263.74-19.22i	263.79-19.43i
139.49-15.66i	139.51-15.75i	139.62-15.8i	139.65-15.78i	139.65-15.68i	139.63-15.8i	139.38-15.75i	139.46-15.92i	139.59-15.75i	139.57-15.86i	139.66-15.71i	139.64-15.88i	139.53-15.75i	139.48-15.81i	139.5-15.78i	139.57-15.94i	139.59-15.78i	139.6-15.9i	139.54-15.94i	139.4-15.95i	139.6-15.89i	139.73-15.83i	139.81-15.84i	139.81-15.99i	139.76-15.87i	139.82-15.87i	139.81-15.85i	139.83-15.96i	139.56-15.78i	139.6-15.93i	263.03-19.24i	263.44-19.28i	263.03-19.27i	263.48-19.23i	263.42-19.37i	263.31-19.9i	263.49-19.53i	263.76-19.51i	263.71-19.47i	263.46-19.74i	264.16-19.49i	263.85-19.61i	263.84-19.33i	264.07-19.61i	263.48-19.43i	263.65-19.34i	263.97-19.35i	263.58-19.5i	263.6-19.42i	263.72-19.47i
139.54-15.71i	139.62-15.89i	139.6-15.82i	139.69-15.88i	139.74-15.86i	139.7-15.94i	139.42-15.92i	139.62-15.97i	139.67-15.93i	139.47-16.06i	139.59-15.89i	139.54-15.96i	139.5-15.97i	139.57-16.02i	139.53-15.96i	139.51-16.02i	139.52-15.93i	139.64-16.07i	139.51-15.93i	139.39-15.99i	139.67-15.9i	139.71-16.11i	139.82-15.89i	139.86-16.03i	139.85-15.97i	139.86-16.04i	139.83-15.99i	139.81-16.05i	139.6-15.96i	139.72-16i	263.02-19.25i	263.23-19.41i	263.07-19.39i	263.13-19.53i	263.34-19.39i	263.21-19.66i	263.56-19.49i	263.81-19.72i	263.74-19.42i	263.69-19.56i	264.12-19.44i	263.86-19.71i	263.72-19.45i	264.14-19.65i	263.45-19.42i	263.76-19.66i	263.92-19.47i	263.6-19.55i	263.61-19.38i	263.74-19.57i
139.56-15.88i	139.56-15.99i	139.59-15.94i	139.63-16.1i	139.69-15.99i	139.65-16.09i	139.46-16.01i	139.52-16.1i	139.55-16.03i	139.62-16.14i	139.59-16.09i	139.62-16.18i	139.5-16.13i	139.5-16.21i	139.63-16.1i	139.48-16.21i	139.59-16.15i	139.65-16.18i	139.62-16.14i	139.49-16.25i	139.72-16.03i	139.73-16.21i	139.84-16.05i	139.81-16.13i	139.81-16.12i	139.83-16.18i	139.84-16.15i	139.82-16.25i	139.67-16.07i	139.77-16.25i	263.03-19.35i	263.29-19.49i	263.02-19.43i	263.06-19.57i	263.34-19.49i	263.21-19.68i	263.45-19.49i	263.76-19.86i	263.77-19.59i	263.53-19.68i	264.06-19.59i	263.88-19.7i	263.66-19.63i	264.15-19.79i	263.47-19.63i	263.79-19.73i	263.94-19.59i	263.61-19.74i	263.66-19.53i	263.74-19.63i
139.57-16.09i	139.52-16.21i	139.59-16.21i	139.64-16.29i	139.73-16.15i	139.65-16.37i	139.49-16.21i	139.6-16.33i	139.58-16.22i	139.65-16.38i	139.69-16.27i	139.67-16.41i	139.53-16.26i	139.43-16.41i	139.59-16.34i	139.44-16.39i	139.62-16.39i	139.64-16.45i	139.59-16.26i	139.49-16.4i	139.69-16.39i	139.69-16.43i	139.84-16.32i	139.83-16.4i	139.77-16.34i	139.84-16.42i	139.85-16.28i	139.75-16.47i	139.72-16.32i	139.65-16.4i	262.99-19.54i	263.28-19.77i	262.94-19.66i	263.01-19.73i	263.22-19.68i	263.14-19.85i	263.52-19.76i	263.74-19.89i	263.65-19.74i	263.48-19.92i	264.06-19.7i	263.87-19.9i	263.91-19.76i	264.18-19.89i	263.39-19.9i	263.76-19.89i	263.91-19.67i	263.55-19.85i	263.57-19.7i	263.81-19.84i
139.47-16.29i	139.63-16.65i	139.59-16.18i	140.1-16.07i	139.67-16.3i	139.7-16.51i	139.53-16.36i	139.56-16.59i	139.56-16.32i	139.44-16.49i	139.65-16.35i	139.73-16.38i	139.49-16.43i	139.56-16.51i	139.62-16.46i	139.52-16.48i	139.59-16.4i	139.51-16.6i	139.58-16.37i	139.41-16.5i	139.63-16.33i	139.69-16.62i	139.87-16.39i	139.88-16.5i	139.89-16.47i	139.92-16.51i	139.76-16.53i	139.86-16.53i	139.65-16.48i	139.66-16.58i	262.93-19.55i	263.27-19.79i	263.03-19.62i	263-19.87i	263.25-19.74i	263.08-19.88i	263.48-19.9i	263.76-20.16i	263.63-19.88i	263.49-19.87i	263.96-19.84i	263.88-20.03i	263.87-19.62i	264.14-20.07i	263.52-19.72i	263.73-19.95i	263.88-19.77i	263.59-19.75i	263.56-19.76i	263.74-19.91i
139.46-16.43i	139.57-16.48i	139.59-16.39i	139.64-16.48i	139.66-16.45i	139.6-16.54i	139.45-16.44i	139.61-16.57i	139.55-16.51i	139.61-16.63i	139.64-16.59i	139.55-16.6i	139.55-16.45i	139.48-16.58i	139.61-16.65i	139.6-16.64i	139.59-16.49i	139.51-16.76i	139.66-16.57i	139.42-16.7i	139.76-16.55i	139.81-16.63i	139.86-16.57i	139.83-16.66i	139.85-16.57i	139.71-16.69i	139.85-16.6i	139.81-16.72i	139.67-16.53i	139.79-16.6i	262.95-19.67i	263.05-19.72i	262.89-19.77i	263.04-19.9i	263.3-19.77i	263.08-20i	263.37-19.9i	263.78-20.15i	263.63-20i	263.29-20.03i	263.96-19.8i	263.82-20.08i	263.76-19.82i	264.1-20.1i	263.41-19.89i	263.61-20.1i	264.09-19.92i	263.59-20.07i	263.56-19.8i	263.66-19.98i
139.6-16.52i	139.57-16.71i	139.57-16.61i	139.7-16.66i	139.87-16.77i	139.7-16.82i	139.57-16.69i	139.6-16.78i	139.73-16.7i	139.67-16.78i	139.58-16.65i	139.6-16.84i	139.63-16.7i	139.65-16.84i	139.62-16.79i	139.57-16.83i	139.67-16.76i	139.7-16.87i	139.6-16.72i	139.47-16.87i	139.72-16.74i	139.82-16.9i	139.81-16.75i	139.83-16.84i	139.87-16.7i	139.88-16.79i	139.9-16.72i	139.94-16.77i	139.65-16.8i	139.77-16.86i	262.98-19.73i	263.21-19.85i	262.91-19.89i	263.01-20.07i	263.28-19.9i	263.12-20.07i	263.51-20.09i	263.68-20.26i	263.74-20i	263.43-20.18i	264.05-19.87i	263.94-20.2i	263.71-19.94i	264.12-20.28i	263.39-19.92i	263.7-20.19i	263.97-19.95i	263.53-20.21i	263.6-20.03i	263.72-20.09i
139.57-16.74i	139.54-16.85i	139.62-16.74i	139.66-17.01i	139.77-16.83i	139.76-16.95i	139.55-16.87i	139.61-16.93i	139.61-16.8i	139.74-17.06i	139.68-16.91i	139.61-16.93i	139.54-16.79i	139.47-17.03i	139.59-16.95i	139.6-17.09i	139.66-16.95i	139.69-17.05i	139.67-16.91i	139.52-17.06i	139.77-16.87i	139.84-17i	139.86-16.96i	139.91-17.1i	139.92-16.97i	139.89-17.01i	139.91-16.9i	139.87-16.99i	139.75-16.91i	139.74-17.1i	262.94-19.84i	263.21-20.07i	263.04-19.93i	263.05-20.15i	263.34-19.97i	263.11-20.31i	263.48-20.09i	263.78-20.33i	263.73-20.07i	263.51-20.31i	264.11-20.03i	263.87-20.3i	263.81-19.98i	264.02-20.42i	263.46-20.07i	263.77-20.2i	263.91-20.1i	263.54-20.29i	263.64-19.98i	263.74-20.28i
