# Supplementary material for: Detection and Classification of Measurement Errors in Bioimpedance Spectroscopy
Source: PLoS One. 2016 Jun 30;11(6):e0156522. doi: 10.1371/journal.pone.0156522 (PMC4928898; doi:10.1371/journal.pone.0156522)
Supplement: S5 File — (CSV) [file pone.0156522.s005.csv]

407.71-21.45i	407.88-22.72i	407.61-22.38i	408.05-22.11i	407.8-22.51i	408.82-22.36i	407.28-22.44i	407.71-21.8i	407.74-22.46i	408.27-22.76i	407.64-22.06i	408.08-21.83i	408.84-21.84i	409.15-22.41i	408.81-22.24i	408.45-22.67i	408.57-22.71i	407.96-22.35i	408.54-22.24i	407.69-22.19i	408.25-21.61i	408.52-22.47i	408.18-22.63i	407.61-22.28i	408.52-22.48i	408.86-22.08i	407.69-22.48i	408.93-22.55i	408.96-22.03i	408.48-22.13i	407.61-21.45i	409.31-21.92i	407.57-22.2i	408.55-22.84i	407.75-21.84i	408.52-21.79i	408.06-21.58i	408.84-22.86i	408.74-22.61i	408.5-22.34i	408.91-22.25i	409.38-22.34i	408.7-22.35i	408.28-22.74i	408.61-21.7i	409.19-21.84i	408.65-21.62i	408.39-22.79i	408.93-21.71i	408.6-21.88i
407.98-22.56i	407.85-22.64i	407.88-22.63i	408.01-22.68i	407.96-22.7i	408.03-22.65i	407.57-22.56i	407.5-22.65i	407.67-22.65i	407.98-22.68i	407.8-22.66i	407.81-22.66i	408.43-22.73i	408.24-22.77i	408.14-22.59i	407.89-22.6i	408.47-22.73i	408.16-22.69i	407.94-22.63i	407.73-22.67i	407.78-22.73i	407.84-22.66i	407.82-22.66i	407.55-22.78i	408-22.73i	408.18-22.81i	407.87-22.74i	407.95-22.7i	408.35-22.63i	408.2-22.73i	407.94-22.67i	408.67-22.7i	408.11-22.72i	408.53-22.67i	408.08-22.74i	408.11-22.6i	408.04-22.81i	408.4-22.75i	408.6-22.83i	408.76-22.8i	408.37-22.66i	408.6-22.76i	408.18-22.65i	408.22-22.64i	408.34-22.74i	408.63-22.79i	408.19-22.71i	408.32-22.83i	408.86-22.8i	407.95-22.66i
407.68-22.8i	407.48-22.82i	407.63-22.84i	407.73-22.9i	407.8-22.87i	407.71-22.8i	407.55-22.78i	407.24-22.87i	407.4-22.79i	407.79-22.95i	407.58-22.83i	407.7-22.85i	408.33-22.89i	408.09-22.87i	407.98-22.87i	407.81-22.87i	408.29-22.97i	407.92-22.91i	407.78-22.85i	407.66-22.91i	407.69-22.93i	407.66-22.95i	407.73-22.87i	407.5-22.82i	407.85-22.85i	408-22.98i	407.78-22.9i	407.83-22.93i	408.15-22.96i	408.11-22.89i	407.78-22.9i	408.46-22.88i	407.87-22.97i	408.41-22.97i	407.9-22.82i	407.99-22.81i	407.85-22.85i	408.44-22.91i	408.31-23.02i	408.37-23.02i	408.2-22.96i	408.25-22.92i	408.03-22.97i	408.1-22.93i	408.27-22.96i	408.43-22.91i	408.23-22.96i	408.22-22.92i	408.74-22.96i	407.96-22.99i
407.9-22.97i	406.88-23.21i	407.3-23.4i	407.58-22.58i	407.74-23.55i	407.89-22.87i	407.24-23.47i	407.29-22.71i	407.39-23.44i	407.95-23.51i	406.91-23.19i	407.41-22.7i	408.37-22.65i	408.42-23.29i	408.36-23.05i	407.73-23.48i	408.09-23.67i	407.43-23.16i	407.83-23.45i	407.1-23.12i	407.9-22.69i	408.01-23.28i	407.46-23.51i	406.9-22.7i	407.88-23.52i	408.25-22.81i	407.24-23.33i	408-23.35i	408.48-22.85i	407.73-22.71i	407.44-22.95i	408.67-22.9i	407.33-23.02i	408.23-23.57i	407.33-23.23i	407.86-22.92i	407.37-22.82i	408.42-23.55i	408.24-23.69i	407.88-23.49i	408.48-23.1i	408.54-23.3i	408.35-23.27i	407.93-23.6i	408-22.66i	408.44-22.82i	407.96-22.58i	407.5-23.27i	408.2-22.93i	407.72-22.81i
407.33-23.78i	407.5-23.43i	406.84-23i	406.77-23.47i	407.04-23.31i	406.91-23.2i	406.65-23.24i	406.73-23.6i	406.54-23.05i	407.9-23.11i	407.16-22.85i	406.87-23.61i	408.34-23.53i	407.74-22.96i	407.66-23.89i	407.63-23.23i	407.52-23.3i	407.78-23.79i	406.91-23.67i	407.41-23.83i	407.68-23.62i	407.57-22.86i	406.79-23.21i	406.86-23.71i	407.05-23.53i	407.3-22.99i	407.15-22.93i	407.49-23.05i	407.85-23.81i	407.33-23.54i	407.64-23.28i	407.58-23.27i	407.62-22.88i	408.54-23.46i	407.59-22.84i	407.14-23.54i	408.06-23.09i	408.46-23.33i	407.53-23.36i	408.39-23.7i	407.73-23.92i	407.97-23.06i	407.45-23.82i	408.14-23.26i	408.27-23.37i	407.75-23.45i	408.22-23.44i	407.95-23.72i	408.65-22.99i	407.23-23.64i
406.86-23.77i	406.74-23.62i	406.79-23.69i	406.76-23.75i	407.01-23.74i	406.91-23.76i	406.62-23.71i	406.5-23.79i	406.7-23.73i	407-23.86i	406.69-23.76i	406.76-23.73i	407.46-23.82i	407.3-23.81i	407.16-24.01i	406.93-23.87i	407.46-23.75i	407.21-23.67i	406.89-23.8i	406.82-23.81i	406.87-23.87i	406.75-23.7i	406.8-23.68i	406.66-23.76i	407.07-23.76i	407.24-23.77i	406.98-23.8i	407.11-23.92i	407.32-23.85i	407.21-23.82i	407.04-23.77i	407.53-23.84i	407.08-23.79i	407.65-23.7i	407.08-23.79i	407.13-23.75i	407.1-23.83i	407.51-23.88i	407.68-23.85i	407.72-23.84i	407.3-23.9i	407.56-23.91i	407.13-23.89i	407.22-23.64i	407.4-23.83i	407.64-23.82i	407.37-23.82i	407.36-23.96i	408.01-23.89i	407.12-23.95i
406.57-23.93i	406.31-23.91i	406.48-24.05i	406.47-24.07i	406.71-23.97i	406.54-24.02i	406.25-23.97i	406.19-23.97i	406.34-24.05i	406.6-24.05i	406.4-24.02i	406.45-24.04i	407.04-24i	407-24.16i	406.76-24.04i	406.61-23.93i	407.04-24.02i	406.69-24.02i	406.51-24.12i	406.39-23.99i	406.51-24.02i	406.45-24i	406.5-23.94i	406.26-24.04i	406.6-24.1i	406.79-24.03i	406.62-24.11i	406.65-24.1i	406.98-24.11i	406.91-24.13i	406.67-24.15i	407.15-24.11i	406.68-24.06i	407.07-24.05i	406.86-24.06i	406.78-23.96i	406.61-24.11i	406.96-24.05i	407.21-24.07i	407.32-24.22i	406.91-24.03i	407.11-24.13i	406.73-24.04i	406.79-23.98i	406.95-24.09i	407.31-24.17i	407.01-24.13i	406.92-24.2i	407.45-24.23i	406.77-24.19i
406.28-24.21i	406.22-24.27i	406.23-24.22i	406.33-24.17i	406.46-24.27i	406.37-24.22i	406.07-24.17i	405.97-24.24i	406.16-24.28i	406.27-24.31i	406.07-24.24i	406.33-24.16i	406.84-24.31i	406.77-24.24i	406.53-24.33i	406.44-24.37i	406.91-24.38i	406.62-24.29i	406.33-24.28i	406.13-24.26i	406.31-24.17i	406.29-24.26i	406.29-24.29i	406.07-24.32i	406.45-24.4i	406.66-24.34i	406.26-24.42i	406.53-24.34i	406.84-24.2i	406.74-24.31i	406.5-24.28i	406.97-24.24i	406.46-24.3i	406.91-24.2i	406.42-24.26i	406.56-24.3i	406.46-24.3i	406.84-24.44i	407.05-24.47i	406.93-24.36i	406.88-24.39i	407.01-24.33i	406.61-24.32i	406.65-24.36i	406.75-24.44i	407-24.32i	406.72-24.3i	406.66-24.47i	407.25-24.45i	406.38-24.15i
405.97-24.61i	405.86-24.49i	405.84-24.6i	405.98-24.77i	405.98-24.62i	406.04-24.55i	405.78-24.58i	405.54-24.6i	405.74-24.62i	405.99-24.66i	405.93-24.61i	405.92-24.63i	406.57-24.74i	406.28-24.69i	406.16-24.61i	406.11-24.68i	406.47-24.73i	406.29-24.75i	405.9-24.65i	405.88-24.68i	406-24.68i	405.89-24.59i	406-24.69i	405.81-24.61i	406-24.66i	406.18-24.61i	406.04-24.66i	405.97-24.71i	406.33-24.79i	406.37-24.67i	406.02-24.67i	406.66-24.75i	406.17-24.7i	406.74-24.77i	406.12-24.74i	406.13-24.69i	406.26-24.7i	406.52-24.73i	406.67-24.8i	406.69-24.72i	406.38-24.78i	406.65-24.77i	406.23-24.68i	406.29-24.69i	406.55-24.72i	406.74-24.75i	406.46-24.75i	406.47-24.76i	407.05-24.84i	406.1-24.68i
405.59-24.87i	405.58-24.87i	405.58-24.84i	405.61-24.86i	405.89-24.97i	405.67-24.97i	405.32-24.9i	405.2-24.93i	405.6-24.88i	405.84-24.86i	405.46-24.89i	405.7-24.95i	406.35-25.16i	406.12-25i	405.95-25.05i	405.78-25.02i	406.24-25.01i	406.01-24.86i	405.72-24.93i	405.52-24.98i	405.65-25.01i	405.63-24.93i	405.56-24.95i	405.48-24.95i	405.73-24.84i	405.97-24.93i	405.78-25i	405.86-24.99i	406.17-25.01i	406.11-24.92i	405.71-24.96i	406.4-25.04i	405.91-24.99i	406.35-24.93i	405.9-24.95i	405.94-25.08i	405.89-24.98i	406.41-24.96i	406.46-25.11i	406.31-24.99i	406.15-25.04i	406.41-25.23i	405.94-25.11i	405.94-25.09i	406.05-25.07i	406.49-25.09i	406.19-25.04i	406.07-25.16i	406.74-25.06i	405.82-24.96i
405.11-25.12i	405.05-25.09i	405.98-25.08i	405.91-24.93i	405.99-25.01i	405.84-25.29i	405.56-25.1i	405.67-24.84i	405.69-24.59i	405.17-25.13i	405.4-25.55i	405.99-24.95i	405.89-24.96i	405.99-25.5i	405.79-24.86i	405.25-25.44i	406.26-25.45i	405.99-24.63i	405.84-24.84i	405.58-24.6i	405.27-25.01i	405.5-25.5i	405.81-25.18i	405.44-24.73i	405.93-24.67i	406.14-25.28i	406.13-25.25i	405.53-25.41i	405.81-24.95i	406.27-25.07i	405.44-25.5i	406.46-25.43i	405.8-25.58i	405.81-24.85i	405.71-25.5i	406.4-25.07i	405.5-25.51i	405.72-25.07i	406.63-24.88i	405.9-24.91i	406.14-24.79i	406.17-25.61i	405.87-24.85i	405.44-24.85i	405.54-25.37i	406.72-25.14i	405.79-24.84i	405.65-25.27i	406.5-25.52i	406.29-25.34i
405.56-25.07i	405.33-25.68i	404.88-25.7i	404.92-25.16i	405.08-25.77i	405.28-24.82i	404.45-25.49i	404.5-25.02i	405.14-25.75i	405.54-25.71i	404.88-25.13i	404.85-24.99i	406.1-25.33i	406-25.3i	405.67-25.58i	405.68-25.78i	405.31-25.35i	404.97-25.55i	405.59-25.67i	404.71-25.47i	405.49-25.47i	405.41-25.15i	404.91-25.55i	404.55-25.38i	405.54-25.8i	405.41-25.17i	405.07-25.65i	405.83-25.6i	405.93-25.72i	405.18-25.28i	405.33-25.01i	406.01-24.96i	405.1-25.34i	405.64-25.83i	405.11-25.32i	405.33-25i	405.35-25.16i	405.93-25.86i	405.99-25.91i	405.93-25.93i	405.76-25.83i	406.36-25.39i	405.71-25.77i	405.52-25.79i	405.77-25.29i	405.7-25.06i	405.95-25.32i	405.87-25.91i	406.09-25.27i	405.34-25.04i
404.99-25.92i	404.93-25.09i	404.77-25.45i	404.8-26.19i	404.69-25.33i	404.32-25.76i	404.77-25.25i	404.19-26.04i	404.49-25.58i	405-25.43i	405.06-25.93i	404.74-26.17i	405.29-26.1i	404.95-25.45i	404.66-25.91i	405.06-25.23i	405.57-25.33i	405.37-25.89i	404.5-25.97i	404.91-25.9i	404.55-25.96i	404.53-25.69i	404.72-25.29i	404.9-25.99i	404.66-25.84i	404.86-26.07i	405-25.52i	404.92-25.29i	404.88-26.01i	405.2-26.31i	405.48-25.84i	405.14-25.96i	405.33-25.57i	405.91-25.76i	405.26-25.64i	404.72-25.87i	405.35-25.98i	405.59-25.58i	405.32-25.77i	405.81-25.66i	404.97-25.47i	405.37-25.42i	404.63-25.74i	405.47-25.56i	405.52-26.2i	405.29-26.1i	405.18-26.15i	405.49-25.38i	406.26-26.04i	404.67-25.95i
404.37-26.07i	404.43-26.12i	404.33-26i	404.47-26.08i	404.65-26.07i	404.43-26.1i	404.16-26.07i	404.02-26.07i	404.33-26.15i	404.63-26.21i	404.33-26.16i	404.45-26.25i	405.02-26.21i	404.9-26.2i	404.69-26.16i	404.68-26.12i	404.99-26.18i	404.71-26.04i	404.39-26.13i	404.38-26.14i	404.46-26.12i	404.44-26.23i	404.47-26.21i	404.14-26.15i	404.58-26.07i	404.91-26.34i	404.54-26.15i	404.59-26.28i	404.95-26.14i	404.9-26.2i	404.41-26.26i	405.08-26.21i	404.62-26.14i	405.01-26.16i	404.67-26.24i	404.55-26.15i	404.7-26.2i	405.05-26.11i	405.2-26.22i	405.11-26.22i	405.02-26.1i	405-26.19i	404.77-26.27i	404.84-26.22i	405-26.21i	405.22-26.3i	404.99-26.2i	404.91-26.25i	405.49-26.26i	404.64-26.21i
404.51-26.21i	404.57-26.25i	403.96-26.24i	403.86-26.48i	404.13-26.46i	404.05-26.27i	403.75-26.18i	403.6-26.52i	403.8-26.46i	404.52-26.03i	404.49-26.09i	404.3-26.67i	405.23-26.68i	404.78-26.04i	404.63-26.64i	404.51-26.25i	404.66-26.13i	404.6-26.85i	404.12-26.63i	404.35-26.73i	404.43-26.72i	403.91-26.16i	403.86-26.49i	403.71-26.64i	404.14-26.65i	404.17-26.28i	404.15-26.11i	404.68-26.21i	404.79-26.8i	404.24-26.45i	404.68-26.1i	404.6-26.35i	404.6-25.97i	405.37-26.64i	404.34-25.96i	404.21-26.57i	404.89-25.99i	405.22-26.35i	404.76-26.88i	405.46-26.54i	404.45-26.73i	404.9-26.21i	404.62-26.77i	404.87-26.2i	405.18-26.32i	404.73-26.46i	404.94-26.48i	404.99-26.48i	405.63-26.08i	404.11-26.3i
403.75-26.69i	403.55-26.67i	403.7-26.65i	403.79-26.82i	403.93-26.8i	403.75-26.71i	403.58-26.66i	403.48-26.63i	403.58-26.82i	403.9-26.86i	403.68-26.8i	403.71-26.9i	404.27-26.83i	404.35-26.91i	403.94-26.77i	403.99-26.81i	404.26-26.78i	404.12-26.81i	403.84-26.78i	403.71-26.83i	403.71-26.84i	403.71-26.65i	403.87-26.81i	403.54-26.71i	403.92-26.81i	404.1-26.87i	403.8-26.79i	403.85-26.85i	404.22-26.84i	404.19-26.95i	403.87-26.79i	404.52-26.87i	403.97-26.8i	404.4-26.79i	403.98-26.79i	403.99-26.78i	404.03-26.85i	404.37-26.85i	404.52-26.9i	404.39-26.94i	404.19-26.96i	404.47-26.86i	403.95-26.77i	404.17-26.89i	404.36-26.79i	404.55-26.96i	404.21-26.91i	404.23-26.86i	404.83-26.88i	404-26.98i
403.91-26.59i	403.99-26.87i	403.37-27.27i	403.36-26.85i	403.53-27.23i	403.59-26.43i	402.95-26.99i	402.94-26.78i	403.49-27.36i	403.88-26.9i	403.6-26.74i	403.21-27i	404.32-27.36i	404.41-26.77i	403.98-27.16i	404.18-27i	403.72-26.9i	403.52-27.27i	403.8-27.32i	403.38-27.25i	403.71-27.29i	403.17-26.77i	403.34-27.22i	403.02-27.04i	403.86-27.42i	403.67-26.67i	403.48-27.18i	404.13-27i	404.27-27.33i	403.73-26.99i	404.01-26.69i	403.92-26.71i	403.72-26.7i	404.3-27.35i	403.42-26.82i	403.34-27.08i	403.83-26.7i	404.52-26.97i	404.5-27.33i	404.44-27.52i	403.86-27.43i	404.4-26.65i	404.05-27.3i	404.11-27.28i	404.08-26.7i	404.01-26.8i	404.37-27.1i	404.34-27.17i	404.57-26.92i	403.78-26.63i
403.15-27.31i	403.16-27.28i	403.07-27.25i	403.09-27.3i	403.36-27.38i	403.15-27.35i	403.07-27.38i	402.78-27.2i	403.04-27.38i	403.35-27.47i	403.06-27.4i	403.15-27.32i	403.73-27.41i	403.67-27.3i	403.43-27.46i	403.29-27.41i	403.74-27.39i	403.61-27.45i	403.18-27.34i	403.07-27.38i	403.23-27.39i	403.13-27.39i	403.16-27.33i	402.96-27.31i	403.34-27.5i	403.48-27.44i	403.15-27.36i	403.28-27.34i	403.56-27.44i	403.54-27.41i	403.34-27.37i	403.85-27.39i	403.38-27.43i	403.87-27.5i	403.31-27.45i	403.33-27.47i	403.42-27.39i	403.71-27.51i	403.91-27.44i	403.93-27.56i	403.61-27.42i	403.98-27.34i	403.39-27.35i	403.47-27.58i	403.59-27.46i	403.93-27.48i	403.7-27.45i	403.63-27.47i	404.05-27.58i	403.24-27.48i
402.72-27.33i	403.07-27.81i	402.7-27.99i	402.6-27.4i	402.85-28.11i	402.93-27.46i	402.4-28.03i	402.19-27.71i	402.66-28.06i	403.25-27.55i	402.81-27.19i	402.7-28.14i	403.77-28.02i	403.56-27.6i	403.41-27.93i	403.23-27.7i	403.13-27.95i	402.98-28.15i	402.7-28.05i	402.42-27.97i	403.15-27.95i	402.53-27.29i	402.91-28.14i	402.15-27.65i	403.05-28.03i	402.99-27.35i	402.8-28.03i	403.35-27.85i	403.73-27.99i	402.78-27.63i	403.1-27.47i	403.15-27.85i	402.72-27.52i	403.4-28.07i	402.53-27.56i	402.83-28.05i	402.94-27.37i	403.76-27.48i	403.97-28.11i	403.55-28.28i	403.48-28.18i	403.64-27.43i	403.48-27.94i	403.35-28i	403.2-27.35i	403.35-27.77i	403.7-27.47i	403.38-28.1i	403.58-27.46i	402.92-27.43i
402.45-28.02i	402.44-28.08i	402.38-28.02i	402.31-27.96i	402.53-28.11i	402.48-28.09i	402.18-28.01i	402.25-27.97i	402.36-28.17i	402.72-28.02i	402.18-28.11i	402.57-28.08i	403.05-28.19i	403.03-28.2i	402.51-28.25i	402.52-28.15i	402.93-28.18i	402.78-28.2i	402.37-28.26i	402.33-28.11i	402.41-28.07i	402.28-28.12i	402.37-28.07i	402.05-28.08i	402.54-28.09i	402.73-28.13i	402.57-28.22i	402.51-28.08i	402.86-28.2i	402.78-28.2i	402.54-28.07i	403.13-28.31i	402.68-28.12i	403.22-28.22i	402.49-28.28i	402.7-28.19i	402.69-28.06i	402.99-28.19i	403.24-28.32i	403.13-28.21i	402.74-28.24i	403.12-28.28i	402.64-28.19i	402.86-28.27i	402.85-28.3i	403.2-28.21i	402.96-28.25i	402.81-28.17i	403.41-28.26i	402.66-28.32i
401.88-27.9i	402.56-28.39i	402.35-28.64i	401.87-28.18i	401.95-28.52i	402.31-27.93i	401.65-28.36i	401.48-28.38i	402.47-28.56i	402.52-28.43i	402-28i	402.08-28.75i	403.11-28.45i	402.22-28.28i	402.58-28.71i	402.74-28.17i	402.44-28.55i	402.52-28.85i	402.12-28.79i	401.82-28.54i	402.6-28.39i	401.87-28.23i	402.32-28.7i	401.72-28.38i	402.66-28.58i	402.34-28.05i	402.44-28.72i	402.46-28.04i	402.94-28.45i	402.16-28.43i	402.35-27.99i	402.57-28.6i	402.06-28.32i	402.6-28.59i	402.05-28.15i	402-28.59i	402.33-28.16i	403.01-28.38i	403.31-28.61i	402.77-28.77i	402.61-28.79i	402.9-28.04i	402.73-28.63i	402.65-28.78i	402.57-28.21i	402.54-28.42i	402.88-28.11i	402.86-28.77i	402.99-28.37i	402.02-28.18i
401.82-28.6i	401.84-28.66i	401.81-28.56i	401.79-28.71i	401.89-28.76i	401.74-28.61i	401.61-28.62i	401.47-28.6i	401.73-28.72i	401.86-28.63i	401.51-28.63i	401.78-28.68i	402.28-28.7i	402.19-28.76i	402.05-28.73i	401.89-28.7i	402.28-28.72i	401.98-28.8i	401.69-28.71i	401.59-28.58i	401.69-28.67i	401.77-28.73i	401.79-28.62i	401.53-28.74i	401.87-28.8i	402.06-28.72i	401.98-28.64i	401.92-28.64i	402.3-28.75i	401.98-28.75i	401.95-28.69i	402.48-28.75i	401.96-28.68i	402.31-28.88i	401.84-28.67i	401.99-28.82i	402.04-28.7i	402.33-28.81i	402.49-28.76i	402.47-28.75i	402.18-28.79i	402.48-28.85i	402.11-28.7i	402.11-28.7i	402.25-28.78i	402.51-28.85i	402.31-28.73i	402.26-28.77i	402.72-28.79i	401.91-28.69i
401.14-28.99i	401.6-29.22i	401.38-29.39i	401-29.02i	401.46-29.42i	401.55-28.77i	400.91-29.26i	400.9-29.29i	401.56-29.26i	401.81-28.83i	401.35-28.7i	401.68-29.39i	402.48-29.3i	401.65-29.26i	401.89-29.33i	401.94-29.02i	401.76-29.29i	401.81-29.44i	401.26-29.34i	401.38-29.51i	401.91-29.22i	401.03-28.83i	401.66-29.38i	400.74-29.21i	401.59-29.47i	401.33-28.77i	401.54-29.56i	401.64-28.87i	402.3-29.13i	401.34-29.33i	401.69-28.85i	401.89-29.42i	401.22-28.88i	402.26-29.44i	401.27-28.74i	401.51-29.41i	401.66-28.84i	402.4-28.88i	402.38-29.27i	402.48-29.53i	402.07-29.5i	402.07-28.98i	402.21-29.17i	402.04-29.24i	401.87-28.87i	401.92-29.4i	402.28-28.87i	402.03-29.34i	402.35-28.74i	401.43-29.14i
400.9-29.13i	400.99-29.33i	401.05-29.28i	401.09-29.38i	401.25-29.28i	401.13-29.14i	400.84-29.26i	400.73-29.31i	400.96-29.3i	401.16-29.26i	400.84-29.35i	401.1-29.41i	401.6-29.4i	401.52-29.32i	401.33-29.38i	401.24-29.4i	401.49-29.43i	401.42-29.25i	401.04-29.39i	400.87-29.34i	401.02-29.39i	400.9-29.27i	401.09-29.26i	400.75-29.24i	401.11-29.31i	401.32-29.4i	401.21-29.38i	401.05-29.34i	401.48-29.41i	401.32-29.5i	401.22-29.35i	401.72-29.42i	401.27-29.37i	401.71-29.21i	401.12-29.32i	401.32-29.44i	401.34-29.39i	401.63-29.33i	401.81-29.42i	401.76-29.46i	401.48-29.44i	401.76-29.47i	401.29-29.38i	401.25-29.46i	401.48-29.44i	401.73-29.29i	401.47-29.41i	401.32-29.37i	402.03-29.4i	401.25-29.32i
400.62-29.61i	400.6-29.67i	400.55-29.7i	400.58-29.85i	400.87-29.74i	400.65-29.73i	400.45-29.71i	400.26-29.66i	400.6-29.75i	400.78-29.66i	400.41-29.75i	400.65-29.7i	401.21-29.84i	401.09-29.71i	400.8-29.83i	400.92-29.74i	401.09-29.87i	400.91-29.66i	400.72-29.7i	400.58-29.57i	400.57-29.72i	400.59-29.76i	400.57-29.74i	400.31-29.64i	400.63-29.72i	400.91-29.76i	400.72-29.76i	400.76-29.69i	401.01-29.77i	400.98-29.84i	400.82-29.71i	401.28-29.75i	400.8-29.77i	401.12-29.83i	400.72-29.81i	400.97-29.71i	400.93-29.74i	401.11-29.87i	401.35-29.79i	401.36-29.73i	401.1-29.75i	401.44-29.84i	400.81-29.67i	400.92-29.76i	401.06-29.8i	401.44-29.83i	401.09-29.87i	401.08-29.84i	401.52-29.89i	400.72-29.84i
400.66-30.03i	400.26-30.26i	400.51-29.72i	400.62-29.72i	400.7-30.35i	400.56-30.15i	400.51-30.18i	399.8-29.71i	400.23-29.67i	400.53-30.38i	399.69-29.95i	399.97-30.11i	400.57-29.78i	400.6-29.83i	400.67-29.65i	400.69-30.31i	401.1-30.22i	400.35-30.2i	400.53-30.09i	400.49-30.18i	400.23-29.7i	400.35-29.6i	400.58-29.66i	399.84-29.77i	400.31-29.78i	400.9-29.76i	400.75-29.98i	400.63-30.27i	400.5-29.73i	400.35-29.8i	400.17-29.94i	400.64-30.15i	400.49-30.45i	400.87-29.63i	400.35-30.37i	400.35-29.85i	400.29-30.27i	401.17-30.2i	401.08-29.87i	400.81-30.54i	401.04-29.92i	401.36-30.17i	400.51-29.73i	400.38-30.52i	400.54-30.41i	401-29.8i	400.38-30.04i	400.4-30.29i	400.94-30.19i	400.56-29.89i
399.75-30.46i	399.79-30.46i	399.78-30.53i	399.74-30.5i	399.85-30.61i	399.89-30.54i	399.58-30.43i	399.49-30.5i	399.81-30.53i	399.95-30.62i	399.64-30.61i	399.82-30.6i	400.3-30.67i	400.41-30.69i	400.04-30.58i	400.14-30.46i	400.24-30.64i	400.15-30.68i	399.72-30.6i	399.75-30.57i	399.78-30.62i	399.75-30.61i	399.74-30.45i	399.48-30.58i	399.75-30.51i	400.11-30.54i	399.99-30.57i	399.91-30.55i	400.24-30.66i	400.09-30.62i	399.97-30.52i	400.43-30.71i	399.96-30.54i	400.35-30.51i	399.87-30.52i	400.2-30.61i	400.11-30.65i	400.24-30.64i	400.61-30.71i	400.55-30.75i	400.31-30.84i	400.67-30.57i	400.12-30.62i	400.11-30.77i	400.26-30.68i	400.48-30.7i	400.44-30.71i	400.25-30.54i	400.81-30.74i	400.02-30.7i
399.42-30.69i	399.41-30.8i	399.46-30.88i	399.43-30.81i	399.68-30.81i	399.5-30.89i	399.29-30.68i	399.01-30.68i	399.41-30.85i	399.58-30.84i	399.22-30.92i	399.51-30.94i	399.91-30.88i	399.94-30.96i	399.68-30.94i	399.61-30.85i	399.95-30.9i	399.91-30.94i	399.45-30.88i	399.27-30.84i	399.51-30.77i	399.5-30.85i	399.44-30.84i	399.23-30.89i	399.51-30.81i	399.75-30.87i	399.66-31.02i	399.65-30.81i	400.03-30.96i	399.75-30.77i	399.67-30.9i	400.15-30.98i	399.69-30.89i	400.12-31.02i	399.63-30.88i	399.81-30.87i	399.72-30.9i	399.91-30.97i	400.24-30.97i	400.13-30.87i	399.87-31.01i	400.17-31.07i	399.62-30.94i	399.58-30.9i	399.87-30.91i	400.24-30.92i	399.99-31.01i	399.88-30.85i	400.44-30.95i	399.7-30.78i
399.04-30.71i	398.73-31.31i	399.06-30.69i	399.29-30.87i	399.49-30.97i	399.06-31.43i	399.18-30.9i	398.86-30.86i	398.78-31.14i	398.88-31.34i	398.72-31.35i	398.9-30.84i	399.14-31.29i	399.64-30.93i	398.95-30.98i	399.13-31.61i	399.7-30.87i	399.27-31.13i	399.37-31.15i	398.96-31.63i	398.66-31.1i	399.26-30.93i	398.82-30.92i	398.72-30.77i	398.8-31.06i	399.63-31.07i	399.11-30.92i	399.26-31.52i	399.19-31.25i	399.58-30.89i	399.06-31.46i	399.71-30.96i	399.53-31.22i	400-31i	399.4-31.43i	399.46-31.12i	399.45-31.46i	399.71-31.66i	399.42-31.38i	399.48-31.4i	399.25-30.9i	399.99-31.41i	398.85-31.13i	399.06-31.27i	399.7-31.68i	400.03-31.24i	399.26-31.5i	399.1-31.1i	399.68-31.43i	399.5-31.25i
398.62-31.49i	398.7-31.45i	398.56-31.51i	398.63-31.53i	398.78-31.52i	398.66-31.55i	398.4-31.49i	398.3-31.44i	398.55-31.53i	398.73-31.56i	398.29-31.66i	398.73-31.63i	399.17-31.65i	399.22-31.57i	398.85-31.67i	398.78-31.56i	399.09-31.63i	399.08-31.72i	398.54-31.6i	398.47-31.62i	398.61-31.6i	398.57-31.6i	398.52-31.54i	398.4-31.59i	398.6-31.57i	398.91-31.63i	398.75-31.65i	398.62-31.62i	399.05-31.66i	398.84-31.54i	398.72-31.53i	399.2-31.66i	398.73-31.75i	399.13-31.49i	398.6-31.66i	398.86-31.58i	399-31.58i	399.2-31.69i	399.3-31.75i	399.21-31.66i	399.04-31.71i	399.41-31.83i	398.89-31.7i	398.74-31.69i	399.01-31.65i	399.28-31.72i	399.09-31.69i	399.1-31.67i	399.68-31.78i	398.77-31.78i
397.9-31.93i	398.14-31.93i	398.02-31.85i	398.09-32.01i	398.18-31.95i	398-31.99i	397.78-31.89i	397.8-31.93i	398-31.94i	398.19-31.9i	397.88-31.97i	398.15-32.04i	398.57-32.03i	398.52-31.98i	398.16-31.93i	398.3-32.07i	398.52-32.07i	398.43-31.98i	398.16-31.94i	397.97-31.95i	398.1-32.05i	398.02-32i	398.07-31.83i	397.8-31.85i	398.12-31.95i	398.37-31.99i	398.23-31.97i	398.1-32.09i	398.49-31.95i	398.38-32.01i	398.17-32.06i	398.62-32.06i	398.22-32.07i	398.61-32.04i	398.22-32.02i	398.33-32.06i	398.43-32.02i	398.5-32.11i	398.89-32.18i	398.81-32.1i	398.51-32.08i	398.79-32.17i	398.29-32.05i	398.16-32.04i	398.59-32.13i	398.77-32.03i	398.51-32.03i	398.52-32.04i	398.97-32.19i	398.31-32.11i
397.42-31.9i	397.45-32.34i	397.84-31.9i	397.84-32.01i	398.16-31.95i	397.58-32.47i	397.7-31.77i	397.58-31.98i	397.5-31.95i	397.61-32.38i	397.39-32.57i	397.62-32.04i	397.95-32.59i	398.07-32.17i	397.63-32.01i	397.84-32.67i	398.44-31.94i	397.82-32.35i	398.01-32.15i	397.54-32.63i	397.37-32.28i	398-32.15i	397.54-32.02i	397.25-31.94i	397.55-32.23i	398.28-32.26i	397.71-32.15i	397.78-32.65i	397.89-32.39i	398.35-32.11i	397.66-32.55i	398.51-32.09i	398.19-32.25i	398.49-32.03i	398.1-32.4i	398.05-32.08i	398.31-32.44i	398.21-32.71i	398.03-32.55i	398.31-32.6i	397.91-32.28i	398.81-32.35i	398.08-31.92i	397.76-32.47i	398.45-32.56i	398.81-32.29i	398.07-32.63i	397.76-32.12i	398.38-32.61i	398.08-32.37i
397.35-32.83i	397.65-32.45i	397.07-32.77i	397.3-32.89i	397.1-32.66i	397.03-32.37i	396.91-32.86i	397.18-32.67i	397.11-32.91i	397.53-32.35i	397.37-32.31i	397.69-32.79i	398.15-32.57i	398.09-32.56i	397.63-32.87i	397.49-32.45i	397.55-33.04i	397.99-32.74i	396.89-32.56i	397.18-32.38i	397.64-32.69i	396.99-32.85i	397.44-32.87i	397.24-32.49i	397.55-32.88i	397.33-33.02i	397.42-33.08i	397.09-32.6i	398.03-32.96i	397.55-32.92i	397.76-32.52i	398.19-33.01i	397.06-32.76i	397.85-33.09i	397.2-32.4i	397.72-32.99i	397.44-32.51i	397.47-32.57i	398.2-32.94i	398.17-32.42i	397.93-33.02i	397.99-33.15i	397.57-33.05i	397.8-32.4i	397.63-32.45i	397.76-32.99i	398.05-32.43i	397.85-32.89i	398.59-32.81i	397.19-33.18i
396.57-32.88i	396.72-32.86i	396.8-32.8i	396.7-32.9i	396.98-32.86i	396.78-32.96i	396.62-32.84i	396.39-32.9i	396.69-32.91i	396.81-32.95i	396.67-32.97i	396.86-32.98i	397.3-32.93i	397.32-32.99i	396.93-32.85i	397.02-32.94i	397.25-32.9i	397.14-33.06i	396.8-32.97i	396.7-33.06i	396.65-32.95i	396.74-33.05i	396.8-32.93i	396.71-33.01i	396.87-32.99i	397.16-33.15i	397.05-32.97i	396.85-32.93i	397.21-33.01i	397.12-33.06i	396.95-32.99i	397.36-33.01i	397.07-32.97i	397.31-33.04i	396.87-32.98i	397.02-32.8i	397.1-33.1i	397.32-33.09i	397.55-33.06i	397.32-33.07i	397.32-33.05i	397.46-32.99i	397.14-33.07i	397.08-33.19i	397.26-33.08i	397.54-33i	397.33-33.11i	397.25-33.03i	397.66-33.16i	396.98-33.08i
396.26-33.32i	396.46-33.3i	396.3-33.36i	396.29-33.26i	396.61-33.44i	396.25-33.4i	396.24-33.27i	395.95-33.22i	396.33-33.23i	396.48-33.31i	396.25-33.4i	396.42-33.54i	396.95-33.34i	396.9-33.47i	396.55-33.34i	396.69-33.31i	396.86-33.4i	396.67-33.27i	396.38-33.22i	396.34-33.38i	396.28-33.28i	396.37-33.3i	396.42-33.35i	396.15-33.41i	396.33-33.39i	396.68-33.43i	396.56-33.53i	396.42-33.32i	396.81-33.46i	396.57-33.35i	396.56-33.43i	397.05-33.41i	396.47-33.45i	396.94-33.32i	396.33-33.33i	396.58-33.38i	396.67-33.38i	396.92-33.38i	397.16-33.55i	397.03-33.56i	396.79-33.5i	397.16-33.42i	396.69-33.55i	396.64-33.41i	396.78-33.44i	397.09-33.55i	396.85-33.49i	396.73-33.58i	397.29-33.62i	396.42-33.51i
395.64-33.82i	395.89-33.82i	395.75-33.84i	395.74-33.95i	395.94-33.97i	395.95-33.92i	395.61-33.96i	395.4-33.77i	395.88-33.93i	395.99-33.93i	395.61-33.94i	395.87-33.75i	396.34-34.04i	396.42-34.09i	395.92-34.06i	395.92-33.97i	396.2-34.01i	396.26-33.87i	395.76-34.02i	395.66-33.87i	395.87-33.85i	395.77-33.91i	395.92-33.93i	395.55-33.95i	395.75-33.98i	396.15-33.88i	396.03-34.02i	395.84-33.98i	396.26-33.91i	396.03-33.97i	395.85-33.92i	396.55-34.1i	395.96-34.03i	396.4-34.04i	395.73-34.11i	396.17-33.91i	396.1-34.01i	396.21-34.01i	396.54-34.06i	396.47-34.17i	396.15-34.01i	396.63-34.07i	395.98-34.04i	395.88-34.05i	396.22-34.01i	396.54-34.05i	396.29-34.16i	396.13-34.13i	396.77-34.17i	396.02-34.13i
395.56-34.04i	395.79-34.01i	395.49-34.49i	395.3-34.42i	395.77-33.86i	395.23-34.28i	395.25-34.47i	395.2-34.21i	395.39-34.52i	395.45-33.85i	395.54-34.09i	395.6-34.47i	395.77-34.51i	396.27-34.23i	395.15-34.01i	395.64-33.96i	395.6-34i	396.01-34.22i	395.4-33.94i	395.35-34.04i	395.23-34.01i	395.16-34.28i	395.66-33.99i	395.39-33.93i	395.71-33.99i	395.45-34.38i	395.83-34.55i	395.25-34.1i	395.43-34.17i	395.82-34.58i	395.71-34.53i	396.14-34.55i	395.78-34.28i	396.34-34.38i	395.17-34.14i	395.95-34.35i	395.49-34.25i	395.59-34.19i	396.31-34.78i	396.27-34.17i	395.59-34.16i	396.23-34.7i	395.41-33.85i	395.42-34.11i	395.77-34.32i	395.71-34.31i	395.51-34.26i	396.03-34.3i	396.03-34.63i	395.51-34.57i
394.46-34.34i	395.01-34.85i	394.94-34.47i	394.54-34.35i	394.7-34.85i	394.68-34.39i	395.09-34.69i	394.21-34.83i	394.99-34.62i	395.17-34.63i	394.47-34.34i	394.73-34.79i	395.69-34.75i	395.26-34.99i	395.18-34.9i	395.3-34.89i	395.16-35.13i	395.29-34.97i	394.51-34.89i	394.97-34.62i	394.6-34.79i	394.95-34.41i	394.6-34.54i	394.63-34.85i	394.52-34.58i	395.21-34.44i	395.19-34.5i	395.04-34.5i	395.43-35.03i	395.02-35.14i	395.11-34.54i	395.22-34.97i	394.75-34.43i	395.19-35.09i	394.87-34.97i	394.94-35.08i	394.97-35.03i	395.36-34.56i	395.75-34.55i	395.57-35.32i	395.31-35.14i	395.39-34.83i	395.07-35.11i	395.2-34.59i	395.08-35.07i	395.59-34.57i	395.58-35.13i	395.14-35i	396.09-34.9i	394.75-34.67i
394.15-35.09i	394.25-34.98i	394.2-34.67i	394.56-34.87i	394.8-35.06i	394.72-34.79i	394.17-34.55i	393.85-34.68i	394.4-34.61i	394.4-35.04i	394.12-35.17i	394.45-34.61i	394.96-34.71i	394.63-34.88i	394.72-34.78i	394.56-35.36i	395.05-35.08i	394.47-34.9i	394.78-35.16i	394.59-35.14i	394.53-35.29i	394.5-35.16i	394.36-35.26i	393.79-34.86i	394.26-35.26i	394.93-34.99i	394.42-34.78i	394.63-35.29i	394.96-34.75i	394.34-35.09i	394.16-34.81i	395.09-34.72i	394.31-35.2i	394.71-34.83i	394.77-34.55i	394.4-34.96i	394.95-35.19i	395.08-35.2i	394.77-35.05i	394.79-35.01i	395.01-35i	395.17-34.75i	394.86-35.19i	394.71-35.36i	395.21-34.89i	395.43-35.06i	394.98-34.86i	394.57-34.99i	395.28-34.87i	394.82-34.78i
393.71-35.4i	393.88-35.4i	393.67-35.39i	393.81-35.56i	393.98-35.39i	393.59-35.44i	393.77-35.52i	393.42-35.4i	393.74-35.42i	393.89-35.41i	393.57-35.48i	393.97-35.5i	394.15-35.66i	394.28-35.52i	393.95-35.49i	394.19-35.57i	394.13-35.49i	394.44-35.46i	393.77-35.48i	393.7-35.38i	393.61-35.38i	393.85-35.52i	393.89-35.47i	393.5-35.46i	393.71-35.56i	394.19-35.5i	393.92-35.48i	393.79-35.41i	394.34-35.44i	394.01-35.55i	394.06-35.55i	394.34-35.51i	393.87-35.47i	394.47-35.72i	393.74-35.34i	394.01-35.59i	394.03-35.47i	394.2-35.52i	394.53-35.68i	394.52-35.61i	394.32-35.72i	394.49-35.64i	394.24-35.51i	393.94-35.61i	394.2-35.46i	394.45-35.59i	394.27-35.51i	394.04-35.57i	394.64-35.58i	393.94-35.59i
392.95-35.68i	393.25-36.14i	393.25-35.94i	393.12-35.89i	393.41-35.78i	392.93-35.76i	393.03-35.93i	392.91-35.68i	393.25-35.79i	393.11-35.97i	392.91-35.84i	393.13-35.94i	393.52-35.94i	393.84-36.01i	393.27-36.02i	393.37-35.85i	393.61-35.87i	393.49-35.95i	393.25-35.91i	393.25-35.92i	393.01-35.96i	393.28-35.85i	393.21-35.96i	392.78-36i	393.29-35.82i	393.41-35.87i	393.41-35.79i	393.13-35.88i	393.75-36.03i	393.26-35.88i	393.37-35.94i	393.86-36.11i	393.46-35.97i	393.74-35.92i	393.48-35.86i	393.62-36.08i	393.51-35.97i	393.63-35.98i	394.09-36.09i	393.89-35.96i	393.62-35.86i	393.96-36.1i	393.43-36.01i	393.42-36.02i	393.76-35.99i	394.11-36.08i	393.69-36.07i	393.45-35.96i	394.14-36.17i	393.29-36.12i
392.69-36.19i	392.88-35.95i	392.59-36.2i	392.8-36.3i	392.72-36.19i	392.61-35.98i	392.56-36.32i	392.33-36.19i	392.7-36.19i	392.45-35.94i	392.59-36.09i	392.63-36.11i	393.22-36.37i	393.15-36.19i	393.01-36.21i	392.86-36.27i	392.99-36.1i	393.42-36.24i	392.53-36.29i	392.64-36.34i	392.82-36.31i	392.81-36.18i	392.77-36.12i	392.51-36.12i	392.57-36.27i	393.06-36.11i	392.74-36.27i	392.73-36.12i	393.14-36.07i	393.05-36.28i	392.99-36.37i	393.04-36.29i	392.84-36.02i	392.99-36.09i	392.21-36.33i	392.86-36.35i	393.24-36.2i	393.09-36.34i	393.54-36.47i	393.54-36.31i	393.04-36.28i	393.4-36.26i	393.11-36.34i	392.85-36.51i	393.05-36.37i	393.44-36.43i	393.22-36.37i	393.01-36.27i	393.53-36.34i	392.63-36.13i
392.31-36.52i	392.4-36.49i	392.38-36.84i	392.12-36.6i	392.43-36.58i	392.32-36.61i	391.92-36.58i	391.98-36.71i	392.16-36.48i	392.35-36.41i	392.26-36.63i	392.4-36.51i	392.77-36.64i	392.71-36.59i	392.42-36.59i	392.97-36.92i	392.52-36.57i	392.63-36.56i	392.25-36.44i	392.2-36.65i	392.44-36.64i	392.38-36.45i	392.33-36.41i	392.02-36.38i	392.07-36.57i	392.5-36.34i	392.51-36.56i	392.24-36.51i	392.64-36.6i	392.62-36.71i	392.47-36.7i	392.94-36.71i	392.4-36.53i	392.81-36.63i	392.41-36.51i	392.34-36.68i	392.96-36.73i	392.68-36.63i	393.02-36.58i	393.08-36.59i	392.6-36.68i	393.04-36.56i	392.71-36.66i	392.58-36.73i	392.64-36.79i	392.94-36.71i	392.86-36.71i	392.62-36.53i	393.15-36.61i	392.32-36.54i
391.45-37.06i	391.42-37.06i	391.8-36.76i	391.82-37.09i	391.89-36.91i	391.67-36.64i	391.64-36.81i	391.35-36.69i	391.75-36.91i	391.6-37.41i	391.52-36.96i	391.73-36.84i	392.09-37i	392.18-37.15i	391.79-37.03i	392.3-37.22i	392.07-36.84i	392.08-37.05i	391.88-36.96i	391.73-36.99i	391.71-36.9i	391.72-36.88i	391.8-37.22i	391.25-36.99i	391.77-36.94i	391.94-36.98i	392.04-36.99i	391.59-37.14i	392.15-37i	391.87-36.95i	391.87-36.97i	392.36-37.21i	391.93-36.96i	392.28-36.96i	391.42-36.9i	392.14-37.07i	391.77-37.08i	392.18-37.06i	392.43-37.16i	392.23-37.1i	392.28-37.01i	392.38-37.23i	391.99-36.97i	391.88-37.09i	392.27-37.03i	392.45-37.05i	392.04-36.99i	392.02-37.26i	392.61-37.21i	391.83-37.01i
391.09-37.25i	391.2-36.93i	390.85-37.31i	391.27-36.88i	391.34-37.25i	391.17-37.16i	391.23-37.1i	390.67-37.11i	391.3-37.12i	391.1-37.76i	390.79-37.45i	391.21-37.18i	391.55-37.49i	391.73-37.45i	391.21-37.31i	391.16-37.41i	391.8-37.55i	391.66-37.35i	391.34-37.26i	391.31-37.47i	391.23-37.42i	391.21-37.29i	391.09-37.27i	390.76-37.49i	391.11-37.46i	391.44-37.53i	391.17-37.35i	391.19-37.33i	391.52-37.35i	391.33-37.48i	391.34-37.27i	391.47-37.17i	391.3-37.61i	391.25-37.61i	391.15-37.81i	391.46-37.5i	391.34-37.43i	391.48-37.41i	391.83-37.62i	391.81-37.52i	391.55-37.5i	391.87-37.5i	391.4-37.67i	391.29-37.58i	391.56-37.41i	391.77-37.43i	391.84-37.59i	391.51-37.49i	392.01-37.71i	391.28-37.52i
390.26-37.44i	391.1-36.95i	390.38-37.64i	390.64-37.26i	391.31-37.95i	390.51-37.32i	390.22-37.55i	390.45-38.09i	390.4-37.44i	390.17-38.29i	390.21-37.64i	390.62-37.7i	391.09-37.45i	391.14-38.05i	390.65-37.68i	390.58-37.64i	390.52-37.68i	391.28-37.65i	390.45-37.99i	390.18-37.24i	390.65-37.62i	390.51-37.46i	390.34-37.52i	390.73-37.53i	389.85-37.83i	390.56-37.9i	391.24-37.5i	390.9-37.37i	391.15-37.89i	391.08-37.93i	390.54-37.45i	390.89-37.85i	390.86-37.38i	390.55-37.79i	391.05-37.47i	391.11-37.92i	390.75-37.5i	391.01-37.35i	391.1-37.56i	390.95-37.44i	391.27-38.33i	391.07-38.05i	390.6-37.92i	390.88-37.76i	391.2-38i	391.03-37.87i	391.22-37.91i	390.94-37.62i	391.62-37.64i	390.43-37.57i
389.91-38.11i	390.11-38.22i	390.33-38.05i	390.35-38.08i	390.17-38.3i	389.89-38.03i	390.04-38.46i	389.66-38.18i	389.69-38.05i	390-38.1i	389.79-37.95i	390.54-37.94i	390.38-38.26i	390.63-38.13i	390.1-38.11i	390.28-38.26i	390.12-38.05i	390.43-38.11i	389.86-38.47i	390.3-38.08i	390.25-38.28i	389.71-38.16i	390.04-38.11i	389.52-38.04i	390.04-37.88i	390.23-38.23i	390.25-38.13i	389.92-38.33i	390.35-38.13i	390.17-37.99i	389.92-38.15i	390.08-38.56i	389.97-38.47i	390.37-37.79i	390.39-38.37i	390.18-37.93i	390.33-38.06i	390.37-38.63i	390.55-38.24i	390.63-37.95i	390.47-38.6i	390.7-38.31i	390.14-38.42i	390.02-38.17i	390.49-38.22i	390.7-38.28i	390.43-38.28i	390.34-38.28i	390.85-38.14i	389.94-38.14i
389.19-38.26i	389.54-38.05i	389.6-38.04i	389.7-38.14i	390.21-37.95i	389.57-38.12i	389.32-37.97i	388.78-38.17i	389.7-38.28i	389.41-38.26i	388.99-38.81i	389.35-38.56i	389.7-38.36i	389.6-38.54i	389.91-38.27i	389.87-37.87i	389.64-38.28i	390.18-38.72i	389.99-38.37i	389.28-38.05i	389.46-38.64i	389.28-38.08i	389.18-38.55i	389.41-38.51i	389.15-38.28i	389.87-38.52i	389.22-38.25i	389.56-38.35i	390.02-38.47i	389.77-38.6i	389.77-38.27i	389.74-37.79i	389.45-37.79i	389.76-38.33i	389.71-38.13i	389.79-38.56i	389.43-38.65i	390.47-38.25i	390.02-38.43i	390.79-38.2i	390.34-38.8i	390-37.99i	389.92-38.5i	389.83-38.49i	390.19-38.53i	390.29-38.79i	390.26-38.63i	389.79-38.05i	390.23-38.2i	389.28-38.23i
388.3-38.46i	388.77-38.82i	388.36-38.8i	388.81-38.81i	389.26-38.71i	388.72-38.86i	388.83-38.86i	388.4-38.78i	388.79-38.75i	388.71-38.77i	388.68-38.97i	389.13-38.76i	389.54-38.78i	389.4-39i	388.82-39i	389.02-39.1i	389.08-38.52i	389.05-38.47i	388.74-39.04i	388.56-38.72i	388.42-39.14i	388.48-38.95i	388.86-38.44i	388.45-38.68i	388.83-38.88i	388.62-38.75i	388.76-39.34i	388.41-38.63i	389.22-39.05i	389.12-38.91i	388.61-38.59i	389.31-38.79i	388.41-38.99i	389.25-38.93i	388.43-38.88i	389.04-38.97i	388.78-39.28i	389.08-39.02i	389.32-39.44i	389.21-39.1i	388.96-39.18i	389.65-39.17i	389.48-38.94i	388.86-38.93i	389.09-39.08i	389.28-39.51i	389.25-38.53i	389.08-39i	389.49-38.92i	388.86-38.9i
388.37-38.89i	388.15-38.98i	387.99-38.78i	388.16-38.83i	388.64-39.28i	388.22-38.72i	388.14-38.73i	387.72-39.06i	388.2-38.9i	388.24-39.13i	387.7-39i	388.24-39.09i	388.59-39.11i	388.46-39.17i	388.28-38.57i	388.51-38.76i	388.42-39.01i	388.88-39.37i	388.42-38.98i	388.18-38.87i	388.16-38.89i	387.74-38.96i	387.89-39.01i	387.94-39.39i	388.17-39.34i	388.09-39.1i	388.26-38.81i	388.56-38.88i	388.39-38.93i	388.59-39.3i	388.17-38.8i	388.21-38.83i	388.19-38.96i	388.66-39.21i	388.11-38.94i	388.58-39.25i	388.45-39.5i	388.56-38.97i	388.69-39.64i	388.67-38.68i	389.28-39.22i	388.8-38.96i	388.88-39.44i	388.69-39.44i	388.86-39.51i	389.21-39.63i	389.13-39.01i	388.69-39.33i	388.81-39.36i	388.22-39.12i
387.14-39.54i	387.78-39.4i	387.65-39.72i	387.53-39.66i	387.8-39.34i	387.43-39.66i	387.59-39.4i	387.06-39.41i	387.74-39.41i	387.59-39.56i	387.33-39.46i	387.65-39.42i	388.08-39.27i	387.89-39.83i	387.48-39.07i	387.8-39.61i	387.54-39.72i	387.67-39.68i	387.53-39.44i	387.58-39.6i	387.49-39.48i	387.79-39.77i	387.29-39.75i	387.27-39.27i	387.45-39.6i	387.6-39.78i	387.66-39.58i	387.48-39.55i	387.74-40.02i	387.48-39.68i	387.74-39.37i	388.23-39.8i	387.51-39.53i	388.14-39.59i	387.46-39.57i	388.07-39.56i	387.9-39.69i	387.67-39.66i	388.49-40.04i	388.22-39.52i	388.07-40i	388.47-39.81i	387.82-39.66i	387.25-39.78i	387.86-40.06i	388.22-39.54i	388.06-39.78i	388.24-39.74i	388.61-39.64i	387.65-39.24i
386.92-39.63i	387.02-39.85i	386.9-39.84i	386.84-39.86i	387.12-39.95i	386.72-39.78i	386.67-39.83i	386.45-39.76i	386.84-39.91i	386.93-39.91i	386.77-39.87i	387.18-39.9i	387.4-40.22i	387.37-39.74i	386.9-39.83i	387.18-39.98i	387.18-39.89i	387.33-39.98i	386.86-39.87i	386.86-39.95i	386.92-39.97i	386.92-39.67i	387.1-40.24i	386.77-40.01i	386.82-39.99i	387.04-39.94i	386.95-39.83i	387.03-39.74i	387.33-40.01i	387.15-40.02i	387.09-39.91i	387.52-40.06i	386.93-39.92i	387.5-40.17i	386.74-39.99i	387.05-39.93i	387.12-40.02i	387.57-40.12i	387.57-40.11i	387.4-40.13i	387.31-40.2i	387.7-40.05i	387.22-40.09i	387.08-40.25i	387.19-39.91i	387.36-40i	387.32-39.98i	387.41-39.76i	387.68-40.1i	387.33-40.3i
386.08-39.57i	386.77-40.01i	386.37-39.98i	386.51-40.43i	386.83-40.08i	386.2-40.31i	386.46-40.05i	386.23-40.46i	386.54-39.94i	386.29-40.35i	386.46-39.83i	386.74-40.52i	387.19-40.21i	387.47-40.85i	386.87-40.48i	386.54-40.5i	386.77-40.01i	386.98-40.33i	386.39-40.55i	386.26-40.34i	386.46-40.49i	386.19-39.88i	386.19-40.29i	386.22-40i	386.03-40.07i	386.68-40.23i	386.87-40.22i	386.47-40.39i	387.11-40.19i	386.61-40.23i	386.43-40.04i	387.16-40.59i	386.33-40.13i	387.18-40.1i	386.59-40.09i	386.57-40.52i	386.5-40.1i	386.53-39.95i	386.99-40.33i	386.92-40.38i	386.97-40.4i	387.66-40.65i	386.55-40.62i	386.81-40.24i	386.92-40.73i	386.9-40.44i	386.97-40.65i	386.84-40.54i	387.33-40.19i	386.66-40.57i
385.43-40.54i	385.74-40.65i	385.66-40.59i	385.41-40.54i	385.75-40.5i	385.37-40.55i	385.38-40.62i	385.11-40.61i	385.6-40.64i	385.54-40.62i	385.34-40.66i	385.59-40.73i	385.92-40.94i	386.24-40.59i	385.73-40.47i	385.82-40.82i	385.91-40.92i	385.83-40.68i	385.43-40.67i	385.37-40.59i	385.39-40.81i	385.41-40.87i	385.74-40.69i	385.28-40.66i	385.42-40.67i	385.65-40.86i	385.79-40.7i	385.51-40.62i	386-40.7i	385.74-40.73i	385.48-40.88i	386-40.7i	385.72-40.59i	386.02-40.63i	385.33-40.68i	385.86-40.86i	385.74-40.67i	385.8-40.8i	386.16-40.64i	386.1-40.85i	385.9-40.81i	386.4-40.87i	385.78-40.81i	385.72-40.78i	386.03-40.66i	386.04-40.57i	385.91-40.71i	385.78-40.75i	386.46-40.69i	385.64-40.44i
384.64-41.14i	385.14-40.7i	385.18-41.03i	385.21-40.98i	385.32-41.26i	385.04-40.72i	384.87-41.24i	384.74-40.66i	385.18-40.77i	385.16-41.17i	384.71-41.16i	385.39-40.96i	385.62-41.28i	385.44-40.88i	384.86-41.02i	385.45-41.33i	385.52-41.18i	385.2-40.93i	384.69-40.99i	384.97-41.03i	384.67-41.03i	384.94-41.03i	385.24-41.11i	384.7-40.92i	385.12-41.01i	385.28-40.94i	385.24-41.36i	384.66-40.91i	385.72-41.18i	385.08-40.98i	385.23-40.94i	385.21-40.96i	385.21-40.94i	385.33-40.98i	385.02-41.23i	385.57-40.98i	385.49-40.95i	385.1-41.39i	385.9-41.04i	385.49-41.43i	385.26-40.99i	385.86-40.99i	385.15-41.13i	384.95-40.9i	385.24-41.07i	385.46-41.22i	385.36-41.27i	385.31-40.82i	385.95-41.16i	385.31-41.46i
383.81-41.13i	384.32-41.14i	384.44-41.42i	384.45-41.14i	384.56-41.58i	384.26-41.09i	383.99-41.48i	383.94-41.02i	384.52-41.39i	384.5-41.31i	383.86-41.26i	384.65-41.24i	384.72-41.65i	385.38-41.37i	384.1-41.24i	384.7-41.53i	384.8-41.6i	384.53-41.4i	384.03-41.25i	384.52-41.52i	384.03-41.33i	384.1-41.66i	384.15-41.58i	383.69-41.55i	384.37-41.28i	384.31-41.24i	384.41-41.63i	384.33-41.59i	384.63-41.52i	384.29-41.45i	384.59-41.67i	384.84-41.61i	384.53-41.46i	384.58-41.49i	384.11-41.5i	384.75-41.19i	384.81-41.59i	384.55-41.7i	385.26-41.58i	385.09-41.67i	384.92-41.54i	385.14-41.45i	384.52-41.26i	384.19-41.55i	384.55-41.23i	384.95-41.59i	384.48-41.6i	384.34-41.28i	385.35-41.53i	384.56-41.52i
383.32-41.56i	383.79-41.57i	383.6-41.57i	383.56-41.64i	383.92-41.7i	383.54-41.65i	383.42-41.65i	383.2-41.49i	383.65-41.63i	383.52-41.65i	383.37-41.62i	383.76-41.69i	384.03-41.78i	384.35-41.76i	383.79-41.59i	383.93-41.75i	383.89-41.71i	384.01-41.83i	383.56-41.59i	383.6-41.67i	383.65-41.67i	383.53-41.66i	383.74-41.69i	383.4-41.63i	383.39-41.72i	383.83-41.67i	383.81-41.62i	383.64-41.76i	384.06-41.79i	383.79-41.75i	383.65-41.7i	384.1-41.76i	383.63-41.86i	384.14-41.76i	383.56-41.72i	383.95-41.9i	383.95-41.75i	383.87-41.79i	384.33-41.76i	384.32-41.83i	383.97-41.79i	384.33-41.91i	383.9-41.85i	383.67-41.71i	384.12-41.89i	384.23-41.89i	384.13-41.77i	383.84-41.74i	384.38-41.85i	383.58-41.97i
382.98-41.73i	383.25-42.14i	382.68-41.91i	382.81-42.15i	382.91-41.93i	382.66-42.05i	382.75-41.73i	382.78-41.78i	382.86-42.12i	382.69-41.9i	382.68-42.22i	383.08-42.22i	383.21-41.82i	383.53-42.22i	383.12-41.99i	383-41.98i	383.24-41.77i	383.48-42.28i	383.08-42.07i	382.83-42i	383.26-41.96i	382.97-41.78i	382.73-41.9i	382.93-41.93i	382.79-42.12i	383.33-42.28i	383.23-41.84i	382.82-41.83i	383.26-41.81i	383.41-41.96i	382.85-41.93i	383.25-41.98i	382.74-42i	383.68-42.04i	382.91-41.79i	383.35-42.14i	383.09-41.95i	383.35-41.73i	383.44-42.31i	383.67-41.81i	383.24-42.25i	383.65-42.55i	383.42-41.96i	383.21-42.04i	383.68-41.98i	383.37-41.93i	383.68-41.98i	383.33-42.34i	383.41-42.18i	382.98-41.92i
382.11-42.29i	382.47-42.3i	382.34-42.32i	382.19-42.32i	382.53-42.32i	382.24-42.31i	382.17-42.25i	381.89-42.2i	382.23-42.34i	382.26-42.29i	382.09-42.3i	382.45-42.46i	382.57-42.44i	382.86-42.45i	382.27-42.38i	382.56-42.39i	382.44-42.43i	382.73-42.58i	382.22-42.5i	382.36-42.43i	382.17-42.38i	382.27-42.28i	382.38-42.45i	382.05-42.22i	382.22-42.32i	382.53-42.52i	382.46-42.36i	382.38-42.49i	382.74-42.38i	382.44-42.32i	382.44-42.47i	382.82-42.38i	382.36-42.5i	382.84-42.38i	382.21-42.32i	382.74-42.5i	382.63-42.39i	382.53-42.46i	382.95-42.63i	382.92-42.52i	382.62-42.52i	382.89-42.41i	382.51-42.58i	382.47-42.29i	382.71-42.46i	382.93-42.41i	382.71-42.46i	382.68-42.54i	382.93-42.53i	382.3-42.42i
381.36-42.51i	381.53-42.49i	381.5-42.59i	381.52-42.7i	381.7-42.71i	381.32-42.66i	381.42-42.65i	381.14-42.6i	381.54-42.59i	381.5-42.68i	381.32-42.57i	381.67-42.68i	381.84-42.78i	382.05-42.84i	381.67-42.72i	381.69-42.76i	381.65-42.66i	381.81-42.83i	381.42-42.72i	381.59-42.88i	381.48-42.7i	381.37-42.64i	381.59-42.84i	381.33-42.63i	381.39-42.74i	381.72-42.7i	381.8-42.78i	381.46-42.77i	381.9-42.81i	381.66-42.86i	381.6-42.73i	381.99-42.84i	381.58-42.73i	382.03-42.73i	381.44-42.62i	381.78-42.83i	381.7-42.75i	381.63-42.79i	382.23-42.9i	381.9-42.76i	381.83-42.87i	382.25-42.96i	381.91-42.86i	381.44-42.8i	381.94-42.74i	382.08-42.92i	381.95-42.85i	381.75-42.82i	382.1-42.86i	381.48-42.72i
380.38-42.8i	381.09-42.79i	380.57-42.99i	380.82-43.17i	380.91-43.22i	380.48-42.99i	380.75-43.24i	380.59-42.77i	380.96-43.18i	380.87-42.8i	380.67-43.23i	381.11-43.34i	380.88-42.94i	381.02-43.35i	381.15-43.04i	380.89-43.28i	380.89-43.2i	381.32-43.23i	380.88-43.1i	380.56-43.09i	380.79-42.81i	380.83-42.86i	380.63-43.35i	380.76-43.1i	380.83-43.32i	381.21-43.27i	380.9-43.07i	380.61-43.32i	380.94-43.23i	381.05-43.33i	380.76-43.12i	381.21-42.89i	380.88-43.34i	381.49-43.22i	380.79-43.32i	381.08-43.41i	380.86-43.13i	381.27-43.1i	381.68-43.31i	381.6-43.28i	381.31-43.48i	381.65-43.22i	381.08-43.01i	380.86-43.37i	381.46-43.21i	381.39-42.97i	381.42-42.96i	381.12-43.33i	381.46-43.42i	380.73-43.1i
380.02-42.94i	380.18-43.12i	380.02-43.05i	380.11-43.13i	380.41-43.03i	380.01-43.46i	379.86-43.34i	379.65-43.27i	380.17-43.47i	379.97-43.39i	379.84-43.42i	380.56-43.25i	380.58-43.19i	380.92-43.53i	380.22-43.43i	380.62-43.34i	380.32-43.21i	380.56-43.18i	380.28-43.56i	380.25-43.6i	380.46-43.33i	379.93-43.23i	380.14-43.12i	379.87-42.99i	379.95-43.12i	380.48-43.28i	380.48-43.17i	380.18-43.13i	380.47-43.31i	380.55-43.35i	380.44-43.18i	380.46-43.55i	380-43.42i	380.87-43.11i	379.95-43.04i	380.76-43.51i	380.56-43.28i	380.28-43.25i	380.91-43.7i	380.74-43.26i	380.36-43.45i	381.1-43.31i	380.67-43.31i	380.37-43.65i	380.58-43.6i	380.54-43.42i	380.84-43.43i	380.72-43.41i	380.72-43.49i	380.18-43.13i
379.14-43.57i	379.48-43.48i	379.15-43.43i	379.22-43.63i	379.53-43.65i	379.12-43.59i	379.07-43.59i	378.87-43.59i	379.38-43.56i	379.36-43.57i	379.06-43.67i	379.57-43.57i	379.61-43.78i	379.92-43.77i	379.29-43.64i	379.62-43.68i	379.51-43.7i	379.71-43.76i	379.21-43.65i	379.22-43.75i	379.31-43.65i	379.18-43.64i	379.37-43.65i	379.15-43.67i	379.16-43.58i	379.48-43.6i	379.43-43.65i	379.42-43.62i	379.66-43.68i	379.6-43.78i	379.42-43.73i	379.88-43.76i	379.29-43.79i	379.86-43.81i	379.2-43.75i	379.72-43.87i	379.69-43.7i	379.62-43.65i	379.83-43.85i	379.92-43.74i	379.74-43.79i	380.1-43.74i	379.75-43.65i	379.52-43.79i	379.72-43.86i	379.87-43.78i	379.69-43.75i	379.57-43.78i	379.89-43.78i	379.37-43.74i
378.5-43.96i	378.74-43.97i	378.59-43.85i	378.5-43.95i	378.95-44.05i	378.46-44.11i	378.51-44.01i	378.27-43.99i	378.56-44.09i	378.58-44.07i	378.44-44.02i	378.75-43.98i	378.93-44.19i	379.21-44.14i	378.58-44.13i	378.86-44.13i	378.84-44.06i	379.18-44.2i	378.62-44.13i	378.6-44.06i	378.73-44.04i	378.42-44.07i	378.71-44.1i	378.44-44.06i	378.4-44.07i	378.74-44.04i	378.9-44.25i	378.58-44.14i	379.11-44.17i	378.62-44.18i	378.86-44.24i	379.1-44.14i	378.69-44i	379.26-44.02i	378.57-44.05i	378.94-44.26i	379-44.22i	378.78-44.17i	379.3-44.19i	379.15-44.12i	379.03-44.23i	379.27-44.31i	378.89-44.16i	378.72-44.19i	378.99-44.11i	379.17-44.25i	379.15-44.27i	378.64-44.18i	379.18-44.19i	378.55-44.21i
377.62-44.08i	377.83-44.49i	377.95-44.3i	377.47-44.34i	378.23-44.46i	377.9-44.39i	377.81-44.16i	377.46-44.46i	377.58-44.21i	377.81-44.2i	377.67-44.17i	378.3-44.42i	378.28-44.37i	378.16-44.4i	378.04-44.21i	378.27-44.63i	378.06-44.33i	378.42-44.2i	377.77-44.6i	378.07-44.5i	377.78-44.62i	377.54-44.47i	378.09-44.28i	377.49-44.35i	377.56-44.36i	377.92-44.33i	378.27-44.4i	377.87-44.57i	378.25-44.27i	377.98-44.34i	378.21-44.34i	378.24-44.18i	377.6-44.45i	378.29-44.17i	377.93-44.28i	378.21-44.44i	378.36-44.38i	377.88-44.56i	378.32-44.75i	378.21-44.57i	378.03-44.33i	378.6-44.74i	378.05-44.77i	378.16-44.58i	378.21-44.47i	378.5-44.26i	378.56-44.7i	378.11-44.26i	378.35-44.49i	377.87-44.81i
377.13-44.49i	377.47-44.6i	376.85-44.58i	377.23-44.6i	377.1-44.7i	376.76-44.6i	377.08-44.65i	376.55-44.35i	377.21-44.74i	377.29-44.59i	377.08-44.73i	377.21-44.65i	377.35-44.72i	377.81-44.84i	376.92-44.68i	377.51-44.53i	377.39-44.76i	377.48-44.79i	376.94-44.4i	376.9-44.66i	377.21-44.37i	377.2-44.47i	377.02-44.8i	376.94-44.24i	377.33-44.34i	377.43-44.72i	377.09-44.73i	377.33-44.44i	377.67-44.79i	377.04-44.72i	377.14-44.81i	377.66-44.81i	377.31-44.51i	377.76-44.69i	377.13-44.74i	377.66-44.68i	377.32-44.8i	377.51-44.75i	377.96-44.7i	377.7-44.66i	377.68-44.91i	377.89-44.68i	377.47-44.48i	377.05-44.75i	377.73-44.72i	377.66-44.89i	377.31-44.87i	377.19-44.87i	377.72-44.62i	377.19-44.54i
376.12-44.81i	376.4-44.87i	376.15-44.97i	376.25-44.97i	376.41-44.93i	376.06-45.03i	376.09-44.99i	375.8-44.93i	376.26-44.93i	376.22-44.98i	376.05-44.93i	376.45-45.02i	376.54-45.09i	376.81-45.06i	376.26-44.97i	376.5-45.14i	376.44-45.11i	376.68-44.97i	376.15-45i	376.27-44.93i	376.14-44.98i	376.31-44.95i	376.26-44.96i	375.99-44.97i	376.14-44.97i	376.42-44.98i	376.3-45.03i	376.36-45.09i	376.63-45.14i	376.4-45i	376.33-45.05i	376.74-45.05i	376.27-44.9i	376.74-45.05i	376.12-45.04i	376.56-45.28i	376.51-45.16i	376.46-45.03i	376.84-45.17i	376.82-45.18i	376.55-45.1i	377.05-45.22i	376.63-45.09i	376.29-44.99i	376.63-45.05i	376.84-45.01i	376.68-45.16i	376.33-45.1i	376.88-44.97i	376.34-45.04i
375.35-45.04i	375.63-45.21i	375.45-45.12i	375.45-45.16i	375.74-45.35i	375.37-45.27i	375.35-45.2i	375.05-45.12i	375.52-45.14i	375.55-45.2i	375.37-45.09i	375.64-45.27i	375.78-45.11i	375.94-45.3i	375.48-45.32i	375.68-45.38i	375.91-45.29i	375.94-45.3i	375.44-45.34i	375.67-45.26i	375.39-45.2i	375.53-45.22i	375.62-45.26i	375.29-45.31i	375.33-45.13i	375.63-45.29i	375.7-45.27i	375.44-45.27i	375.96-45.37i	375.55-45.27i	375.61-45.23i	375.93-45.3i	375.36-45.32i	376.08-45.32i	375.47-45.35i	375.84-45.41i	375.77-45.34i	375.78-45.22i	376.19-45.42i	376.02-45.41i	375.94-45.34i	376.22-45.32i	375.81-45.41i	375.6-45.3i	375.93-45.35i	376.06-45.32i	375.92-45.42i	375.64-45.4i	376.07-45.37i	375.44-45.42i
374.63-45.41i	375-45.42i	374.66-45.43i	374.68-45.5i	374.98-45.48i	374.6-45.46i	374.54-45.41i	374.22-45.38i	374.83-45.51i	374.65-45.65i	374.51-45.5i	374.91-45.63i	375-45.51i	375.24-45.63i	374.76-45.59i	375.04-45.57i	375.03-45.62i	375.23-45.71i	374.73-45.51i	374.78-45.64i	374.87-45.5i	374.67-45.51i	374.79-45.46i	374.66-45.59i	374.57-45.5i	374.9-45.56i	375.02-45.71i	374.71-45.57i	375.19-45.61i	374.84-45.71i	374.86-45.54i	375.26-45.73i	374.73-45.56i	375.3-45.57i	374.61-45.49i	375.13-45.59i	374.97-45.68i	374.88-45.67i	375.35-45.74i	375.33-45.76i	375.16-45.75i	375.37-45.61i	375.13-45.59i	374.92-45.4i	375.23-45.68i	375.26-45.79i	375.19-45.61i	375.07-45.57i	375.28-45.7i	374.89-45.65i
373.77-45.91i	374.23-45.87i	373.9-45.51i	374.1-45.77i	374.36-45.8i	373.85-45.9i	373.71-45.83i	373.51-45.85i	374.18-45.8i	373.86-46.03i	373.72-45.76i	374.1-45.68i	374.32-46.04i	374.47-45.87i	374.12-45.64i	374.49-46.05i	374.2-45.8i	374.77-45.86i	373.96-45.76i	374.18-45.84i	374.08-46.08i	373.92-46.05i	373.88-45.81i	373.97-45.97i	373.7-45.94i	374.1-46.25i	374.28-45.83i	373.94-45.88i	374.31-45.72i	374.02-45.95i	374.03-45.85i	374.36-45.82i	373.91-46.02i	374.63-45.87i	373.87-45.73i	374.5-46.06i	374.15-45.89i	374.06-46.07i	374.54-45.85i	374.68-45.86i	374.38-46.13i	374.91-46.14i	374.36-45.89i	374.1-45.77i	374.56-46.16i	374.37-45.84i	374.36-46.16i	374.44-45.83i	374.72-46.11i	373.86-46.04i
373.16-45.78i	373.41-45.7i	373.14-46.02i	372.95-46.17i	373.44-46.12i	373.05-46.06i	373.43-45.88i	372.92-45.9i	373.23-45.89i	373.28-45.97i	373.07-46.24i	373.63-46.3i	373.43-45.99i	373.91-46.11i	373.15-46.22i	373.4-46.05i	373.64-46.17i	373.49-46.35i	373.35-46.33i	373.09-46.37i	373.35-45.91i	373.11-45.69i	373.44-46.13i	372.94-45.95i	373.31-45.96i	373.27-46.12i	373.24-46.26i	373.35-46.13i	373.73-46.33i	373.53-46.23i	373.38-46.36i	373.56-46.12i	373.29-45.94i	373.82-46.32i	373.29-46.27i	373.48-46.14i	373.67-46.22i	373.58-46.04i	373.9-46.5i	373.79-46.26i	373.79-46.09i	373.79-46.11i	373.47-46.36i	373.57-46.19i	373.78-45.84i	374.01-46.29i	373.69-45.99i	373.35-46.31i	373.91-46.09i	373.29-46.1i
372.14-46.4i	372.71-46.38i	372.58-46.26i	372.43-46.19i	372.97-46.24i	372.3-46.37i	372.61-46.17i	372.24-46.25i	372.48-46.5i	372.61-46.47i	372.22-46.23i	372.6-46.35i	372.75-46.55i	372.91-46.55i	372.49-46.33i	372.81-46.43i	372.56-46.14i	372.83-46.39i	372.33-46.18i	372.43-46.26i	372.47-46.53i	372.57-46.46i	372.54-46.21i	372.44-46.19i	372.48-46.28i	372.83-46.39i	372.72-46.44i	372.41-46.48i	373.15-46.3i	372.56-46.39i	372.61-46.19i	373.08-46.39i	372.21-46.55i	372.76-46.47i	372.32-46.14i	372.99-46.41i	372.67-46.29i	372.61-46.64i	373.22-46.26i	372.93-46.46i	372.66-46.57i	373.16-46.59i	372.92-46.51i	372.53-46.61i	372.73-46.45i	372.67-46.56i	372.87-46.62i	372.86-46.3i	372.82-46.54i	372.47-46.49i
371.43-46.5i	371.52-46.62i	371.23-46.47i	371.63-46.57i	371.62-46.49i	371.1-46.63i	371.26-46.51i	370.98-46.65i	371.6-46.41i	371.36-46.79i	371.52-46.85i	371.91-46.74i	371.93-46.51i	371.89-46.8i	371.24-46.71i	371.6-46.85i	371.86-46.74i	372.11-46.87i	371.33-46.7i	371.81-46.8i	371.56-46.45i	371.17-46.66i	371.25-46.81i	371.39-46.75i	371.18-46.45i	371.57-46.84i	371.66-46.61i	371.37-46.52i	371.73-46.85i	371.52-46.55i	371.36-46.79i	371.77-46.85i	371.56-46.81i	372.01-46.57i	371.37-46.89i	371.82-46.98i	371.72-46.96i	371.8-46.96i	372.04-46.95i	372.19-46.67i	371.92-46.99i	372.05-46.94i	371.83-46.62i	371.43-46.52i	371.97-46.85i	371.99-46.68i	371.99-46.55i	371.77-46.84i	372.13-46.75i	371.34-46.93i
370.36-46.76i	370.9-46.73i	370.62-46.9i	370.91-47.06i	370.86-47.08i	370.63-46.76i	370.47-46.84i	370.33-46.68i	370.63-46.76i	370.5-46.8i	370.7-46.65i	370.84-47.14i	370.79-46.77i	371.22-46.89i	370.77-46.95i	370.87-46.78i	371.06-46.93i	371.24-47.13i	370.51-47.05i	370.79-47.2i	370.58-46.96i	370.86-46.82i	370.79-46.99i	370.38-46.93i	370.46-46.96i	370.9-46.93i	370.81-47.06i	370.8-46.91i	371.04-47.13i	370.85-46.87i	370.85-47.11i	371.22-46.76i	370.69-46.84i	371.47-46.91i	370.79-46.66i	370.92-47.13i	371.13-46.93i	370.81-47.03i	371.4-47.26i	371.3-47.2i	371.32-46.94i	371.28-46.96i	370.74-47.06i	370.99-47.07i	371.27-46.84i	371.28-47.14i	370.86-46.89i	370.71-47.11i	371.46-46.85i	370.55-46.77i
369.68-47.07i	369.98-47.22i	369.68-47.15i	369.73-47.34i	370.09-47.31i	369.64-47.48i	369.79-47.3i	369.43-47.15i	369.82-47.27i	369.82-47.32i	369.71-47.26i	369.97-47.24i	369.99-47.49i	370.41-47.33i	369.83-47.34i	370.09-47.39i	369.99-47.34i	370.29-47.36i	369.81-47.38i	369.82-47.31i	369.85-47.27i	369.92-47.26i	369.86-47.27i	369.72-47.37i	369.7-47.27i	370.05-47.27i	369.97-47.4i	369.77-47.4i	370.18-47.37i	369.92-47.43i	369.89-47.25i	370.23-47.39i	369.82-47.34i	370.32-47.45i	369.77-47.28i	370.33-47.32i	370.16-47.6i	369.93-47.58i	370.58-47.47i	370.32-47.43i	370.16-47.46i	370.54-47.51i	370.25-47.5i	369.82-47.34i	370.26-47.44i	370.26-47.5i	370.42-47.45i	370.18-47.36i	370.31-47.49i	369.75-47.31i
368.94-47.26i	369.26-47.31i	369.04-47.41i	369.04-47.29i	369.18-47.3i	368.87-47.26i	368.87-47.41i	368.62-47.45i	368.97-47.56i	369.06-47.22i	368.56-47.65i	368.94-47.58i	368.98-47.62i	369.36-47.7i	369.04-47.45i	369.21-47.33i	369.03-47.45i	369.36-47.68i	368.9-47.62i	368.82-47.67i	368.95-47.71i	368.89-47.44i	369-47.2i	368.9-47.48i	369-47.57i	368.88-47.55i	369.29-47.52i	368.75-47.6i	369.42-47.54i	369.11-47.41i	369.18-47.59i	369.19-47.41i	368.6-47.43i	369.73-47.49i	368.6-47.31i	369.29-47.73i	368.91-47.55i	369.11-47.44i	369.33-47.58i	369.15-47.7i	369.13-47.54i	369.66-47.71i	369.33-47.42i	368.83-47.54i	369.18-47.61i	369.39-47.78i	369.25-47.7i	368.91-47.42i	369.26-47.48i	368.95-47.4i
368.02-47.47i	368.33-47.58i	368.19-47.63i	368.24-47.71i	368.36-47.75i	368.03-47.58i	368.09-47.68i	367.86-47.46i	368.27-47.64i	368.12-47.69i	368.13-47.66i	368.48-47.86i	368.49-47.47i	368.67-47.76i	368.26-47.73i	368.47-47.69i	368.42-47.71i	368.66-47.73i	368.09-47.75i	368.27-47.59i	368.18-47.53i	368.05-47.6i	368.34-47.65i	368.05-47.59i	367.92-47.58i	368.42-47.67i	368.38-47.66i	368.23-47.73i	368.56-47.68i	368.39-47.67i	368.35-47.68i	368.66-47.87i	368.03-47.65i	368.77-47.87i	368.07-47.62i	368.47-47.71i	368.6-47.81i	368.37-47.75i	368.86-47.82i	368.76-47.87i	368.55-47.68i	368.71-47.73i	368.34-47.71i	368.33-47.72i	368.58-47.75i	368.68-47.63i	368.61-47.77i	368.4-47.68i	368.79-47.81i	368.14-47.64i
367.12-47.85i	367.73-47.82i	367.16-47.62i	367.55-47.65i	367.86-47.77i	367.48-47.9i	367.47-47.64i	367.27-47.8i	367.63-47.85i	367.44-47.82i	367.34-47.87i	367.52-48.08i	367.57-47.97i	368.08-47.93i	367.66-47.83i	367.79-47.94i	367.44-47.98i	367.88-48.09i	367.55-47.83i	367.55-48.03i	367.39-47.98i	367.55-47.83i	367.29-47.88i	367.28-47.57i	367.54-47.73i	367.76-48.09i	367.76-47.73i	367.52-48.09i	368.09-47.96i	367.7-47.8i	367.6-47.72i	367.82-47.68i	367.22-47.99i	368.19-48.13i	367.31-47.7i	367.73-48.1i	367.78-48.06i	367.52-47.78i	367.93-47.99i	367.75-47.77i	367.78-48.16i	368.31-47.95i	368.07-47.98i	367.63-48.11i	367.97-48.07i	367.92-48.12i	367.84-48.06i	367.54-47.91i	367.89-47.92i	367.64-48.03i
366.31-47.92i	366.6-47.97i	366.4-47.93i	366.29-47.9i	366.73-48.04i	366.24-48i	366.42-47.92i	366.18-47.9i	366.55-48.11i	366.45-48.06i	366.38-48i	366.67-48.01i	366.69-48.06i	366.9-48.21i	366.41-48.18i	366.67-48.24i	366.69-47.88i	366.96-48.09i	366.38-48.12i	366.52-48.17i	366.57-47.85i	366.45-47.93i	366.48-48.17i	366.31-47.98i	366.23-48.03i	366.74-48.16i	366.63-48.18i	366.46-48.11i	366.9-48.06i	366.35-48.04i	366.51-48.05i	367-48.15i	366.28-48.25i	367.03-48.23i	366.44-48.16i	366.85-48.15i	366.66-48.13i	366.6-48.06i	367.14-48.27i	366.88-48.19i	366.82-48.16i	367.09-48.32i	366.85-48.21i	366.51-48.15i	366.86-48.19i	367.04-48.04i	366.88-48.22i	366.79-48.27i	367.06-48.18i	366.5-48.14i
365.68-47.89i	366.09-48.36i	365.8-47.97i	365.8-48.13i	366.19-48.24i	365.71-48.35i	365.92-48.14i	365.58-48.1i	366.01-48.3i	365.82-48.21i	365.81-48.37i	365.88-48.24i	365.99-48.5i	366.22-48.57i	366.07-48.27i	366.06-48.22i	365.75-48.33i	366.37-48.35i	365.9-48.33i	366.03-48.35i	365.77-48.31i	366.04-48.15i	365.69-48.19i	365.71-48.38i	365.68-48.17i	366.11-48.37i	365.95-48.13i	365.73-48.4i	366.39-48.37i	365.84-48.09i	365.84-48.15i	366.05-48.25i	365.74-48.42i	366.44-48.4i	365.68-48.22i	366.16-48.54i	366.15-48.45i	366-48.61i	366.44-48.3i	366.17-48.52i	365.92-48.49i	366.57-48.33i	365.91-48.34i	365.69-48.38i	366.21-48.53i	366.24-48.57i	366.27-48.51i	366.11-48.3i	366.28-48.59i	365.9-48.29i
364.6-48.32i	364.92-48.44i	364.69-48.42i	364.76-48.49i	364.93-48.42i	364.61-48.54i	364.69-48.41i	364.38-48.52i	364.82-48.43i	364.77-48.44i	364.61-48.41i	365.06-48.49i	365.14-48.5i	365.23-48.54i	364.76-48.6i	364.95-48.46i	364.89-48.52i	365.29-48.52i	364.76-48.48i	364.93-48.56i	364.81-48.47i	364.65-48.62i	364.89-48.46i	364.54-48.55i	364.7-48.44i	365.07-48.66i	364.88-48.53i	364.81-48.59i	365.21-48.5i	364.76-48.54i	364.97-48.58i	365.36-48.55i	364.69-48.56i	365.42-48.67i	364.75-48.45i	365.2-48.59i	365-48.62i	364.92-48.64i	365.37-48.55i	365.17-48.6i	365.17-48.59i	365.49-48.67i	365.08-48.58i	364.83-48.57i	365.15-48.54i	365.11-48.64i	365.26-48.64i	364.92-48.65i	365.43-48.6i	364.75-48.58i
363.89-48.47i	364.12-48.4i	363.92-48.54i	363.74-48.53i	364.09-48.55i	363.88-48.48i	363.82-48.47i	363.41-48.53i	364.11-48.63i	363.8-48.54i	363.73-48.82i	364.29-48.7i	364.47-48.54i	364.23-48.88i	364.01-48.75i	364.07-48.61i	363.98-48.57i	364.46-48.62i	364.06-48.83i	363.9-48.61i	363.75-48.73i	363.81-48.58i	363.97-48.59i	363.99-48.56i	363.59-48.71i	364.11-48.58i	364.15-48.54i	363.92-48.43i	364.31-48.67i	363.76-48.67i	364.1-48.84i	364.4-48.83i	363.95-48.65i	364.42-48.78i	363.96-48.56i	364.4-48.72i	364.14-48.94i	364.19-48.84i	364.33-48.95i	364.46-48.92i	364.13-48.89i	364.45-48.79i	364.44-48.88i	364.25-48.84i	364.32-48.83i	364.44-48.8i	364.21-48.88i	364.06-48.64i	364.32-48.83i	363.87-48.87i
362.8-48.78i	363.12-48.82i	363.01-48.87i	362.96-48.93i	363.21-48.91i	362.93-48.89i	362.84-48.81i	362.66-48.84i	363.12-48.91i	363.07-48.83i	362.91-48.85i	363.27-49.01i	363.34-48.93i	363.52-48.94i	363.01-48.84i	363.26-48.99i	363.31-48.89i	363.45-48.94i	362.98-48.81i	363.02-48.98i	363.03-49.01i	362.88-48.8i	363.05-48.84i	362.88-49.08i	362.95-48.88i	363.25-48.97i	363.26-48.98i	363-48.95i	363.49-48.95i	363-48.92i	363.15-48.91i	363.45-49.06i	363.01-48.91i	363.58-48.94i	362.93-48.93i	363.35-48.97i	363.32-49.01i	362.98-49.05i	363.62-49.12i	363.48-49.05i	363.24-49i	363.74-49i	363.31-49.03i	363.06-49.08i	363.46-49.05i	363.52-48.99i	363.51-48.91i	363.25-48.98i	363.48-49.3i	362.89-48.99i
361.85-49.08i	362.3-49.15i	361.89-49.11i	362.12-48.95i	362.22-49.05i	361.94-49.12i	361.92-49.1i	361.92-49.01i	362.13-49.23i	362.18-49.13i	361.77-49.05i	362.23-49.35i	362.43-49.25i	362.5-49.11i	362.03-48.86i	362.46-49.12i	362.22-49.1i	362.47-49.4i	362.16-49.26i	362.26-49.23i	362.14-49.04i	362.15-49.17i	362.23-49.1i	362.05-48.96i	361.84-49.04i	362.38-49.34i	362.27-49.04i	362.01-49.18i	362.48-49.11i	362.21-49.2i	362.11-49.41i	362.35-49.19i	361.92-49.14i	362.79-49.38i	361.9-49.21i	362.48-49.43i	362.19-49.2i	361.9-49.12i	362.54-49.11i	362.42-49.44i	362.47-49.4i	362.84-49.26i	362.5-49.09i	362.04-49.11i	362.2-49.15i	362.55-49.11i	362.4-49.06i	362.25-49.34i	362.67-49.24i	361.96-49.3i
361.03-48.95i	361.63-48.98i	361.19-48.93i	361.14-49.17i	361.55-49.28i	361.34-49.12i	361.39-49.15i	360.98-48.99i	361.22-49.05i	361.44-49.19i	361.2-48.88i	361.65-49.32i	361.33-49.13i	361.76-49.38i	361.24-49.35i	361.33-49.22i	361.66-49.2i	361.93-49.16i	361.17-49.06i	361.63-49.13i	361.32-49.25i	361.39-49.04i	361.34-48.91i	361.04-49.15i	361.18-49.17i	361.68-49.27i	361.45-49.01i	361.15-49.23i	361.89-49.15i	361.25-48.93i	361.43-49.12i	361.8-49.33i	361.2-49.37i	362.09-49.12i	360.94-49.03i	361.93-49.25i	361.72-49.41i	361.46-49.39i	362.04-49.1i	361.89-49.33i	361.64-49.18i	361.82-49.32i	361.34-49.33i	361.4-49.35i	361.64-49.08i	361.69-49.35i	361.93-49.25i	361.68-49.19i	361.88-49.11i	361.31-49.16i
360.29-49.17i	360.62-49.23i	360.33-49.08i	360.49-49.12i	360.75-49.22i	360.33-49.17i	360.35-49.21i	360.2-49.14i	360.48-49.26i	360.46-49.34i	360.36-49.24i	360.65-49.22i	360.55-49.33i	360.99-49.44i	360.41-49.22i	360.75-49.26i	360.57-49.21i	360.95-49.44i	360.48-49.24i	360.53-49.45i	360.54-49.21i	360.48-49.3i	360.44-49.27i	360.48-49.17i	360.31-49.23i	360.62-49.27i	360.6-49.49i	360.44-49.22i	360.83-49.37i	360.59-49.21i	360.64-49.39i	360.86-49.45i	360.46-49.25i	360.97-49.35i	360.42-49.26i	360.77-49.44i	360.8-49.4i	360.58-49.3i	361.08-49.44i	360.94-49.38i	360.68-49.33i	361.11-49.5i	360.71-49.41i	360.61-49.37i	360.91-49.48i	360.89-49.44i	360.86-49.41i	360.56-49.37i	361.01-49.47i	360.43-49.31i
359.58-49.18i	359.84-49.4i	359.26-49.41i	359.71-49.56i	359.77-49.4i	359.59-49.5i	359.38-49.38i	359.39-49.26i	359.85-49.51i	359.68-49.48i	359.52-49.29i	359.66-49.38i	360-49.37i	360.19-49.5i	359.58-49.34i	360.13-49.43i	359.81-49.5i	360.08-49.65i	359.56-49.27i	359.71-49.52i	359.86-49.38i	359.66-49.47i	359.52-49.38i	359.54-49.28i	359.26-49.38i	359.74-49.49i	359.72-49.44i	359.66-49.59i	360.02-49.42i	359.74-49.6i	359.73-49.48i	359.89-49.42i	359.55-49.34i	360.38-49.57i	359.69-49.43i	360.07-49.47i	359.86-49.62i	359.61-49.38i	359.97-49.53i	359.97-49.72i	360.08-49.74i	360.17-49.49i	359.83-49.46i	359.77-49.48i	359.95-49.59i	360.11-49.49i	360.06-49.65i	359.82-49.49i	360.12-49.52i	359.48-49.56i
358.47-49.43i	358.74-49.57i	358.57-49.49i	358.63-49.62i	359-49.64i	358.46-49.54i	358.52-49.59i	358.4-49.55i	358.83-49.66i	358.66-49.72i	358.48-49.5i	358.88-49.73i	358.84-49.69i	359.13-49.77i	358.6-49.58i	358.82-49.69i	358.94-49.66i	359.11-49.67i	358.71-49.61i	358.78-49.8i	358.61-49.61i	358.63-49.67i	358.74-49.71i	358.62-49.53i	358.41-49.58i	358.82-49.65i	358.87-49.54i	358.72-49.73i	359.1-49.88i	358.74-49.74i	358.75-49.72i	359.11-49.72i	358.58-49.58i	359.3-49.76i	358.67-49.69i	359.03-49.67i	358.92-49.77i	358.72-49.66i	359.39-49.72i	359.11-49.88i	358.96-49.78i	359.32-49.81i	358.98-49.79i	358.71-49.76i	359.06-49.9i	359.12-49.75i	359.01-49.66i	358.81-49.73i	359.09-49.68i	358.72-49.65i
357.55-49.64i	357.93-49.62i	357.54-49.72i	357.63-49.67i	358.07-49.67i	357.58-49.64i	357.59-49.66i	357.35-49.58i	357.76-49.7i	357.65-49.8i	357.64-49.6i	357.94-49.76i	357.99-49.75i	358.14-49.86i	357.71-49.84i	357.98-49.85i	357.83-49.69i	358.08-49.87i	357.76-49.86i	357.69-49.82i	357.9-49.69i	357.65-49.7i	357.74-49.83i	357.68-49.72i	357.48-49.74i	357.86-49.78i	357.92-49.84i	357.69-49.74i	358.09-49.76i	357.65-49.78i	357.85-49.73i	358.1-49.87i	357.61-49.75i	358.24-49.83i	357.58-49.67i	358.08-49.83i	357.96-49.73i	357.74-49.82i	358.32-49.89i	358.09-49.86i	358-49.87i	358.27-49.94i	358.06-49.84i	357.78-49.76i	358.08-49.89i	358.11-49.82i	358.13-49.82i	357.88-49.87i	357.97-49.9i	357.78-49.79i
356.61-49.84i	356.81-49.77i	356.73-49.64i	356.86-49.92i	357.18-49.91i	356.63-49.82i	356.6-49.83i	356.6-49.7i	356.72-49.71i	357.01-49.94i	356.64-49.73i	356.98-49.83i	357-49.87i	357.42-49.99i	356.61-49.85i	357.05-50.12i	357.18-49.84i	357.12-49.83i	357.05-49.82i	356.82-49.82i	356.97-49.97i	356.78-49.74i	356.93-49.75i	356.69-49.94i	356.63-49.92i	357.09-49.88i	356.87-49.91i	356.66-49.9i	357.34-49.91i	356.74-49.96i	356.92-49.99i	357.19-49.75i	356.67-49.77i	357.38-50.01i	356.58-49.98i	357.34-49.92i	357.08-50.09i	356.98-50.06i	357.5-49.93i	357.26-50.12i	357.22-49.91i	357.31-50.02i	356.98-50.07i	356.91-49.88i	357.35-49.91i	357.34-49.92i	357.15-50.15i	357.02-50.09i	357.23-50.03i	356.82-49.9i
355.77-49.87i	356.25-49.81i	355.75-49.91i	355.94-49.82i	356.21-50i	355.79-49.9i	355.93-49.87i	355.53-49.86i	355.92-49.98i	356.01-49.96i	355.91-49.85i	356.07-50.07i	356.13-49.95i	356.34-50.09i	355.9-49.91i	356.17-50.01i	356.11-50.07i	356.42-50.13i	355.94-50.01i	355.99-50i	355.97-49.93i	355.97-49.93i	355.87-50.03i	355.77-50i	355.78-49.93i	356.07-49.94i	356.03-49.93i	355.83-50i	356.4-50.05i	355.92-50.03i	356.03-50.08i	356.25-50.04i	355.81-50.01i	356.59-50.13i	355.95-49.96i	356.42-50.06i	356.2-50.04i	355.93-50.04i	356.44-50.2i	356.39-50.11i	356.29-50.18i	356.59-50.22i	356.14-50.04i	356.12-50.05i	356.25-50.1i	356.45-50.04i	356.37-50.14i	356.09-50.04i	356.45-50.05i	355.91-49.98i
354.79-49.91i	355.03-49.9i	354.77-49.91i	354.92-50.03i	355.38-50i	354.8-49.97i	354.91-49.91i	354.56-49.93i	355.01-50.19i	355.01-50.06i	354.81-49.99i	355.19-50.13i	355.22-50.12i	355.47-50.15i	354.94-50.05i	355.15-49.99i	355.09-50.02i	355.43-50.11i	355.01-50.07i	355.02-50.13i	354.94-50.08i	355-50.02i	354.97-50.13i	354.81-50.1i	354.87-50.1i	355.01-50.15i	355.16-50.15i	355-49.98i	355.41-50.09i	355.08-50.21i	355.01-50.16i	355.35-50.18i	354.92-50.07i	355.56-50.01i	354.84-50.09i	355.28-50.1i	355.19-50.09i	355.09-50.17i	355.36-50.11i	355.36-50.08i	355.16-50.21i	355.52-50.2i	355.35-50.21i	355.08-50.15i	355.34-50.15i	355.39-50.13i	355.35-50.08i	355.1-50.09i	355.38-50.24i	354.97-50.08i
353.91-49.91i	354.4-50i	354.1-50i	353.97-49.98i	354.41-50i	354.18-50.23i	353.96-49.98i	353.76-50i	354.12-50.12i	354.2-50.15i	354.16-50.03i	354.4-50.25i	354.19-50.2i	354.58-50.2i	354.13-50.04i	354.5-50.3i	354.55-50.18i	354.55-50.05i	354.19-50.19i	354.1-50.23i	354.13-50.06i	354.22-50.03i	354.14-50.24i	354.05-50.21i	354.07-50.09i	354.42-50.04i	354.43-50.11i	354-50.26i	354.4-50.26i	354.15-50.32i	354.38-50.39i	354.57-50.4i	353.99-50.22i	354.77-50.25i	353.92-50.17i	354.48-50.16i	354.49-50.15i	354.2-50.3i	354.71-50.49i	354.64-50.32i	354.27-50.19i	354.9-50.24i	354.41-50.22i	354.23-50.14i	354.67-50.16i	354.56-50.24i	354.65-50.38i	354.23-50.32i	354.52-50.41i	354.25-50.16i
353.01-50.17i	353.4-50.14i	353.03-49.96i	353.2-50.08i	353.34-50.23i	352.98-50.13i	353.06-50.23i	352.95-50i	353.16-50.37i	353.27-50.45i	353.03-50.15i	353.33-50.37i	353.53-50.38i	353.65-50.23i	353.05-50.25i	353.43-50.2i	353.51-50.18i	353.68-50.3i	353.17-50.12i	353.23-50.17i	353.03-50.15i	353.26-50.13i	353.36-50.36i	353.13-50.19i	352.98-50.09i	353.37-50.11i	353.54-50.43i	353.03-50.19i	353.7-50.34i	353.16-50.28i	353.37-50.14i	353.38-50.36i	353.21-50.16i	353.88-50.38i	353.11-50.34i	353.55-50.44i	353.39-50.28i	353.15-50.35i	353.82-50.31i	353.73-50.49i	353.34-50.4i	353.94-50.4i	353.36-50.28i	353.38-50.2i	353.41-50.25i	353.52-50.32i	353.62-50.38i	353.2-50.26i	353.84-50.44i	353.24-50.31i
352.12-50.23i	352.45-50.16i	352.07-50.08i	352.25-50.41i	352.61-50.3i	352.08-50.3i	352.04-50.3i	351.81-50.23i	352.32-50.24i	352.3-50.24i	352.12-50.26i	352.44-50.36i	352.4-50.26i	352.54-50.39i	352.08-50.27i	352.47-50.34i	352.43-50.32i	352.77-50.36i	352.19-50.28i	352.37-50.37i	352.34-50.32i	352.3-50.42i	352.33-50.36i	352.17-50.27i	351.99-50.25i	352.33-50.31i	352.35-50.47i	352.28-50.24i	352.69-50.4i	352.28-50.38i	352.3-50.34i	352.72-50.25i	352.2-50.28i	352.82-50.32i	352.14-50.33i	352.72-50.42i	352.54-50.36i	352.4-50.39i	352.73-50.51i	352.76-50.38i	352.6-50.46i	352.84-50.53i	352.51-50.36i	352.33-50.41i	352.6-50.44i	352.77-50.42i	352.77-50.41i	352.51-50.24i	352.67-50.47i	352.29-50.36i
351.2-50.3i	351.57-50.25i	351.03-50.27i	351.31-50.36i	351.65-50.41i	351.21-50.26i	351.25-50.38i	351.13-50.3i	351.4-50.47i	351.49-50.48i	351.33-50.46i	351.55-50.45i	351.67-50.46i	351.8-50.52i	351.31-50.42i	351.45-50.56i	351.43-50.42i	351.82-50.47i	351.53-50.43i	351.39-50.4i	351.35-50.35i	351.27-50.33i	351.45-50.42i	351.4-50.39i	351.15-50.34i	351.45-50.39i	351.49-50.38i	351.29-50.42i	351.76-50.51i	351.43-50.45i	351.49-50.45i	351.77-50.55i	351.25-50.43i	351.97-50.51i	351.22-50.34i	351.64-50.49i	351.59-50.5i	351.42-50.44i	351.83-50.57i	351.81-50.53i	351.58-50.59i	351.86-50.5i	351.75-50.67i	351.46-50.59i	351.77-50.55i	351.87-50.51i	351.85-50.5i	351.46-50.5i	351.69-50.45i	351.2-50.41i
350.36-50.39i	350.88-50.31i	350.27-50.39i	350.59-50.27i	350.91-50.51i	350.39-50.48i	350.59-50.39i	350.22-50.12i	350.69-50.49i	350.67-50.48i	350.38-50.35i	350.75-50.59i	350.81-50.35i	350.97-50.54i	350.53-50.51i	350.82-50.42i	350.74-50.41i	350.92-50.64i	350.58-50.38i	350.77-50.37i	350.63-50.6i	350.55-50.44i	350.71-50.51i	350.38-50.35i	350.39-50.19i	350.78-50.45i	350.64-50.53i	350.45-50.53i	350.97-50.59i	350.51-50.44i	350.66-50.36i	350.84-50.55i	350.6-50.43i	351.16-50.42i	350.52-50.4i	351.01-50.44i	350.85-50.59i	350.69-50.6i	351.09-50.42i	350.92-50.57i	350.68-50.49i	351.25-50.59i	350.86-50.69i	350.6-50.51i	350.92-50.42i	350.92-50.47i	350.88-50.42i	350.66-50.46i	351-50.49i	350.5-50.41i
349.31-50.35i	349.76-50.18i	349.41-50.37i	349.45-50.35i	349.92-50.55i	349.45-50.43i	349.59-50.3i	349.15-50.32i	349.67-50.61i	349.61-50.37i	349.44-50.3i	349.82-50.51i	349.76-50.34i	350.08-50.42i	349.6-50.54i	349.66-50.47i	349.7-50.45i	349.94-50.47i	349.59-50.39i	349.77-50.37i	349.63-50.48i	349.57-50.31i	349.78-50.46i	349.48-50.48i	349.42-50.32i	349.74-50.62i	349.76-50.49i	349.47-50.54i	349.89-50.64i	349.64-50.59i	349.73-50.42i	349.79-50.52i	349.45-50.32i	350.21-50.49i	349.6-50.38i	349.86-50.74i	349.75-50.68i	349.48-50.53i	349.99-50.55i	349.87-50.65i	349.67-50.55i	350.29-50.52i	349.87-50.71i	349.58-50.41i	349.81-50.54i	349.87-50.66i	350.08-50.4i	349.65-50.61i	349.97-50.43i	349.43-50.37i
348.53-50.41i	349.01-50.38i	348.52-50.31i	348.64-50.52i	349.08-50.42i	348.53-50.37i	348.56-50.39i	348.49-50.52i	348.87-50.58i	348.67-50.44i	348.64-50.6i	348.89-50.42i	348.89-50.43i	349.1-50.53i	348.48-50.43i	348.76-50.66i	348.9-50.44i	348.98-50.58i	348.81-50.43i	348.79-50.47i	348.61-50.6i	348.62-50.54i	348.86-50.43i	348.59-50.63i	348.63-50.44i	348.88-50.56i	348.99-50.64i	348.7-50.52i	349.14-50.62i	348.89-50.51i	348.93-50.41i	349.06-50.65i	348.63-50.31i	349.23-50.49i	348.57-50.5i	348.97-50.48i	348.91-50.6i	348.6-50.66i	349.09-50.68i	349.02-50.55i	348.94-50.54i	349.28-50.63i	349.06-50.65i	348.74-50.52i	349.08-50.54i	349.18-50.66i	349.16-50.54i	348.93-50.59i	349-50.44i	348.68-50.67i
347.52-50.26i	347.84-50.24i	347.66-50.36i	347.84-50.45i	348.17-50.49i	347.64-50.35i	347.66-50.44i	347.6-50.39i	347.65-50.47i	347.79-50.46i	347.65-50.38i	347.83-50.54i	348.01-50.38i	348.24-50.63i	347.72-50.4i	347.99-50.58i	347.96-50.55i	348.09-50.6i	347.85-50.65i	347.82-50.51i	347.75-50.5i	347.76-50.63i	347.77-50.6i	347.77-50.5i	347.67-50.49i	347.84-50.39i	347.98-50.62i	347.84-50.45i	348.18-50.55i	347.78-50.39i	348.05-50.53i	348.05-50.63i	347.76-50.34i	348.35-50.55i	347.73-50.58i	348.07-50.7i	348.03-50.42i	347.83-50.66i	348.14-50.56i	348.1-50.69i	347.98-50.66i	348.21-50.66i	348.15-50.67i	347.87-50.63i	348.16-50.54i	348.35-50.65i	348.33-50.56i	347.95-50.4i	348.37-50.43i	347.71-50.41i
346.68-50.47i	346.96-50.49i	346.55-50.47i	346.81-50.5i	347.1-50.58i	346.71-50.44i	346.72-50.4i	346.59-50.37i	346.87-50.61i	346.77-50.52i	346.72-50.49i	346.96-50.6i	346.94-50.62i	347.26-50.55i	346.76-50.58i	347-50.68i	346.93-50.56i	347.25-50.58i	346.74-50.56i	346.93-50.6i	346.72-50.54i	346.83-50.63i	346.89-50.62i	346.76-50.54i	346.65-50.43i	346.98-50.53i	347.1-50.59i	346.74-50.56i	347.35-50.56i	346.82-50.56i	346.94-50.51i	347.24-50.64i	346.76-50.49i	347.41-50.56i	346.71-50.59i	347.22-50.61i	347.1-50.6i	346.88-50.58i	347.36-50.81i	347.22-50.65i	346.94-50.6i	347.34-50.69i	347.06-50.61i	346.86-50.6i	347.22-50.75i	347.3-50.72i	347.22-50.62i	346.93-50.64i	347.27-50.63i	346.72-50.59i
345.8-50.52i	345.96-50.47i	345.62-50.45i	345.89-50.51i	346.15-50.56i	345.73-50.42i	345.77-50.43i	345.6-50.42i	345.96-50.54i	345.96-50.53i	345.78-50.52i	346.01-50.69i	346.12-50.54i	346.29-50.64i	345.84-50.51i	346.11-50.63i	346.11-50.59i	346.35-50.67i	345.82-50.54i	345.99-50.59i	345.83-50.6i	345.95-50.57i	345.99-50.51i	345.83-50.57i	345.71-50.5i	346.04-50.55i	345.99-50.59i	345.83-50.57i	346.35-50.72i	345.96-50.59i	346.02-50.73i	346.29-50.62i	345.8-50.52i	346.54-50.63i	345.84-50.57i	346.28-50.6i	346.09-50.62i	345.87-50.62i	346.33-50.76i	346.13-50.63i	346.05-50.73i	346.38-50.73i	346.14-50.67i	346.06-50.65i	346.25-50.61i	346.29-50.67i	346.31-50.56i	346-50.6i	346.29-50.69i	345.84-50.63i
344.83-50.35i	345.17-50.33i	344.78-50.38i	345.01-50.52i	345.41-50.49i	344.98-50.42i	344.95-50.37i	344.79-50.46i	345.13-50.5i	345.1-50.46i	344.94-50.5i	345.16-50.59i	345.28-50.53i	345.38-50.63i	345.02-50.56i	345.23-50.64i	345.2-50.55i	345.41-50.69i	344.97-50.46i	345.18-50.56i	345.01-50.43i	345.08-50.52i	345.11-50.47i	344.99-50.61i	344.84-50.37i	345.2-50.49i	345.22-50.63i	345.05-50.52i	345.56-50.48i	345.1-50.55i	345.12-50.57i	345.37-50.61i	344.88-50.48i	345.74-50.56i	344.95-50.44i	345.31-50.56i	345.31-50.71i	345.05-50.66i	345.44-50.56i	345.34-50.6i	345.33-50.58i	345.57-50.66i	345.23-50.52i	345.14-50.54i	345.39-50.6i	345.41-50.59i	345.44-50.58i	345.05-50.54i	345.44-50.57i	344.88-50.53i
343.8-50.3i	344.12-50.42i	343.8-50.35i	343.97-50.49i	344.35-50.57i	343.97-50.41i	343.85-50.48i	343.81-50.4i	344.07-50.55i	343.98-50.55i	343.94-50.53i	344.21-50.54i	344.26-50.54i	344.4-50.59i	343.85-50.49i	344.24-50.66i	344.2-50.54i	344.49-50.67i	344.08-50.53i	344.12-50.6i	344.05-50.52i	344.08-50.45i	344.17-50.47i	344.04-50.52i	343.87-50.43i	344.23-50.49i	344.25-50.52i	343.96-50.52i	344.49-50.5i	344.19-50.51i	344.19-50.55i	344.38-50.57i	343.84-50.5i	344.7-50.62i	343.89-50.41i	344.35-50.61i	344.31-50.56i	344.11-50.68i	344.47-50.71i	344.37-50.6i	344.2-50.65i	344.67-50.77i	344.35-50.66i	344.12-50.59i	344.38-50.65i	344.48-50.61i	344.41-50.61i	344.17-50.59i	344.39-50.64i	344.02-50.58i
343.09-50.31i	343.31-50.46i	342.96-50.28i	343.13-50.31i	343.44-50.49i	343.09-50.32i	343.02-50.4i	342.87-50.17i	343.32-50.38i	343.22-50.42i	343.06-50.38i	343.37-50.54i	343.52-50.49i	343.67-50.6i	343.12-50.55i	343.35-50.58i	343.4-50.45i	343.58-50.5i	343.11-50.42i	343.26-50.48i	343.11-50.43i	343.24-50.39i	343.16-50.37i	343.15-50.46i	343.05-50.38i	343.32-50.4i	343.33-50.38i	343.07-50.51i	343.58-50.5i	343.25-50.4i	343.27-50.45i	343.54-50.52i	343.05-50.45i	343.8-50.57i	343.02-50.42i	343.55-50.58i	343.48-50.51i	343.19-50.51i	343.7-50.57i	343.57-50.53i	343.31-50.6i	343.75-50.6i	343.43-50.68i	343.28-50.62i	343.49-50.56i	343.59-50.56i	343.61-50.47i	343.2-50.38i	343.6-50.43i	343.09-50.51i
342.09-50.37i	342.45-50.42i	342.06-50.27i	342.19-50.37i	342.64-50.47i	342.17-50.35i	342.2-50.3i	342.03-50.39i	342.43-50.4i	342.32-50.52i	342.18-50.43i	342.52-50.49i	342.56-50.45i	342.71-50.48i	342.3-50.52i	342.53-50.49i	342.37-50.53i	342.82-50.54i	342.37-50.49i	342.41-50.54i	342.31-50.51i	342.31-50.42i	342.36-50.39i	342.29-50.56i	342.15-50.35i	342.51-50.45i	342.42-50.48i	342.23-50.44i	342.68-50.61i	342.23-50.49i	342.51-50.57i	342.62-50.46i	342.15-50.43i	342.97-50.5i	342.27-50.45i	342.68-50.57i	342.56-50.59i	342.34-50.41i	342.75-50.66i	342.72-50.6i	342.45-50.54i	342.81-50.62i	342.57-50.58i	342.34-50.58i	342.77-50.6i	342.67-50.54i	342.75-50.46i	342.45-50.61i	342.71-50.55i	342.21-50.47i
341.32-50.38i	341.54-50.26i	341.24-50.37i	341.33-50.23i	341.8-50.32i	341.19-50.35i	341.4-50.24i	341.17-50.41i	341.46-50.51i	341.53-50.5i	341.48-50.46i	341.55-50.43i	341.74-50.43i	341.98-50.54i	341.43-50.43i	341.77-50.4i	341.57-50.55i	341.84-50.55i	341.56-50.49i	341.74-50.49i	341.51-50.4i	341.4-50.46i	341.68-50.58i	341.38-50.46i	341.22-50.4i	341.71-50.6i	341.61-50.37i	341.4-50.37i	341.93-50.55i	341.46-50.48i	341.65-50.46i	341.87-50.56i	341.44-50.43i	342.2-50.44i	341.47-50.38i	341.69-50.45i	341.71-50.6i	341.45-50.49i	341.85-50.64i	341.84-50.38i	341.55-50.57i	342.1-50.65i	341.8-50.43i	341.58-50.57i	341.72-50.55i	341.86-50.6i	341.78-50.61i	341.6-50.42i	341.79-50.41i	341.3-50.42i
340.36-50.35i	340.61-50.37i	340.24-50.34i	340.37-50.48i	340.69-50.58i	340.18-50.31i	340.32-50.3i	340.19-50.39i	340.57-50.4i	340.57-50.43i	340.42-50.5i	340.71-50.48i	340.54-50.44i	340.87-50.59i	340.44-50.49i	340.66-50.5i	340.6-50.4i	340.9-50.45i	340.43-50.5i	340.66-50.5i	340.41-50.41i	340.45-50.47i	340.57-50.48i	340.54-50.38i	340.3-50.39i	340.52-50.41i	340.67-50.45i	340.3-50.53i	340.85-50.57i	340.48-50.54i	340.46-50.53i	340.76-50.47i	340.25-50.58i	341.15-50.49i	340.34-50.48i	340.71-50.73i	340.66-50.61i	340.4-50.54i	341.06-50.61i	340.77-50.69i	340.5-50.58i	341.04-50.43i	340.68-50.54i	340.58-50.66i	340.69-50.48i	340.76-50.54i	340.71-50.45i	340.55-50.51i	340.96-50.58i	340.32-50.54i
339.39-50.27i	339.65-50.24i	339.29-50.37i	339.43-50.19i	339.8-50.44i	339.35-50.31i	339.5-50.31i	339.25-50.39i	339.72-50.39i	339.48-50.48i	339.35-50.37i	339.63-50.41i	339.69-50.33i	339.84-50.43i	339.48-50.39i	339.78-50.52i	339.59-50.48i	339.81-50.51i	339.49-50.35i	339.65-50.4i	339.57-50.33i	339.65-50.43i	339.53-50.47i	339.51-50.48i	339.28-50.32i	339.65-50.53i	339.65-50.39i	339.52-50.43i	340.06-50.51i	339.48-50.48i	339.71-50.44i	339.94-50.59i	339.49-50.57i	340.15-50.63i	339.4-50.41i	340-50.18i	339.87-50.48i	339.64-50.39i	340.14-50.48i	339.86-50.45i	339.74-50.56i	340.14-50.44i	339.68-50.35i	339.6-50.44i	339.85-50.58i	339.92-50.57i	340.04-50.44i	339.69-50.37i	339.85-50.48i	339.39-50.56i
338.53-50.14i	338.79-50.07i	338.45-50.1i	338.46-50.23i	338.94-50.18i	338.48-50.03i	338.5-50.07i	338.36-50.19i	338.75-50.27i	338.71-50.25i	338.46-50.21i	338.92-50.28i	338.83-50.21i	338.9-50.33i	338.58-50.22i	338.85-50.32i	338.72-50.18i	339.04-50.33i	338.73-50.21i	338.72-50.28i	338.62-50.14i	338.65-50.31i	338.69-50.21i	338.53-50.21i	338.43-50.08i	338.61-50.23i	338.7-50.37i	338.44-50.1i	338.98-50.27i	338.72-50.24i	338.78-50.27i	339.03-50.2i	338.46-50.15i	339.44-50.32i	338.49-50.25i	339.01-50.26i	338.87-50.44i	338.62-50.39i	339.12-50.43i	338.94-50.5i	338.68-50.32i	339.15-50.28i	339.06-50.36i	338.78-50.29i	338.93-50.29i	339.06-50.32i	339.02-50.37i	338.57-50.36i	338.99-50.33i	338.63-50.16i
337.7-50.17i	337.84-50.14i	337.63-50.05i	337.78-50.15i	338.02-50.19i	337.83-50.23i	337.88-50.11i	337.6-50.24i	337.96-50.4i	337.86-50.15i	337.7-50.14i	337.96-50.34i	338.03-50.14i	338.11-50.29i	337.81-50.4i	338.18-50.33i	337.89-50.16i	338.2-50.22i	337.75-50.14i	338.07-50.13i	337.92-50.24i	337.85-50.38i	337.99-50.01i	337.98-50.06i	337.72-50.16i	338.09-50.27i	337.98-50.3i	337.73-50.37i	338.38-50.14i	337.75-50.36i	337.89-50.28i	338.39-50.3i	337.77-50.24i	338.61-50.3i	337.56-50.07i	338.1-50.28i	338.04-50.12i	337.73-50.29i	338.2-50.11i	338.23-50.27i	338-50.44i	337.99-50.23i	338.08-50.3i	338.08-50.28i	338.55-50.74i	338.17-50.29i	338.27-50.25i	337.96-50.41i	338.46-50.16i	337.75-50.26i
336.73-49.91i	337.06-49.92i	336.63-50.13i	336.87-50.11i	337.15-50.13i	336.48-49.99i	336.8-49.99i	336.69-49.81i	337-50.07i	336.75-50.17i	336.71-50.09i	337.03-49.92i	337.06-50.18i	337.14-50.23i	336.68-49.92i	337.2-50.25i	337.32-50.29i	337.27-50.36i	336.99-50.1i	337.23-50.12i	336.96-50.18i	337.02-50.17i	336.86-50.2i	336.92-49.96i	336.52-49.94i	336.98-50.13i	336.97-50.09i	336.74-50.33i	337.29-50.19i	337.15-50.2i	337.13-49.96i	337.12-50.18i	336.75-50.15i	338.09-49.91i	336.72-49.77i	337.38-50.46i	337.04-50.39i	336.93-50.23i	337.4-50.32i	337.09-50.12i	336.97-50.43i	337.35-50.6i	337.32-50.24i	337.03-51.17i	338.15-50.28i	337.25-50.48i	337.24-50.28i	336.69-49.95i	337.23-50.11i	336.8-50.04i
335.76-49.87i	336.04-50.02i	335.8-49.96i	335.78-50.02i	336.39-50.02i	336.39-49.79i	336.07-49.93i	335.68-49.8i	335.95-50.02i	336.1-50.02i	335.75-50.07i	335.72-50.23i	336.21-49.94i	336.16-50.6i	336.27-49.94i	336.74-49.93i	336.2-49.96i	336.75-50.73i	336.29-50.33i	335.49-50.16i	335.89-49.97i	335.93-50.04i	335.17-50.04i	335.67-50.17i	335.85-50.53i	335.9-50.06i	335.96-49.95i	335.84-50.01i	336.76-49.75i	335-50.42i	336.12-50.2i	336.05-50.38i	335.7-49.82i	336.54-50.31i	335.56-50.27i	336.24-49.97i	336.01-50.16i	336.34-50.3i	336.87-50.83i	336.62-50.23i	336.25-49.31i	336.65-50.37i	336.9-49.87i	336.05-50.01i	336.88-49.41i	336.48-49.85i	336.02-49.33i	335.8-50.18i	336.3-50.06i	336.17-50.44i
335.12-49.69i	335.23-49.84i	334.79-50.49i	335.16-49.89i	334.81-49.75i	334.86-49.65i	334.97-49.81i	334.93-49.96i	335.55-49.65i	335.17-48.98i	335.47-50.43i	335.4-50.12i	335.39-50.02i	335.5-49.99i	334.56-49.8i	335.42-50.06i	335.37-49.87i	335.4-49.72i	335.02-50.31i	335.32-49.11i	335.11-50.06i	335.17-49.51i	334.88-49.02i	335.42-49.02i	335.17-49.69i	335.35-49.54i	335.09-49.79i	335.79-49.77i	335.68-49.8i	335.22-49.98i	335.41-49.91i	334.74-49.9i	335.19-50.37i	335.82-50.02i	335.34-49.67i	335.46-49.77i	334.91-50.38i	335.97-49.97i	335.65-49.85i	336.01-50.05i	334.86-49.74i	335.75-50.08i	335.39-50.11i	335.24-50.07i	335.4-50i	335.49-49.92i	334.91-49.81i	335.18-49.86i	335.3-49.69i	335.17-49.61i
334.06-49.66i	334.37-49.55i	334.62-49.6i	334.34-49.4i	334.65-49.45i	333.98-49.64i	334.03-49.74i	334.69-49.34i	334.79-49.67i	334.44-49.87i	334.19-49.95i	334.27-49.99i	334.77-49.95i	334.58-49.9i	334.21-49.77i	334.27-49.87i	334.04-49.68i	334.75-49.96i	334.23-49.69i	334.32-49.75i	334.72-49.02i	334.53-49.44i	334.38-49.8i	334.2-49.8i	333.91-49.74i	334.25-49.9i	334.54-50.06i	333.77-49.46i	334.66-49.82i	334.24-49.77i	335.25-49.45i	334.15-49.76i	334.14-49.83i	334.86-49.69i	333.99-49.79i	334.49-49.82i	334.41-49.84i	334.07-49.83i	334.66-49.97i	334.85-49.78i	334.32-49.94i	334.62-50i	334.42-49.78i	334.22-49.87i	334.62-49.74i	334.54-49.95i	334.75-49.92i	334.22-49.65i	334.48-49.99i	334.13-49.72i
333.2-49.63i	333.66-48.84i	333.21-49.26i	333.34-49.25i	333.75-49.83i	333.25-49.48i	333.36-49.37i	333.24-49.5i	333.63-49.67i	333.32-49.69i	333.19-49.41i	333.54-49.77i	333.55-49.67i	333.82-49.66i	333.25-49.68i	333.55-49.62i	333.39-49.68i	333.96-49.71i	333.3-49.69i	333.51-49.61i	333.44-49.72i	333.52-49.74i	333.59-49.64i	333.3-49.81i	333.28-49.62i	333.72-49.6i	333.6-49.72i	333.44-49.47i	333.76-49.74i	333.25-49.63i	333.65-49.68i	333.84-49.76i	333.06-49.79i	334.04-49.85i	333.28-49.63i	333.57-49.73i	333.64-49.68i	333.3-49.6i	333.84-49.83i	333.64-49.8i	333.41-49.74i	333.85-49.67i	333.54-49.72i	333.61-49.81i	333.61-49.65i	333.77-49.63i	333.65-49.68i	333.55-49.72i	333.7-49.61i	333.3-49.73i
332.16-49.22i	332.64-49.51i	332.4-49.39i	332.31-49.4i	332.8-49.48i	332.31-49.35i	332.43-49.3i	332.17-49.3i	332.52-49.51i	332.51-49.44i	332.26-49.38i	332.6-49.54i	332.65-49.54i	332.82-49.66i	332.33-49.43i	332.64-49.59i	332.52-49.6i	332.85-49.55i	332.35-49.5i	332.53-49.5i	332.37-49.4i	332.63-49.42i	332.48-49.47i	332.41-49.42i	332.25-49.41i	332.49-49.53i	332.62-49.43i	332.32-49.44i	332.78-49.62i	332.46-49.44i	332.45-49.43i	332.83-49.61i	332.39-49.28i	333.04-49.54i	332.34-49.63i	332.71-49.65i	332.74-49.51i	332.41-49.57i	332.78-49.58i	332.88-49.66i	332.6-49.5i	332.91-49.56i	332.71-49.53i	332.59-49.63i	332.67-49.71i	332.82-49.65i	332.8-49.56i	332.59-49.51i	332.82-49.58i	332.36-49.53i
330.76-49.96i	331.71-49.27i	331.41-49.19i	331.35-49.47i	331.76-49.3i	331.42-49.49i	331.36-49.25i	331.34-49.27i	331.73-49.33i	331.78-49.47i	331.56-49.35i	331.84-49.49i	331.69-49.42i	331.85-49.6i	331.5-49.39i	331.6-49.42i	331.8-49.42i	331.92-49.38i	331.61-49.33i	331.75-49.42i	331.4-49.41i	331.66-49.54i	331.58-49.45i	331.74-49.36i	331.36-49.3i	331.53-49.38i	331.75-49.33i	331.39-49.3i	332.05-49.48i	331.61-49.36i	331.61-49.39i	331.95-49.43i	331.5-49.4i	332.23-49.48i	331.44-49.4i	331.81-49.52i	331.91-49.49i	331.65-49.46i	332.02-49.44i	332.01-49.47i	331.71-49.44i	332.05-49.57i	331.67-49.44i	331.67-49.39i	331.86-49.44i	332-49.48i	331.91-49.41i	331.69-49.4i	332.03-49.36i	331.5-49.44i
330.43-48.87i	330.72-49.23i	330.34-49.21i	330.5-49.25i	330.89-49.27i	330.44-49.18i	330.67-49.29i	330.45-49.15i	330.67-49.29i	330.77-49.42i	330.35-49.19i	330.86-49.26i	330.77-49.29i	330.92-49.21i	330.57-49.22i	330.75-49.36i	330.81-49.29i	330.98-49.44i	330.66-49.3i	330.78-49.18i	330.59-49.14i	330.69-49.29i	330.67-49.2i	330.8-49.26i	330.48-49.15i	330.7-49.34i	330.79-49.36i	330.38-49.24i	331.2-49.3i	330.58-49.22i	330.66-49.33i	330.97-49.37i	330.51-49.24i	331.28-49.4i	330.54-49.09i	331.03-49.31i	331.01-49.5i	330.66-49.32i	331.03-49.48i	330.97-49.41i	330.72-49.4i	331.18-49.47i	330.89-49.29i	330.87-49.36i	330.94-49.39i	331.24-49.41i	330.84-49.35i	330.74-49.23i	331.03-49.29i	330.6-49.24i
329.74-48.93i	329.86-48.95i	329.48-48.93i	329.88-49.01i	330.07-48.98i	329.52-48.94i	329.74-48.88i	329.59-48.89i	329.86-49.11i	329.76-49.06i	329.62-49.01i	329.88-49.11i	330.05-48.97i	330.16-49.03i	329.67-49.07i	329.92-49.03i	329.94-49.01i	330.08-49.21i	329.81-48.98i	329.92-49.08i	329.75-49.01i	329.84-49i	329.91-48.96i	329.83-48.98i	329.64-48.97i	329.92-48.97i	329.93-48.98i	329.66-48.98i	330.13-49.03i	329.63-49.09i	329.91-48.99i	330.17-49.07i	329.67-49.07i	330.46-49.12i	329.74-48.97i	330.12-49.17i	329.94-49.03i	329.82-48.99i	330.21-49.24i	330.11-49.07i	329.78-49.16i	330.31-49.17i	330.06-49.12i	329.94-49.11i	330.05-49.1i	330.25-49.14i	330.18-49.11i	329.81-49.04i	330.06-49.13i	329.78-49.01i
328.61-48.76i	329-48.77i	328.67-48.73i	328.72-48.88i	329.06-48.93i	328.7-48.76i	328.77-48.76i	328.6-48.77i	329.01-49.01i	328.93-48.93i	328.83-48.95i	329.02-48.95i	329.08-48.98i	329.19-49i	328.88-48.87i	328.97-48.94i	329.08-48.92i	329.22-49.05i	328.79-48.85i	328.9-49.05i	328.82-48.87i	328.97-48.86i	328.98-48.89i	328.9-48.85i	328.73-48.89i	328.99-48.95i	329.01-48.97i	328.76-48.92i	329.22-48.95i	328.82-48.89i	329.05-48.96i	329.15-48.97i	328.73-48.9i	329.61-48.95i	328.8-48.86i	329.07-48.99i	329.13-49.13i	328.85-48.88i	329.31-49.08i	329.17-49.05i	328.95-48.98i	329.36-49.11i	329.18-48.97i	329.11-49.15i	329.22-49.02i	329.23-49.06i	329.2-48.98i	328.95-49.03i	329.2-49.06i	328.76-48.93i
328.13-48.86i	328.2-48.58i	327.86-48.72i	327.98-48.6i	328.48-48.75i	328.08-48.71i	328.06-48.66i	327.86-48.61i	328.23-48.76i	328.23-48.79i	328.05-48.83i	328.24-48.87i	328.4-48.83i	328.47-48.89i	328.07-48.75i	328.25-48.83i	328.29-48.87i	328.43-48.94i	327.99-48.81i	328.2-48.81i	328.12-48.72i	328.16-48.73i	328.21-48.77i	328.21-48.62i	328.01-48.76i	328.24-48.74i	328.33-48.8i	327.95-48.82i	328.56-48.8i	328.03-48.86i	328.23-48.73i	328.42-48.69i	328.05-48.75i	328.85-48.77i	328.16-48.74i	328.52-48.74i	328.5-48.85i	328.11-48.84i	328.5-48.97i	328.45-48.96i	328.15-48.88i	328.58-48.9i	328.41-48.83i	328.29-48.91i	328.46-48.94i	328.4-48.85i	328.47-48.85i	328.23-48.79i	328.37-48.83i	328.09-48.89i
327.12-48.36i	327.43-48.53i	326.99-48.53i	327.08-48.63i	327.57-48.72i	326.99-48.52i	327.14-48.58i	326.96-48.61i	327.3-48.52i	327.34-48.64i	327.15-48.46i	327.52-48.56i	327.46-48.62i	327.54-48.67i	327.27-48.69i	327.18-48.77i	327.37-48.6i	327.6-48.62i	327.26-48.68i	327.34-48.67i	327.13-48.7i	327.32-48.68i	327.35-48.72i	327.36-48.7i	327.03-48.61i	327.34-48.66i	327.36-48.6i	327.2-48.67i	327.52-48.8i	327.09-48.5i	327.45-48.72i	327.51-48.69i	327.03-48.43i	327.96-48.76i	327.17-48.52i	327.49-48.78i	327.48-48.51i	327.13-48.61i	327.58-48.77i	327.49-48.67i	327.29-48.83i	327.73-48.77i	327.48-48.78i	327.37-48.69i	327.54-48.7i	327.76-48.73i	327.67-48.69i	327.27-48.72i	327.48-48.62i	327.07-48.66i
326.09-48.07i	326.51-48.41i	326.23-48.23i	326.34-48.37i	326.7-48.38i	326.21-48.36i	326.52-48.32i	326.36-48.25i	326.61-48.5i	326.53-48.45i	326.34-48.41i	326.62-48.33i	326.53-48.38i	326.7-48.46i	326.45-48.38i	326.66-48.52i	326.6-48.46i	326.77-48.47i	326.47-48.46i	326.55-48.4i	326.39-48.41i	326.59-48.46i	326.54-48.34i	326.31-48.3i	326.32-48.26i	326.6-48.38i	326.48-48.56i	326.39-48.41i	326.88-48.44i	326.46-48.45i	326.63-48.4i	326.74-48.49i	326.3-48.46i	327.12-48.5i	326.29-48.45i	326.63-48.47i	326.66-48.32i	326.34-48.41i	326.86-48.63i	326.78-48.47i	326.41-48.41i	326.93-48.54i	326.72-48.43i	326.69-48.56i	326.75-48.36i	326.85-48.49i	326.92-48.57i	326.59-48.3i	326.82-48.45i	326.38-48.39i
325.55-48.14i	325.75-48.36i	325.36-48i	325.45-48.14i	325.82-48.17i	325.37-48.13i	325.49-48.09i	325.4-48.26i	325.6-48.27i	325.6-48.18i	325.48-48.2i	325.68-48.07i	325.74-48.22i	325.97-48.33i	325.6-48.26i	325.82-48.32i	325.78-48.25i	325.81-48.28i	325.55-48.24i	325.63-48.2i	325.54-48.28i	325.75-48.26i	325.68-48.29i	325.63-48.26i	325.47-48.22i	325.7-48.23i	325.74-48.3i	325.49-48.24i	325.89-48.36i	325.56-48.36i	325.67-48.29i	325.94-48.31i	325.46-48.28i	326.36-48.34i	325.5-48.29i	325.78-48.45i	325.81-48.32i	325.5-48.31i	325.93-48.31i	325.88-48.47i	325.68-48.35i	326.04-48.5i	325.82-48.35i	325.78-48.37i	325.88-48.39i	325.87-48.4i	326.02-48.44i	325.62-48.28i	325.85-48.33i	325.61-48.25i
324.44-48.03i	325.1-47.95i	324.5-48.06i	324.65-48.11i	325-48.06i	324.58-47.97i	324.62-47.89i	324.56-47.93i	324.87-48.04i	324.93-48.04i	324.57-48.01i	324.84-48.05i	324.9-48.13i	325.03-48.18i	324.79-47.98i	324.88-48.25i	324.93-48.08i	325.02-48.06i	324.75-48.07i	324.62-48.04i	324.76-47.99i	324.91-48.23i	324.88-48.11i	324.87-48.06i	324.63-48.01i	324.86-48.18i	324.79-48.02i	324.73-48.08i	325.12-48.09i	324.65-48.02i	324.97-48.09i	325.02-48.11i	324.68-48.09i	325.43-48.21i	324.64-48.17i	325.03-48.11i	324.96-48.15i	324.75-48.02i	325.15-48.3i	325.08-48.3i	324.8-48.32i	325.28-48.28i	324.97-48.06i	324.89-48.19i	325.1-48.09i	325.14-48.28i	325.12-48.14i	324.7-48.16i	325.08-48.05i	324.65-47.95i
323.91-47.76i	323.83-47.84i	323.61-47.73i	324-47.79i	324.26-47.82i	323.79-47.71i	323.97-47.72i	323.76-47.94i	324.03-47.76i	324.04-47.87i	323.76-47.77i	324.19-47.87i	324.26-47.87i	324.18-47.94i	323.96-47.86i	324.03-47.96i	324.07-47.83i	324.35-47.87i	324-47.89i	324.17-47.93i	323.85-47.96i	324.07-47.7i	324.08-47.9i	324.05-47.93i	323.73-47.63i	324.01-47.81i	324.09-47.76i	323.75-47.86i	324.56-47.83i	323.95-47.83i	324.04-47.93i	324.21-47.85i	323.82-47.94i	324.63-48.07i	323.82-47.82i	324.26-47.95i	324.29-47.95i	323.98-47.9i	324.39-48.05i	324.06-47.94i	323.99-48.09i	324.3-48.01i	324.22-48.12i	324.1-48.01i	324.16-48.01i	324.36-48.14i	324.34-48i	324.06-48.07i	324.33-47.95i	323.81-47.88i
323.05-47.42i	322.97-47.7i	322.7-47.41i	322.93-47.51i	323.33-47.55i	322.98-47.54i	322.92-47.37i	322.98-47.53i	323.09-47.51i	323.1-47.49i	323.13-47.58i	323.28-47.7i	323.17-47.57i	323.35-47.73i	322.8-47.64i	323.31-47.52i	323.29-47.71i	323.21-47.66i	323.09-47.54i	323.17-47.69i	323.03-47.49i	323.1-47.58i	323.17-47.56i	323.12-47.56i	322.98-47.58i	323.16-47.6i	323.26-47.46i	322.89-47.55i	323.38-47.67i	322.97-47.62i	323-47.61i	323.38-47.7i	322.83-47.58i	323.88-47.8i	322.89-47.65i	323.41-47.57i	323.37-47.61i	323.03-47.64i	323.47-47.62i	323.32-47.65i	323.11-47.51i	323.61-47.77i	323.26-47.82i	323.2-47.68i	323.25-47.57i	323.44-47.71i	323.47-47.84i	323.09-47.74i	323.31-47.59i	323-47.53i
322.06-47.36i	322.69-47.28i	321.83-47.13i	322.01-47.25i	322.36-47.27i	322.28-47i	322.07-47.61i	321.83-47.35i	322.39-47.08i	322.53-47.48i	321.97-47.24i	322.3-47.67i	322.46-47.53i	322.45-47.5i	322.21-47.37i	322.37-47.61i	322.44-47.53i	322.5-47.49i	322.32-47.49i	322.24-47.46i	322.27-47.29i	322.12-47.47i	322.19-47.47i	322.1-47.45i	321.97-47.29i	322.33-47.38i	322.28-47.55i	322.06-47.48i	322.58-47.51i	322.13-47.4i	322.47-47.6i	322.59-47.34i	322.03-47.32i	322.79-47.5i	322.12-47.43i	322.43-47.44i	322.47-47.47i	322.3-47.42i	322.6-47.43i	322.41-47.52i	322.22-47.56i	322.48-47.58i	322.54-47.58i	322.35-47.54i	322.45-47.47i	322.55-47.43i	322.62-47.35i	322.28-47.49i	322.6-47.41i	322.2-47.49i
321.3-47.06i	321.52-46.97i	321.06-47.13i	321.63-46.85i	321.83-47.12i	321.22-47.13i	321.17-46.97i	321.27-47.22i	321.56-47.12i	321.78-47.49i	321.5-47.2i	321.7-47.09i	321.61-47.06i	321.6-47.4i	321.52-47.13i	321.45-47.22i	321.75-47.09i	321.83-47.35i	321.51-47.09i	321.41-46.93i	321.05-46.99i	321.66-47.54i	321.49-46.86i	321.55-47.15i	321.36-47.07i	321.7-47.13i	321.49-47.26i	321.43-46.97i	321.93-47.13i	321.29-47.4i	321.45-47.09i	321.52-47.15i	321.08-47.04i	322.17-47.37i	321.45-47.17i	321.67-47.25i	321.57-47.07i	321.42-46.98i	321.86-47.24i	321.82-47.22i	321.4-47.25i	321.8-47.21i	321.7-47.37i	321.55-47.33i	321.63-47.37i	321.8-47.3i	321.67-47.32i	321.45-47.14i	321.74-47.27i	321.37-47.08i
320.42-46.97i	320.55-47.01i	320.2-46.82i	320.36-46.9i	320.7-46.96i	320.07-46.91i	320.52-46.84i	320.45-47.03i	320.69-47.14i	320.66-47.26i	320.5-47.41i	320.83-47.02i	320.65-47.05i	320.88-47.23i	320.47-47.16i	320.71-47.15i	320.55-46.93i	320.86-47.31i	320.48-46.81i	320.53-47.03i	320.87-46.89i	320.74-47.18i	320.82-47.02i	320.23-47.12i	320.43-46.96i	320.79-47.24i	320.62-47.22i	320.52-47.05i	321.24-47.13i	320.44-47.09i	320.41-46.72i	320.64-47.14i	320.21-46.88i	321.5-47.43i	320.07-46.97i	320.74-47.35i	320.95-47.15i	320.43-47.12i	320.82-47.02i	320.85-47.32i	320.49-47.15i	321.02-47.37i	320.73-47.03i	320.67-47.15i	320.86-47.1i	320.95-47.16i	320.83-46.98i	320.58-47.08i	320.88-47.29i	320.55-47.14i
319.68-46.51i	319.97-46.6i	319.43-46.36i	319.82-46.51i	320.2-46.85i	319.57-46.59i	319.81-46.4i	319.63-46.72i	319.88-46.6i	319.84-46.47i	319.38-46.73i	320.12-46.43i	319.88-46.64i	320.06-46.7i	319.69-46.56i	320.01-46.86i	320.07-46.58i	320.2-46.47i	320-46.78i	319.91-46.7i	319.52-46.88i	319.84-46.61i	319.79-46.72i	319.82-46.93i	319.89-46.42i	319.97-46.75i	319.91-46.8i	319.77-46.83i	320.17-46.89i	319.6-46.61i	319.79-46.68i	319.97-46.69i	319.79-46.67i	320.36-46.64i	319.84-46.56i	320.1-46.74i	320-46.81i	319.69-46.74i	319.92-46.73i	320.11-46.85i	319.8-46.83i	320.36-46.6i	319.87-46.63i	319.95-46.92i	319.91-46.77i	320.13-46.85i	320.49-46.81i	320.03-46.73i	320.4-46.6i	319.74-46.87i
318.83-46.55i	319.24-46.36i	318.83-46.51i	318.98-46.35i	319.16-46.38i	318.76-46.46i	318.78-46.2i	318.83-46.42i	319.17-46.57i	319.16-46.32i	318.91-46.42i	319.04-46.32i	319.2-46.49i	319.15-46.69i	319.06-46.5i	319.08-46.54i	319.02-46.44i	319.34-46.6i	319.18-46.45i	319.25-46.83i	319.03-46.48i	319.16-46.46i	319.27-46.46i	319-46.7i	318.93-46.38i	318.86-46.21i	319.37-46.72i	318.98-46.51i	319.35-46.44i	319.01-46.32i	319.12-46.49i	319.33-46.56i	318.82-46.58i	319.63-46.57i	318.82-46.4i	319.31-46.51i	319.44-46.68i	318.64-46.21i	319.46-46.69i	319.39-46.66i	318.95-46.6i	319.35-46.86i	319.21-46.54i	319.05-46.55i	319.27-46.56i	319.52-46.67i	319.31-46.65i	319.06-46.22i	319.6-46.49i	319.05-46.62i
318.12-46.14i	318.39-46.16i	317.92-46.26i	318.13-46.26i	318.51-46.13i	318.07-46.09i	318.15-46.16i	318.05-46.19i	318.33-46.15i	318.34-46.21i	318.31-46.14i	318.45-46.36i	318.33-46.22i	318.49-46.43i	318.09-46.37i	318.27-46.19i	318.26-46.14i	318.55-46.3i	318.18-46.36i	318.3-46.36i	318.17-46.25i	318.37-46.09i	318.45-46.24i	318.38-46.3i	318.13-46.3i	318.23-46.43i	318.51-46.23i	318.15-46.1i	318.57-46.27i	318.17-46.21i	318.42-46.19i	318.48-46.57i	318.05-46.11i	318.83-46.36i	318.28-46.3i	318.41-46.27i	318.58-46.38i	318.2-46.18i	318.55-46.25i	318.76-46.27i	318.19-46.02i	318.86-46.54i	318.35-46.2i	318.51-46.46i	318.43-46.51i	318.81-46.24i	318.62-46.12i	318.44-46.37i	318.64-46.34i	318.09-46.58i
317.17-45.84i	317.54-45.9i	317.27-45.72i	317.37-45.94i	317.71-45.96i	317.19-45.92i	317.36-45.77i	317.25-45.94i	317.39-45.9i	317.45-45.91i	317.37-46.08i	317.62-45.9i	317.63-46.04i	317.71-46.04i	317.67-46i	317.4-46.06i	317.62-46.02i	317.77-46.15i	317.3-46.1i	317.49-46.12i	317.55-46i	317.46-46.03i	317.63-46.06i	317.47-45.87i	317.1-45.88i	317.46-45.88i	317.47-45.92i	317.23-45.91i	317.74-46.13i	317.29-46.05i	317.64-45.99i	317.8-46.11i	317.08-45.78i	318.16-45.71i	317.37-45.97i	317.44-46.03i	317.65-46.05i	317.18-45.96i	317.77-46.07i	317.76-46.06i	317.55-45.87i	318.07-46.06i	317.69-45.93i	317.64-46i	317.72-46.11i	317.82-46.28i	317.65-46.32i	317.66-45.95i	317.79-46.12i	317.11-45.97i
316.51-45.66i	316.88-45.55i	316.43-45.68i	316.55-45.7i	316.92-45.79i	316.35-45.66i	316.56-45.59i	316.62-45.68i	316.82-45.66i	316.7-45.87i	316.64-45.97i	316.84-45.79i	316.91-45.82i	316.85-45.83i	316.67-45.91i	316.84-45.74i	316.76-45.88i	316.94-45.88i	316.63-45.64i	316.82-45.72i	316.88-45.6i	316.81-45.76i	316.58-45.65i	316.66-45.75i	316.55-45.62i	316.78-45.76i	316.76-45.72i	316.56-45.73i	317.01-45.71i	316.52-45.84i	316.67-45.74i	316.97-45.77i	316.52-45.78i	317.38-45.66i	316.52-45.76i	316.98-45.86i	316.95-45.83i	316.62-45.69i	317.15-45.8i	316.84-45.8i	316.35-45.84i	317.13-46.04i	317.03-46.14i	317.02-45.93i	317.16-45.85i	316.96-45.93i	316.95-45.86i	316.79-45.67i	317-45.82i	316.79-45.73i
315.81-45.39i	315.8-45.43i	315.67-45.4i	315.69-45.44i	316.2-45.58i	315.72-45.38i	315.79-45.44i	315.73-45.38i	315.96-45.46i	315.94-45.68i	315.65-45.49i	315.95-45.52i	316.15-45.43i	316.05-45.76i	315.57-45.56i	315.92-45.59i	316.01-45.48i	316.3-45.55i	315.94-45.47i	315.95-45.59i	315.79-45.53i	316.03-45.49i	315.98-45.53i	315.92-45.64i	315.68-45.5i	316.11-45.58i	315.95-45.58i	315.82-45.48i	316.38-45.57i	315.88-45.55i	315.93-45.49i	316.23-45.68i	315.82-45.51i	316.65-45.71i	315.79-45.55i	316.11-45.66i	316.16-45.68i	315.79-45.57i	316.33-45.56i	316.13-45.74i	315.91-45.67i	316.27-45.68i	316.07-45.6i	316.12-45.59i	316.1-45.58i	316.26-45.63i	316.2-45.58i	316-45.55i	316.25-45.65i	315.84-45.47i
314.78-45.02i	315.06-45.12i	314.81-45i	314.79-45.16i	315.29-45.28i	314.75-45.17i	315.01-45.09i	314.81-45.09i	315.17-45.18i	314.98-45.35i	314.8-45.23i	315.13-45.35i	315.08-45.26i	315.26-45.24i	315-45.12i	315.1-45.29i	315.1-45.28i	315.18-45.26i	314.85-45.18i	314.96-45.17i	314.93-45.11i	315.02-45.2i	315.19-45.07i	315.07-45.19i	314.9-45.1i	315.08-45.23i	315.1-45.28i	314.87-45.16i	315.36-45.31i	314.88-45.22i	315.05-45.05i	315.2-45.29i	314.91-45.11i	315.57-45.27i	314.88-45.17i	315.29-45.27i	315.26-45.23i	315-45.22i	315.21-45.37i	315.28-45.41i	315.02-45.22i	315.4-45.36i	315.22-45.23i	315.15-45.36i	315.18-45.38i	315.36-45.28i	315.25-45.31i	315.08-45.36i	315.26-45.23i	314.83-45.3i
314.2-45i	314.41-44.93i	314.15-44.8i	314.25-44.88i	314.6-44.91i	314.15-44.94i	314.2-44.91i	314.16-44.91i	314.51-44.92i	314.56-45.07i	314.22-44.87i	314.45-45.04i	314.54-44.97i	314.58-44.96i	314.32-44.96i	314.47-45.07i	314.34-44.95i	314.64-45.04i	314.37-44.93i	314.43-44.96i	314.22-44.87i	314.45-44.96i	314.38-44.95i	314.33-45i	314.11-44.88i	314.46-44.96i	314.45-44.94i	314.2-45.05i	314.76-45.07i	314.07-44.95i	314.44-44.89i	314.52-44.98i	314.22-45.03i	315.03-45.01i	314.23-44.99i	314.64-45.08i	314.53-45.08i	314.27-44.96i	314.74-45.18i	314.59-45.12i	314.38-45.04i	314.81-45.27i	314.62-44.95i	314.57-44.99i	314.6-45.11i	314.83-45.07i	314.61-45.06i	314.36-45.02i	314.74-44.95i	314.27-45.05i
313.41-44.6i	313.74-44.61i	313.32-44.48i	313.56-44.68i	313.92-44.57i	313.33-44.52i	313.44-44.48i	313.42-44.65i	313.67-44.66i	313.6-44.67i	313.57-44.63i	313.67-44.58i	313.83-44.64i	313.83-44.79i	313.47-44.65i	313.67-44.66i	313.74-44.72i	313.81-44.79i	313.56-44.6i	313.6-44.77i	313.52-44.65i	313.74-44.68i	313.68-44.65i	313.64-44.61i	313.48-44.63i	313.64-44.62i	313.65-44.72i	313.48-44.67i	313.94-44.68i	313.51-44.7i	313.65-44.71i	313.7-44.65i	313.54-44.68i	314.33-44.77i	313.47-44.64i	313.89-44.65i	313.87-44.67i	313.44-44.64i	313.85-44.68i	313.89-44.73i	313.57-44.66i	314.05-44.74i	313.79-44.75i	313.73-44.75i	313.88-44.69i	313.9-44.71i	313.98-44.69i	313.63-44.7i	313.81-44.62i	313.52-44.78i
312.72-44.29i	313.06-44.3i	312.6-44.19i	312.83-44.28i	313.28-44.36i	312.58-44.3i	312.74-44.33i	312.74-44.42i	313.01-44.4i	313.03-44.52i	312.75-44.42i	313.15-44.52i	313.11-44.47i	313.05-44.55i	312.72-44.39i	313.06-44.54i	312.99-44.49i	313.16-44.43i	312.98-44.5i	312.84-44.6i	312.77-44.41i	312.94-44.49i	312.93-44.48i	312.85-44.44i	312.7-44.29i	312.99-44.44i	313-44.37i	312.85-44.39i	313.2-44.46i	312.78-44.37i	313.02-44.43i	313.13-44.37i	312.81-44.37i	313.51-44.53i	312.92-44.45i	313.12-44.42i	313.15-44.46i	312.73-44.55i	313.15-44.62i	313.19-44.56i	312.8-44.51i	313.29-44.65i	313.05-44.56i	312.96-44.49i	313.2-44.53i	313.28-44.51i	313.2-44.53i	313.03-44.5i	313.23-44.51i	312.88-44.47i
312.02-44.03i	312.22-43.98i	311.93-43.98i	311.94-44.01i	312.31-44.01i	311.89-43.97i	312.1-44.02i	311.97-43.99i	312.27-44.1i	312.23-44.04i	311.98-44.11i	312.32-44.06i	312.44-44.22i	312.27-44.28i	312.15-44.09i	312.22-44.13i	312.29-44.11i	312.33-44.14i	312.11-44.07i	312.15-44.04i	312.02-44.05i	312.22-44.04i	312.15-43.98i	312.03-44.15i	311.96-44.07i	312.24-44.04i	312.23-44.01i	312.12-44.05i	312.53-44.18i	312.05-44.18i	312.33-44.08i	312.31-44.15i	312.09-44.1i	312.79-44.23i	312-44.02i	312.42-44.19i	312.4-44.09i	312.03-44.29i	312.41-44.23i	312.37-44.18i	312.03-44.11i	312.53-44.2i	312.42-44.14i	312.28-44.18i	312.59-44.21i	312.52-44.22i	312.45-44.13i	312.15-44.1i	312.44-44.2i	311.98-44.13i
311.14-43.81i	311.4-43.7i	311.1-43.72i	311.13-43.81i	311.59-43.79i	311.14-43.72i	311.23-43.71i	311.16-43.74i	311.37-43.83i	311.33-43.91i	311.21-43.74i	311.53-43.88i	311.63-43.79i	311.55-43.86i	311.25-43.82i	311.39-43.76i	311.5-43.79i	311.67-43.81i	311.27-43.82i	311.48-43.87i	311.26-43.79i	311.48-43.82i	311.49-43.82i	311.3-43.79i	311.09-43.82i	311.37-43.81i	311.41-43.89i	311.18-43.7i	311.68-43.76i	311.27-43.77i	311.39-43.75i	311.68-43.93i	311.36-43.68i	311.92-44.04i	311.28-43.81i	311.62-43.73i	311.5-43.76i	311.24-43.96i	311.47-43.78i	311.6-43.89i	311.43-43.93i	311.83-44.05i	311.65-43.84i	311.48-44.1i	311.48-43.84i	311.68-43.85i	311.91-43.77i	311.5-44.01i	311.83-43.98i	311.25-43.64i
310.62-43.44i	310.71-43.39i	310.27-43.47i	310.55-43.45i	310.98-43.52i	310.33-43.33i	310.55-43.39i	310.61-43.48i	310.82-43.5i	310.82-43.62i	310.5-43.65i	310.82-43.45i	310.9-43.59i	310.93-43.49i	310.71-43.55i	310.79-43.62i	310.75-43.71i	310.82-43.63i	310.63-43.65i	310.66-43.49i	310.64-43.54i	310.78-43.74i	310.74-43.53i	310.78-43.49i	310.43-43.49i	310.93-43.62i	310.63-43.6i	310.49-43.54i	311.03-43.47i	310.57-43.52i	310.74-43.4i	310.97-43.58i	310.59-43.49i	311.42-43.63i	310.69-43.5i	310.93-43.67i	310.89-43.54i	310.67-43.5i	311.09-43.7i	310.87-43.65i	310.4-43.65i	311.21-43.61i	310.95-43.61i	310.92-43.65i	310.87-43.63i	311.05-43.63i	311.02-43.66i	310.52-43.28i	311.05-43.58i	310.58-43.45i
309.88-43.16i	310.1-43.1i	309.65-43.11i	309.96-43.26i	310.33-43.16i	309.69-43.18i	309.92-43.07i	309.93-43.12i	310.08-43.35i	310.01-43.28i	309.83-43.13i	310.08-43.29i	310.22-43.31i	310.15-43.45i	309.95-43.22i	310.1-43.28i	310.13-43.14i	310.41-43.32i	309.89-43.18i	309.88-43.28i	309.64-42.98i	310.24-43.29i	310.11-43.18i	309.99-43.24i	309.81-43.13i	309.82-43.28i	310.06-43.33i	310.01-43.24i	310.38-43.41i	310.09-43.44i	310.1-43.27i	310.24-43.28i	309.87-43.24i	310.59-43.35i	309.86-43.19i	310.27-43.25i	310.12-43.42i	309.83-43.3i	310.24-43.31i	310.34-43.31i	309.87-43.4i	310.37-43.43i	310.26-43.44i	310.13-43.35i	310.27-43.36i	310.54-43.15i	310.36-43.37i	310-43.21i	310.38-43.24i	310.01-43.24i
309.11-42.82i	309.32-42.81i	308.91-42.76i	309.08-42.79i	309.61-42.83i	308.94-42.85i	309.22-42.8i	309.14-42.86i	309.32-43.05i	309.2-42.84i	309.05-42.91i	309.21-42.99i	309.49-42.92i	309.46-42.96i	309.23-42.96i	309.29-43.03i	309.35-42.94i	309.42-43.08i	309.22-42.96i	309.25-43i	309.1-42.84i	309.32-42.97i	309.26-42.93i	309.32-42.96i	309.12-42.84i	309.29-42.91i	309.31-42.94i	309.04-42.95i	309.57-42.97i	309.07-42.91i	309.3-42.91i	309.4-42.92i	309.11-42.89i	309.84-42.96i	309.11-43.01i	309.48-43i	309.52-43i	309.19-42.86i	309.45-43.03i	309.37-43.05i	309.06-43i	309.6-43.02i	309.37-43i	309.39-43.05i	309.34-42.98i	309.65-43.01i	309.6-43.03i	309.24-43.02i	309.55-42.93i	309.21-42.95i
308.5-42.43i	308.53-42.56i	308.18-42.44i	308.4-42.67i	308.74-42.64i	308.2-42.52i	308.42-42.6i	308.2-42.51i	308.61-42.63i	308.61-42.64i	308.34-42.66i	308.57-42.69i	308.71-42.6i	308.62-42.64i	308.36-42.71i	308.48-42.7i	308.58-42.63i	308.72-42.69i	308.44-42.63i	308.5-42.7i	308.4-42.61i	308.61-42.72i	308.51-42.7i	308.45-42.66i	308.33-42.47i	308.59-42.69i	308.49-42.6i	308.41-42.73i	308.83-42.67i	308.34-42.67i	308.55-42.53i	308.73-42.69i	308.53-42.66i	309.21-42.83i	308.38-42.63i	308.74-42.68i	308.7-42.75i	308.37-42.7i	308.74-42.67i	308.7-42.65i	308.38-42.68i	308.85-42.85i	308.7-42.73i	308.73-42.72i	308.68-42.74i	308.86-42.79i	308.79-42.78i	308.56-42.71i	308.79-42.73i	308.42-42.74i
307.56-42.3i	307.96-42.19i	307.56-42.13i	307.56-42.15i	307.98-42.21i	307.53-42.21i	307.69-42.15i	307.7-42.27i	307.85-42.4i	307.91-42.39i	307.62-42.29i	307.85-42.43i	307.94-42.4i	307.9-42.36i	307.67-42.35i	307.78-42.49i	307.91-42.28i	308.01-42.41i	307.67-42.37i	307.77-42.28i	307.73-42.23i	307.95-42.41i	307.83-42.41i	307.76-42.29i	307.63-42.26i	307.93-42.33i	307.83-42.3i	307.62-42.27i	308.18-42.27i	307.62-42.36i	307.85-42.36i	308.06-42.43i	307.78-42.35i	308.39-42.51i	307.74-42.36i	308-42.43i	307.99-42.4i	307.54-42.31i	308.02-42.44i	307.92-42.4i	307.61-42.42i	308.11-42.49i	308.16-42.46i	307.95-42.34i	308.02-42.43i	308.2-42.49i	308.08-42.37i	307.86-42.4i	308.06-42.37i	307.79-42.36i
306.95-41.9i	307.07-41.82i	306.75-41.78i	306.93-41.97i	307.37-41.9i	306.88-41.76i	306.98-41.88i	306.86-41.91i	307.13-41.93i	307.17-41.98i	306.97-41.92i	307.2-42.02i	307.3-41.98i	307.3-42.03i	306.92-41.98i	307.12-41.97i	307.13-41.97i	307.29-42.04i	307-41.95i	307.03-41.99i	307.01-41.96i	307.11-41.89i	307.08-41.93i	307-41.97i	306.93-41.91i	307.05-41.93i	307.14-41.95i	306.94-41.94i	307.43-41.97i	306.95-42.05i	307.19-41.94i	307.23-41.97i	306.99-41.97i	307.66-42.11i	306.95-41.96i	307.29-42.02i	307.27-42.05i	306.98-41.96i	307.32-41.92i	307.23-42.06i	306.95-42.03i	307.39-42.04i	307.34-42i	307.2-42.04i	307.24-42.1i	307.43-42.16i	307.35-42.02i	307.07-42.08i	307.31-41.93i	307.01-41.97i
306.24-41.49i	306.45-41.45i	306.09-41.43i	306.32-41.58i	306.56-41.56i	306.13-41.58i	306.27-41.48i	306.18-41.68i	306.46-41.65i	306.44-41.69i	306.2-41.53i	306.47-41.67i	306.57-41.66i	306.55-41.66i	306.32-41.64i	306.4-41.69i	306.36-41.61i	306.48-41.7i	306.3-41.66i	306.47-41.6i	306.37-41.6i	306.41-41.61i	306.49-41.63i	306.24-41.65i	306.21-41.58i	306.36-41.6i	306.45-41.57i	306.22-41.52i	306.71-41.63i	306.2-41.63i	306.44-41.62i	306.52-41.63i	306.25-41.61i	306.93-41.8i	306.26-41.55i	306.58-41.61i	306.52-41.57i	306.22-41.64i	306.62-41.71i	306.56-41.71i	306.27-41.54i	306.68-41.72i	306.49-41.72i	306.51-41.74i	306.57-41.62i	306.68-41.74i	306.66-41.7i	306.39-41.72i	306.69-41.57i	306.25-41.61i
305.53-41.14i	305.75-41.15i	305.43-41.28i	305.52-41.39i	305.97-41.28i	305.52-41.32i	305.6-41.27i	305.54-41.33i	305.76-41.4i	305.8-41.38i	305.55-41.25i	305.73-41.37i	305.9-41.3i	305.88-41.5i	305.68-41.42i	305.77-41.44i	305.68-41.44i	305.88-41.4i	305.65-41.4i	305.77-41.39i	305.63-41.32i	305.72-41.42i	305.79-41.33i	305.62-41.48i	305.59-41.34i	305.74-41.25i	305.63-41.34i	305.5-41.4i	305.97-41.4i	305.55-41.38i	305.77-41.41i	305.94-41.46i	305.61-41.38i	306.31-41.6i	305.62-41.43i	305.86-41.42i	305.97-41.35i	305.44-41.46i	305.98-41.44i	305.91-41.36i	305.57-41.36i	305.97-41.48i	305.87-41.47i	305.78-41.52i	305.93-41.45i	306-41.48i	306.09-41.38i	305.74-41.38i	305.97-41.43i	305.57-41.35i
304.84-40.87i	304.96-40.85i	304.67-40.95i	304.91-40.95i	305.2-41.01i	304.77-40.89i	304.89-40.83i	304.91-40.97i	305.03-41.04i	305.01-41.16i	304.81-41.1i	304.99-41.09i	305.18-41.05i	305.18-41.09i	304.94-41.07i	304.98-41.03i	304.95-41.08i	305.2-41.13i	304.95-41.11i	304.9-41.09i	304.99-41.04i	305.03-41.02i	305.08-41.05i	304.89-41.05i	304.85-41.02i	305.02-41.09i	305-40.97i	304.77-40.97i	305.26-40.99i	304.89-41.05i	305.01-41.03i	305.12-41.07i	304.91-41.06i	305.6-41.16i	304.77-40.95i	305.2-41.12i	305.31-41.11i	304.83-41.02i	305.12-41.12i	305.16-41.17i	304.81-41.07i	305.3-41.11i	305.22-41.1i	305.15-41.08i	305.23-41.15i	305.4-41.21i	305.16-41.05i	304.92-41.12i	305.28-41.21i	304.9-41.04i
304.17-40.62i	304.35-40.74i	304.01-40.61i	304.34-40.52i	304.52-40.79i	303.89-40.61i	303.98-40.65i	304.27-40.82i	304.26-40.71i	304.41-40.89i	304.1-40.79i	304.31-40.73i	304.36-40.78i	304.45-40.78i	304.24-40.66i	304.33-40.89i	304.4-40.81i	304.44-40.89i	304.19-40.75i	304.39-40.85i	304.18-40.67i	304.33-40.67i	304.31-40.83i	304.19-40.75i	304.21-40.82i	304.3-40.7i	304.36-40.67i	304.02-40.67i	304.58-40.86i	304.1-40.9i	304.27-40.83i	304.42-40.81i	304.13-40.77i	304.94-40.82i	304.11-40.78i	304.43-40.76i	304.42-40.74i	304.1-40.68i	304.47-40.8i	304.41-40.88i	304-40.79i	304.57-40.89i	304.52-40.89i	304.38-40.87i	304.44-40.85i	304.63-40.93i	304.58-40.85i	304.3-40.85i	304.59-40.79i	304.17-40.75i
303.54-40.32i	303.8-40.23i	303.5-40.22i	303.53-40.44i	304.02-40.2i	303.48-40.07i	303.59-40.34i	303.49-40.39i	303.79-40.33i	303.89-40.41i	303.64-40.27i	303.83-40.49i	304.18-40.43i	303.95-40.64i	303.62-40.5i	303.65-40.33i	303.87-40.45i	303.81-40.34i	303.79-40.34i	303.77-40.37i	303.7-40.53i	303.81-40.4i	303.87-40.37i	303.64-40.27i	303.57-40.29i	303.81-40.47i	303.75-40.57i	303.69-40.34i	304.07-40.41i	303.59-40.38i	303.85-40.43i	303.97-40.64i	303.65-40.42i	304.43-40.52i	303.65-40.36i	303.97-40.47i	303.94-40.5i	303.6-40.5i	303.96-40.52i	303.95-40.46i	303.56-40.47i	303.99-40.29i	303.95-40.43i	303.81-40.51i	303.92-40.49i	304.05-40.64i	303.99-40.41i	303.86-40.47i	304.01-40.45i	303.79-40.39i
302.97-40.02i	303.03-39.9i	302.53-39.73i	302.89-39.95i	303.26-39.91i	302.79-39.86i	302.97-39.95i	302.95-39.93i	303.08-40.01i	303.05-40.04i	302.88-39.93i	303.01-40.04i	303.22-40.04i	303.16-40.16i	302.9-40.04i	303.15-39.98i	303.14-39.97i	303.19-40.05i	303.07-39.83i	302.98-40.02i	303-40.18i	303.21-40.2i	303.08-40.04i	302.95-40.11i	302.87-39.88i	303.01-40.15i	302.96-40.03i	302.89-39.96i	303.45-39.99i	302.93-40.02i	302.97-40.12i	303.21-40.09i	302.98-39.93i	303.66-40.12i	302.78-39.97i	303.16-39.87i	303.01-40.27i	302.88-40.15i	303.09-40.2i	303.16-40.03i	302.89-40i	303.32-40.01i	303.29-40.11i	303.03-40.27i	303.22-40.16i	303.44-40.11i	303.42-40.11i	302.91-40.06i	303.48-39.92i	302.99-39.98i
302.34-39.67i	302.53-39.58i	302.13-39.52i	302.26-39.65i	302.72-39.58i	302.13-39.59i	302.36-39.53i	302.2-39.66i	302.45-39.63i	302.5-39.74i	302.22-39.73i	302.5-39.72i	302.59-39.7i	302.56-39.76i	302.37-39.76i	302.46-39.75i	302.42-39.67i	302.66-39.76i	302.35-39.68i	302.35-39.75i	302.28-39.68i	302.48-39.68i	302.57-39.78i	302.39-39.65i	302.3-39.64i	302.49-39.65i	302.47-39.64i	302.28-39.53i	302.79-39.79i	302.21-39.69i	302.52-39.66i	302.53-39.68i	302.34-39.68i	303.04-39.83i	302.29-39.61i	302.65-39.77i	302.56-39.81i	302.24-39.63i	302.54-39.7i	302.61-39.74i	302.13-39.66i	302.67-39.8i	302.78-39.65i	302.48-39.84i	302.42-39.58i	302.76-39.77i	302.97-39.79i	302.38-39.67i	302.69-39.75i	302.36-39.7i
301.78-39.04i	302.05-39.1i	301.6-38.95i	301.8-39.19i	302.15-38.96i	301.69-38.92i	301.77-39i	301.79-39.09i	301.93-39.18i	302.04-39.13i	301.76-39i	301.92-39.23i	301.99-39.1i	302.03-39.21i	301.85-39.12i	301.92-39.19i	301.98-39.14i	302.1-39.21i	301.88-39.02i	301.92-39.14i	301.83-39.11i	302-39.17i	302.03-39.18i	301.8-39.13i	301.74-39.09i	301.9-39.1i	301.88-39.14i	301.75-39.06i	302.22-39.15i	301.77-39.07i	301.96-39.13i	302.02-39.18i	301.81-39.11i	302.53-39.27i	301.75-39.02i	302.19-39.22i	302.16-39.24i	301.75-39.16i	302.07-39.19i	302.05-39.21i	301.73-39.12i	302.18-39.28i	302.17-39.2i	302.06-39.21i	302.09-39.26i	302.26-39.26i	302.24-39.17i	301.95-39.09i	302.24-39.2i	301.89-39.16i
301.13-38.95i	301.27-38.9i	300.95-38.83i	301.01-39.01i	301.42-38.9i	300.9-38.88i	301.21-38.95i	301.14-38.9i	301.26-39.04i	301.23-38.96i	301.08-38.99i	301.27-39.07i	301.48-39.02i	301.39-39.08i	301.13-39.06i	301.27-39.05i	301.26-39.06i	301.37-39.1i	301.17-39.07i	301.14-39.05i	301.1-38.99i	301.33-39.02i	301.28-39i	301.15-39.03i	301.07-39.01i	301.24-39i	301.23-38.94i	301.03-38.98i	301.47-39i	301.06-38.93i	301.3-39.02i	301.46-39.08i	301.15-39.04i	301.85-39.12i	301.06-39.04i	301.46-39.11i	301.44-39.05i	301.05-39.01i	301.42-39.07i	301.38-39.13i	301.1-38.99i	301.47-39.11i	301.4-39.05i	301.4-39.12i	301.52-39.1i	301.52-39.14i	301.54-39.08i	301.25-39.04i	301.5-39.05i	301.21-39.05i
300.46-38.59i	300.6-38.53i	300.26-38.45i	300.44-38.69i	300.86-38.55i	300.36-38.62i	300.53-38.57i	300.52-38.66i	300.63-38.68i	300.62-38.72i	300.41-38.62i	300.57-38.66i	300.71-38.67i	300.77-38.69i	300.44-38.69i	300.62-38.73i	300.63-38.65i	300.76-38.8i	300.51-38.69i	300.53-38.71i	300.54-38.64i	300.62-38.76i	300.6-38.83i	300.54-38.66i	300.38-38.57i	300.61-38.68i	300.44-38.75i	300.47-38.58i	300.88-38.67i	300.38-38.63i	300.66-38.77i	300.73-38.63i	300.49-38.71i	301.2-38.83i	300.46-38.67i	300.79-38.77i	300.77-38.72i	300.41-38.67i	300.84-38.66i	300.78-38.7i	300.37-38.7i	300.88-38.73i	300.8-38.78i	300.63-38.82i	300.91-38.8i	300.93-38.81i	300.78-38.68i	300.63-38.77i	300.91-38.66i	300.49-38.69i
299.79-38.24i	299.97-38.14i	299.61-38.03i	299.73-38.17i	300.17-38.18i	299.62-38.02i	299.87-38.06i	299.8-38.29i	300.03-38.21i	300.02-38.3i	299.74-38.28i	299.93-38.32i	300.08-38.34i	300.12-38.33i	299.78-38.26i	299.99-38.36i	299.98-38.27i	300.07-38.45i	299.89-38.29i	299.97-38.28i	299.87-38.19i	299.97-38.26i	299.99-38.26i	299.91-38.33i	299.78-38.09i	299.97-38.23i	299.96-38.26i	299.79-38.18i	300.26-38.33i	299.71-38.14i	299.97-38.31i	300.08-38.32i	299.85-38.24i	300.56-38.36i	299.78-38.22i	300.14-38.38i	300.12-38.33i	299.77-38.22i	300.06-38.27i	300.07-38.32i	299.84-38.41i	300.27-38.37i	300.08-38.35i	300.07-38.39i	300.14-38.31i	300.28-38.46i	300.27-38.29i	299.92-38.24i	300.32-38.33i	299.8-38.26i
299.15-37.82i	299.34-37.68i	299.06-37.58i	299.14-37.83i	299.58-37.74i	299.07-37.77i	299.24-37.77i	299.2-37.82i	299.41-37.97i	299.41-37.8i	299.1-37.83i	299.37-37.91i	299.5-37.8i	299.57-38.03i	299.27-37.9i	299.3-37.93i	299.39-37.98i	299.51-37.92i	299.31-37.86i	299.33-37.89i	299.22-37.85i	299.44-37.9i	299.36-37.89i	299.29-37.87i	299.24-37.96i	299.4-37.84i	299.28-37.74i	299.18-37.93i	299.77-37.93i	299.13-37.91i	299.39-37.84i	299.43-37.97i	299.25-37.95i	299.95-38.05i	299.27-37.82i	299.6-37.95i	299.38-37.93i	299.17-37.89i	299.55-37.93i	299.52-37.97i	299.15-37.94i	299.54-38.04i	299.5-38i	299.59-38i	299.53-38.02i	299.66-38.05i	299.66-37.94i	299.38-37.98i	299.67-38.03i	299.36-37.95i
298.52-37.44i	298.79-37.38i	298.49-37.38i	298.48-37.57i	298.85-37.37i	298.5-37.39i	298.53-37.39i	298.61-37.49i	298.84-37.65i	298.83-37.57i	298.59-37.58i	298.75-37.59i	298.88-37.58i	298.93-37.58i	298.71-37.5i	298.82-37.59i	298.84-37.57i	298.86-37.72i	298.68-37.6i	298.76-37.55i	298.67-37.51i	298.79-37.53i	298.84-37.58i	298.62-37.55i	298.61-37.51i	298.67-37.58i	298.73-37.57i	298.6-37.55i	299.02-37.57i	298.61-37.46i	298.79-37.57i	298.78-37.66i	298.7-37.62i	299.4-37.62i	298.56-37.6i	298.95-37.63i	298.95-37.62i	298.58-37.48i	298.91-37.57i	298.87-37.74i	298.48-37.63i	299.03-37.74i	298.88-37.72i	298.9-37.73i	298.99-37.67i	299-37.7i	299.01-37.62i	298.78-37.59i	298.97-37.61i	298.72-37.6i
297.99-37.19i	298.2-37.11i	297.89-37.09i	298-37.22i	298.44-37.13i	297.8-37.08i	298.1-37.09i	298.09-37.2i	298.19-37.23i	298.16-37.23i	297.95-37.13i	298.13-37.24i	298.34-37.28i	298.32-37.17i	298.12-37.25i	298.17-37.36i	298.14-37.25i	298.24-37.21i	298.04-37.32i	298.1-37.27i	298.03-37.2i	298.23-37.18i	298.28-37.22i	298.02-37.19i	297.99-37.09i	298.24-37.16i	298.16-37.07i	297.92-37.16i	298.54-37.29i	297.99-37.17i	298.27-37.22i	298.4-37.2i	298.12-37.24i	298.73-37.37i	297.97-37.18i	298.31-37.26i	298.41-37.29i	298.04-37.15i	298.31-37.34i	298.31-37.29i	297.96-37.22i	298.32-37.3i	298.43-37.31i	298.34-37.26i	298.27-37.35i	298.48-37.37i	298.41-37.34i	298.14-37.36i	298.48-37.18i	298.13-37.2i
297.45-36.72i	297.6-36.65i	297.32-36.64i	297.4-36.7i	297.84-36.79i	297.29-36.7i	297.41-36.55i	297.47-36.73i	297.62-36.75i	297.58-36.8i	297.31-36.73i	297.57-36.76i	297.74-36.81i	297.69-36.83i	297.44-36.73i	297.55-36.83i	297.62-36.73i	297.77-36.85i	297.51-36.72i	297.57-36.83i	297.46-36.73i	297.63-36.72i	297.66-36.82i	297.56-36.69i	297.46-36.64i	297.62-36.74i	297.53-36.73i	297.54-36.69i	297.85-36.75i	297.37-36.74i	297.72-36.76i	297.66-36.76i	297.44-36.75i	298.07-36.87i	297.48-36.82i	297.74-36.77i	297.86-36.8i	297.39-36.78i	297.78-36.83i	297.75-36.87i	297.38-36.76i	297.97-36.92i	297.78-36.83i	297.79-36.85i	297.72-36.83i	297.86-36.83i	297.83-36.85i	297.53-36.77i	297.81-36.83i	297.45-36.8i
296.76-36.43i	296.96-36.43i	296.73-36.39i	296.75-36.44i	297.19-36.42i	296.67-36.38i	296.86-36.31i	296.85-36.44i	296.95-36.5i	296.93-36.6i	296.73-36.49i	296.94-36.55i	297.11-36.52i	297.01-36.61i	296.83-36.42i	296.98-36.59i	296.98-36.51i	297.1-36.6i	296.83-36.46i	296.92-36.48i	296.87-36.49i	297.04-36.48i	297.03-36.37i	296.84-36.61i	296.77-36.49i	296.89-36.5i	296.9-36.41i	296.72-36.43i	297.18-36.6i	296.75-36.51i	296.88-36.46i	297.11-36.54i	296.82-36.51i	297.44-36.55i	296.75-36.4i	297.08-36.58i	297.15-36.62i	296.67-36.49i	297.06-36.51i	297.08-36.58i	296.74-36.49i	297.18-36.58i	297.03-36.54i	296.95-36.62i	297.08-36.62i	297.19-36.64i	297.19-36.6i	296.87-36.52i	297.18-36.49i	296.84-36.52i
296.18-35.95i	296.34-36.02i	296.02-35.92i	296.11-36.07i	296.56-36.06i	296.15-35.99i	296.15-36.02i	296.24-36.02i	296.34-36.11i	296.31-36.12i	296.11-36.08i	296.39-36.13i	296.44-36.21i	296.45-36.16i	296.2-36.08i	296.34-36.23i	296.34-36.14i	296.5-36.16i	296.27-36.1i	296.27-36.16i	296.17-36.04i	296.39-36.15i	296.4-36.17i	296.27-36.12i	296.14-35.99i	296.37-36.18i	296.27-36.03i	296.14-36.1i	296.62-36.27i	296.16-36.1i	296.38-36.07i	296.56-36.16i	296.25-36.15i	296.91-36.23i	296.18-36.12i	296.5-36.08i	296.55-36.18i	296.15-36.12i	296.51-36.12i	296.41-36.19i	296.25-36.13i	296.53-36.17i	296.48-36.18i	296.46-36.21i	296.5-36.21i	296.63-36.28i	296.58-36.18i	296.26-36.16i	296.57-36.13i	296.25-36.1i
295.68-35.66i	295.85-35.73i	295.52-35.6i	295.68-35.78i	295.99-35.72i	295.44-35.64i	295.7-35.77i	295.71-35.86i	295.96-35.78i	295.91-35.74i	295.64-35.73i	295.82-35.81i	295.98-35.8i	296.01-35.94i	295.8-35.67i	295.94-35.92i	295.82-35.79i	295.97-35.91i	295.69-35.76i	295.71-35.95i	295.78-35.61i	296.01-35.86i	295.84-35.83i	295.83-35.71i	295.66-35.75i	295.95-35.8i	295.81-35.72i	295.65-35.78i	296.11-35.93i	295.69-35.9i	295.88-35.78i	295.99-35.85i	295.83-35.74i	296.47-36i	295.65-35.73i	296.01-35.89i	296.11-35.92i	295.63-35.72i	295.98-35.93i	295.94-35.83i	295.72-35.96i	296.1-35.88i	296.02-35.77i	295.96-35.91i	296.02-35.96i	296.17-35.92i	295.98-35.9i	295.95-35.87i	296.16-35.89i	295.76-35.83i
295.05-35.32i	295.24-35.31i	294.96-35.26i	295.08-35.45i	295.44-35.39i	295.01-35.24i	295.14-35.36i	295.15-35.46i	295.38-35.47i	295.27-35.41i	295.04-35.39i	295.35-35.48i	295.51-35.53i	295.37-35.48i	295.17-35.43i	295.31-35.56i	295.32-35.41i	295.41-35.52i	295.22-35.41i	295.22-35.54i	295.19-35.44i	295.32-35.49i	295.29-35.41i	295.16-35.44i	295.08-35.38i	295.17-35.39i	295.23-35.42i	295.08-35.5i	295.56-35.48i	295.1-35.43i	295.25-35.52i	295.45-35.48i	295.15-35.49i	295.88-35.56i	295.12-35.45i	295.45-35.49i	295.47-35.45i	295.09-35.43i	295.32-35.51i	295.31-35.46i	295.11-35.42i	295.52-35.6i	295.39-35.49i	295.43-35.58i	295.35-35.49i	295.59-35.61i	295.5-35.49i	295.23-35.55i	295.5-35.52i	295.18-35.47i
294.71-35.08i	294.73-35.12i	294.44-34.98i	294.55-35.12i	294.93-35.05i	294.46-34.88i	294.81-35.25i	294.66-35.16i	294.94-35.22i	294.92-35.39i	294.7-35.31i	294.9-35.25i	294.97-35.23i	294.85-35.26i	294.67-35.2i	294.77-35.15i	294.79-35.28i	294.93-35.2i	294.72-35.23i	294.71-35.16i	294.72-35.29i	294.87-35.17i	294.72-35.24i	294.65-35.17i	294.63-35.17i	294.86-35.14i	294.69-35.21i	294.75-35.14i	295.05-35.24i	294.54-35.17i	294.85-35.16i	294.84-35.31i	294.64-35.14i	295.32-35.22i	294.55-35.15i	294.96-35.21i	294.98-35.3i	294.77-35.37i	294.89-35.21i	294.81-35.41i	294.54-35.26i	295.18-35.47i	294.98-35.28i	294.89-35.26i	294.97-35.24i	295.09-35.32i	294.99-35.23i	294.75-35.26i	295.09-35.32i	294.82-35.19i
294.02-34.56i	294.14-34.52i	293.86-34.49i	294.04-34.62i	294.35-34.59i	293.83-34.53i	294.16-34.66i	294.07-34.73i	294.31-34.65i	294.18-34.72i	294.03-34.6i	294.23-34.74i	294.31-34.71i	294.2-34.75i	294.11-34.71i	294.19-34.74i	294.13-34.66i	294.3-34.8i	294.19-34.82i	294.16-34.65i	294.04-34.68i	294.34-34.69i	294.32-34.71i	294.12-34.66i	294.01-34.54i	294.19-34.7i	294.05-34.67i	294.01-34.62i	294.44-34.7i	293.98-34.69i	294.18-34.57i	294.36-34.87i	294.1-34.76i	294.69-34.79i	293.97-34.65i	294.33-34.73i	294.34-34.67i	293.92-34.71i	294.32-34.68i	294.26-34.85i	293.92-34.72i	294.45-34.78i	294.32-34.82i	294.38-34.79i	294.37-34.77i	294.6-34.81i	294.46-34.68i	294.11-34.72i	294.42-34.69i	294.07-34.68i
293.48-34.33i	293.66-34.19i	293.39-34.2i	293.42-34.3i	293.87-34.21i	293.33-34.2i	293.55-34.13i	293.5-34.32i	293.72-34.38i	293.64-34.39i	293.44-34.4i	293.69-34.4i	293.77-34.35i	293.62-34.4i	293.5-34.36i	293.61-34.38i	293.68-34.37i	293.69-34.5i	293.49-34.41i	293.52-34.37i	293.45-34.35i	293.75-34.43i	293.65-34.3i	293.55-34.33i	293.43-34.26i	293.62-34.39i	293.47-34.32i	293.47-34.32i	293.84-34.47i	293.46-34.31i	293.72-34.32i	293.76-34.45i	293.66-34.44i	294.23-34.53i	293.43-34.33i	293.74-34.37i	293.78-34.44i	293.36-34.33i	293.73-34.42i	293.69-34.43i	293.38-34.4i	293.93-34.51i	293.88-34.47i	293.7-34.41i	293.83-34.43i	293.93-34.45i	293.9-34.45i	293.57-34.39i	293.96-34.45i	293.61-34.45i
292.93-34i	293.07-33.92i	292.81-33.83i	292.97-33.98i	293.36-34.02i	292.88-33.88i	293.07-33.94i	292.96-34.13i	293.19-33.94i	293.15-34.07i	293.02-34.12i	293.21-34.08i	293.32-34.04i	293.2-34.18i	293.03-34.08i	293.09-34.09i	293.15-34.06i	293.26-34.16i	293.17-34.04i	293.16-34.08i	292.98-34.09i	293.22-34.13i	293.12-34.04i	293.03-34.08i	292.96-33.9i	293.18-34.05i	293.03-34.01i	292.93-34.05i	293.4-34.11i	292.87-34.08i	293.15-34.02i	293.23-34.1i	293.01-34.16i	293.72-34.13i	292.93-33.99i	293.28-34.12i	293.35-34.13i	292.8-34.02i	293.26-34.17i	293.27-34.17i	292.91-34.13i	293.29-34.2i	293.38-34.15i	293.26-34.18i	293.32-34.16i	293.38-34.16i	293.38-34.14i	293.06-34.12i	293.37-34.14i	293.11-34.09i
292.46-33.53i	292.54-33.48i	292.27-33.47i	292.29-33.65i	292.8-33.59i	292.37-33.4i	292.5-33.45i	292.51-33.5i	292.63-33.63i	292.6-33.61i	292.43-33.54i	292.59-33.78i	292.78-33.58i	292.7-33.66i	292.45-33.72i	292.65-33.7i	292.56-33.57i	292.69-33.67i	292.53-33.67i	292.52-33.57i	292.59-33.68i	292.65-33.64i	292.66-33.63i	292.51-33.66i	292.42-33.47i	292.58-33.68i	292.49-33.62i	292.41-33.63i	292.9-33.62i	292.48-33.64i	292.67-33.53i	292.82-33.71i	292.55-33.69i	293.16-33.75i	292.41-33.69i	292.73-33.61i	292.83-33.83i	292.32-33.66i	292.73-33.64i	292.83-33.78i	292.22-33.59i	292.79-33.76i	292.78-33.77i	292.72-33.69i	292.83-33.76i	292.93-33.77i	292.91-33.75i	292.54-33.7i	292.84-33.66i	292.5-33.64i
292.01-33.13i	292.13-33.05i	291.77-32.95i	291.83-33.25i	292.33-33.1i	291.86-33.06i	292.07-33.2i	292.13-33.18i	292.17-33.22i	292.17-33.3i	291.92-33.17i	292.05-33.32i	292.22-33.27i	292.24-33.28i	292.05-33.36i	292.16-33.34i	292.14-33.27i	292.32-33.27i	291.97-33.31i	292.01-33.29i	292.1-33.22i	292.26-33.19i	292.14-33.27i	292.13-33.24i	291.98-33.28i	292.2-33.3i	291.96-33.19i	291.94-33.24i	292.44-33.17i	291.92-33.23i	292.18-33.22i	292.3-33.33i	292.07-33.27i	292.66-33.48i	291.94-33.21i	292.23-33.28i	292.26-33.32i	291.94-33.3i	292.1-33.3i	292.21-33.3i	292.11-33.26i	292.38-33.4i	292.3-33.46i	292.33-33.27i	292.36-33.31i	292.45-33.35i	292.43-33.27i	292.19-33.26i	292.54-33.36i	292.09-33.29i
291.47-32.77i	291.65-32.57i	291.45-32.67i	291.45-32.79i	291.81-32.74i	291.36-32.74i	291.51-32.77i	291.47-32.87i	291.65-32.83i	291.61-32.91i	291.47-32.91i	291.6-32.9i	291.72-32.93i	291.62-32.95i	291.53-32.85i	291.42-32.79i	291.64-32.83i	291.75-32.89i	291.49-32.88i	291.61-32.88i	291.46-32.93i	291.51-32.97i	291.67-32.84i	291.41-32.85i	291.42-32.8i	291.68-32.73i	291.46-32.73i	291.41-32.86i	291.84-32.85i	291.46-32.86i	291.61-32.93i	291.67-32.86i	291.54-32.83i	292.13-32.96i	291.51-32.79i	291.77-32.88i	291.74-32.97i	291.32-32.89i	291.81-32.87i	291.7-32.95i	291.36-32.87i	291.74-32.87i	291.76-32.91i	291.71-32.94i	291.87-32.95i	291.94-32.96i	291.8-33.02i	291.53-32.9i	291.93-32.94i	291.51-32.93i
290.86-32.5i	291.03-32.37i	290.82-32.41i	290.92-32.56i	291.23-32.53i	290.79-32.55i	290.98-32.46i	290.95-32.6i	291.06-32.54i	290.99-32.59i	290.83-32.51i	290.93-32.59i	291.12-32.59i	291.07-32.7i	290.88-32.62i	291.02-32.61i	291.03-32.58i	291.13-32.68i	290.94-32.47i	291-32.5i	291.05-32.52i	291.03-32.65i	291.05-32.53i	290.94-32.54i	290.9-32.47i	291.19-32.52i	290.99-32.54i	290.87-32.56i	291.35-32.59i	290.9-32.45i	291.14-32.47i	291.18-32.63i	290.91-32.61i	291.61-32.69i	290.83-32.53i	291.09-32.61i	291.27-32.59i	290.77-32.62i	291.08-32.57i	291.04-32.54i	290.83-32.45i	291.26-32.7i	291.36-32.47i	291.2-32.59i	291.18-32.57i	291.37-32.62i	291.25-32.58i	291.01-32.64i	291.29-32.68i	290.93-32.65i
290.34-31.95i	290.6-31.87i	290.24-31.92i	290.45-32.04i	290.7-32.07i	290.26-31.89i	290.55-31.84i	290.53-32.04i	290.75-32.09i	290.56-32.09i	290.47-32.16i	290.69-32.06i	290.77-32.15i	290.67-32.15i	290.41-32.03i	290.59-32.1i	290.61-32.03i	290.8-32.11i	290.53-32.13i	290.59-32.04i	290.47-32.06i	290.7-32.05i	290.52-32.08i	290.5-32.08i	290.48-32.02i	290.62-32.06i	290.57-32.04i	290.48-32.06i	290.87-32.12i	290.42-32.07i	290.67-32.1i	290.69-32.22i	290.51-32.16i	291.13-32.25i	290.45-32.02i	290.79-32.15i	290.81-32.1i	290.37-32.03i	290.69-32.18i	290.63-32.14i	290.4-32.15i	290.86-32.2i	290.85-32.06i	290.68-32.16i	290.81-32.15i	291-32.18i	290.86-32.22i	290.42-32.09i	290.86-32.1i	290.55-32.13i
289.88-31.63i	290.13-31.57i	289.84-31.54i	289.95-31.72i	290.27-31.59i	289.84-31.61i	289.99-31.61i	290.06-31.76i	290.14-31.8i	290.07-31.85i	290.01-31.77i	290.08-31.78i	290.26-31.79i	290.14-31.91i	289.98-31.61i	290.17-31.78i	289.99-31.81i	290.15-31.75i	289.98-31.81i	290.06-31.75i	290-31.85i	290.19-31.87i	290.15-31.89i	289.97-31.75i	289.98-31.69i	290.09-31.79i	289.98-31.72i	289.96-31.7i	290.35-31.83i	289.84-31.72i	290.17-31.69i	290.26-31.76i	290.12-31.76i	290.63-31.86i	289.87-31.64i	290.27-31.8i	290.25-31.78i	289.85-31.77i	290.08-31.69i	290.25-31.89i	289.88-31.84i	290.34-31.82i	290.19-31.74i	290.16-31.78i	290.17-31.85i	290.4-31.91i	290.31-31.8i	289.96-31.87i	290.32-31.76i	290.05-31.81i
289.35-31.27i	289.65-31.17i	289.32-31.23i	289.41-31.33i	289.79-31.24i	289.38-31.15i	289.49-31.24i	289.54-31.34i	289.59-31.25i	289.55-31.39i	289.5-31.33i	289.73-31.36i	289.7-31.35i	289.7-31.52i	289.5-31.32i	289.57-31.43i	289.66-31.27i	289.75-31.47i	289.6-31.39i	289.52-31.4i	289.62-31.3i	289.62-31.43i	289.7-31.26i	289.49-31.29i	289.45-31.21i	289.69-31.35i	289.54-31.31i	289.41-31.36i	289.88-31.42i	289.41-31.25i	289.6-31.33i	289.73-31.46i	289.56-31.32i	290.18-31.41i	289.45-31.34i	289.74-31.49i	289.83-31.4i	289.37-31.3i	289.69-31.47i	289.68-31.51i	289.42-31.39i	289.82-31.42i	289.84-31.48i	289.73-31.44i	289.79-31.44i	289.91-31.46i	289.85-31.33i	289.54-31.36i	289.88-31.42i	289.59-31.43i
289.12-30.81i	289.16-30.84i	289.03-30.71i	289.06-30.94i	289.4-30.91i	288.96-30.81i	289.17-30.85i	289.07-31.03i	289.23-30.93i	289.26-30.97i	289.22-30.79i	289.18-31.05i	289.36-30.98i	289.36-31.01i	289.18-31i	289.16-30.88i	289.16-30.96i	289.2-30.94i	289.18-31.06i	289.08-31i	289.05-30.82i	289.27-31.05i	289.27-31.06i	289.1-30.91i	289.09-30.9i	289.15-31.08i	289.08-30.88i	289.01-30.95i	289.43-30.93i	288.97-30.89i	289.12-30.99i	289.27-31.04i	289.21-31.05i	289.61-31.27i	288.87-30.93i	289.45-31.07i	289.33-31.04i	289.02-30.99i	289.09-30.89i	289.36-31.06i	288.84-31.02i	289.39-31.02i	289.48-31i	289.17-31.18i	288.95-30.89i	289.53-31.19i	289.42-31.12i	289.13-30.97i	289.47-30.86i	289.24-30.89i
288.49-30.48i	288.65-30.44i	288.46-30.52i	288.59-30.66i	288.9-30.43i	288.52-30.46i	288.63-30.42i	288.65-30.61i	288.75-30.67i	288.7-30.64i	288.58-30.52i	288.73-30.65i	288.82-30.59i	288.78-30.55i	288.65-30.55i	288.89-30.61i	288.79-30.53i	288.8-30.63i	288.64-30.58i	288.62-30.58i	288.62-30.5i	288.74-30.57i	288.88-30.54i	288.66-30.62i	288.47-30.56i	288.7-30.63i	288.62-30.55i	288.51-30.56i	288.96-30.67i	288.53-30.61i	288.84-30.55i	288.9-30.65i	288.7-30.56i	289.31-30.75i	288.46-30.55i	288.86-30.72i	289-30.63i	288.42-30.56i	288.7-30.61i	288.82-30.74i	288.53-30.52i	288.93-30.62i	288.81-30.7i	288.79-30.66i	288.87-30.76i	288.94-30.81i	288.94-30.72i	288.74-30.59i	288.93-30.65i	288.7-30.73i
288.06-30.15i	288.19-30.04i	287.97-30.2i	288.08-30.27i	288.47-30.2i	287.97-30.1i	288.16-30.09i	288.12-30.31i	288.32-30.2i	288.25-30.41i	288.06-30.4i	288.25-30.35i	288.3-30.37i	288.22-30.43i	288.23-30.32i	288.09-30.4i	288.26-30.24i	288.27-30.32i	288.09-30.29i	288.31-30.3i	288.17-30.25i	288.35-30.39i	288.25-30.24i	288.08-30.37i	288.14-30.2i	288.22-30.37i	288.18-30.21i	288.06-30.26i	288.4-30.33i	288.04-30.26i	288.23-30.19i	288.4-30.48i	288.15-30.3i	288.74-30.4i	287.96-30.22i	288.28-30.38i	288.35-30.31i	287.95-30.34i	288.31-30.35i	288.39-30.37i	288.02-30.28i	288.41-30.34i	288.35-30.29i	288.35-30.33i	288.32-30.34i	288.57-30.37i	288.42-30.31i	288.21-30.3i	288.49-30.33i	288.27-30.4i
287.57-29.83i	287.73-29.66i	287.5-29.7i	287.62-29.85i	287.89-29.68i	287.51-29.65i	287.71-29.69i	287.7-29.92i	287.78-29.87i	287.79-29.94i	287.62-29.92i	287.74-29.91i	287.93-29.95i	287.85-29.95i	287.63-29.87i	287.72-29.96i	287.75-29.92i	287.92-29.92i	287.66-29.91i	287.74-29.87i	287.67-29.86i	287.86-29.95i	287.76-29.81i	287.68-29.84i	287.71-29.84i	287.77-29.95i	287.68-29.87i	287.63-29.88i	287.94-29.83i	287.64-29.83i	287.79-29.88i	287.88-29.98i	287.74-29.95i	288.37-30i	287.59-29.98i	287.88-29.88i	287.93-29.93i	287.53-29.89i	287.82-29.87i	287.82-29.96i	287.55-29.82i	287.95-29.99i	287.89-29.99i	287.88-29.98i	287.86-29.98i	288.08-30.03i	288.04-29.98i	287.7-29.95i	287.97-29.95i	287.81-29.96i
287.28-29.49i	287.38-29.23i	287.22-29.28i	287.27-29.39i	287.72-29.29i	287.16-29.35i	287.36-29.36i	287.36-29.51i	287.48-29.48i	287.41-29.55i	287.31-29.48i	287.45-29.58i	287.49-29.56i	287.39-29.53i	287.29-29.41i	287.43-29.46i	287.53-29.57i	287.43-29.52i	287.36-29.54i	287.44-29.56i	287.37-29.52i	287.38-29.43i	287.53-29.43i	287.26-29.52i	287.26-29.39i	287.56-29.55i	287.43-29.5i	287.26-29.5i	287.65-29.45i	287.27-29.43i	287.46-29.41i	287.54-29.52i	287.41-29.39i	287.95-29.53i	287.23-29.47i	287.56-29.68i	287.6-29.56i	287.15-29.45i	287.52-29.43i	287.48-29.58i	287.11-29.45i	287.58-29.49i	287.52-29.59i	287.47-29.64i	287.62-29.54i	287.72-29.6i	287.67-29.47i	287.37-29.54i	287.64-29.47i	287.35-29.57i
286.77-29.31i	286.95-29.08i	286.69-28.99i	286.77-29.12i	287.08-29.15i	286.68-29.18i	286.72-29.16i	286.8-29.35i	286.93-29.24i	286.89-29.17i	286.75-29.21i	286.89-29.36i	286.98-29.34i	287-29.31i	286.86-29.28i	286.9-29.28i	286.94-29.3i	286.99-29.33i	286.9-29.33i	286.8-29.33i	286.85-29.27i	286.97-29.31i	286.93-29.26i	286.83-29.19i	286.76-29.21i	286.92-29.32i	286.81-29.29i	286.72-29.28i	287.14-29.32i	286.68-29.22i	286.92-29.28i	287.08-29.4i	286.85-29.27i	287.43-29.51i	286.67-29.22i	287.09-29.31i	287.13-29.25i	286.63-29.23i	286.91-29.39i	286.95-29.4i	286.69-29.21i	287.16-29.52i	287.12-29.34i	286.91-29.4i	287-29.39i	287.14-29.55i	287.18-29.32i	286.83-29.47i	287.15-29.36i	286.83-29.19i
286.33-28.65i	286.55-28.53i	286.26-28.6i	286.32-28.72i	286.64-28.58i	286.29-28.56i	286.43-28.61i	286.38-28.85i	286.53-28.76i	286.46-28.84i	286.3-28.76i	286.55-28.9i	286.66-28.8i	286.52-28.8i	286.35-28.81i	286.48-28.87i	286.51-28.73i	286.55-28.75i	286.38-28.76i	286.51-28.77i	286.48-28.76i	286.55-28.8i	286.58-28.7i	286.35-28.74i	286.33-28.71i	286.49-28.81i	286.41-28.69i	286.3-28.7i	286.67-28.76i	286.31-28.7i	286.49-28.7i	286.68-28.8i	286.43-28.69i	287.03-28.83i	286.32-28.63i	286.67-28.84i	286.62-28.83i	286.22-28.81i	286.45-28.82i	286.61-28.84i	286.2-28.78i	286.66-28.87i	286.59-28.79i	286.51-28.85i	286.64-28.9i	286.84-28.87i	286.71-28.85i	286.43-28.79i	286.72-28.74i	286.52-28.76i
285.9-28.35i	285.96-28.25i	285.76-28.25i	285.76-28.51i	286.12-28.37i	285.79-28.24i	285.85-28.22i	285.95-28.42i	286.02-28.48i	285.96-28.45i	285.88-28.46i	286.02-28.56i	286.17-28.51i	286.04-28.51i	285.86-28.46i	285.92-28.53i	286.04-28.45i	286.11-28.59i	285.91-28.41i	285.93-28.5i	285.9-28.39i	286.17-28.48i	286.04-28.47i	285.93-28.36i	285.8-28.4i	285.97-28.48i	285.91-28.44i	285.83-28.38i	286.19-28.42i	285.85-28.49i	286.03-28.51i	286.12-28.55i	285.94-28.38i	286.56-28.62i	285.85-28.43i	286.17-28.56i	286.24-28.46i	285.79-28.49i	286.01-28.54i	286.05-28.52i	285.77-28.46i	286.26-28.57i	286.16-28.53i	286.07-28.54i	286.14-28.56i	286.32-28.65i	286.22-28.55i	285.87-28.58i	286.26-28.55i	285.98-28.49i
285.51-27.95i	285.73-27.87i	285.42-27.86i	285.45-27.89i	285.72-27.88i	285.4-27.74i	285.47-27.75i	285.46-28.02i	285.73-28.05i	285.63-28.02i	285.5-28.03i	285.56-28.05i	285.65-27.99i	285.71-28.02i	285.56-28i	285.57-28.07i	285.59-28.05i	285.69-28.06i	285.55-28i	285.61-27.94i	285.57-28.01i	285.61-27.95i	285.68-27.98i	285.55-28.02i	285.46-27.93i	285.63-28.01i	285.49-28.04i	285.52-28.02i	285.74-28.07i	285.46-28.05i	285.64-28.01i	285.76-28.11i	285.51-27.98i	286.08-28.11i	285.38-27.93i	285.84-28.07i	285.82-28i	285.41-27.93i	285.64-27.99i	285.68-28.03i	285.4-27.97i	285.89-28.06i	285.79-28.04i	285.64-28.01i	285.76-28.07i	285.94-28.12i	285.79-28.08i	285.57-28.11i	285.76-28.07i	285.61-28i
284.96-27.6i	285.12-27.45i	284.95-27.35i	284.96-27.72i	285.52-27.54i	284.85-27.41i	285.15-27.53i	285.07-27.66i	285.03-27.48i	285.19-27.7i	285.04-27.55i	285.05-27.72i	285.21-27.46i	285.25-27.71i	284.93-27.66i	285.15-27.71i	285.03-27.52i	285.21-27.85i	285.12-27.64i	285.12-27.69i	284.99-27.91i	285.22-27.72i	285.21-27.71i	285.06-27.76i	285.01-27.51i	285.22-27.53i	285.24-27.68i	285.07-27.63i	285.35-27.73i	285.01-27.52i	285.36-27.94i	285.21-27.87i	285.14-27.7i	285.76-27.88i	285.07-27.68i	285.49-27.66i	285.24-27.72i	284.89-27.65i	285.15-27.69i	285.16-27.77i	284.92-27.7i	285.36-27.73i	285.38-27.71i	285.34-27.6i	285.37-27.65i	285.35-27.79i	285.32-27.68i	285.04-27.82i	285.42-27.69i	285.15-27.75i
284.72-27.21i	284.93-27.23i	284.6-27.07i	284.62-27.42i	284.92-27.16i	284.6-27.03i	284.79-27.14i	284.82-27.41i	284.87-27.33i	284.94-27.22i	284.61-27.24i	284.89-27.36i	284.97-27.37i	284.87-27.33i	284.7-27.35i	284.83-27.43i	284.82-27.31i	284.9-27.39i	284.76-27.33i	284.77-27.31i	284.74-27.23i	284.86-27.34i	284.91-27.23i	284.69-27.28i	284.71-27.18i	284.81-27.36i	284.74-27.28i	284.62-27.28i	285.04-27.32i	284.63-27.34i	284.84-27.33i	284.95-27.36i	284.88-27.29i	285.36-27.41i	284.67-27.17i	284.92-27.3i	285.06-27.27i	284.58-27.31i	284.73-27.34i	284.86-27.4i	284.58-27.27i	285.04-27.38i	284.92-27.37i	284.88-27.34i	284.92-27.37i	285.11-27.4i	284.96-27.36i	284.73-27.37i	285.08-27.37i	284.85-27.37i
284.22-26.77i	284.12-26.65i	284.18-26.63i	284.27-26.86i	284.52-26.67i	284.2-26.63i	284.25-26.7i	284.26-26.85i	284.4-26.96i	284.38-26.87i	284.2-26.84i	284.32-26.96i	284.53-26.9i	284.4-26.94i	284.29-26.9i	284.34-26.97i	284.35-26.92i	284.45-26.95i	284.3-26.86i	284.31-26.96i	284.3-26.86i	284.42-26.92i	284.42-26.9i	284.21-26.9i	284.23-26.83i	284.36-26.92i	284.25-26.84i	284.26-26.87i	284.6-26.86i	284.17-26.85i	284.45-26.85i	284.46-27.03i	284.31-26.81i	284.94-26.99i	284.19-26.86i	284.52-26.94i	284.55-26.94i	284.16-26.89i	284.35-27i	284.47-27.07i	284.15-26.82i	284.65-26.96i	284.55-26.91i	284.42-27i	284.49-26.95i	284.6-26.97i	284.52-26.96i	284.33-26.83i	284.6-26.9i	284.4-26.9i
284.23-26.42i	284.02-26.25i	283.76-26.24i	283.85-26.42i	284.19-26.23i	283.75-26.24i	283.78-26.17i	284-26.46i	284.05-26.42i	284.05-26.44i	283.85-26.33i	284.15-26.59i	284.18-26.44i	284.07-26.51i	283.86-26.47i	284.01-26.47i	284.08-26.45i	284.07-26.35i	283.96-26.47i	283.85-26.35i	283.88-26.41i	284.16-26.35i	284.06-26.43i	283.81-26.44i	283.87-26.45i	283.96-26.46i	283.88-26.44i	283.77-26.39i	284.25-26.38i	283.88-26.39i	283.98-26.35i	284.04-26.49i	283.99-26.41i	284.49-26.52i	283.86-26.4i	284.1-26.46i	284.22-26.47i	283.73-26.26i	284.03-26.5i	284.06-26.46i	283.75-26.4i	284.2-26.54i	284.19-26.52i	284.1-26.46i	284.08-26.5i	284.26-26.6i	284.13-26.45i	283.85-26.5i	284.19-26.5i	284.04-26.47i
283.58-25.95i	283.69-25.96i	283.43-26.09i	283.4-26.13i	283.91-25.97i	283.5-25.85i	283.45-26.03i	283.56-26.14i	283.77-26.16i	283.73-26.18i	283.52-26.08i	283.57-26.08i	283.68-26.11i	283.7-26.33i	283.72-26.06i	283.62-26.34i	283.73-26.08i	283.79-26.29i	283.69-26.12i	283.66-26.14i	283.62-26.12i	283.83-26.18i	283.82-26.22i	283.62-26.17i	283.54-26.02i	283.74-26.28i	283.8-26.03i	283.49-26.1i	283.87-26.19i	283.51-26.18i	283.62-25.78i	283.77-26.03i	283.6-26.07i	284.12-26.25i	283.47-26.08i	283.78-26.21i	283.9-26.25i	283.44-26.2i	283.75-26.19i	283.8-26.1i	283.38-26.11i	283.85-26.35i	283.87-26.28i	283.93-26.3i	283.76-26.24i	283.95-26.42i	283.95-26.2i	283.56-26.03i	283.84-26.2i	283.72-25.91i
283.21-25.69i	283.37-25.63i	283.07-25.63i	283.15-25.81i	283.5-25.56i	283.09-25.67i	283.34-25.59i	283.24-25.83i	283.42-25.75i	283.4-25.82i	283.09-25.71i	283.39-25.89i	283.51-25.89i	283.35-25.88i	283.1-25.76i	283.31-25.96i	283.38-25.72i	283.41-25.92i	283.51-25.71i	283.31-25.85i	283.17-25.79i	283.39-25.88i	283.32-25.99i	283.2-25.86i	283.15-25.76i	283.28-25.79i	283.26-25.82i	283.18-25.8i	283.58-25.93i	283.16-25.83i	283.49-25.76i	283.43-25.84i	283.27-25.81i	283.85-25.94i	283.31-25.77i	283.46-25.96i	283.63-25.9i	283.12-25.88i	283.14-25.77i	283.45-25.94i	283.13-25.79i	283.48-25.93i	283.5-25.9i	283.39-25.92i	283.38-25.83i	283.62-25.88i	283.28-25.79i	283.29-25.83i	283.59-25.8i	283.28-25.9i
282.69-25.35i	282.92-25.22i	282.69-25.16i	282.73-25.39i	283.02-25.18i	282.6-25.21i	282.76-25.21i	282.73-25.42i	282.88-25.44i	282.89-25.4i	282.75-25.38i	282.97-25.51i	282.96-25.42i	282.93-25.46i	282.78-25.45i	282.84-25.52i	282.78-25.47i	282.87-25.46i	282.78-25.41i	282.8-25.55i	282.78-25.38i	282.95-25.46i	282.85-25.36i	282.71-25.44i	282.72-25.33i	282.82-25.51i	282.74-25.39i	282.7-25.4i	283.03-25.49i	282.67-25.42i	282.86-25.26i	282.98-25.41i	282.85-25.32i	283.35-25.53i	282.78-25.41i	283.06-25.53i	283.11-25.45i	282.59-25.46i	282.82-25.46i	282.86-25.56i	282.64-25.45i	282.99-25.52i	282.99-25.44i	282.99-25.46i	283.06-25.44i	283.14-25.57i	283.06-25.43i	282.71-25.46i	283.08-25.42i	282.85-25.51i
282.47-24.95i	282.5-24.87i	282.41-24.82i	282.36-25.08i	282.66-24.82i	282.31-24.88i	282.53-24.92i	282.5-25.08i	282.62-25.06i	282.46-25.11i	282.5-24.99i	282.52-25.12i	282.66-25.03i	282.6-25.16i	282.42-25.1i	282.5-25.12i	282.59-25.05i	282.61-25.12i	282.52-25.07i	282.5-25.1i	282.43-25.02i	282.61-25.16i	282.55-25.07i	282.44-25.09i	282.35-24.99i	282.51-25.09i	282.39-25.03i	282.39-25.03i	282.76-25.09i	282.39-25.09i	282.55-25.01i	282.68-25.15i	282.55-25.08i	283.08-25.25i	282.47-25.05i	282.67-25.16i	282.71-25.13i	282.33-25.05i	282.46-25.09i	282.6-25.15i	282.34-25.12i	282.77-25.19i	282.7-25.12i	282.66-25.17i	282.65-25.09i	282.86-25.16i	282.68-25.05i	282.46-25.18i	282.81-25.06i	282.53-25.1i
282.06-24.58i	282.21-24.42i	281.97-24.38i	281.95-24.69i	282.29-24.43i	281.96-24.35i	282.07-24.39i	282.1-24.64i	282.22-24.57i	282.13-24.7i	281.96-24.53i	282.2-24.66i	282.27-24.66i	282.2-24.72i	282.09-24.57i	282.18-24.66i	282.18-24.69i	282.2-24.69i	282.09-24.63i	282.08-24.62i	282.16-24.59i	282.15-24.62i	282.15-24.56i	282.04-24.55i	282.1-24.48i	282.13-24.63i	282.05-24.63i	282-24.68i	282.41-24.63i	282.04-24.58i	282.24-24.59i	282.34-24.61i	282.18-24.63i	282.65-24.79i	282-24.58i	282.35-24.7i	282.36-24.66i	281.87-24.66i	282.19-24.62i	282.23-24.68i	282-24.66i	282.32-24.71i	282.33-24.73i	282.31-24.76i	282.35-24.61i	282.41-24.73i	282.22-24.63i	282.12-24.69i	282.42-24.62i	282.23-24.67i
281.7-24.17i	281.85-24.02i	281.68-24.04i	281.72-24.25i	282.03-24.04i	281.64-24.11i	281.82-24.04i	281.82-24.28i	281.91-24.24i	281.86-24.35i	281.67-24.26i	281.85-24.37i	282.01-24.34i	281.88-24.37i	281.77-24.29i	281.86-24.38i	281.89-24.29i	281.94-24.33i	281.84-24.24i	281.79-24.35i	281.78-24.23i	281.95-24.34i	281.97-24.31i	281.71-24.34i	281.66-24.14i	281.82-24.24i	281.75-24.27i	281.65-24.35i	281.99-24.32i	281.66-24.26i	281.87-24.24i	281.96-24.29i	281.83-24.3i	282.29-24.51i	281.71-24.24i	282-24.35i	282.03-24.27i	281.64-24.28i	281.83-24.33i	281.91-24.38i	281.59-24.3i	282.02-24.33i	282.01-24.36i	281.9-24.31i	282.02-24.34i	282.07-24.43i	281.98-24.32i	281.83-24.4i	282.08-24.35i	281.85-24.36i
281.44-23.82i	281.53-23.61i	281.31-23.67i	281.3-23.89i	281.61-23.7i	281.26-23.69i	281.38-23.58i	281.42-23.88i	281.46-23.9i	281.46-23.93i	281.29-23.81i	281.43-23.9i	281.68-23.9i	281.47-24.03i	281.38-23.93i	281.47-23.96i	281.43-23.97i	281.5-23.93i	281.45-23.8i	281.52-23.87i	281.39-23.83i	281.54-23.96i	281.5-23.9i	281.35-23.85i	281.35-23.91i	281.47-23.93i	281.37-23.9i	281.27-23.89i	281.68-23.87i	281.27-23.88i	281.51-23.85i	281.6-24.01i	281.39-23.78i	281.94-24.04i	281.36-23.85i	281.6-23.95i	281.64-23.95i	281.19-23.93i	281.42-23.95i	281.5-23.95i	281.18-23.83i	281.62-24.03i	281.61-23.92i	281.51-23.93i	281.65-24i	281.72-24.01i	281.55-23.94i	281.33-23.95i	281.69-23.96i	281.48-23.91i
280.97-23.31i	281.25-23.22i	280.99-23.21i	281.02-23.45i	281.27-23.22i	280.89-23.23i	281.19-23.29i	281.12-23.49i	281.13-23.54i	281.11-23.46i	281.13-23.29i	281.13-23.54i	281.21-23.42i	281.23-23.53i	281.06-23.47i	281.09-23.54i	281.2-23.59i	281.2-23.53i	281.09-23.42i	281.1-23.5i	281.06-23.4i	281.22-23.53i	281.25-23.44i	281-23.53i	281.04-23.31i	281.13-23.55i	281-23.42i	281.04-23.39i	281.33-23.43i	280.98-23.49i	281.08-23.45i	281.27-23.59i	281.06-23.48i	281.71-23.53i	281.08-23.48i	281.29-23.45i	281.36-23.45i	280.94-23.49i	281.13-23.54i	281.27-23.55i	280.91-23.34i	281.35-23.56i	281.32-23.48i	281.23-23.51i	281.3-23.54i	281.42-23.58i	281.28-23.44i	281.09-23.49i	281.38-23.49i	281.21-23.54i
280.6-22.93i	280.78-22.79i	280.56-22.8i	280.61-23.02i	280.94-22.85i	280.6-22.83i	280.79-22.89i	280.73-23.1i	280.92-23.05i	280.75-23.13i	280.66-23.02i	280.84-23.16i	281.02-23.03i	280.87-23.17i	280.74-23.04i	280.7-23.14i	280.78-23.09i	280.94-23.14i	280.79-23.09i	280.71-23.1i	280.74-23.04i	280.87-23.14i	280.83-23.08i	280.69-23.13i	280.68-22.97i	280.82-23.06i	280.7-23.02i	280.56-23.1i	280.95-23.09i	280.64-23.09i	280.86-22.97i	280.91-23.08i	280.8-23.05i	281.34-23.25i	280.66-23.04i	280.96-23.1i	280.95-23.01i	280.55-23.04i	280.75-23.02i	280.92-23.12i	280.54-23.04i	280.99-23.15i	280.88-23.19i	280.81-23.12i	280.95-23.17i	281.06-23.18i	280.88-23.05i	280.67-23.06i	280.98-23.13i	280.9-23.04i
280.24-22.58i	280.44-22.48i	280.21-22.52i	280.22-22.73i	280.55-22.59i	280.21-22.45i	280.37-22.53i	280.26-22.81i	280.45-22.7i	280.34-22.83i	280.22-22.68i	280.39-22.74i	280.45-22.81i	280.34-22.77i	280.32-22.78i	280.4-22.82i	280.41-22.74i	280.58-22.82i	280.49-22.72i	280.35-22.87i	280.32-22.71i	280.4-22.81i	280.38-22.72i	280.33-22.74i	280.25-22.65i	280.42-22.76i	280.33-22.71i	280.23-22.73i	280.67-22.78i	280.29-22.7i	280.42-22.69i	280.6-22.86i	280.36-22.72i	280.82-22.95i	280.23-22.64i	280.56-22.73i	280.47-22.75i	280.17-22.7i	280.48-22.71i	280.47-22.76i	280.3-22.64i	280.59-22.85i	280.55-22.76i	280.51-22.84i	280.54-22.81i	280.74-22.82i	280.61-22.67i	280.34-22.79i	280.63-22.75i	280.42-22.76i
279.98-22.22i	280.23-22.09i	279.99-22.14i	279.97-22.37i	280.32-22.07i	279.95-22.12i	280.17-22.13i	280.05-22.39i	280.22-22.38i	280.25-22.35i	280.06-22.3i	280.12-22.39i	280.39-22.35i	280.22-22.47i	280.2-22.31i	280.29-22.35i	280.14-22.35i	280.22-22.48i	280.07-22.36i	280.1-22.42i	280.15-22.35i	280.26-22.44i	280.29-22.37i	280-22.33i	280.06-22.31i	280.16-22.39i	280.11-22.22i	279.91-22.27i	280.27-22.27i	279.99-22.5i	280.2-22.33i	280.24-22.49i	280.25-22.31i	280.72-22.5i	280.14-22.33i	280.32-22.43i	280.44-22.34i	279.88-22.33i	280.08-22.39i	280.33-22.44i	279.97-22.38i	280.43-22.37i	280.38-22.44i	280.21-22.49i	280.29-22.42i	280.42-22.55i	280.28-22.31i	280.11-22.49i	280.4-22.37i	280.07-22.4i
279.75-21.9i	279.85-21.59i	279.64-21.69i	279.69-21.93i	280.05-21.8i	279.66-21.7i	279.83-21.77i	279.8-21.91i	279.96-22i	279.88-21.92i	279.62-21.91i	279.98-22.01i	280.1-21.99i	279.9-22.07i	279.94-21.94i	279.81-22.07i	279.83-21.94i	279.96-22.05i	279.87-21.96i	279.79-21.98i	279.9-22.07i	280.01-22.03i	279.93-21.85i	279.8-22.06i	279.76-21.89i	279.84-22.05i	279.86-21.91i	279.75-21.94i	280.09-22i	279.79-21.98i	279.98-22.04i	280.01-21.98i	279.97-22i	280.38-22.12i	279.75-21.83i	280.05-22.05i	280.09-21.92i	279.7-21.96i	279.91-22.04i	279.92-22.13i	279.73-21.95i	280.02-22i	280.08-22.03i	279.97-22.04i	280.03-22.05i	280.09-22.02i	280.09-21.93i	279.82-21.98i	280.09-21.99i	279.94-22.05i
279.43-21.5i	279.54-21.23i	279.4-21.33i	279.33-21.62i	279.66-21.34i	279.33-21.29i	279.46-21.37i	279.47-21.65i	279.56-21.59i	279.43-21.68i	279.38-21.51i	279.59-21.57i	279.6-21.54i	279.53-21.63i	279.51-21.54i	279.5-21.71i	279.48-21.6i	279.54-21.7i	279.47-21.59i	279.46-21.6i	279.46-21.53i	279.64-21.65i	279.61-21.54i	279.37-21.54i	279.43-21.54i	279.43-21.63i	279.41-21.64i	279.35-21.51i	279.78-21.57i	279.38-21.72i	279.6-21.52i	279.68-21.63i	279.42-21.53i	280.04-21.75i	279.47-21.59i	279.64-21.64i	279.78-21.6i	279.25-21.64i	279.5-21.59i	279.61-21.71i	279.29-21.56i	279.74-21.72i	279.64-21.63i	279.5-21.62i	279.67-21.62i	279.76-21.62i	279.77-21.5i	279.4-21.66i	279.75-21.63i	279.6-21.61i
279.13-21.22i	279.29-20.96i	279.21-21i	279.13-21.28i	279.4-21.03i	279.16-21.01i	279.34-21.07i	279.16-21.38i	279.43-21.27i	279.23-21.32i	279.16-21.28i	279.29-21.3i	279.45-21.31i	279.23-21.28i	279.29-21.33i	279.25-21.31i	279.29-21.29i	279.32-21.35i	279.3-21.19i	279.3-21.33i	279.23-21.28i	279.39-21.37i	279.35-21.25i	279.24-21.38i	279.08-21.17i	279.31-21.41i	279.22-21.25i	279.08-21.24i	279.42-21.23i	279.16-21.28i	279.29-21.26i	279.45-21.46i	279.26-21.4i	279.8-21.48i	279.17-21.21i	279.42-21.39i	279.47-21.32i	279.03-21.31i	279.28-21.3i	279.3-21.4i	279.18-21.23i	279.49-21.38i	279.45-21.43i	279.49-21.33i	279.39-21.33i	279.56-21.41i	279.4-21.37i	279.16-21.36i	279.52-21.36i	279.41-21.4i
278.85-20.65i	279.05-20.66i	278.85-20.56i	278.78-20.73i	279.08-20.63i	278.83-20.51i	278.86-20.6i	278.86-20.82i	279.02-20.86i	278.96-20.82i	278.83-20.72i	279-20.91i	279.1-20.83i	278.93-20.91i	278.88-20.83i	278.94-20.95i	279.08-20.92i	279.04-20.95i	278.87-20.89i	278.84-20.88i	278.94-20.82i	278.99-20.83i	279.06-20.85i	278.89-20.83i	278.91-20.78i	279.06-20.86i	278.87-20.81i	278.7-20.9i	279.08-20.82i	278.86-20.92i	278.96-20.79i	279.03-20.96i	279.02-20.87i	279.41-20.93i	278.81-20.83i	279.09-20.83i	279.17-20.73i	278.73-20.8i	278.9-20.87i	278.96-20.96i	278.74-20.77i	279.07-20.97i	279.11-20.81i	279.08-20.89i	279.08-20.88i	279.2-21.06i	279.08-20.83i	278.94-20.94i	279.37-20.89i	278.91-20.92i
278.55-20.35i	278.79-20.12i	278.48-20.24i	278.59-20.35i	278.78-20.27i	278.49-20.34i	278.6-20.36i	278.66-20.54i	278.73-20.52i	278.67-20.52i	278.65-20.5i	278.7-20.41i	278.81-20.54i	278.68-20.58i	278.58-20.39i	278.66-20.62i	278.78-20.44i	278.8-20.6i	278.7-20.44i	278.61-20.56i	278.64-20.54i	278.82-20.62i	278.75-20.53i	278.65-20.49i	278.65-20.45i	278.78-20.47i	278.62-20.47i	278.5-20.4i	278.93-20.45i	278.64-20.51i	278.7-20.5i	278.8-20.6i	278.75-20.43i	279.14-20.65i	278.59-20.5i	278.84-20.53i	278.9-20.43i	278.55-20.5i	278.68-20.47i	278.66-20.53i	278.47-20.43i	278.85-20.61i	278.94-20.55i	278.75-20.48i	278.87-20.45i	278.94-20.58i	278.83-20.53i	278.65-20.46i	278.97-20.59i	278.8-20.48i
278.36-20i	278.49-19.76i	278.3-19.87i	278.21-20.06i	278.58-19.87i	278.33-19.82i	278.38-19.88i	278.38-20.11i	278.43-20.02i	278.36-20.08i	278.29-20.06i	278.42-20.16i	278.54-20.11i	278.47-20.1i	278.27-20.06i	278.42-20.12i	278.45-20.15i	278.43-20.14i	278.43-20.1i	278.41-20.16i	278.36-20.12i	278.49-20.07i	278.42-20.08i	278.25-20.15i	278.37-19.97i	278.41-20.06i	278.37-20.07i	278.23-20.14i	278.43-20.08i	278.3-20.12i	278.43-20.11i	278.61-20.21i	278.36-20.09i	278.89-20.14i	278.22-20i	278.62-20.21i	278.51-20.07i	278.15-20.01i	278.36-20.17i	278.41-20.21i	278.16-20i	278.56-20.11i	278.61-20.18i	278.43-20.19i	278.55-20.17i	278.62-20.26i	278.55-20.11i	278.33-20.13i	278.68-20.14i	278.52-20.15i
278.03-19.59i	278.04-19.48i	277.97-19.51i	277.96-19.59i	278.3-19.46i	277.97-19.49i	278.15-19.46i	278.07-19.77i	278.21-19.72i	278.09-19.75i	278.06-19.7i	278.05-19.78i	278.29-19.76i	278.05-19.79i	278.07-19.68i	278.14-19.81i	278.14-19.76i	278.19-19.75i	278.09-19.72i	278.07-19.83i	278.06-19.68i	278.25-19.9i	278.21-19.77i	278.15-19.76i	278.04-19.64i	278.13-19.87i	278.03-19.74i	277.98-19.73i	278.28-19.73i	277.94-19.73i	278.15-19.73i	278.28-19.79i	278.17-19.76i	278.6-19.91i	277.92-19.76i	278.22-19.81i	278.26-19.76i	277.99-19.74i	278.19-19.75i	278.09-19.85i	277.95-19.73i	278.21-19.79i	278.28-19.78i	278.13-19.83i	278.3-19.73i	278.39-19.89i	278.24-19.75i	278.03-19.83i	278.37-19.75i	278.19-19.81i
277.77-19.2i	277.97-19.04i	277.73-19.08i	277.69-19.34i	278.03-19.09i	277.6-19.08i	277.92-19.01i	277.76-19.27i	277.99-19.32i	277.87-19.29i	277.77-19.36i	277.9-19.34i	278.08-19.37i	277.88-19.33i	277.84-19.4i	277.91-19.42i	277.94-19.3i	277.93-19.35i	277.79-19.31i	277.6-19.36i	277.89-19.42i	278-19.58i	277.9-19.37i	277.88-19.28i	277.76-19.32i	277.92-19.29i	277.75-19.27i	277.79-19.36i	278.06-19.29i	277.82-19.35i	277.95-19.28i	278-19.46i	277.9-19.37i	278.39-19.51i	277.78-19.32i	278.07-19.47i	278.08-19.45i	277.62-19.35i	277.79-19.4i	277.9-19.56i	277.74-19.36i	277.98-19.47i	278.02-19.4i	277.97-19.47i	278.03-19.44i	278.24-19.41i	278.01-19.35i	277.75-19.46i	278.1-19.39i	277.9-19.37i
277.56-18.85i	277.69-18.58i	277.42-18.67i	277.51-18.92i	277.8-18.65i	277.44-18.66i	277.6-18.62i	277.64-18.93i	277.72-18.92i	277.64-18.95i	277.51-18.87i	277.67-18.96i	277.83-19.02i	277.62-19.04i	277.58-18.96i	277.67-19.06i	277.65-18.98i	277.62-19.03i	277.6-19.01i	277.53-18.99i	277.59-18.87i	277.8-18.96i	277.74-18.92i	277.51-18.96i	277.52-18.89i	277.6-18.97i	277.6-18.95i	277.34-18.95i	277.78-18.86i	277.52-18.96i	277.74-18.82i	277.84-19.14i	277.59-18.94i	278.03-19.06i	277.54-18.9i	277.88-18.97i	277.79-18.91i	277.45-18.99i	277.68-18.92i	277.6-19.08i	277.39-18.96i	277.77-19.08i	277.8-18.94i	277.7-19.04i	277.73-18.92i	277.86-19.1i	277.77-18.95i	277.54-19.02i	277.84-18.96i	277.7-18.94i
277.27-18.46i	277.37-18.2i	277.26-18.32i	277.13-18.5i	277.45-18.31i	277.18-18.25i	277.31-18.3i	277.27-18.6i	277.4-18.54i	277.33-18.62i	277.25-18.59i	277.39-18.67i	277.46-18.57i	277.34-18.64i	277.3-18.56i	277.32-18.7i	277.42-18.6i	277.43-18.68i	277.32-18.56i	277.31-18.52i	277.23-18.58i	277.53-18.63i	277.48-18.57i	277.26-18.48i	277.3-18.57i	277.33-18.47i	277.3-18.5i	277.14-18.57i	277.53-18.51i	277.21-18.64i	277.43-18.53i	277.4-18.68i	277.4-18.63i	277.84-18.8i	277.24-18.53i	277.48-18.59i	277.5-18.62i	277.12-18.61i	277.27-18.62i	277.32-18.7i	277.12-18.53i	277.49-18.67i	277.54-18.63i	277.37-18.62i	277.52-18.58i	277.64-18.69i	277.47-18.59i	277.27-18.64i	277.56-18.63i	277.41-18.68i
277.04-18.01i	277.19-17.9i	277.01-17.95i	277-18.28i	277.29-17.91i	276.92-17.91i	277.16-17.92i	277.04-18.25i	277.18-18.28i	277.14-18.23i	277.1-18.18i	277.07-18.33i	277.32-18.25i	277.21-18.31i	277.1-18.24i	277.05-18.24i	277.13-18.26i	277.16-18.31i	277.08-18.27i	277.06-18.28i	277.08-18.32i	277.22-18.33i	277.29-18.22i	276.99-18.25i	277.02-18.14i	277.17-18.27i	277.07-18.19i	277.02-18.18i	277.32-18.19i	276.98-18.25i	277.23-18.14i	277.29-18.35i	277.12-18.17i	277.55-18.3i	277.05-18.11i	277.27-18.27i	277.24-18.17i	276.85-18.17i	277.1-18.26i	277.13-18.41i	276.93-18.18i	277.32-18.41i	277.21-18.29i	277.18-18.41i	277.3-18.19i	277.33-18.28i	277.23-18.3i	276.98-18.25i	277.36-18.21i	277.18-18.23i
276.8-17.76i	276.83-17.56i	276.77-17.62i	276.77-17.84i	277.03-17.57i	276.78-17.48i	276.97-17.62i	276.9-17.91i	276.97-17.86i	276.93-17.89i	276.93-17.84i	276.9-17.98i	277.1-17.85i	277.01-17.89i	276.81-17.89i	276.87-17.96i	276.98-17.86i	276.91-17.95i	276.92-17.89i	276.91-17.9i	276.91-17.81i	277.03-18.07i	277.04-17.96i	276.73-17.88i	276.81-17.8i	276.92-17.96i	276.84-17.86i	276.75-17.87i	277.08-17.85i	276.77-17.91i	276.97-17.82i	277.13-18i	276.96-17.91i	277.35-18.08i	276.83-17.88i	277.1-17.93i	277.09-17.79i	276.65-17.9i	276.81-17.95i	276.97-18.06i	276.71-17.9i	277.03-17.93i	277.03-17.8i	276.94-17.94i	277.03-17.86i	277.17-17.99i	277-18i	276.83-17.99i	277.11-17.83i	276.95-17.91i
276.58-17.34i	276.62-17.16i	276.61-17.15i	276.6-17.49i	276.81-17.12i	276.6-17.09i	276.65-17.18i	276.68-17.48i	276.64-17.51i	276.71-17.55i	276.59-17.43i	276.72-17.52i	276.8-17.39i	276.69-17.6i	276.63-17.46i	276.63-17.48i	276.75-17.4i	276.79-17.51i	276.7-17.47i	276.61-17.48i	276.65-17.32i	276.78-17.55i	276.78-17.41i	276.56-17.49i	276.62-17.38i	276.69-17.48i	276.53-17.46i	276.56-17.52i	276.86-17.45i	276.53-17.49i	276.82-17.37i	276.87-17.53i	276.68-17.37i	277.11-17.66i	276.54-17.36i	276.87-17.51i	276.81-17.47i	276.47-17.42i	276.61-17.48i	276.73-17.56i	276.46-17.53i	276.75-17.55i	276.87-17.48i	276.77-17.5i	276.79-17.44i	276.9-17.48i	276.74-17.5i	276.64-17.51i	276.94-17.52i	276.68-17.45i
276.3-16.84i	276.46-16.74i	276.19-16.77i	276.28-17.08i	276.5-16.64i	276.37-16.65i	276.36-16.68i	276.31-17.07i	276.49-16.95i	276.52-17.09i	276.35-16.98i	276.35-17.02i	276.51-17.13i	276.32-17.11i	276.35-16.96i	276.38-17.01i	276.49-16.99i	276.42-17.14i	276.4-17.01i	276.43-17.06i	276.35-16.99i	276.5-17.16i	276.49-17.11i	276.3-17.03i	276.29-16.99i	276.45-17.07i	276.36-17.01i	276.24-16.97i	276.49-17.01i	276.25-17.04i	276.46-16.9i	276.54-17.1i	276.4-16.96i	276.84-17.16i	276.27-16.99i	276.49-17.14i	276.53-17.01i	276.15-17.09i	276.27-16.98i	276.4-17.1i	276.16-16.99i	276.49-17.17i	276.55-17i	276.43-17.08i	276.56-17.05i	276.63-17.11i	276.43-17.07i	276.3-17.1i	276.62-17.08i	276.41-17.1i
276.13-16.51i	276.35-16.38i	276.12-16.41i	276.08-16.65i	276.38-16.26i	276.1-16.4i	276.21-16.36i	276.16-16.69i	276.28-16.6i	276.24-16.75i	276.19-16.72i	276.28-16.79i	276.41-16.72i	276.3-16.71i	276.17-16.63i	276.29-16.74i	276.27-16.66i	276.33-16.75i	276.27-16.72i	276.15-16.81i	276.27-16.69i	276.3-16.7i	276.32-16.68i	276.09-16.66i	276.18-16.59i	276.24-16.71i	276.22-16.76i	276.14-16.62i	276.37-16.68i	276.2-16.77i	276.35-16.6i	276.4-16.8i	276.28-16.7i	276.64-16.87i	276.1-16.7i	276.37-16.76i	276.39-16.62i	276.06-16.68i	276.2-16.75i	276.31-16.81i	276.05-16.61i	276.36-16.85i	276.36-16.72i	276.13-16.79i	276.37-16.77i	276.44-16.78i	276.2-16.75i	276.21-16.84i	276.46-16.68i	276.2-16.7i
275.98-16.12i	276.12-16i	275.96-16i	275.91-16.29i	276-15.94i	276.05-15.95i	276.09-16.02i	276-16.32i	276.19-16.2i	276.01-16.41i	275.77-16.32i	276.11-16.38i	276.21-16.37i	276.1-16.33i	276.01-16.34i	276.04-16.39i	276.12-16.27i	276.1-16.33i	276.04-16.36i	276.07-16.33i	276.05-16.12i	276.14-16.48i	276.37-16.31i	275.98-16.35i	275.93-16.1i	276.09-16.32i	275.97-16.33i	276-16.35i	276.25-16.31i	275.98-16.31i	276.13-16.2i	276.22-16.39i	276.04-16.22i	276.5-16.46i	276.01-16.14i	276.23-16.39i	276.2-16.5i	275.89-16.35i	275.74-16.21i	276.17-16.3i	275.95-16.21i	276.14-16.4i	276.27-16.16i	276.17-16.36i	276.09-16.37i	276.15-16.38i	276.33-16.26i	275.94-16.44i	276.24-16.26i	276.02-16.35i
275.84-15.8i	275.84-15.51i	275.78-15.59i	275.66-15.9i	275.97-15.54i	275.7-15.65i	275.93-15.67i	275.78-16.02i	275.9-15.95i	275.8-15.97i	275.78-15.94i	275.93-15.9i	275.99-15.95i	276.03-16.05i	275.8-15.93i	275.55-16.07i	275.89-15.9i	276.09-16.06i	275.94-15.95i	275.71-15.8i	275.92-15.92i	275.93-15.77i	276.11-15.83i	275.61-15.84i	275.85-15.91i	276-15.89i	275.86-15.96i	275.44-15.94i	276.03-15.93i	275.76-16.08i	276.02-15.9i	276.19-16.05i	275.88-15.96i	276.27-16.2i	275.92-15.89i	275.85-15.97i	276.06-16.04i	275.63-15.97i	275.77-15.86i	275.88-16.02i	275.67-15.85i	275.81-15.98i	276.06-15.89i	275.92-15.97i	276.03-15.95i	275.97-16.01i	275.91-16.07i	275.74-16.01i	276.07-15.94i	275.88-16.07i
275.63-15.5i	275.92-15.24i	275.63-15.22i	275.62-15.46i	275.92-15.19i	275.57-15.16i	275.59-15.21i	275.59-15.51i	275.77-15.5i	275.7-15.57i	275.7-15.51i	275.63-15.51i	275.84-15.62i	275.66-15.68i	275.6-15.56i	275.78-15.62i	275.68-15.53i	275.66-15.52i	275.69-15.34i	275.6-15.53i	275.72-15.47i	275.69-15.74i	275.68-15.54i	275.66-15.48i	275.62-15.48i	275.65-15.52i	275.64-15.46i	275.45-15.59i	275.77-15.56i	275.67-15.71i	275.7-15.48i	275.9-15.67i	275.79-15.52i	276.07-15.78i	275.57-15.56i	275.77-15.63i	275.92-15.56i	275.45-15.58i	275.58-15.69i	275.58-15.6i	275.5-15.5i	275.89-15.72i	275.93-15.51i	275.75-15.65i	275.77-15.54i	275.91-15.65i	275.68-15.46i	275.55-15.69i	275.93-15.6i	275.71-15.7i
275.3-14.98i	275.47-14.89i	275.26-14.85i	275.2-15.25i	275.44-14.71i	275.41-14.84i	275.44-14.81i	275.35-15.25i	275.53-15.11i	275.42-15.24i	275.28-15.23i	275.43-15.2i	275.74-15.22i	275.54-15.18i	275.38-15.05i	275.42-15.18i	275.47-15.18i	275.42-15.35i	275.5-15.07i	275.53-15.17i	275.37-15.21i	275.54-15.26i	275.44-14.83i	275.39-15.26i	275.56-15.17i	275.37-15.2i	275.4-15.11i	275.29-15.22i	275.58-15.13i	275.42-15.2i	275.53-15.18i	275.65-15.28i	275.5-15.08i	276.01-15.43i	275.21-15.19i	275.49-15.13i	275.72-15.21i	275.18-15.24i	275.23-15.1i	275.48-15.48i	275.28-15.34i	275.52-15.2i	275.13-15.89i	275.47-15.2i	275.29-15.17i	275.63-15.25i	275.67-15.15i	275.27-15.33i	275.85-15.38i	275.43-15.39i
275.22-14.66i	275.35-14.36i	275.16-14.34i	275.09-14.74i	275.48-14.25i	275.23-14.38i	275.29-14.44i	275.2-14.81i	275.32-14.79i	275.28-14.71i	275.13-14.78i	275.33-14.75i	275.39-14.74i	275.33-14.86i	275.18-14.7i	275.24-14.86i	275.31-14.78i	275.33-14.86i	275.18-14.7i	275.23-14.8i	275.24-14.66i	275.4-14.73i	275.33-14.74i	275.16-14.77i	275.05-14.62i	275.31-14.86i	275.24-14.71i	275.05-14.79i	275.43-14.71i	275.21-14.76i	275.32-14.65i	275.41-14.91i	275.31-14.85i	275.67-14.92i	275.09-14.69i	275.41-14.81i	275.4-14.75i	275.06-14.8i	275.22-14.78i	275.33-14.89i	275.11-14.73i	275.41-14.82i	275.4-14.72i	275.34-14.91i	275.39-14.76i	275.47-14.9i	275.33-14.8i	275.2-14.89i	275.46-14.71i	275.31-14.79i
275.1-14.4i	275.14-14.15i	274.99-14.13i	274.9-14.45i	275.21-14.21i	275.01-14.03i	275.15-14.1i	275.17-14.54i	275.3-14.52i	275.02-14.54i	275.04-14.38i	275.15-14.56i	275.3-14.5i	275.08-14.37i	275.05-14.56i	275.08-14.56i	275.27-14.51i	275.23-14.7i	275.13-14.36i	275.05-14.5i	275.06-14.45i	275.22-14.6i	275.26-14.44i	275.02-14.48i	275.07-14.45i	275.18-14.46i	275.05-14.62i	274.92-14.47i	275.22-14.5i	275-14.57i	275.23-14.37i	275.25-14.53i	275.14-14.47i	275.59-14.63i	275.13-14.44i	275.26-14.52i	275.3-14.57i	274.91-14.59i	275.01-14.39i	275.17-14.54i	274.96-14.5i	275.3-14.45i	275.28-14.45i	275.21-14.48i	275.28-14.48i	275.37-14.59i	275.14-14.51i	275.03-14.58i	275.38-14.41i	275.11-14.49i
274.87-13.93i	274.93-13.78i	274.98-13.72i	274.81-14.12i	275.15-13.74i	274.87-13.72i	274.92-13.68i	275-14.03i	274.96-14.03i	274.92-14.09i	274.91-14.06i	274.91-14.19i	275.15-14.07i	274.93-14.21i	274.96-14.1i	275.03-14.08i	275.05-14.09i	275.03-14.14i	274.97-14.04i	274.96-14.07i	274.94-14.08i	275.07-14.17i	275.07-14.08i	274.84-14.14i	274.96-14.01i	275.03-14.26i	274.92-14.05i	274.81-14.1i	275.13-14.04i	274.91-14.04i	275.04-13.92i	275.27-14.16i	275.07-14.15i	275.41-14.19i	274.83-14i	275.15-14.13i	275.16-14.04i	274.78-14.09i	274.89-14.12i	275.01-14.08i	274.82-14.05i	275.11-14.16i	275.1-14.14i	274.99-14.15i	275.1-14.07i	275.22-14.15i	275.05-14.09i	274.97-14.22i	275.22-14.14i	275.04-14.15i
274.7-13.52i	274.76-13.18i	274.67-13.33i	274.7-13.65i	274.89-13.27i	274.7-13.23i	274.87-13.26i	274.82-13.68i	274.69-13.72i	274.71-13.68i	274.68-13.59i	274.8-13.79i	274.92-13.62i	274.81-13.66i	274.74-13.54i	274.76-13.73i	274.87-13.64i	274.75-13.75i	274.69-13.61i	274.66-13.69i	274.74-13.65i	274.72-13.79i	274.86-13.68i	274.75-13.67i	274.8-13.68i	274.78-13.65i	274.69-13.55i	274.59-13.64i	274.97-13.65i	274.7-13.69i	274.87-13.69i	274.95-13.76i	274.84-13.63i	275.27-13.77i	274.68-13.65i	274.84-13.76i	274.96-13.69i	274.55-13.75i	274.67-13.77i	274.82-13.71i	274.65-13.59i	274.9-13.71i	274.92-13.54i	274.74-13.77i	274.88-13.68i	274.99-13.78i	274.93-13.69i	274.63-13.69i	275-13.67i	274.82-13.72i
274.62-13.27i	274.73-12.89i	274.53-12.91i	274.55-13.36i	274.8-12.92i	274.67-12.89i	274.72-13.01i	274.61-13.38i	274.81-13.35i	274.48-13.28i	274.6-13.4i	274.79-13.35i	274.82-13.37i	274.64-13.39i	274.74-13.23i	274.82-13.42i	274.7-13.29i	274.76-13.19i	274.75-13.19i	274.71-13.39i	274.6-13.18i	274.95-13.43i	274.84-13.27i	274.52-13.28i	274.73-13.08i	274.63-13.36i	274.67-13.31i	274.52-13.38i	274.72-13.35i	274.57-13.47i	274.75-13.1i	274.76-13.29i	274.73-13.41i	275.2-13.5i	274.63-13.3i	274.74-13.45i	274.83-13.28i	274.57-13.36i	274.69-13.36i	274.74-13.44i	274.56-13.38i	274.78-13.53i	274.8-13.29i	274.73-13.35i	274.86-13.31i	274.88-13.39i	274.7-13.28i	274.6-13.35i	274.91-13.25i	274.85-13.42i
274.58-12.77i	274.62-12.54i	274.46-12.55i	274.3-12.91i	274.75-12.6i	274.63-12.65i	274.47-12.66i	274.6-13.05i	274.58-12.91i	274.59-13.06i	274.56-12.86i	274.67-13.03i	274.68-12.94i	274.58-13.07i	274.65-12.92i	274.52-13.08i	274.54-12.95i	274.62-12.97i	274.56-13.03i	274.74-13i	274.54-12.96i	274.64-12.94i	274.72-12.66i	274.53-12.96i	274.34-12.93i	274.7-13.05i	274.57-12.92i	274.6-13.06i	274.67-12.82i	274.5-13i	274.59-13.04i	274.87-13.03i	274.55-12.97i	275.03-13.19i	274.48-12.8i	274.59-12.9i	274.81-12.83i	274.42-12.94i	274.52-13.01i	274.65-12.99i	274.4-12.89i	274.52-13.03i	274.69-12.88i	274.6-13.24i	274.8-12.93i	275.09-13i	274.56-13.15i	274.43-13.06i	274.81-13.08i	274.47-13.04i
274.37-12.25i	274.43-12.69i	274.29-12.16i	274.44-12.8i	274.51-12.12i	274.36-12.27i	274.43-12.17i	274.42-12.4i	274.56-12.57i	274.37-12.68i	274.44-12.51i	274.78-12.55i	274.57-12.62i	274.54-12.73i	274.52-12.58i	274.32-12.63i	274.49-12.6i	274.44-12.62i	274.38-12.53i	274.35-12.55i	274.45-12.66i	274.54-12.65i	274.61-12.55i	274.27-12.57i	274.44-12.47i	274.46-12.65i	274.36-12.59i	274.46-12.63i	274.52-12.55i	274.41-12.58i	274.56-12.47i	274.72-12.7i	274.53-12.53i	274.87-12.73i	274.46-12.5i	274.51-12.77i	274.61-12.62i	274.45-12.29i	274.39-12.53i	274.52-12.69i	274.42-12.54i	274.65-12.6i	274.67-12.58i	274.5-12.64i	274.53-12.6i	274.7-12.74i	274.54-12.63i	274.39-12.68i	274.76-12.61i	274.49-12.56i
274.2-11.95i	274.37-11.7i	274.21-11.72i	274.15-12.12i	274.44-11.7i	274.24-11.67i	274.26-11.7i	274.26-12.22i	274.44-12.2i	274.23-12.15i	274.16-12.13i	274.36-12.2i	274.43-12.15i	274.25-12.14i	274.32-12.09i	274.23-12.2i	274.33-12.14i	274.15-12.26i	274.31-12.12i	274.28-12.21i	274.27-12.07i	274.46-12.35i	274.4-12.11i	274.17-12.23i	274.2-12.12i	274.33-12.14i	274.34-12.07i	274.15-12.12i	274.43-12.08i	274.27-12.11i	274.33-12.02i	274.48-12.22i	274.3-12.14i	274.77-12.29i	274.18-12.14i	274.48-12.25i	274.46-12.09i	274.17-12.19i	274.24-12.09i	274.23-12.27i	274.06-12.06i	274.43-12.24i	274.54-12.13i	274.36-12.26i	274.34-12.17i	274.59-12.29i	274.3-12.24i	274.2-12.36i	274.51-12.25i	274.37-12.17i
274.25-11.63i	274.33-11.35i	274.17-11.4i	274.07-11.77i	274.39-11.38i	274.13-11.27i	274.23-11.35i	274.2-11.87i	274.32-11.8i	274.2-11.84i	274.24-11.69i	274.3-11.89i	274.49-11.81i	274.25-11.87i	274.34-11.74i	274.25-11.8i	274.33-11.77i	274.26-11.92i	274.25-11.76i	274.17-11.88i	274.3-11.76i	274.4-11.83i	274.23-11.71i	274.14-11.82i	274.22-11.66i	274.24-11.85i	274.26-11.72i	274.09-11.78i	274.31-11.78i	274.21-11.78i	274.39-11.67i	274.5-11.88i	274.26-11.86i	274.72-11.98i	274.23-11.71i	274.38-11.89i	274.43-11.72i	274.07-11.79i	274.11-11.71i	274.24-11.98i	274.04-11.73i	274.32-11.83i	274.5-11.87i	274.33-11.87i	274.35-11.87i	274.48-11.84i	274.28-11.81i	274.21-11.91i	274.43-11.97i	274.21-11.88i
274.19-11.3i	274.14-10.88i	274.01-11.06i	274.03-11.38i	274.18-10.94i	274.14-10.95i	274.14-10.9i	274.28-11.39i	274.47-11.36i	273.95-11.6i	274.06-11.38i	274.16-11.54i	274.16-11.42i	274.13-11.25i	274.07-11.43i	274.24-11.44i	274.09-11.47i	273.99-11.46i	274.11-11.31i	274.01-11.44i	274.12-11.35i	274.19-11.4i	274.25-11.37i	274.01-11.42i	273.91-11.34i	274.06-11.42i	274.13-11.45i	273.96-11.32i	274.21-11.36i	274.03-11.43i	274.12-11.32i	274.26-11.49i	274.23-11.41i	274.59-11.44i	273.97-11.31i	274.2-11.54i	274.2-11.52i	274.03-11.44i	273.96-11.31i	274.07-11.47i	273.83-11.37i	274.29-11.59i	274.31-11.43i	274.17-11.64i	274.35-11.35i	274.44-11.58i	274.14-11.48i	274.1-11.57i	274.3-11.42i	274.23-11.4i
273.96-10.98i	274.15-10.53i	274.09-10.57i	273.83-10.84i	274.15-10.59i	274.03-10.56i	274.15-10.59i	274.05-11.1i	274.26-11.07i	274-11.02i	274.07-10.86i	274.11-11.07i	274.27-11.05i	274.01-10.96i	274.06-11.04i	274.03-11.07i	274.02-11.09i	274-11.11i	274.06-10.9i	274.03-11.08i	273.97-11i	274.17-11.18i	274.14-10.99i	274.01-11.04i	274-10.95i	274.12-10.97i	274.02-11.01i	273.81-11.11i	274.11-10.88i	274.04-11.03i	274.23-10.93i	274.21-10.96i	274.16-11.01i	274.54-11.18i	274.12-10.89i	274.09-11.11i	274.29-10.95i	273.91-10.92i	274.09-10.98i	274.06-11.18i	273.95-10.92i	274.21-11.13i	274.39-11.01i	274.19-11.04i	274.24-11.08i	274.25-11.11i	273.96-11.03i	273.99-11.17i	274.3-11i	274.08-11.06i
273.95-10.45i	274.08-10.19i	273.81-10.24i	273.82-10.61i	274.09-10.14i	273.9-10.15i	273.93-10.17i	273.9-10.65i	274.01-10.67i	273.87-10.76i	273.88-10.49i	274.03-10.71i	274.23-10.63i	274-10.79i	273.97-10.7i	273.97-10.71i	274.09-10.7i	274.01-10.7i	273.9-10.59i	273.84-10.79i	273.99-10.63i	274.03-10.65i	274.07-10.68i	273.73-10.74i	273.93-10.52i	273.94-10.68i	273.95-10.63i	273.8-10.78i	274.05-10.67i	273.91-10.65i	274.08-10.57i	274.08-10.72i	274-10.66i	274.45-10.77i	274.01-10.54i	273.99-10.77i	274.08-10.65i	273.82-10.67i	273.76-10.73i	274.05-10.82i	273.79-10.58i	274.23-10.71i	274.08-10.63i	274.09-10.72i	274.09-10.6i	274.23-10.79i	274.08-10.73i	273.93-10.67i	274.19-10.74i	274.06-10.67i
273.84-10.06i	274.01-9.88i	273.81-9.86i	273.75-10.3i	273.89-9.82i	273.83-9.8i	273.97-9.94i	273.89-10.37i	274.07-10.18i	273.84-10.3i	273.88-10.28i	273.88-10.41i	273.99-10.26i	273.85-10.31i	273.92-10.26i	273.82-10.36i	273.97-10.25i	274.06-10.27i	273.94-10.24i	273.85-10.16i	273.99-10.25i	274-10.46i	274.05-10.27i	273.72-10.29i	273.83-10.2i	273.92-10.4i	273.88-10.2i	273.84-10.25i	273.98-10.3i	273.74-10.33i	273.9-10.21i	274.09-10.23i	273.82-10.28i	274.28-10.34i	273.85-10.2i	273.98-10.25i	274-10.22i	273.72-10.34i	273.87-10.31i	273.83-10.35i	273.75-10.21i	274.09-10.37i	274.07-10.2i	274.09-10.43i	274.05-10.29i	274.05-10.31i	273.92-10.33i	273.64-10.34i	274.08-10.33i	273.87-10.29i
273.88-9.72i	274.08-9.53i	273.73-9.55i	273.68-9.89i	274.03-9.49i	273.92-9.23i	273.92-9.47i	273.9-10.06i	273.98-9.86i	273.92-10.15i	273.83-9.91i	273.94-10.12i	274.12-9.95i	273.93-10.1i	273.92-9.89i	273.75-10.18i	273.89-10i	273.88-10.07i	273.89-9.88i	273.89-10.08i	273.87-9.94i	273.9-10.09i	273.95-9.97i	273.81-9.98i	273.81-9.94i	273.88-10.19i	273.88-9.92i	273.66-10.01i	273.92-10.03i	273.85-9.96i	273.94-9.9i	274.01-10i	273.95-10.01i	274.3-10.06i	273.86-9.89i	273.97-10.03i	274.11-9.97i	273.74-10.03i	273.78-10.01i	273.84-10.28i	273.81-9.97i	274.03-10.01i	273.98-9.99i	273.93-9.99i	274.04-9.96i	274.05-10.09i	273.89-9.94i	273.77-10.04i	274.1-10.04i	273.84-10.03i
273.77-9.57i	273.85-9.09i	273.76-9.19i	273.71-9.65i	273.86-9.17i	273.83-8.99i	273.88-9.16i	273.79-9.7i	273.89-9.57i	273.72-9.73i	273.72-9.52i	273.79-9.66i	273.96-9.54i	273.8-9.66i	273.86-9.54i	273.81-9.69i	273.75-9.56i	273.94-9.71i	273.85-9.57i	273.78-9.72i	273.78-9.56i	273.95-9.64i	273.93-9.61i	273.6-9.65i	273.76-9.5i	273.85-9.66i	273.79-9.54i	273.61-9.76i	273.88-9.52i	273.88-9.67i	273.86-9.55i	274.05-9.76i	273.93-9.54i	274.35-9.75i	273.73-9.54i	273.88-9.56i	274.02-9.6i	273.61-9.56i	273.74-9.6i	273.77-9.72i	273.64-9.53i	274.08-9.58i	274-9.61i	273.84-9.69i	274.03-9.52i	274.02-9.66i	273.87-9.65i	273.72-9.67i	274.02-9.53i	273.79-9.63i
273.83-8.97i	273.87-8.73i	273.74-8.73i	273.65-9.23i	273.92-8.63i	273.84-8.62i	273.89-8.64i	273.74-9.26i	273.9-9.16i	273.77-9.21i	273.72-9.2i	273.85-9.26i	273.91-9.17i	273.8-9.3i	273.78-9.09i	273.86-9.31i	273.86-9.18i	273.77-9.22i	273.75-9.18i	273.76-9.29i	273.8-9.15i	273.8-9.39i	273.87-9.26i	273.76-9.29i	273.79-8.97i	273.72-9.3i	273.67-9.08i	273.66-9.16i	273.81-9.16i	273.77-9.25i	273.82-9.04i	273.99-9.31i	274.03-9.17i	274.31-9.42i	273.83-9.25i	273.92-9.24i	273.96-9.23i	273.65-9.27i	273.66-9.19i	273.83-9.25i	273.68-9.22i	274.02-9.29i	274-9.16i	273.88-9.28i	273.9-9.23i	274.02-9.39i	273.79-9.2i	273.68-9.25i	274.08-9.31i	273.8-9.41i
273.76-8.54i	274-8.29i	273.7-8.31i	273.69-8.89i	273.91-8.32i	273.75-8.19i	273.83-8.31i	273.84-8.81i	273.96-8.74i	273.8-8.87i	273.72-8.74i	273.83-8.88i	274.02-8.79i	273.83-8.88i	273.8-8.79i	273.84-8.91i	273.86-8.83i	273.87-8.82i	273.85-8.69i	273.75-8.8i	273.89-8.74i	273.82-8.89i	273.89-8.81i	273.66-8.83i	273.76-8.74i	273.84-8.84i	273.82-8.77i	273.63-8.81i	273.99-8.77i	273.84-8.8i	273.87-8.72i	273.98-8.91i	273.92-8.82i	274.16-8.93i	273.77-8.66i	273.92-8.87i	274.05-8.78i	273.6-8.85i	273.83-8.81i	273.71-8.87i	273.66-8.73i	273.97-8.9i	274.06-8.81i	273.88-8.82i	274.01-8.73i	274.05-8.91i	273.8-8.83i	273.72-8.86i	274-8.75i	273.88-8.84i
273.76-8.2i	273.94-7.93i	273.67-8.01i	273.63-8.39i	273.89-7.9i	273.83-7.7i	273.94-7.86i	273.78-8.53i	273.89-8.46i	273.78-8.49i	273.7-8.42i	273.82-8.47i	273.96-8.38i	273.75-8.49i	273.83-8.45i	273.72-8.6i	273.88-8.42i	273.82-8.53i	273.83-8.43i	273.76-8.49i	273.79-8.46i	273.86-8.61i	273.84-8.36i	273.74-8.48i	273.72-8.41i	273.83-8.47i	273.73-8.43i	273.66-8.54i	273.74-8.42i	273.79-8.42i	273.85-8.42i	274.05-8.62i	273.9-8.34i	274.18-8.62i	273.71-8.39i	273.95-8.56i	273.99-8.42i	273.69-8.5i	273.72-8.3i	273.86-8.5i	273.68-8.32i	274.03-8.56i	274.06-8.37i	273.87-8.45i	273.9-8.46i	274.03-8.62i	273.89-8.53i	273.66-8.55i	273.99-8.4i	273.83-8.44i
273.57-7.78i	273.8-7.51i	273.6-7.57i	273.57-8.01i	273.77-7.47i	273.87-7.3i	273.66-7.55i	273.63-8i	273.78-8.03i	273.69-8.08i	273.64-7.97i	273.7-8.12i	273.83-8.04i	273.66-7.97i	273.74-8.02i	273.71-8.1i	273.72-8.05i	273.67-8.15i	273.75-7.93i	273.65-8.15i	273.7-8.03i	273.77-8.05i	273.92-8.04i	273.58-8.15i	273.62-7.96i	273.66-8.09i	273.6-7.95i	273.59-8.07i	273.7-8.07i	273.71-8.07i	273.79-7.95i	273.89-8.18i	273.75-8.02i	274.16-8.19i	273.63-7.98i	273.74-8.11i	273.83-8.02i	273.56-8.17i	273.6-8.03i	273.68-8.08i	273.55-7.99i	273.86-8.12i	273.86-7.97i	273.83-8.15i	273.87-8.04i	273.84-8.1i	273.73-8.03i	273.65-8.29i	273.81-8i	273.73-8.15i
273.81-7.45i	273.98-7.28i	273.76-7.25i	273.63-7.76i	273.97-7.19i	273.92-6.99i	273.91-7.2i	273.89-7.77i	273.91-7.57i	273.81-7.79i	273.79-7.65i	273.88-7.69i	273.97-7.77i	273.77-7.74i	273.92-7.69i	273.82-7.85i	273.9-7.76i	273.82-7.82i	273.86-7.71i	273.83-7.77i	273.87-7.57i	273.9-7.76i	274-7.66i	273.75-7.8i	273.8-7.61i	273.91-7.65i	273.77-7.65i	273.66-7.8i	273.91-7.77i	273.84-7.79i	273.93-7.6i	274.06-7.72i	273.96-7.55i	274.32-7.93i	273.77-7.69i	274.02-7.81i	273.97-7.67i	273.73-7.68i	273.72-7.73i	273.86-7.82i	273.7-7.66i	273.92-7.82i	274.08-7.64i	273.92-7.78i	273.94-7.72i	274.12-7.81i	273.89-7.62i	273.75-7.79i	274.06-7.74i	273.88-7.76i
273.86-7.1i	274.02-6.84i	273.86-6.91i	273.72-7.36i	274.07-6.9i	273.87-6.74i	273.91-6.83i	273.9-7.44i	273.97-7.34i	273.79-7.4i	273.95-7.3i	273.86-7.43i	274.07-7.42i	273.9-7.4i	273.91-7.32i	273.85-7.51i	273.87-7.43i	273.82-7.48i	273.87-7.28i	273.9-7.39i	273.93-7.35i	273.97-7.4i	273.99-7.27i	273.76-7.45i	273.82-7.22i	273.94-7.44i	273.8-7.19i	273.68-7.39i	273.98-7.46i	273.89-7.36i	273.81-7.2i	274.13-7.41i	273.88-7.26i	274.29-7.6i	273.83-7.23i	273.94-7.39i	274.12-7.52i	273.69-7.41i	273.69-7.29i	273.87-7.47i	273.72-7.29i	273.94-7.55i	274.12-7.22i	273.9-7.38i	273.94-7.28i	274.05-7.49i	273.91-7.2i	273.72-7.45i	274.02-7.44i	273.9-7.44i
273.91-6.72i	274.06-6.39i	273.84-6.31i	273.73-6.97i	274.02-6.36i	273.87-6.09i	273.95-6.37i	273.94-7.01i	273.95-6.9i	273.98-7.03i	273.88-6.9i	273.97-6.98i	274.21-6.89i	273.86-7.03i	274.02-6.88i	273.8-6.94i	273.98-6.89i	273.72-6.97i	274.01-6.85i	273.85-6.7i	273.86-6.91i	273.81-7.14i	274.08-6.88i	274.08-6.77i	273.85-6.77i	274.1-7.03i	273.96-6.85i	273.79-6.93i	273.98-6.94i	273.85-6.86i	273.95-6.77i	274.03-7.06i	274-6.85i	274.52-6.94i	273.93-6.77i	273.99-6.85i	274.13-6.86i	273.62-7i	273.8-6.97i	274.2-6.98i	273.77-6.83i	274.02-7.17i	274.19-6.81i	274.07-7.12i	274.1-6.87i	274.23-6.82i	273.91-6.86i	274.28-6.93i	274.11-6.94i	273.89-6.98i
273.99-6.38i	274.16-5.98i	273.78-6.22i	273.94-6.62i	274.28-5.99i	274.09-5.79i	273.98-5.88i	274.05-6.63i	274.07-6.46i	273.9-6.7i	273.88-6.56i	273.96-6.71i	274.25-6.43i	273.94-6.69i	274.18-6.67i	274.01-6.72i	273.81-6.72i	273.89-6.66i	274.11-6.48i	273.98-6.71i	274.11-6.69i	274.06-6.64i	274.22-6.44i	273.97-6.6i	274.03-6.44i	274.05-6.69i	274.08-6.17i	273.83-6.56i	274.13-6.46i	274.02-6.61i	274.23-6.36i	274.3-6.77i	274.04-6.5i	274.45-6.76i	274.06-6.6i	274.14-6.72i	274.21-6.53i	273.84-6.55i	274.07-6.5i	274.03-6.69i	273.93-6.41i	274.14-6.69i	274.24-6.54i	273.92-6.57i	274.08-6.55i	274.19-6.58i	273.99-6.54i	273.84-6.73i	274.24-6.56i	274.11-6.64i
274.04-5.94i	274.27-5.63i	274.02-5.71i	274-6.25i	274.14-5.65i	274.19-5.48i	274.15-5.72i	274.05-6.3i	274.17-6.15i	274.03-6.24i	274.04-6.16i	274.09-6.31i	274.25-6.2i	274.1-6.28i	274.07-6.27i	274.05-6.28i	274.08-6.21i	274.1-6.41i	274.1-6.21i	274.05-6.23i	274.05-6.18i	274.25-6.34i	274.19-6.13i	273.98-6.3i	274.1-6.09i	274.09-6.25i	274.1-6.12i	273.84-6.32i	274.05-6.18i	274.05-6.31i	274.1-6.07i	274.33-6.43i	274.03-6.2i	274.53-6.46i	274.01-6.17i	274.25-6.25i	274.37-6.12i	273.91-6.26i	273.95-6.29i	274.09-6.3i	273.91-6.16i	274.21-6.36i	274.29-6.15i	274.13-6.25i	274.27-6.13i	274.23-6.35i	274.1-6.15i	273.97-6.37i	274.31-6.2i	274.05-6.21i
274.12-5.69i	273.96-5.41i	274.16-5.27i	273.98-5.83i	274.23-5.29i	274.22-5.09i	274.24-5.29i	274.15-6i	274.28-5.75i	274.2-5.96i	274.07-5.76i	274.12-5.97i	274.37-5.73i	274.17-5.93i	274.21-5.8i	274.19-5.93i	274.21-5.88i	274.19-6.01i	274.24-5.81i	274.08-5.98i	274.18-5.78i	274.27-5.95i	274.34-5.82i	274.12-5.89i	274.15-5.68i	274.18-5.98i	274.19-5.79i	273.95-5.92i	274.21-5.79i	274.16-5.94i	274.23-5.7i	274.49-5.94i	274.27-5.79i	274.62-5.9i	274.13-5.75i	274.25-5.94i	274.39-5.83i	274.06-5.9i	274.14-5.87i	274.1-5.88i	274.02-5.76i	274.3-5.93i	274.4-5.8i	274.13-5.87i	274.33-5.83i	274.35-5.96i	274.06-5.82i	274.1-6.09i	274.42-5.89i	274.21-5.86i
274.3-5.34i	274.47-5i	274.31-4.91i	274.23-5.56i	274.44-4.93i	274.39-4.67i	274.4-4.96i	274.37-5.62i	274.49-5.52i	274.21-5.55i	274.26-5.34i	274.33-5.56i	274.46-5.49i	274.28-5.6i	274.4-5.49i	274.25-5.64i	274.39-5.55i	274.28-5.72i	274.35-5.45i	274.27-5.59i	274.39-5.54i	274.38-5.68i	274.42-5.45i	274.23-5.56i	274.18-5.34i	274.41-5.51i	274.26-5.49i	274.11-5.62i	274.36-5.49i	274.29-5.66i	274.32-5.57i	274.5-5.64i	274.41-5.44i	274.82-5.67i	274.22-5.53i	274.47-5.59i	274.47-5.4i	274.21-5.53i	274.29-5.52i	274.24-5.66i	274.2-5.51i	274.27-5.6i	274.57-5.49i	274.35-5.63i	274.48-5.48i	274.52-5.65i	274.3-5.48i	274.25-5.55i	274.47-5.53i	274.33-5.6i
274.35-4.83i	274.5-4.6i	274.39-4.66i	274.26-5.1i	274.47-4.6i	274.48-4.29i	274.49-4.52i	274.28-5.26i	274.5-5.02i	274.32-5.15i	274.26-5.03i	274.46-5.17i	274.65-5.07i	274.31-5.14i	274.39-5.09i	274.38-5.17i	274.39-5.14i	274.33-5.27i	274.51-5.05i	274.39-5.27i	274.42-5.1i	274.5-5.24i	274.59-5.04i	274.35-5.16i	274.32-5.04i	274.42-5.21i	274.42-5.06i	274.25-5.22i	274.37-5.14i	274.38-5.18i	274.4-5.14i	274.59-5.22i	274.43-5.08i	274.77-5.38i	274.34-5.07i	274.49-5.25i	274.65-5.05i	274.3-5.15i	274.32-5.08i	274.37-5.27i	274.2-5.04i	274.5-5.29i	274.69-5.23i	274.45-5.27i	274.62-5.13i	274.57-5.28i	274.41-5.13i	274.21-5.19i	274.62-5.14i	274.54-5.12i
274.53-4.58i	274.65-4.26i	274.6-4.29i	274.41-4.82i	274.62-4.21i	274.66-3.97i	274.58-4.22i	274.5-4.94i	274.68-4.8i	274.52-4.86i	274.57-4.81i	274.55-4.95i	274.72-4.86i	274.54-4.98i	274.61-4.8i	274.48-5.04i	274.6-4.8i	274.53-5i	274.58-4.79i	274.61-4.96i	274.5-4.8i	274.69-4.93i	274.62-4.76i	274.4-4.97i	274.46-4.78i	274.55-5.01i	274.53-4.82i	274.3-4.83i	274.53-4.82i	274.51-4.82i	274.57-4.78i	274.73-5.02i	274.62-4.8i	275.09-5.03i	274.42-4.77i	274.56-4.9i	274.78-4.8i	274.45-4.84i	274.36-4.77i	274.54-4.91i	274.36-4.76i	274.64-4.95i	274.75-4.83i	274.66-4.81i	274.64-4.81i	274.62-4.9i	274.49-4.86i	274.35-4.91i	274.81-4.88i	274.61-4.84i
274.75-4.24i	274.88-3.88i	274.73-3.84i	274.61-4.55i	274.94-3.91i	274.95-3.57i	274.79-3.93i	274.85-4.58i	274.94-4.49i	274.87-4.6i	274.85-4.33i	274.8-4.51i	274.99-4.36i	274.71-4.55i	274.82-4.41i	274.69-4.7i	274.81-4.49i	274.8-4.58i	274.7-4.61i	274.69-4.5i	274.78-4.39i	274.72-4.47i	274.93-4.46i	274.73-4.5i	274.62-4.3i	274.8-4.58i	274.79-4.49i	274.62-4.47i	274.87-4.47i	274.85-4.47i	274.75-4.33i	274.96-4.61i	274.85-4.44i	275.21-4.6i	275.03-4.44i	274.93-4.52i	275.12-4.67i	274.63-4.47i	274.48-4.47i	274.62-4.63i	274.43-4.22i	274.86-4.55i	274.98-4.45i	274.72-4.58i	274.71-4.17i	274.92-4.55i	274.75-4.37i	274.63-4.61i	274.79-4.59i	274.77-4.53i
274.84-3.94i	274.99-3.53i	274.91-3.54i	274.91-4.25i	275.06-3.5i	275.21-3.17i	275-3.58i	274.93-4.23i	275.08-4.08i	274.86-4.15i	274.93-4i	275.04-4.05i	275.1-4.11i	274.74-4.16i	274.96-4.11i	275.06-4.36i	274.99-4.09i	274.9-4.14i	274.93-4.09i	275.18-4.1i	275.01-4.12i	274.85-4.26i	275.12-4.07i	275-4.21i	274.96-4.02i	274.91-4.62i	274.96-4.02i	274.86-4.17i	275.05-4.1i	274.84-4.06i	274.93-4.02i	275.1-4.22i	275.01-4.06i	275.43-4.3i	274.94-4i	275.05-4.33i	275.14-4.04i	274.75-4.1i	274.87-4.05i	274.72-4.26i	274.79-4.1i	275.14-4.05i	275.18-4.11i	274.65-4.36i	275.08-4.1i	275.04-4.61i	274.8-4.15i	274.93-4.4i	275.17-4.15i	274.94-3.92i
275.12-3.59i	275.25-3.24i	275.2-3.26i	274.91-3.88i	275.25-3.11i	275.32-2.82i	275.2-3.2i	275.14-3.95i	275.3-3.72i	275.13-3.97i	274.93-3.77i	275.08-3.92i	275.17-3.88i	275.06-3.89i	275.18-3.82i	275-4i	275.23-3.84i	275.1-4.03i	275.19-3.75i	275.1-4.05i	275.08-3.63i	275.17-4.03i	275.17-3.74i	274.95-3.9i	275.13-3.74i	275.2-3.96i	275.03-3.76i	274.91-3.87i	275.16-3.73i	275.21-3.94i	275.15-3.72i	275.33-4.04i	275.3-3.82i	275.57-4i	275.04-3.68i	275.21-4.02i	275.23-3.8i	275.04-3.79i	275.09-3.76i	275.02-3.97i	275-3.73i	275.17-3.94i	275.37-3.77i	275.15-3.93i	275.27-3.77i	275.28-3.98i	275-3.8i	275.04-4i	275.26-3.87i	274.99-4.02i
275.28-3.03i	275.46-2.87i	275.39-2.89i	275.33-3.58i	275.48-2.73i	275.57-2.37i	275.49-2.8i	275.36-3.56i	275.47-3.37i	275.31-3.63i	275.37-3.36i	275.34-3.5i	275.47-3.34i	275.06-3.66i	275.39-3.4i	275.43-3.66i	275.36-3.5i	275.47-3.49i	275.48-3.38i	275.38-3.9i	275.4-3.38i	275.39-3.56i	275.47-3.25i	275.11-3.63i	275.32-3.36i	275.61-3.4i	275.3-3.34i	275.22-3.51i	275.56-3.37i	274.9-3.84i	275.28-3.35i	275.23-3.34i	275.45-3.41i	276.13-3.54i	275.31-3.3i	275.36-3.6i	275.59-3.32i	275.61-3.2i	275.21-3.28i	275.26-3.55i	275.31-3.35i	275.59-3.37i	275.69-3.32i	275.51-3.49i	275.53-3.25i	275.52-3.54i	275.26-3.44i	275.22-3.64i	275.62-3.37i	275.17-3.98i
275.49-2.72i	275.77-2.57i	275.56-2.54i	275.56-3.16i	275.82-2.48i	275.88-2i	275.7-2.39i	275.66-3.18i	275.87-3.11i	275.89-3.21i	275.64-3.03i	275.76-3.22i	275.93-2.98i	275.59-3.21i	275.73-2.93i	275.56-3.21i	275.73-3.05i	275.61-3.33i	275.67-2.98i	275.66-3.23i	275.63-3.15i	275.7-3.25i	275.81-3.06i	275.65-3.28i	275.53-2.91i	275.75-3.26i	275.6-3.11i	275.48-3.28i	275.72-3.12i	275.78-3.14i	275.68-3.01i	275.85-3.38i	275.72-2.99i	276.05-3.27i	275.73-3.12i	275.62-3.12i	275.86-2.81i	275.66-3.22i	275.39-3.02i	275.63-3.19i	275.55-2.82i	275.75-3.31i	275.9-3.08i	275.63-3.29i	275.79-2.89i	275.94-3.25i	275.6-2.93i	275.49-3.25i	276.09-3.11i	275.64-3.26i
275.98-2.56i	276.24-2.27i	275.97-2.17i	275.78-2.98i	276.09-2.18i	276.23-1.69i	276.02-2.12i	275.95-3.18i	276.07-2.86i	275.87-3.09i	275.89-2.81i	276.01-3.05i	276.11-2.78i	275.98-3.08i	275.99-2.93i	275.9-3.08i	276.02-2.9i	276-3.09i	276.02-2.87i	275.85-3.09i	276.05-2.8i	275.99-3.06i	276-2.88i	275.85-2.97i	275.96-2.77i	276.05-3.09i	275.87-2.84i	275.8-3.04i	276-2.87i	275.99-3.03i	276.03-2.72i	276.29-3.09i	276-2.77i	276.39-3.16i	275.9-2.84i	276.02-3.03i	276.22-2.86i	275.94-2.89i	275.85-2.74i	275.93-3.03i	275.73-2.78i	275.93-3.13i	276.24-2.7i	275.86-3.01i	276.04-2.81i	276.1-3.06i	275.98-2.81i	275.82-3.11i	276.14-2.75i	276.01-2.94i
[truncated: 350 more columns]
