# Supplementary material for: Detection and Classification of Measurement Errors in Bioimpedance Spectroscopy
Source: PLoS One. 2016 Jun 30;11(6):e0156522. doi: 10.1371/journal.pone.0156522 (PMC4928898; doi:10.1371/journal.pone.0156522)
Supplement: S6 File — (CSV) [file pone.0156522.s006.csv]

653.52-26.18i	653.9-26.34i	654.63-25.31i	654.64-25.93i	654.92-25.47i	654.58-26.97i	654.4-25.88i	655.76-26.86i	653.79-26.18i	654.66-25.91i	654.29-25.67i	653.08-26.62i	654.36-25.87i	655.09-26.22i	653.51-26.38i	653.83-26.03i	653.34-26.01i	654.4-27.11i	654.03-26.72i	654.46-25.95i	653.49-25.84i	654.67-26.06i	654.04-25.71i	654.2-26.65i	653.07-26.53i	654.06-26.09i	653.64-26.11i	653.07-26.66i	653.28-25.33i	653.49-25.89i	650.82-25.79i	650.76-26.7i	650.59-26.33i	650.38-26.92i	651.95-26.56i	651.16-26.92i	651.26-26.49i	651.86-26.24i	651.99-26.55i	650.68-26.28i	651.77-26.05i	650.89-26.94i	650.62-26.07i	651.73-27.05i	651.33-26.65i	651.01-26.48i	651.3-26.79i	651.45-27.06i	650.64-25.89i	651.43-26.35i
653.97-26.63i	653.81-26.59i	653.96-26.55i	654.01-26.8i	654.87-26.88i	654.35-26.9i	654.62-26.91i	655.59-26.82i	653.09-26.69i	653.9-26.85i	653.92-26.9i	653.24-26.89i	653.86-26.95i	654.26-27.06i	654.11-27.14i	653.9-27.06i	654.1-27.1i	654.06-27.04i	653.95-27.08i	654.04-26.99i	653.63-26.96i	653.93-26.98i	653.9-26.93i	653.26-26.92i	653.12-26.94i	653.56-26.98i	652.94-26.69i	653.18-26.92i	653.45-26.9i	652.81-26.85i	650.52-26.94i	650.89-27.09i	650.95-26.99i	650.27-26.86i	651.28-26.89i	651.06-27.06i	651.55-27.08i	651.13-27.08i	651.45-27.02i	650.65-27.04i	650.97-27.08i	650.47-27.05i	651.19-27.03i	651.18-27i	650.89-27.01i	651.16-27.01i	650.9-26.94i	650.72-27.2i	650.78-27.02i	651.5-26.98i
653.79-26.95i	653.61-26.94i	653.8-26.87i	653.72-27.04i	654.58-27.17i	654.04-27.19i	654.34-27.18i	655.17-27.14i	652.9-27.08i	653.66-27.22i	653.75-27.19i	653.05-27.2i	653.55-27.29i	654.01-27.3i	653.84-27.29i	653.67-27.19i	653.82-27.3i	653.73-27.45i	653.73-27.25i	653.76-27.39i	653.31-27.28i	653.53-27.23i	653.69-27.21i	653.01-27.26i	652.97-27.2i	653.16-27.32i	652.76-27.27i	652.86-27.19i	653.26-27.34i	652.49-27.23i	650.37-27.38i	650.66-27.35i	650.72-27.39i	649.95-27.25i	651.07-27.26i	650.87-27.36i	651.24-27.44i	650.84-27.39i	651.22-27.4i	650.41-27.33i	650.71-27.36i	650.25-27.27i	651.01-27.3i	650.84-27.35i	650.67-27.38i	650.91-27.37i	650.77-27.33i	650.55-27.38i	650.57-27.37i	651.25-27.5i
653.64-27.73i	652.9-26.95i	653.47-26.85i	653.64-26.59i	653.98-27.36i	653.56-27.75i	653.49-27.42i	654.43-27.49i	652.99-26.85i	653.92-27.46i	653.1-27.19i	652.46-27.38i	653.21-26.99i	654.38-27.23i	653.51-27.98i	653.39-27.08i	653.63-28.11i	653-27.86i	653.97-27.94i	653.95-27.38i	653.69-27.57i	653.68-27.71i	653.06-27.07i	652.94-27.91i	652.64-26.82i	653.69-27.18i	652.94-27.47i	652.23-27.24i	652.71-27.65i	652.47-27.03i	649.61-27.16i	650.04-27.65i	650.08-27.89i	649.22-27.28i	651.33-27.21i	649.96-27.77i	651.05-28.07i	651.06-27.24i	651.3-27.92i	650.2-26.95i	650.92-26.99i	649.82-28.04i	650.62-27.87i	650.75-27.95i	650.88-27.64i	650.2-27.03i	650.81-27.29i	650.24-28.08i	649.9-27.64i	650.91-27.36i
652.74-27.64i	652.92-28.01i	653.64-27.67i	652.74-27.56i	654.07-27.31i	653.89-28.28i	653.75-27.14i	654.77-28.24i	652.9-27.9i	653.1-27.43i	653.84-27.58i	652.39-28.4i	653.55-27.68i	653.35-27.44i	652.81-27.87i	652.62-28.07i	652.97-27.96i	653.44-28.44i	652.84-28.35i	652.91-27.71i	652.96-28.56i	653.32-27.49i	653.5-27.36i	652.85-27.86i	653.08-27.56i	652.58-27.42i	652.07-28.48i	652.21-28.23i	652.64-27.49i	651.55-27.68i	649.96-27.45i	650.2-28.49i	649.68-27.57i	649.31-28.45i	651.02-28.31i	650.27-28.58i	650.2-28.01i	650.02-27.36i	650.29-28.51i	649.27-27.84i	650.82-28.03i	650.25-28.37i	650.06-27.94i	650.72-27.99i	650-28.64i	649.85-28.5i	650.3-28.4i	650.51-28.14i	650.3-27.41i	650.15-28.36i
652.88-28.11i	652.75-28.01i	652.76-28.2i	652.8-28.18i	653.6-28.33i	653.11-28.32i	653.38-28.3i	654.3-28.27i	651.86-28.31i	652.87-28.45i	652.8-28.35i	652.01-28.46i	652.6-28.51i	653.17-28.26i	652.83-28.5i	652.65-28.41i	652.9-28.43i	652.78-28.38i	652.84-28.4i	652.81-28.56i	652.36-28.44i	652.57-28.42i	652.81-28.37i	652.17-28.29i	651.95-28.35i	652.45-28.34i	651.72-28.4i	652.06-28.47i	652.35-28.32i	651.62-28.38i	649.4-28.46i	649.62-28.42i	649.75-28.44i	649.06-28.4i	650.16-28.55i	649.71-28.56i	650.31-28.43i	649.85-28.54i	650.3-28.57i	649.41-28.49i	649.83-28.41i	649.32-28.46i	650.09-28.49i	649.86-28.63i	649.51-28.51i	649.85-28.6i	649.71-28.53i	649.53-28.49i	649.72-28.42i	650.2-28.52i
652.62-28.48i	652.24-28.51i	652.52-28.52i	652.36-28.63i	653.24-28.94i	652.82-28.72i	653.05-28.86i	653.94-28.71i	651.57-28.74i	652.37-28.69i	652.54-28.69i	651.7-28.69i	652.26-28.92i	652.71-28.93i	652.57-28.83i	652.28-28.91i	652.49-28.71i	652.45-28.88i	652.55-28.82i	652.46-28.96i	651.97-28.89i	652.26-28.87i	652.42-28.84i	651.7-28.7i	651.62-28.74i	651.91-28.89i	651.4-28.77i	651.55-28.73i	652.06-28.85i	651.32-28.84i	649.14-28.9i	649.38-28.95i	649.35-28.96i	648.69-28.82i	649.76-28.93i	649.48-29.01i	649.93-28.89i	649.6-28.94i	649.79-29.03i	649.05-28.98i	649.46-28.93i	649.03-28.85i	649.86-28.91i	649.59-29.06i	649.22-28.89i	649.55-28.93i	649.31-28.91i	649.26-28.89i	649.15-28.97i	649.88-29i
652.24-28.85i	652.1-28.84i	652.2-28.71i	652.12-28.97i	653.02-29.01i	652.49-29.07i	652.74-29.15i	653.73-29.04i	651.17-29.11i	652.15-29.06i	652.23-29.18i	651.36-29.19i	652.07-29.21i	652.52-29.32i	652.25-29.31i	652.01-29.16i	652.44-29.17i	652.21-29.28i	652.19-29.29i	652.19-29.26i	651.64-29.26i	652.05-29.23i	652.08-29.11i	651.45-29.11i	651.3-29.03i	651.85-29.34i	651.09-29.14i	651.26-29.21i	651.79-29.15i	650.99-29.01i	648.87-29.34i	649-29.2i	649.1-29.24i	648.47-29.15i	649.33-29.17i	649.19-29.29i	649.7-29.3i	649.19-29.28i	649.57-29.25i	648.87-29.35i	649.17-29.27i	648.56-29.24i	649.49-29.33i	649.29-29.35i	648.99-29.19i	649.28-29.28i	649.05-29.36i	648.91-29.33i	648.97-29.12i	649.69-29.29i
651.85-29.16i	651.71-29.38i	652.06-29.28i	651.8-29.49i	652.63-29.57i	652.18-29.58i	652.39-29.56i	653.21-29.53i	650.87-29.37i	651.78-29.6i	651.75-29.61i	651.05-29.65i	651.6-29.77i	652-29.59i	651.72-29.69i	651.82-29.7i	651.87-29.71i	651.8-29.62i	651.71-29.67i	651.72-29.73i	651.33-29.61i	651.45-29.59i	651.86-29.68i	651.08-29.61i	651.16-29.5i	651.39-29.62i	650.7-29.59i	650.89-29.51i	651.27-29.59i	650.39-29.65i	648.53-29.73i	648.6-29.7i	648.68-29.84i	647.93-29.72i	649.04-29.7i	648.71-29.8i	649.23-29.86i	648.92-29.73i	649.12-29.64i	648.42-29.74i	648.89-29.87i	648.3-29.72i	649.05-29.66i	648.87-29.65i	648.44-29.77i	648.81-29.81i	648.75-29.92i	648.47-29.7i	648.67-29.8i	649.06-29.8i
651.41-30.01i	651.27-29.74i	651.43-29.78i	651.26-29.95i	652.37-29.91i	651.74-30.16i	651.97-29.96i	652.81-29.75i	650.4-29.98i	651.22-29.97i	651.51-30.06i	650.65-30.06i	651.3-29.94i	651.62-30.2i	651.52-30.15i	651.31-30.12i	651.58-30.07i	651.38-29.91i	651.48-30.15i	651.41-30.23i	650.95-30.23i	651.23-29.99i	651.28-30.03i	650.54-30.09i	650.6-29.87i	651.09-30.11i	650.15-30.01i	650.64-30.14i	650.93-30.05i	650.15-29.99i	647.97-30.22i	648.17-30.02i	648.34-30.08i	647.68-30.1i	648.52-30.22i	648.28-30.06i	648.84-30.12i	648.29-30.24i	648.93-30.25i	647.93-30.2i	648.49-30.22i	647.86-30.15i	648.59-30.29i	648.57-30.2i	648.25-30.28i	648.39-30.07i	648.24-30.11i	648.27-30.2i	648.17-30.15i	648.89-30.15i
651.26-29.62i	651.5-30.18i	651.61-30.06i	650.93-30.38i	652.42-29.81i	652.08-30.05i	652.08-29.77i	653.27-29.97i	650.63-30.49i	650.68-29.95i	651.67-30.55i	650.72-30.64i	651.57-30.34i	651.1-30.4i	650.8-29.98i	650.87-30.46i	651.35-29.74i	651.77-30.09i	650.9-30.38i	650.96-30.59i	650.62-30.77i	650.92-29.77i	651.68-30.19i	650.44-29.67i	651.1-30.13i	650.89-30.82i	649.72-30.44i	650.76-30.37i	651.26-30.42i	649.68-30.4i	648.38-30.52i	648.57-30.48i	648.17-29.65i	647.97-30.33i	648.65-30.74i	648.63-30.35i	648.62-29.74i	647.69-30.11i	648.31-30.42i	647.38-30.76i	648.68-30.59i	648.16-29.94i	648.72-30.13i	647.96-30.73i	647.88-30.76i	648.57-30.52i	647.83-30.56i	648.35-30.11i	648.42-29.88i	649.02-30.75i
651.59-30.26i	650.95-29.92i	650.58-30.82i	651.24-30.38i	651.88-31.08i	650.93-30.16i	651.98-31.01i	652.29-30.15i	649.59-30.78i	650.81-31.02i	650.63-30.69i	650.44-30.18i	650.59-31.03i	651.31-31.23i	651.28-30.43i	651.38-30.92i	651.41-30.68i	650.48-30.46i	651.24-30.19i	651.45-31.05i	650.14-30.48i	650.27-30.96i	651.04-31.18i	649.74-30.54i	650.08-31.07i	650.91-30.35i	649.58-30.21i	650.06-30.06i	650.31-31.12i	650.15-30.97i	647.44-31.24i	647.99-30.06i	648.25-30.7i	647.04-30.27i	647.88-30.83i	648.05-30.28i	648.93-30.85i	647.89-31.16i	648.15-30.2i	647.81-30.46i	647.47-30.92i	646.98-30.26i	648.5-31.24i	648.44-31.11i	647.41-30.37i	648.23-30.43i	647.45-30.57i	647.03-30.59i	647.94-31.22i	648.72-30.5i
650.76-31.23i	650.04-30.81i	650.13-30.44i	650.68-30.37i	650.96-31.21i	650.44-31.46i	650.74-31.42i	651.8-31.16i	649.61-30.63i	650.85-30.91i	650.68-30.5i	649.18-30.72i	649.93-30.75i	651.13-30.96i	650.76-31.48i	650.3-30.65i	650.59-31.55i	650.6-31.54i	651.07-31.33i	650.66-30.67i	650.61-30.87i	650.9-31.3i	650.24-30.97i	650.08-31.44i	649.3-31.04i	649.88-30.95i	649.98-30.88i	649.02-31.07i	649.65-30.8i	649.92-30.63i	646.91-30.92i	647.03-30.96i	647.35-31.61i	646.6-31.47i	648.11-30.84i	647.18-31.24i	648-31.95i	647.9-30.98i	648.59-31i	647.04-30.84i	647.43-30.71i	646.57-31.46i	647.36-31.52i	648.02-30.88i	647.7-30.88i	647.4-31.37i	647.9-31.14i	647.27-31.75i	646.83-31.38i	647.59-30.93i
650.02-31.46i	649.93-31.25i	650.11-31.31i	649.94-31.48i	650.95-31.68i	650.26-31.64i	650.61-31.61i	651.46-31.59i	649.1-31.58i	649.93-31.57i	650.25-31.77i	649.37-31.71i	649.91-31.78i	650.35-31.88i	649.94-31.76i	649.79-31.86i	650.29-31.71i	650.16-31.64i	649.98-31.83i	649.82-31.82i	649.61-31.6i	649.94-31.66i	650.03-31.73i	649.12-31.71i	649.33-31.73i	649.76-31.82i	649.01-31.55i	649.01-31.52i	649.7-31.69i	648.93-31.68i	646.59-31.86i	646.77-31.74i	647.04-31.8i	646.25-31.84i	647.12-31.83i	646.84-31.77i	647.4-31.82i	647.03-31.85i	647.46-31.98i	646.56-31.88i	647.06-31.85i	646.42-31.65i	647.25-31.78i	647.14-31.81i	646.82-31.74i	646.96-31.88i	647.03-31.76i	646.79-31.87i	646.74-31.8i	647.37-31.76i
650.43-31.37i	649.57-31.07i	649.57-31.91i	650.29-31.78i	650.22-32.38i	649.75-31.59i	650.69-32.27i	651.14-31.41i	648.41-31.92i	649.41-32.32i	649.35-31.64i	649.24-31.54i	649.57-32.45i	650.35-32.31i	649.98-31.64i	650.15-31.98i	650.49-31.86i	649.4-31.9i	649.91-31.51i	650.06-31.9i	649.11-31.54i	649.17-32.27i	649.5-32.34i	648.67-32.21i	648.94-32.49i	649.8-31.6i	648.68-31.5i	648.92-31.48i	649.31-32.43i	649.01-32.42i	646.09-32.37i	646.8-31.8i	646.99-32.25i	645.8-31.62i	646.49-32.01i	646.7-31.61i	647.69-31.98i	646.94-32.52i	647.11-31.85i	646.71-31.66i	646.28-32.24i	645.88-31.75i	647.54-32.58i	647.14-32.46i	646.1-31.62i	646.62-31.67i	646.47-31.68i	646.14-32.27i	646.68-32.5i	647.32-31.86i
649.45-32.23i	649.22-32.19i	649.59-32.15i	649.35-32.3i	650.09-32.4i	649.66-32.43i	649.76-32.56i	650.82-32.34i	648.41-32.42i	649.1-32.51i	649.41-32.41i	648.59-32.52i	649.25-32.6i	649.41-32.52i	649.08-32.64i	649.19-32.62i	649.38-32.79i	649.24-32.56i	649.22-32.61i	649.12-32.79i	648.74-32.65i	649.03-32.4i	649.32-32.48i	648.47-32.46i	648.61-32.45i	649.08-32.51i	648.35-32.39i	648.32-32.54i	648.76-32.61i	648.1-32.51i	645.95-32.55i	646.06-32.61i	646.21-32.71i	645.45-32.45i	646.54-32.66i	646.09-32.56i	646.59-32.64i	646.27-32.61i	646.51-32.69i	645.98-32.6i	646.26-32.59i	645.65-32.66i	646.56-32.57i	646.48-32.59i	646.02-32.64i	646.27-32.7i	646.14-32.64i	645.97-32.63i	646.11-32.54i	646.59-32.67i
649.11-32.07i	649.39-32.44i	648.95-33.03i	648.9-33.05i	650.17-33.03i	649.68-32.34i	649.87-32.26i	650.81-32.33i	648.28-32.99i	648.47-32.7i	648.84-33.19i	648.79-32.78i	649.49-33.11i	648.89-33.18i	648.76-32.56i	649.08-33.2i	649.3-32.37i	649.07-32.39i	648.65-32.62i	649.35-33.23i	648.2-33.14i	648.46-32.63i	649.36-33.17i	648-33.1i	648.81-32.83i	649.06-33.1i	647.52-33i	648.73-32.62i	649.09-32.86i	647.7-33.16i	646.02-33.16i	645.99-32.34i	646.21-32.4i	645.27-32.42i	645.72-33.09i	645.93-32.54i	646.23-32.45i	645.54-33i	645.88-33.02i	645.88-33.16i	646.33-33.32i	645.67-32.46i	646.75-32.65i	645.96-33.21i	645.6-33.23i	646.34-32.68i	645.63-33.21i	645.6-32.47i	646.36-32.85i	646.8-32.93i
648.72-32.97i	648.46-33.04i	648.68-33.09i	648.46-33.05i	649.36-33.28i	648.9-33.22i	649.09-33.28i	649.99-33.17i	647.53-33.14i	648.38-33.25i	648.66-33.36i	647.74-33.39i	648.37-33.34i	648.74-33.46i	648.5-33.43i	648.46-33.44i	648.74-33.41i	648.53-33.34i	648.51-33.45i	648.38-33.41i	648.03-33.42i	648.32-33.43i	648.52-33.44i	647.74-33.21i	647.72-33.26i	648.27-33.49i	647.48-33.31i	647.62-33.31i	648.03-33.2i	647.31-33.41i	645.16-33.51i	645.29-33.33i	645.25-33.45i	644.65-33.45i	645.72-33.36i	645.44-33.46i	645.84-33.42i	645.46-33.49i	645.86-33.39i	645.07-33.42i	645.45-33.49i	644.88-33.39i	645.68-33.49i	645.67-33.53i	645.28-33.48i	645.54-33.48i	645.42-33.63i	645.19-33.41i	645.3-33.41i	645.78-33.55i
647.94-33.25i	648.39-33.76i	648.76-33.53i	647.9-33.62i	649.33-33.46i	648.77-33.48i	648.3-33.51i	650.03-33.75i	647.56-33.58i	647.93-33.26i	648.47-34.12i	647.26-34.1i	648.34-33.55i	648.12-33.75i	647.73-34.01i	647.64-34.08i	647.85-33.59i	648.61-33.66i	647.92-34.11i	647.65-34.12i	647.83-34.11i	647.9-33.17i	648.39-33.59i	647-33.47i	647.64-33.51i	647.76-34.42i	647.24-34.12i	647.54-33.96i	647.8-33.29i	646.43-33.6i	645.1-33.64i	645.29-34i	644.59-33.64i	644.47-33.37i	644.99-34.17i	645.52-33.79i	645.17-33.99i	644.75-33.64i	645.66-34.36i	644.66-34.32i	645.42-34.04i	644.52-33.48i	645.19-33.39i	644.81-33.69i	644.99-34.21i	645.44-34.17i	645.06-34.33i	645.1-33.49i	645.15-33.51i	645.88-34.13i
647.7-33.97i	647.6-33.9i	647.75-33.93i	647.61-33.99i	648.43-34.2i	648.07-34.23i	648.13-34.28i	649.16-34.02i	646.63-34.12i	647.54-34.25i	647.72-34.25i	646.75-34.26i	647.54-34.31i	647.86-34.29i	647.55-34.44i	647.48-34.35i	647.83-34.32i	647.74-34.29i	647.59-34.47i	647.42-34.5i	647.12-34.43i	647.28-34.21i	647.66-34.33i	646.87-34.23i	646.98-34.28i	647.35-34.46i	646.57-34.24i	646.63-34.2i	647.32-34.36i	646.42-34.36i	644.29-34.35i	644.37-34.32i	644.35-34.35i	643.79-34.31i	644.88-34.37i	644.52-34.41i	645.05-34.46i	644.62-34.43i	645.05-34.32i	644.08-34.45i	644.71-34.38i	644.06-34.29i	644.93-34.51i	644.84-34.49i	644.28-34.44i	644.64-34.51i	644.51-34.47i	644.28-34.48i	644.49-34.46i	644.84-34.52i
647.25-34.64i	647.43-34.67i	647.89-34.3i	646.87-34.35i	648.2-33.98i	648.2-34.66i	647.47-34.71i	649.16-34.39i	646.78-34.66i	647.14-34.13i	647.96-34.54i	646.49-34.97i	647.5-34.11i	647.35-34.22i	647.06-34.93i	646.9-34.75i	647.32-34.47i	647.58-34.95i	647.46-35i	646.86-34.72i	647.38-34.69i	647.05-34.19i	647.41-34.15i	646.39-34.23i	647-34.16i	646.7-34.85i	646.71-34.75i	646.89-34.34i	647.06-34.26i	645.96-34.29i	644.1-34.12i	644.49-34.9i	643.82-34.24i	643.95-34.43i	644.76-35.02i	644.49-34.93i	644.32-34.76i	644.36-34.25i	645.08-35.1i	643.52-34.89i	644.87-34.61i	644.14-34.31i	644.48-34.4i	644.47-34.45i	644.41-35.06i	644.29-35.18i	644.57-34.98i	644.5-34.43i	643.86-34.33i	645-35.02i
647.09-34.78i	646.82-34.76i	647.01-34.75i	646.9-34.83i	647.62-35.03i	647.3-35.05i	647.48-34.99i	648.29-34.99i	645.97-34.88i	646.72-35.04i	647.07-35.04i	646.14-35.14i	646.85-35.16i	647.12-35.19i	646.82-35.24i	646.76-35.15i	647.12-35.14i	647-35.02i	646.86-35.15i	646.83-35.3i	646.48-35.17i	646.53-35.09i	646.97-35.2i	646.2-35.19i	646.18-35.1i	646.54-35.12i	645.94-35.12i	646.1-35.14i	646.6-35.1i	645.76-35.08i	643.61-35.29i	643.72-35.2i	643.72-35.19i	643.07-35.2i	644.13-35.25i	643.88-35.21i	644.2-35.16i	643.97-35.19i	644.31-35.27i	643.38-35.17i	643.86-35.24i	643.26-35.25i	644.19-35.28i	644.1-35.2i	643.62-35.24i	643.86-35.25i	643.87-35.33i	643.64-35.18i	643.69-35.18i	644.21-35.32i
646.45-35.44i	646.4-35.5i	647.04-34.88i	646.27-35.03i	647.04-35.11i	647.2-35.66i	646.72-35.11i	648.3-35.28i	645.7-35.56i	646.53-34.89i	646.86-35.26i	645.75-35.82i	646.51-35.16i	646.5-35.28i	646.26-36.08i	645.98-35.22i	646.22-35.53i	646.92-35.81i	646.89-35.65i	646.01-35.3i	646.36-35.32i	646.31-35.04i	646.47-35.07i	645.79-35.02i	645.94-34.99i	645.82-35.69i	645.94-35.31i	645.96-35.64i	645.95-35.12i	645.4-35.06i	642.86-35.22i	643.65-35.81i	642.92-35.55i	643.24-35.56i	644.03-35.9i	643.55-36.08i	643.79-36.06i	643.76-35.3i	644.39-35.75i	642.74-35.59i	643.83-35.25i	643.27-35.46i	643.31-35.35i	643.95-35.19i	643.68-35.67i	643.35-36.05i	643.91-35.73i	643.6-35.59i	642.85-35.57i	643.74-36.1i
646.19-35.62i	645.94-35.67i	646.09-35.76i	646-35.77i	646.74-35.99i	646.26-35.94i	646.64-35.91i	647.46-35.89i	644.95-35.85i	645.84-35.93i	645.96-35.93i	645.16-36.01i	646.02-36.14i	646.25-36.13i	645.94-36.11i	645.84-36.1i	646.17-36.03i	645.98-36.06i	646.06-36.1i	645.95-36.09i	645.48-36.13i	645.72-36.02i	645.9-36.05i	645.28-35.99i	645.37-36.08i	645.68-36.04i	644.96-36.07i	645.08-36.03i	645.6-36.11i	644.89-36.07i	642.67-36.13i	642.71-36.12i	642.79-36.13i	642.28-36.04i	643.13-36.04i	642.88-36.12i	643.3-36.18i	642.87-36.21i	643.4-36.13i	642.55-36.24i	643.04-36.23i	642.45-36.07i	643.13-36.18i	643.2-36.3i	642.61-36.12i	642.97-36.25i	642.86-36.23i	642.74-36.23i	642.71-36.23i	643.32-36.22i
645.89-36.09i	645.48-36.17i	645.81-36.16i	645.63-36.29i	646.39-36.38i	645.98-36.33i	646.03-36.35i	646.88-36.35i	644.61-36.24i	645.38-36.54i	645.61-36.52i	644.77-36.5i	645.62-36.45i	645.63-36.49i	645.56-36.64i	645.46-36.51i	645.81-36.71i	645.49-36.63i	645.47-36.6i	645.51-36.59i	645.14-36.46i	645.12-36.52i	645.54-36.51i	644.81-36.48i	644.87-36.46i	645.35-36.58i	644.64-36.36i	644.69-36.49i	645.24-36.5i	644.45-36.5i	642.15-36.59i	642.26-36.62i	642.35-36.5i	641.79-36.63i	642.73-36.48i	642.33-36.68i	643.03-36.54i	642.56-36.61i	643.04-36.59i	642.09-36.57i	642.55-36.68i	641.97-36.6i	642.93-36.54i	642.71-36.75i	642.3-36.5i	642.42-36.63i	642.6-36.69i	642.2-36.68i	642.27-36.58i	642.95-36.66i
645.54-36.22i	645.25-36.05i	645.18-36.87i	645.52-36.8i	646.32-37.12i	645.24-36.34i	646.11-37.06i	646.22-36.82i	643.89-36.54i	644.92-37.2i	644.96-37.06i	643.96-36.72i	644.92-37.28i	645.73-37.02i	645.2-36.48i	645.55-37.08i	645.81-36.72i	644.98-36.6i	644.79-36.8i	645.49-37.24i	644.34-37.09i	644.8-37.28i	645.14-37.29i	644.57-37.18i	644.41-37.24i	645.22-37i	643.77-36.97i	643.8-36.64i	645.07-37.11i	644.2-37.21i	641.56-37.32i	641.49-37.15i	642.43-37.25i	640.98-36.85i	642.07-36.74i	641.72-36.58i	642.69-36.61i	642.36-37.15i	642.25-36.63i	642.2-37.1i	641.97-37.29i	641.49-37.33i	642.87-37.09i	642.19-37.37i	641.56-37.01i	642.19-36.7i	641.81-37.11i	641.59-37.09i	642.35-36.89i	642.14-36.71i
644.75-37.15i	644.54-37.2i	644.81-37.17i	644.44-37.3i	645.22-37.48i	644.93-37.49i	645.12-37.37i	646.02-37.4i	643.62-37.31i	644.38-37.31i	644.55-37.36i	643.66-37.62i	644.64-37.55i	644.69-37.62i	644.48-37.57i	644.49-37.62i	644.69-37.62i	644.6-37.6i	644.63-37.61i	644.46-37.7i	644.08-37.61i	644.18-37.57i	644.48-37.57i	643.77-37.4i	643.93-37.45i	644.34-37.57i	643.41-37.53i	643.53-37.44i	644.17-37.59i	643.53-37.54i	641.08-37.65i	641.14-37.73i	641.19-37.68i	640.73-37.55i	641.67-37.58i	641.32-37.56i	641.79-37.57i	641.56-37.61i	641.95-37.61i	641.07-37.56i	641.52-37.76i	640.92-37.62i	641.83-37.66i	641.74-37.67i	641.13-37.49i	641.4-37.64i	641.44-37.67i	641.26-37.71i	641.24-37.69i	641.83-37.71i
644.32-37.62i	644.07-37.69i	644.32-37.56i	644.08-37.71i	644.86-37.94i	644.48-37.82i	644.73-37.86i	645.41-37.62i	643.17-37.83i	643.91-37.97i	644.16-37.74i	643.3-38.04i	644.1-38.07i	644.22-37.94i	644.06-37.96i	643.95-38.01i	644.44-37.98i	644.03-37.98i	644.13-38.05i	643.92-38.09i	643.62-37.98i	643.75-37.82i	644.07-37.87i	643.27-37.86i	643.44-37.91i	643.75-38.08i	642.96-37.92i	643.12-37.93i	643.76-37.9i	642.91-37.99i	640.61-38.14i	640.76-37.98i	640.82-38.1i	640.2-37.94i	641.14-38.1i	640.9-38.05i	641.41-38.16i	640.94-38.07i	641.56-38.01i	640.62-37.96i	641.05-38i	640.45-37.96i	641.36-38.14i	641.26-37.99i	640.77-38.06i	640.97-37.98i	640.96-38.17i	640.78-38.1i	640.75-38.1i	641.26-38.13i
643.61-37.88i	644.04-38.19i	644.41-38.12i	643.91-38.48i	644.58-37.86i	644.64-38.31i	644.7-38.07i	645.22-37.82i	642.74-38.63i	643.49-38.07i	644.34-38.32i	642.93-37.88i	644.2-38.2i	643.47-38.44i	643.45-38.05i	643.31-38.58i	643.76-38.26i	644.08-38.25i	643.65-38.74i	643.14-38.7i	642.85-38.26i	643.1-38.44i	643.98-38.09i	642.64-38.47i	643.51-38.43i	643.15-38.75i	643.11-37.92i	643.22-38.19i	643.49-38.09i	642.36-38.72i	640.84-38.43i	640.25-37.99i	640.53-38.05i	640.15-38.05i	640.91-38.91i	640.76-38.55i	640.6-38.6i	640.35-38.75i	641.56-38.32i	640.36-38.8i	641.28-38.65i	639.77-38.12i	640.9-38.22i	640.76-38.19i	640.51-38.86i	640.7-38.88i	640.93-38.86i	640.69-38.02i	639.94-38.28i	641.36-38.58i
643.35-38.63i	643.09-38.58i	643.4-38.48i	643.1-38.71i	643.87-38.84i	643.47-38.82i	643.61-38.73i	644.51-38.71i	641.94-38.77i	642.95-38.83i	643.02-38.8i	642.26-38.97i	643.16-38.9i	643.24-38.92i	643-39.06i	642.86-39.11i	643.44-39.01i	643.08-38.97i	643.16-38.96i	642.92-39.06i	642.61-39.06i	642.68-38.98i	643.16-38.94i	642.37-38.97i	642.42-38.95i	642.81-39.08i	642.01-38.93i	642.15-38.93i	642.85-39.03i	641.93-38.96i	639.62-39.12i	639.7-39i	639.75-38.92i	639.32-38.94i	640.16-39.04i	639.72-39.04i	640.35-39.04i	639.95-39.02i	640.53-39.11i	639.68-39.04i	640.14-39.16i	639.38-38.99i	640.35-39.03i	640.14-39.07i	639.78-39.14i	639.94-39.1i	640.07-39.09i	639.73-39.07i	639.78-39.03i	640.24-39.15i
642.84-39.2i	642.59-39.2i	642.74-39.15i	642.46-39.24i	643.35-39.48i	642.85-39.48i	642.99-39.58i	643.92-39.4i	641.44-39.37i	642.4-39.52i	642.65-39.6i	641.63-39.54i	642.36-39.57i	642.63-39.68i	642.37-39.6i	642.38-39.59i	642.88-39.61i	642.55-39.66i	642.62-39.67i	642.36-39.66i	641.91-39.52i	642.24-39.57i	642.47-39.58i	641.83-39.45i	641.81-39.54i	642.22-39.54i	641.34-39.52i	641.49-39.56i	642.08-39.63i	641.37-39.61i	639.14-39.61i	639.19-39.6i	639.04-39.62i	638.61-39.74i	639.6-39.61i	639.3-39.69i	639.74-39.62i	639.38-39.66i	639.91-39.67i	639.04-39.62i	639.5-39.64i	638.85-39.64i	639.79-39.72i	639.72-39.72i	639.26-39.66i	639.37-39.66i	639.36-39.79i	639.16-39.66i	639.08-39.65i	639.71-39.72i
642.17-39.76i	642.08-39.85i	642.46-39.13i	641.91-39.92i	643.38-39.71i	643.06-39.78i	642.7-39.43i	643.98-39.73i	641.59-39.51i	642.28-39.54i	642.83-39.82i	641.56-39.61i	642.3-39.47i	642.14-39.49i	641.84-40.09i	641.71-40.01i	642.27-40.33i	642.62-40.09i	642.53-40.02i	641.72-39.96i	641.69-40.27i	641.67-39.53i	641.89-39.49i	641.18-39.6i	642.05-39.55i	641.64-40.11i	641-39.49i	641.34-40.21i	641.44-39.89i	641.11-39.46i	638.87-39.49i	639.42-39.9i	638.52-39.64i	638.6-40.13i	639.72-39.9i	639.19-40.35i	639.39-40.37i	638.66-39.96i	639.65-39.57i	638.44-40.03i	639.35-39.58i	638.75-39.55i	639.24-40.24i	639.44-39.8i	639.1-40.33i	638.86-40.25i	639.55-40.32i	639.28-39.66i	638.52-39.77i	639.58-40.45i
642-39.87i	641.39-39.7i	641.36-40.37i	641.64-39.92i	641.85-40.53i	641.33-40.27i	642.08-40.77i	642.36-40.4i	640.03-40.28i	641.29-40.61i	641.07-40.31i	640.19-40.48i	640.99-40.72i	641.89-40.56i	641.66-40.38i	641.8-40.43i	641.95-40.33i	641.06-40.65i	640.92-40.16i	641.58-40.62i	641.05-40.26i	641.23-40.73i	641.64-40.76i	640.91-40.57i	640.38-40.45i	641.08-40.26i	640.48-40.86i	640.27-39.97i	641.34-40.69i	640.22-40.68i	637.81-40.91i	637.57-40.55i	638.34-40.86i	637.29-40.26i	637.98-40.59i	637.7-40.41i	638.61-40.12i	638.63-40.36i	638.54-40.84i	638.35-40.35i	638.07-40.81i	637.67-40.87i	638.96-40.4i	638.86-41.02i	638.32-40.11i	638.07-40.19i	638.09-40.37i	637.67-40.84i	638.44-40.71i	638.38-40.23i
641.08-40.6i	640.9-40.58i	641.02-40.77i	640.83-40.64i	641.59-40.96i	641.18-40.97i	641.35-41.01i	642.23-40.87i	639.8-40.81i	640.74-41.04i	640.82-40.99i	639.95-41.03i	640.9-40.97i	640.86-41.07i	640.65-41.15i	640.7-41.02i	641.06-41.09i	640.85-41.12i	640.68-41.12i	640.64-41.17i	640.3-40.89i	640.49-40.9i	640.81-41.07i	640.09-40.86i	640.2-40.96i	640.55-41.07i	639.87-40.98i	639.9-41.1i	640.53-41.02i	639.75-41.07i	637.32-41.11i	637.5-41.02i	637.38-41.18i	637.07-41.01i	637.87-41.09i	637.59-41.15i	638.21-41.09i	637.54-40.98i	638.11-41.06i	637.32-41.14i	637.89-41.16i	637.1-41.12i	638.15-41.18i	637.95-41.17i	637.45-41.12i	637.54-41.17i	637.78-41.11i	637.46-41.12i	637.5-41.16i	637.95-41.17i
640.4-41.05i	640.11-40.86i	640.34-41.22i	640.37-41.1i	640.88-41.49i	640.5-41.37i	640.69-41.32i	641.54-41.19i	639.23-41.28i	640.04-41.32i	640.2-41.36i	639.25-41.49i	640.19-41.52i	640.34-41.6i	640.11-41.52i	639.97-41.51i	640.41-41.57i	640.23-41.53i	640.19-41.45i	639.91-41.63i	639.67-41.48i	639.88-41.44i	640.1-41.44i	639.48-41.43i	639.57-41.39i	639.95-41.62i	639.23-41.54i	639.17-41.3i	639.8-41.52i	639.14-41.41i	636.89-41.52i	636.85-41.57i	636.74-41.41i	636.45-41.47i	637.16-41.47i	636.88-41.6i	637.34-41.6i	637.07-41.62i	637.52-41.65i	636.72-41.57i	637.19-41.68i	636.59-41.52i	637.47-41.56i	637.29-41.57i	636.92-41.59i	636.98-41.5i	637.06-41.74i	636.8-41.59i	636.85-41.57i	637.37-41.69i
640-41.7i	639.76-41.72i	640.01-41.86i	639.77-41.81i	640.54-42.04i	640.08-41.93i	640.31-42.05i	641.08-41.86i	638.65-41.9i	639.64-41.87i	639.76-42.08i	638.84-42.08i	639.78-42.19i	639.86-42.15i	639.48-42.12i	639.57-42.2i	639.95-42.1i	639.81-42.11i	639.7-42.19i	639.56-42.19i	639.23-42.14i	639.29-42i	639.68-42.19i	638.97-41.99i	639.15-42.09i	639.43-42.22i	638.64-42.14i	638.74-42.04i	639.36-42.1i	638.52-42.03i	636.24-42.19i	636.35-42.04i	636.28-42.08i	635.91-42.03i	636.7-42.12i	636.44-42.14i	636.98-42.2i	636.53-42.04i	637.06-42.19i	636.18-42.2i	636.73-42.19i	636.12-42.17i	636.94-42.21i	636.87-42.3i	636.42-42.14i	636.54-42.17i	636.65-42.23i	636.32-42.11i	636.26-42.15i	636.86-42.24i
639.06-42.04i	639.51-41.73i	639.83-41.98i	639.46-42.48i	640.09-42.47i	639.53-42.04i	639.77-41.99i	640.37-41.95i	638.47-42.52i	638.85-42.04i	639.24-42.66i	638.14-42.19i	639.53-42.54i	639.64-42.73i	638.75-42.44i	639.07-42.8i	639.43-42i	639.39-42.38i	638.82-42.29i	639.2-42.7i	638.37-42.7i	638.49-42.41i	638.88-42.18i	638.05-42.58i	638.61-42.76i	639.09-42.96i	638.53-42.22i	638.22-42.05i	639.09-42.09i	637.89-42.22i	636.18-42.54i	635.88-42.08i	635.83-42.16i	635.78-42.26i	636.37-42.72i	635.91-42.05i	636.09-42.83i	635.88-42.79i	636.85-42.43i	636.09-42.47i	636.47-42.55i	635.29-42.36i	636.63-42.1i	636.53-43i	635.57-42.64i	636.31-42.43i	635.84-42.85i	635.53-42.61i	635.68-42.36i	636.24-42.26i
638.43-42.56i	638.62-42.91i	638.61-42.54i	638.41-42.59i	639.08-42.47i	639.28-43.15i	638.95-43.23i	640.34-42.77i	637.47-42.37i	638.7-43.15i	639.04-43i	638.06-43.23i	638.23-42.97i	638.44-43.01i	638.89-43.17i	638.23-42.93i	638.79-43.39i	638.82-43.42i	638.58-43.34i	638.15-43.28i	638.6-42.78i	638.51-42.76i	638.44-43.39i	637.99-42.56i	638.27-42.56i	637.96-43.19i	637.21-42.89i	637.89-43.17i	637.92-42.94i	637.94-43.11i	635.27-43.42i	635.55-43.37i	634.95-43.19i	634.72-43.28i	635.35-42.75i	635.5-43.33i	636.19-43.18i	635.2-42.72i	635.67-43.07i	634.79-43.11i	635.43-42.86i	635.52-43.06i	635.6-43.33i	635.42-43.1i	635.81-43.03i	635.26-43.35i	635.98-43.17i	635.66-42.87i	635.19-43.5i	636.09-43.28i
638.76-43.32i	637.81-42.73i	638.53-43.39i	638.43-42.99i	638.85-43.71i	638.07-43.22i	639.05-43.26i	639.33-43.5i	637.08-43.6i	637.64-43.43i	637.88-43.12i	636.82-43.34i	638.31-43.75i	638.33-43.23i	637.72-43.32i	637.68-43.19i	638.77-43.4i	637.96-43.21i	638.23-43.14i	637.51-43.38i	637.25-43.47i	637.67-43.7i	638.22-43.17i	637.56-43.75i	637.09-43.59i	637.77-43.13i	637.35-43.55i	636.7-43.24i	637.89-43.74i	636.77-43.43i	634.96-43.65i	634.34-43.21i	634.96-43.58i	634.25-43.05i	634.96-43.82i	634.51-43.52i	635.02-43.23i	635.36-43.61i	635.82-43.81i	634.56-43.12i	635.18-43.96i	634.09-43.65i	635.74-43.67i	635.53-43.23i	634.61-43.23i	634.64-43.84i	634.87-43.33i	634.53-43.86i	635.06-43.26i	634.87-43.77i
637.72-43.72i	637.42-43.6i	637.76-43.59i	637.43-43.63i	638.12-43.92i	637.75-43.96i	637.93-43.96i	638.84-43.76i	636.46-43.75i	637.23-43.99i	637.48-43.89i	636.42-43.97i	637.35-44.15i	637.59-44.06i	637.27-44.12i	637.27-44.06i	637.63-44.08i	637.52-44.17i	637.34-44.07i	637.2-44.21i	636.93-44.1i	637-43.97i	637.31-43.98i	636.54-44i	636.82-43.98i	637.13-44.17i	636.38-43.9i	636.41-44.13i	637-44.06i	636.27-44.04i	633.87-44.05i	633.86-44.05i	633.88-44.07i	633.57-44.09i	634.24-44.09i	634.02-44.04i	634.64-44.12i	634.16-44.15i	634.79-44.17i	633.8-44.04i	634.43-44.13i	633.9-44.12i	634.68-44.12i	634.51-44.13i	634.11-44.08i	634.27-44.11i	634.33-44.25i	634.2-44.13i	634.04-44.04i	634.57-44.12i
637.03-44.22i	636.65-44.13i	636.96-44.23i	636.89-44.28i	637.41-44.59i	637.11-44.52i	637.24-44.51i	638.11-44.33i	635.68-44.4i	636.55-44.66i	636.74-44.58i	635.85-44.68i	636.72-44.59i	636.81-44.65i	636.57-44.57i	636.5-44.64i	636.99-44.68i	636.85-44.73i	636.63-44.67i	636.41-44.68i	636.18-44.65i	636.36-44.5i	636.66-44.72i	635.84-44.59i	636.12-44.53i	636.36-44.73i	635.64-44.59i	635.58-44.53i	636.32-44.67i	635.63-44.58i	633.28-44.72i	633.28-44.67i	633.11-44.62i	632.84-44.55i	633.65-44.66i	633.38-44.8i	633.85-44.72i	633.57-44.72i	634.21-44.83i	633.26-44.64i	633.72-44.65i	633.06-44.65i	633.92-44.65i	633.9-44.75i	633.38-44.76i	633.42-44.71i	633.6-44.65i	633.35-44.77i	633.35-44.72i	633.82-44.83i
636.25-44.78i	635.93-44.76i	636.2-44.95i	636.07-44.87i	636.59-45.1i	636.36-45.07i	636.51-45.02i	637.35-44.93i	635.03-45.01i	635.68-45.14i	636.02-45.09i	634.94-45.17i	635.9-45.25i	636-45.25i	635.74-45.34i	635.83-45.16i	636.33-45.25i	636.16-45.3i	635.98-45.29i	635.71-45.36i	635.4-45.25i	635.56-45.24i	635.8-45.12i	635.21-45.05i	635.44-45.2i	635.59-45.26i	634.98-45.18i	634.91-45.12i	635.57-45.23i	634.98-45.25i	632.57-45.15i	632.58-45.21i	632.36-45.28i	632.25-45.19i	632.79-45.19i	632.59-45.28i	633.05-45.38i	632.79-45.19i	633.26-45.31i	632.44-45.2i	632.93-45.29i	632.36-45.29i	633.18-45.26i	633.04-45.35i	632.64-45.25i	632.67-45.26i	632.86-45.37i	632.59-45.21i	632.68-45.29i	633.09-45.23i
635.76-45.17i	635.4-45.15i	635.71-45.26i	635.5-45.33i	636.05-45.54i	635.79-45.52i	636.05-45.46i	636.85-45.32i	634.47-45.28i	635.26-45.52i	635.47-45.47i	634.43-45.63i	635.35-45.7i	635.46-45.63i	635.28-45.57i	635.2-45.6i	635.72-45.65i	635.5-45.69i	635.26-45.77i	635.24-45.69i	634.9-45.74i	635-45.55i	635.28-45.66i	634.68-45.44i	634.82-45.64i	635.09-45.75i	634.34-45.65i	634.46-45.64i	635.05-45.57i	634.52-45.54i	632.08-45.68i	631.92-45.63i	631.86-45.58i	631.67-45.65i	632.26-45.69i	632.16-45.64i	632.55-45.78i	632.13-45.58i	632.79-45.74i	631.94-45.68i	632.35-45.71i	631.86-45.59i	632.64-45.64i	632.59-45.7i	632.24-45.66i	632.1-45.63i	632.27-45.77i	632-45.74i	632.03-45.71i	632.54-45.69i
635.06-45.71i	634.75-45.74i	635.02-45.91i	634.82-45.8i	635.44-46.02i	635.14-46.09i	635.35-45.99i	636.08-45.89i	633.76-45.93i	634.54-46.14i	634.64-46.18i	633.76-46.11i	634.84-46.21i	634.87-46.24i	634.54-46.18i	634.52-46.23i	635.02-46.24i	634.79-46.33i	634.64-46.23i	634.44-46.3i	634.2-46.2i	634.4-46.05i	634.61-46.2i	633.96-46.07i	634.11-46.22i	634.33-46.25i	633.92-46.19i	633.81-45.98i	634.29-46.27i	633.78-46.23i	631.17-46.23i	631.26-46.06i	631.22-46.23i	631.01-46.2i	631.64-46.14i	631.32-46.14i	631.9-46.18i	631.45-46.25i	632.1-46.34i	631.25-46.31i	631.75-46.24i	631.2-46.3i	631.87-46.19i	631.9-46.29i	631.42-46.27i	631.48-46.29i	631.64-46.37i	631.45-46.3i	631.42-46.19i	631.83-46.31i
634.42-46.21i	634.08-46.14i	634.28-46.25i	634.23-46.18i	634.73-46.61i	634.46-46.49i	634.64-46.54i	635.39-46.34i	633.05-46.38i	633.98-46.58i	633.98-46.59i	633.04-46.71i	634.15-46.7i	634.1-46.68i	633.79-46.8i	633.77-46.8i	634.45-46.64i	634.11-46.8i	633.97-46.79i	633.8-46.74i	633.48-46.63i	633.62-46.65i	633.77-46.69i	633.18-46.72i	633.4-46.62i	633.6-46.72i	633.03-46.66i	632.99-46.59i	633.68-46.74i	633.08-46.69i	630.47-46.7i	630.58-46.6i	630.53-46.75i	630.2-46.61i	630.85-46.68i	630.6-46.68i	631.2-46.69i	630.79-46.6i	631.38-46.74i	630.6-46.73i	630.99-46.72i	630.48-46.75i	631.14-46.7i	631.29-46.77i	630.72-46.85i	630.88-46.86i	630.93-46.81i	630.73-46.82i	630.61-46.71i	631.09-46.74i
634.11-46.54i	633.5-46.35i	633.99-46.41i	633.37-46.75i	634.46-46.95i	633.65-46.66i	633.71-47.07i	634.83-47.03i	632.34-46.36i	633.02-46.97i	633.44-47.32i	632.81-46.75i	633.18-46.82i	633.25-47.35i	633-47.43i	633.7-47.15i	633.81-46.71i	634.14-47.32i	633.27-47.45i	633.56-46.96i	633.39-47.25i	633.28-46.7i	633.16-46.79i	632.94-47.28i	633.16-46.62i	633.37-47.03i	632.34-46.68i	632.77-46.86i	632.83-46.84i	632.61-46.79i	630.31-46.83i	630.13-46.69i	629.85-46.64i	629.62-46.93i	630.63-47.17i	629.85-47.03i	630.87-47.18i	629.9-47.15i	631.15-46.85i	630.24-46.87i	630.32-46.74i	629.57-47.06i	630.41-47.28i	630.39-47.57i	630.46-47.3i	630.24-46.79i	630.75-47.32i	630.15-46.87i	629.87-47.13i	630.74-46.77i
632.93-47.33i	632.56-47.18i	632.84-47.45i	632.81-47.35i	633.13-47.74i	633.03-47.67i	633.17-47.68i	634.08-47.57i	631.66-47.46i	632.29-47.67i	632.67-47.71i	631.74-47.66i	632.61-47.8i	632.7-47.81i	632.44-47.89i	632.41-47.82i	633.07-47.75i	632.7-47.8i	632.56-47.86i	632.33-47.99i	632.08-47.73i	632.26-47.71i	632.47-47.8i	631.87-47.72i	632.08-47.69i	632.24-47.93i	631.73-47.66i	631.56-47.65i	632.21-47.71i	631.61-47.66i	629.25-47.65i	629.12-47.82i	629.04-47.75i	628.89-47.68i	629.48-47.72i	629.23-47.73i	629.68-47.76i	629.4-47.73i	629.93-47.81i	629.09-47.73i	629.55-47.82i	628.97-47.65i	629.81-47.88i	629.83-47.88i	629.45-47.72i	629.38-47.78i	629.54-47.82i	629.25-47.75i	629.3-47.81i	629.69-47.91i
632.15-47.4i	632.42-47.63i	632.32-47.44i	632.21-47.38i	632.52-47.69i	632.73-48.17i	632.91-48.06i	633.29-47.64i	630.98-47.63i	632.08-47.78i	632.33-47.85i	631.13-48.44i	632.02-48.41i	631.85-48.29i	632.29-48.34i	631.78-48.46i	632.15-48.39i	631.98-48.42i	632.29-48.07i	632.05-48.68i	631.35-47.75i	632.06-47.9i	631.81-47.77i	631.1-47.9i	631.19-48.14i	631.57-48.53i	630.84-47.85i	631.02-48.48i	631.46-48.48i	631.3-48.41i	628.48-48.04i	628.9-48.26i	628.18-48.3i	628.59-47.86i	629.02-47.78i	628.87-48i	629.45-48.04i	628.78-47.82i	629.05-48.31i	628.64-48.5i	629.03-48.47i	628.66-47.8i	629.82-48.27i	629.15-47.82i	628.93-47.73i	629.02-48.38i	628.82-47.79i	629.1-48.36i	628.96-48.52i	629.46-48.31i
631.59-48.43i	631.09-48.3i	631.38-48.34i	631.35-48.44i	631.69-48.7i	631.42-48.68i	631.75-48.74i	632.6-48.6i	630.26-48.59i	630.95-48.74i	631-48.81i	630.13-48.76i	631.17-48.87i	631.21-48.79i	631.07-48.86i	631-48.88i	631.43-48.88i	631.27-48.91i	631.11-48.91i	630.85-48.9i	630.6-48.81i	630.77-48.86i	630.91-48.95i	630.36-48.85i	630.55-48.76i	630.67-48.84i	630.26-48.76i	630.03-48.79i	630.73-48.82i	630.24-48.69i	627.76-48.89i	627.66-48.8i	627.51-48.83i	627.42-48.82i	627.99-48.86i	627.75-48.86i	628.18-48.89i	627.82-48.88i	628.52-48.81i	627.63-48.89i	628.04-48.78i	627.46-48.87i	628.46-48.91i	628.21-48.96i	627.91-48.84i	627.79-48.79i	627.95-48.94i	627.9-48.86i	627.62-48.83i	628.13-48.83i
630.63-48.9i	630.47-48.94i	630.78-48.45i	631.16-48.52i	630.91-49.1i	631.01-49.32i	631.42-49.05i	632.24-48.72i	629.41-49.04i	630.69-48.84i	630.19-48.98i	629.38-49.27i	630.25-49.39i	630.6-48.82i	630.51-48.96i	630.11-49.26i	631.04-49.62i	630.54-49.27i	630.51-48.93i	630.02-49.42i	630.18-48.84i	630.46-49.14i	630.08-49.28i	629.89-48.85i	630.07-49.39i	629.86-49.27i	629.55-49.43i	629.21-49.11i	630.64-49.21i	629.84-49.39i	626.85-48.99i	627.12-49.5i	626.77-49.41i	626.98-49.41i	627.44-48.85i	627.35-49.3i	627.39-49.05i	627.53-49.07i	627.84-49.65i	626.73-49.19i	627.96-49.26i	627.26-49.2i	628-48.94i	628.02-49.44i	627.01-49.09i	627.46-49.35i	627.14-49.27i	627.01-49.43i	627.35-49.09i	627.49-49.48i
630.13-49.34i	629.66-49.28i	630.01-49.32i	629.9-49.37i	630.42-49.7i	630.13-49.62i	630.19-49.71i	631.19-49.58i	628.71-49.58i	629.51-49.81i	629.6-49.7i	628.72-49.8i	629.67-49.83i	629.77-49.78i	629.56-49.82i	629.49-49.86i	630.02-49.9i	629.82-49.85i	629.57-49.91i	629.46-49.94i	629.17-49.81i	629.25-49.78i	629.51-49.78i	628.86-49.7i	629.12-49.67i	629.21-49.87i	628.74-49.73i	628.69-49.77i	629.26-49.72i	628.71-49.8i	626.38-49.88i	626.16-49.71i	625.95-49.9i	625.98-49.69i	626.41-49.72i	626.22-49.7i	626.67-49.78i	626.32-49.78i	627.06-49.84i	626.22-49.88i	626.69-49.88i	626.08-49.91i	626.78-49.76i	626.83-49.88i	626.41-49.82i	626.35-49.84i	626.48-49.94i	626.44-49.89i	626.38-49.83i	626.78-49.83i
629.25-49.88i	628.83-49.79i	629.14-50.01i	629.03-49.82i	629.57-50.17i	629.46-50.2i	629.44-50.25i	630.36-50.08i	627.95-50.06i	628.71-50.26i	628.88-50.19i	627.79-50.18i	629.06-50.37i	628.96-50.48i	628.75-50.39i	628.65-50.31i	629.13-50.42i	629.17-50.42i	628.88-50.5i	628.74-50.57i	628.43-50.34i	628.5-50.25i	628.71-50.26i	627.98-50.36i	628.3-50.27i	628.49-50.59i	627.96-50.33i	627.91-50.25i	628.6-50.41i	627.93-50.35i	625.52-50.31i	625.42-50.33i	625.3-50.29i	625.16-50.25i	625.67-50.47i	625.45-50.31i	625.96-50.29i	625.6-50.3i	626.28-50.35i	625.5-50.31i	625.89-50.39i	625.3-50.37i	626.22-50.33i	625.98-50.44i	625.71-50.35i	625.65-50.41i	625.78-50.46i	625.49-50.31i	625.6-50.36i	625.97-50.35i
628.36-50.09i	627.91-50.38i	628.36-50i	628.19-50.45i	628.84-50.95i	628.29-50.77i	628.93-50.79i	630.02-50.27i	627.31-50.77i	627.93-50.89i	627.75-50.87i	627.28-51.06i	628.28-51.08i	628.05-51.1i	627.76-50.82i	627.68-50.79i	628.77-50.74i	628.08-50.76i	627.82-50.76i	627.66-50.7i	627.44-50.69i	627.97-50.49i	628.02-51.08i	627.6-50.46i	627.39-50.91i	627.38-50.62i	627.53-50.94i	626.96-50.98i	627.89-50.58i	627.33-51.09i	624.49-50.77i	624.58-51i	624.47-51.04i	624.53-51.03i	624.91-50.44i	624.83-50.98i	624.9-50.97i	625.21-50.63i	625.9-50.93i	624.55-50.52i	624.85-50.58i	624.85-50.99i	625.24-50.64i	625.35-51.11i	624.69-50.47i	624.96-51.11i	624.92-51.2i	624.85-51.11i	625.12-50.87i	624.94-50.81i
627.64-50.79i	627.09-50.88i	627.51-50.86i	627.32-50.92i	627.75-51.18i	627.62-51.25i	627.71-51.28i	628.73-51.06i	626.4-51.14i	627.07-51.18i	627.13-51.38i	626.19-51.42i	627.23-51.36i	627.2-51.38i	626.91-51.34i	626.96-51.45i	627.41-51.45i	627.36-51.43i	627.04-51.48i	627.12-51.46i	626.64-51.27i	626.73-51.35i	627.01-51.48i	626.46-51.29i	626.67-51.25i	626.66-51.49i	626.26-51.22i	626.06-51.33i	626.92-51.38i	626.32-51.33i	623.78-51.46i	623.81-51.35i	623.63-51.29i	623.4-51.4i	623.93-51.38i	623.77-51.31i	624.08-51.34i	623.88-51.38i	624.53-51.5i	623.6-51.43i	624.2-51.27i	623.64-51.3i	624.41-51.38i	624.29-51.41i	623.86-51.39i	623.81-51.47i	624.03-51.49i	623.82-51.37i	623.77-51.43i	624.22-51.49i
626.74-51.33i	626.26-51.51i	626.44-51.3i	627.09-51.32i	627.26-51.95i	626.62-51.7i	627.33-51.87i	628.31-51.46i	625.36-51.41i	626.27-52.07i	626.42-51.51i	625.63-52.09i	626.64-52.17i	626.23-52.04i	626.12-51.82i	626.09-51.8i	626.97-51.65i	626.51-51.79i	626.23-51.99i	626.03-51.69i	626.03-51.52i	626.37-51.53i	626.02-51.83i	625.99-51.44i	625.76-52.09i	626.03-51.69i	625.37-51.91i	625.78-51.9i	626.21-51.52i	625.65-51.6i	622.7-52i	622.99-52.01i	622.9-52.22i	622.86-52.14i	623.35-51.5i	623.11-52.16i	623.38-52.12i	623.07-51.55i	623.81-52.22i	622.85-51.52i	623.67-51.63i	623.17-51.99i	623.5-51.72i	623.95-51.7i	623.14-51.58i	623.32-52.13i	623.17-51.83i	623.15-52.27i	623.42-51.93i	623.29-52.03i
625.65-51.9i	625.31-51.95i	625.76-52.07i	626.07-52.02i	626.34-52.37i	625.86-52.16i	626.48-52.22i	627.44-52.16i	624.53-51.9i	625.4-52.5i	625.43-51.94i	624.66-52.56i	625.83-52.63i	625.44-52.33i	625.06-52.58i	625.2-52.1i	625.92-52.11i	625.63-52.43i	625.45-52.55i	624.94-52.33i	625.06-51.86i	625.41-52.09i	625.23-52.42i	625.06-52.06i	624.96-52.58i	625.13-52.2i	624.55-52.42i	624.86-52.4i	625.05-52.16i	624.73-51.97i	622.03-52.39i	622.2-52.57i	622.18-52.5i	621.86-52.6i	622.23-52.07i	622.11-52.61i	622.62-52.68i	622.32-52.05i	623.06-52.82i	622.2-52.04i	622.87-52.11i	622.37-52.35i	622.61-52.32i	622.98-52.2i	621.93-52.16i	622.31-52.62i	622.36-52.2i	622.28-52.71i	622.19-52.59i	622.48-52.51i
625.14-52.45i	624.9-52.43i	625.22-52.36i	625.08-52.42i	625.23-52.81i	625.25-52.77i	625.49-52.83i	626.38-52.62i	624-52.63i	624.71-52.77i	624.51-52.62i	623.88-52.8i	624.81-52.93i	624.8-52.9i	624.65-52.95i	624.68-52.94i	625.22-52.85i	625.09-53.02i	624.77-52.91i	624.43-53.03i	624.16-52.9i	624.49-52.88i	624.49-52.92i	624.18-52.82i	624.18-52.87i	624.33-53.07i	623.86-52.77i	623.76-52.87i	624.4-52.91i	624.01-52.92i	621.45-52.84i	621.49-52.74i	621.07-52.81i	621.02-52.82i	621.51-52.98i	621.42-52.98i	621.79-52.94i	621.46-52.88i	622.19-52.94i	621.29-52.95i	621.8-53.03i	621.24-52.98i	622.06-52.94i	621.93-52.93i	621.51-52.91i	621.51-53.02i	621.7-53i	621.48-52.92i	621.45-52.88i	621.84-52.98i
624.27-52.59i	624.08-52.93i	624.18-52.61i	624.14-52.59i	624.41-53.38i	624.39-53.31i	624.84-53.2i	625.82-52.78i	623.29-52.51i	624.08-53.45i	624.11-52.88i	623.48-53.29i	624.02-53.48i	623.94-53.45i	623.82-52.97i	623.7-53.38i	624.51-53.04i	624.51-53.02i	623.93-53.06i	623.61-53.38i	623.69-52.95i	623.48-52.85i	623.55-53.04i	623.25-52.94i	623.33-53.38i	623.34-53.35i	622.88-53.37i	623.04-52.9i	623.94-53.04i	622.95-53.07i	620.51-53.18i	620.93-53.4i	620.42-53.43i	620.53-53.34i	620.91-52.85i	620.7-53.45i	620.8-53.44i	620.44-53.08i	621.25-53.56i	620.23-53.03i	621.37-53.32i	620.4-52.94i	621.02-53.04i	621.2-53.16i	620.76-53i	621-53.27i	621.35-53.27i	620.92-53.37i	620.54-53.44i	621.03-53.49i
623.55-53.36i	623.17-53.24i	623.49-53.39i	623.55-53.41i	623.6-53.67i	623.66-53.85i	623.72-53.74i	624.81-53.56i	622.23-53.57i	622.92-53.62i	622.8-53.69i	622.15-53.88i	623.17-53.94i	623.27-53.91i	622.91-53.98i	622.97-53.88i	623.36-54i	623.28-53.94i	623.18-53.95i	622.87-53.91i	622.59-53.75i	622.74-53.74i	622.81-53.77i	622.44-53.71i	622.62-53.86i	622.55-54i	622.2-53.86i	622.09-53.7i	622.75-53.96i	622.26-53.84i	619.77-53.88i	619.7-53.71i	619.46-53.69i	619.35-53.86i	619.88-53.81i	619.65-53.9i	620.06-53.81i	619.82-53.85i	620.58-53.94i	619.64-53.8i	620.03-53.82i	619.56-53.77i	620.31-53.88i	620.31-53.82i	619.89-53.82i	619.81-53.87i	620.05-53.87i	619.72-53.87i	619.74-53.87i	620.2-53.88i
622.54-53.8i	622.17-53.62i	622.54-53.9i	622.49-53.72i	622.79-54.05i	622.7-54.12i	622.72-54.23i	623.73-53.98i	621.37-53.95i	622.02-54.09i	621.88-54.2i	621.12-54.17i	622.31-54.26i	622.18-54.27i	621.89-54.35i	621.98-54.22i	622.39-54.35i	622.43-54.36i	622.15-54.27i	621.85-54.34i	621.76-54.26i	621.66-54.25i	621.88-54.27i	621.45-54.23i	621.72-54.23i	621.75-54.39i	621.26-54.24i	621.13-54.23i	621.85-54.28i	621.32-54.27i	618.71-54.2i	618.83-54.31i	618.49-54.25i	618.36-54.18i	618.97-54.19i	618.89-54.25i	619.06-54.19i	618.75-54.24i	619.45-54.39i	618.6-54.15i	619.24-54.27i	618.7-54.17i	619.41-54.35i	619.23-54.28i	618.9-54.19i	618.88-54.42i	618.98-54.35i	618.74-54.27i	618.92-54.26i	619.21-54.24i
621.97-54.49i	621.42-54.63i	621.99-54.65i	621.62-54.61i	621.78-54.4i	622.01-54.62i	621.82-54.93i	622.75-54.61i	620.61-54.83i	621.14-54.52i	621.01-54.92i	620.15-54.98i	621.6-54.67i	621.25-54.66i	621.4-54.95i	621.45-54.69i	621.33-54.82i	621.63-55.1i	621.55-55.01i	621.34-54.96i	620.77-55i	621.17-54.96i	621.19-54.7i	620.57-55.11i	621.1-54.62i	620.69-54.9i	620.69-55i	620.55-54.64i	620.66-54.76i	620.77-54.57i	618.2-55.05i	617.71-54.64i	617.45-54.61i	617.5-54.54i	617.92-54.97i	617.72-54.6i	618.39-54.53i	618.29-54.84i	618.74-54.61i	618.1-54.78i	618.13-55.03i	617.94-54.98i	618.44-55.05i	618.7-54.75i	618.39-54.95i	617.83-54.64i	618-55.1i	617.85-54.83i	617.85-54.7i	618.65-54.9i
621.02-55.19i	620.7-54.97i	620.88-55.16i	620.99-55.1i	621-54.94i	621.15-55i	620.83-55.17i	621.96-55.37i	619.68-55.34i	620.14-55.02i	620.01-55.42i	619.43-55.62i	620.67-55.15i	620.34-55.26i	620.55-55.53i	620.44-55.1i	620.56-55.23i	620.98-55.62i	620.84-55.53i	620.38-55.3i	619.74-55.43i	620.49-55.35i	620.37-55.14i	619.96-55.57i	620.28-55.3i	619.65-55.47i	619.68-55.5i	619.56-55.13i	619.92-55.16i	619.5-55.17i	616.91-55.66i	616.95-55.57i	616.92-54.98i	616.56-55.18i	617.01-55.49i	616.83-55.51i	617.59-55.21i	617.54-55.16i	617.94-55.2i	616.79-55.22i	617.27-55.25i	617.11-55.63i	617.56-55.49i	617.77-55.27i	617.45-55.65i	616.83-55.46i	617.07-55.52i	617.42-55.53i	617.13-55.07i	617.7-55.23i
619.9-55.21i	619.61-55.21i	619.95-55.31i	619.64-55.35i	619.94-55.59i	620.03-55.63i	619.93-55.68i	621.13-55.48i	618.67-55.49i	619.25-55.69i	619.18-55.6i	618.48-55.77i	619.45-55.77i	619.51-55.73i	619.19-55.78i	619.26-55.83i	619.85-55.85i	619.79-55.97i	619.46-55.81i	619.16-55.99i	618.96-55.87i	619.21-55.8i	619.09-55.67i	618.8-55.71i	618.84-55.68i	618.93-55.8i	618.65-55.8i	618.54-55.73i	619.03-55.75i	618.61-55.75i	615.97-55.8i	616.06-55.77i	615.76-55.56i	615.84-55.67i	616.21-55.8i	616.1-55.68i	616.4-55.79i	616.24-55.65i	616.72-55.7i	616.04-55.67i	616.47-55.74i	615.96-55.76i	616.73-55.76i	616.59-55.86i	616.36-55.66i	616.16-55.75i	616.35-55.86i	616.05-55.87i	616.05-55.73i	616.54-55.86i
619.02-55.72i	618.67-55.73i	618.95-55.79i	618.83-55.74i	618.95-56.17i	618.99-56.07i	619.17-56.1i	620.22-56.01i	617.75-55.89i	618.33-56.19i	618.19-56.23i	617.61-56.25i	618.6-56.3i	618.53-56.33i	618.31-56.29i	618.37-56.31i	618.81-56.28i	618.78-56.42i	618.46-56.3i	618.2-56.4i	618.06-56.3i	618.15-56.21i	618.3-56.35i	617.76-56.14i	618.08-56.31i	618-56.42i	617.67-56.2i	617.43-56.21i	618.19-56.24i	617.71-56.31i	615.17-56.31i	615.14-56.15i	614.83-56.15i	614.8-56.31i	615.2-56.15i	615.1-56.28i	615.38-56.2i	615.08-56.2i	615.81-56.35i	615.06-56.34i	615.48-56.23i	615.08-56.37i	615.69-56.29i	615.66-56.36i	615.27-56.29i	615.22-56.29i	615.31-56.26i	615.14-56.27i	615.17-56.28i	615.58-56.39i
618.34-56.26i	617.52-56.27i	618.21-56.29i	617.83-56.48i	617.86-56.48i	618.45-56.65i	617.95-56.56i	619.06-56.44i	617.03-56.46i	617.71-56.43i	617.55-56.84i	616.95-56.56i	617.88-56.62i	617.61-56.53i	617.48-57.06i	617.29-56.88i	617.64-56.76i	617.79-57.11i	617.67-56.59i	617.42-56.58i	617.48-56.78i	617.35-56.89i	617.1-56.51i	617.06-56.45i	617.24-56.38i	616.93-56.67i	617.07-56.66i	616.83-56.7i	617.17-56.49i	617-56.7i	614.24-57i	614.03-56.46i	614.01-56.38i	613.91-56.47i	614.7-56.57i	613.98-56.63i	614.73-56.62i	614.25-56.37i	614.63-56.6i	614.41-56.51i	614.67-57.06i	614.09-56.92i	614.7-56.84i	614.89-56.84i	614.57-56.49i	614.36-56.91i	614.44-57.03i	614.11-56.93i	614.03-56.7i	614.87-56.94i
616.99-56.89i	616.74-56.66i	617.39-56.69i	617.25-56.52i	617.22-56.8i	617.24-56.8i	617.09-56.84i	618.46-57.12i	615.65-56.98i	616.36-56.92i	616.18-57.11i	615.59-56.86i	616.91-57.36i	616.44-57.25i	616.2-57.45i	616.7-57.35i	616.96-56.86i	617.14-57.34i	616.84-57.36i	616.05-57.33i	616.21-57.33i	616.4-57.16i	616.5-57.27i	616.3-57.1i	616.36-56.93i	616.09-57.4i	615.94-57.3i	615.91-56.89i	616.47-57.12i	615.64-57.07i	613.07-57.19i	613.3-57.26i	613.15-57.32i	612.72-57.21i	613.26-57.21i	613.15-57.33i	613.59-57.31i	613.08-57.08i	614.01-56.91i	613.02-56.89i	613.35-57.15i	613.31-57.22i	613.79-56.85i	613.84-57.03i	613.32-57.21i	613.51-56.96i	613.43-56.91i	613.5-57.23i	613.49-56.97i	613.77-56.93i
616.03-57.11i	615.6-57.1i	615.94-57.12i	616.02-57.12i	616.03-57.53i	616.31-57.41i	616.09-57.59i	617.27-57.47i	614.81-57.37i	615.45-57.51i	615.33-57.56i	614.76-57.66i	615.64-57.65i	615.54-57.64i	615.43-57.74i	615.5-57.76i	615.9-57.76i	615.84-57.78i	615.63-57.78i	615.23-57.77i	615.1-57.7i	615.25-57.69i	615.19-57.74i	614.95-57.67i	615.04-57.66i	615.03-57.77i	614.8-57.58i	614.58-57.56i	615.26-57.61i	614.79-57.76i	612.21-57.58i	612.15-57.54i	611.97-57.54i	611.86-57.52i	612.37-57.7i	612.26-57.56i	612.39-57.54i	612.29-57.57i	612.9-57.53i	612.02-57.56i	612.56-57.6i	612.1-57.64i	612.86-57.61i	612.69-57.63i	612.42-57.58i	612.19-57.57i	612.36-57.68i	612.32-57.6i	612.34-57.62i	612.55-57.69i
615.11-57.51i	614.58-57.36i	614.97-57.62i	614.87-57.65i	615.04-57.88i	615.28-58.02i	615.19-57.97i	616.27-57.72i	613.84-57.67i	614.54-58.05i	614.39-57.98i	613.66-58.14i	614.56-58.1i	614.64-58.14i	614.34-58.11i	614.55-58.14i	614.92-58.19i	614.82-58.1i	614.61-58.14i	614.31-58.23i	614.16-58.14i	614.2-58.1i	614.13-57.97i	613.99-57.97i	614.16-58i	614.1-58.26i	613.67-58.14i	613.48-57.98i	614.27-58.15i	613.78-58.06i	611.17-58.12i	611.25-58.09i	610.8-58.01i	610.91-57.96i	611.24-58.07i	611.22-57.96i	611.41-57.99i	611.24-58.03i	611.87-58.19i	611.05-58.03i	611.69-57.96i	611.07-58.02i	611.89-58.11i	611.63-58.26i	611.41-57.95i	611.16-58.02i	611.47-58.17i	611.27-57.93i	611.18-58.12i	611.55-58.09i
614.26-58.08i	613.84-57.95i	614.36-57.95i	614.08-58.06i	614.3-58.35i	614.34-58.39i	614.4-58.37i	615.47-58.29i	613.03-58.22i	613.63-58.36i	613.51-58.46i	612.81-58.49i	613.92-58.49i	613.79-58.45i	613.58-58.57i	613.75-58.51i	614.07-58.73i	613.97-58.6i	613.8-58.76i	613.5-58.74i	613.43-58.53i	613.39-58.47i	613.27-58.49i	613.08-58.3i	613.31-58.46i	613.28-58.58i	612.98-58.41i	612.71-58.44i	613.38-58.52i	612.98-58.53i	610.49-58.45i	610.33-58.39i	610.14-58.36i	610.02-58.33i	610.42-58.37i	610.4-58.39i	610.41-58.38i	610.43-58.38i	611-58.45i	610.25-58.46i	610.73-58.51i	610.31-58.35i	610.95-58.54i	610.81-58.57i	610.58-58.44i	610.3-58.45i	610.53-58.5i	610.47-58.58i	610.41-58.44i	610.77-58.49i
613.33-58.48i	612.74-58.47i	613.11-58.07i	613.34-58.46i	613.55-58.83i	613.36-58.98i	613.35-59.04i	614.63-58.64i	612.13-58.65i	612.48-58.87i	612.62-59.04i	611.97-58.92i	613.07-58.73i	612.5-58.97i	612.61-58.97i	612.43-58.97i	612.89-59.11i	613.25-59.17i	612.95-59.04i	612.36-58.72i	612.43-59.05i	612.55-58.99i	612.55-58.85i	612.3-58.71i	612.19-59.15i	612.03-59.09i	612.01-58.62i	611.95-59.02i	612.05-59.06i	611.78-59.03i	609.09-58.92i	609.21-58.6i	609.19-58.6i	609.27-58.75i	609.52-58.46i	609.28-59.02i	609.59-58.42i	609.48-58.63i	609.87-59.11i	609.38-58.57i	609.56-58.74i	609.42-58.8i	610.09-59.04i	609.64-58.74i	609.36-58.72i	609.48-58.86i	609.38-59.15i	609.39-59.03i	609.25-58.73i	609.75-58.64i
612.34-58.49i	611.91-58.41i	612.49-58.86i	612.2-58.53i	612.21-59.33i	612.36-58.9i	612.29-58.94i	613.52-58.79i	610.84-58.96i	611.9-59.08i	611.45-59.1i	610.62-59.21i	611.84-59.65i	612.05-59.18i	611.35-59.39i	611.92-59.11i	612.19-58.95i	612.04-59.14i	611.66-59.21i	611.56-59.54i	611.06-59.27i	611.27-59.08i	611.3-58.99i	610.97-59.3i	611.58-59.17i	611.49-59.2i	611.09-59.37i	610.98-59.18i	611.51-59.09i	611.17-59.46i	608.64-59.27i	608.49-59.35i	607.95-59.03i	607.95-59.03i	608.24-59.01i	608.37-58.99i	608.75-59.26i	608.32-59.33i	609.35-59.1i	608.49-59.38i	608.99-59.22i	608.15-59.24i	608.85-59.16i	609.16-59.3i	608.82-59.13i	608.22-59.09i	608.62-59.18i	608.39-59.06i	608.76-59.11i	608.96-59.53i
611.21-59.35i	611.02-59.25i	611.07-59.16i	611.27-59.42i	611.09-59.28i	611.4-59.84i	611.59-59.56i	612.88-59.6i	610.2-59.19i	610.45-59.63i	610.66-59.64i	609.93-59.56i	610.69-59.66i	610.86-60.02i	610.42-59.86i	610.83-59.97i	611.27-59.93i	610.99-59.93i	610.94-60i	610.24-59.61i	610.5-59.48i	610.36-59.84i	610.44-59.9i	610.33-59.58i	610.11-59.53i	610.14-59.97i	609.87-59.44i	610.07-59.69i	610.49-59.97i	609.95-59.52i	607.18-59.59i	607.26-59.37i	607.35-59.68i	607.25-59.81i	607.62-59.75i	607.61-59.69i	607.78-59.75i	607.65-59.41i	608.19-59.94i	607.11-59.59i	607.55-59.73i	607.26-59.46i	608.31-59.7i	607.57-59.78i	607.53-59.81i	607.59-59.77i	607.7-59.93i	607.56-59.94i	607.33-59.8i	607.74-59.43i
610.37-59.61i	609.61-59.43i	609.98-59.7i	610.04-59.44i	610.33-59.96i	610.07-60.04i	610.1-60.04i	611.4-59.96i	608.89-59.45i	609.65-59.86i	609.18-59.95i	608.61-60.24i	609.51-60.21i	609.54-59.98i	609.42-59.98i	609.33-60.04i	610.17-60.32i	609.83-60.06i	609.48-60.02i	609.5-60.11i	609.33-60.35i	609.36-59.83i	609.46-60.2i	609.17-60.34i	608.97-60.11i	609.15-60.1i	609.04-60.2i	608.45-60.11i	609.28-60.28i	608.92-60.35i	606.6-60.17i	606.39-60.21i	605.76-59.92i	605.77-59.88i	606.28-59.78i	606.13-60.04i	606.51-59.83i	606.33-60.36i	606.85-59.85i	606.37-60.2i	606.89-60.03i	606.12-60.32i	607.24-60.09i	607.02-60.05i	606.54-60.35i	606.09-59.92i	606.25-59.89i	606.31-59.86i	606.38-59.96i	606.61-60.34i
608.88-59.99i	608.97-59.88i	609.2-59.8i	609.1-60.19i	608.93-60.17i	609.54-60.31i	609.01-60.22i	610.55-60.4i	607.85-59.92i	608.39-60.67i	608.39-60.45i	607.58-60.19i	608.82-60.5i	608.8-60.64i	608.22-60.7i	608.69-60.47i	608.8-60.42i	609.03-60.78i	608.91-60.69i	608.4-60.82i	608.12-60.27i	608.22-60.58i	607.93-60.22i	607.75-60.18i	608.51-60.43i	608.12-60.86i	607.67-60.19i	607.72-60.39i	608.13-60.19i	607.73-60.24i	605.04-60.39i	605.1-60.15i	605.03-60.58i	605-60.57i	605.45-60.54i	605.37-60.28i	605.35-60.46i	605.14-60.25i	606.08-60.65i	604.94-60.19i	605.32-60.44i	604.98-60.26i	605.82-60.25i	605.44-60.55i	605.45-60.17i	605.44-60.43i	605.51-60.69i	605.44-60.58i	605.28-60.7i	605.6-60.21i
607.95-60.54i	607.45-60.43i	607.81-60.55i	607.73-60.69i	608.04-60.73i	608.11-61.02i	608.03-61.06i	609.18-60.95i	606.67-60.69i	607.18-60.92i	607.14-60.94i	606.42-61i	607.6-61.22i	607.5-61.25i	606.97-61.09i	607.26-61.14i	607.65-61.18i	607.65-61.17i	607.54-61.23i	607.04-61.23i	607.04-61.06i	607.01-61.07i	606.83-61.14i	606.76-61.08i	606.94-61.14i	606.9-61.22i	606.59-60.96i	606.47-61.11i	607.09-61.11i	606.63-61.14i	603.97-61.2i	604.05-60.95i	603.66-61.06i	603.73-60.95i	604.09-60.99i	603.96-61i	604.17-61i	603.96-60.97i	604.94-61.15i	603.9-60.96i	604.4-61.13i	603.93-60.99i	604.7-60.95i	604.49-61.04i	604.25-61.06i	603.95-61.11i	604.23-61.08i	604.15-61.04i	604.11-61.13i	604.38-61.08i
607.02-60.53i	606.49-60.46i	607.18-60.88i	607.02-60.53i	607.14-60.87i	607.24-61.02i	607.11-60.94i	608.37-60.82i	605.96-61.08i	606.45-61.22i	606.12-61.33i	605.42-61.43i	606.74-61.32i	606.33-61.31i	606.01-61.36i	606.33-61.12i	606.86-61.11i	606.91-61.31i	606.65-61.6i	606.22-61.19i	606.31-61.12i	606.27-61.44i	606.11-61.2i	605.68-61.41i	605.97-61.48i	606-61.36i	605.78-60.99i	605.51-60.97i	606.26-61.36i	605.56-61.32i	602.99-61.45i	602.95-61.27i	602.8-61.29i	602.85-60.9i	603.21-61.15i	602.96-60.93i	603.11-61.1i	602.96-61.34i	603.78-61.51i	603-61.44i	603.51-61.1i	603.05-61.34i	603.61-61.47i	603.46-61.56i	603.49-61.31i	603-61.32i	603.04-61.43i	603.46-61.22i	602.98-61.12i	603.12-61.28i
605.92-61.17i	605.35-60.95i	605.81-61.14i	605.65-61.26i	605.76-61.57i	605.95-61.55i	606.03-61.45i	607.01-61.5i	604.55-61.33i	605.2-61.59i	605.03-61.61i	604.32-61.61i	605.37-61.75i	605.23-61.72i	605.03-61.71i	605.09-61.77i	605.59-61.73i	605.6-61.79i	605.37-61.73i	604.98-61.78i	604.9-61.68i	604.91-61.62i	604.83-61.66i	604.62-61.76i	604.82-61.7i	604.75-61.89i	604.42-61.61i	604.22-61.62i	604.91-61.67i	604.5-61.76i	601.87-61.52i	601.92-61.62i	601.54-61.67i	601.59-61.62i	601.93-61.55i	601.88-61.55i	602.04-61.54i	602.06-61.56i	602.68-61.66i	601.83-61.64i	602.39-61.69i	601.75-61.55i	602.56-61.51i	602.34-61.65i	602.11-61.56i	601.84-61.57i	601.91-61.7i	602.12-61.62i	601.97-61.68i	602.31-61.72i
604.83-61.28i	604.63-61.56i	604.68-61.56i	604.79-61.64i	604.71-61.67i	604.88-61.82i	605.03-62.03i	606.17-61.99i	603.5-61.77i	604.03-61.77i	603.97-61.62i	603.05-62.05i	604.46-62.35i	604.45-61.92i	604.08-61.85i	604.12-62.27i	604.8-62.23i	604.42-62.08i	604.18-61.97i	603.9-62.3i	603.83-62.15i	604.02-61.83i	604.01-62.22i	603.83-61.86i	603.71-61.83i	603.87-62.39i	603.53-62.17i	603.15-62.06i	604.14-61.94i	603.61-61.87i	601.25-61.96i	600.89-62.13i	600.4-61.83i	600.49-61.99i	600.99-61.68i	601.1-62.02i	601.26-61.64i	601.24-61.94i	601.62-61.78i	600.9-61.75i	601.42-61.81i	600.76-62.14i	601.51-61.79i	601.36-61.75i	601.32-62.11i	601.15-61.96i	600.93-61.86i	600.85-61.91i	601.38-61.99i	601.56-61.89i
603.75-61.86i	603.33-61.61i	603.91-61.71i	603.62-61.77i	603.62-62.16i	603.96-62.19i	603.93-62.15i	605.12-62.11i	602.45-62.01i	603.09-62.32i	602.87-62.17i	602.32-62.25i	603.28-62.36i	603.23-62.34i	602.95-62.43i	603.12-62.4i	603.59-62.51i	603.57-62.49i	603.27-62.33i	602.96-62.48i	602.81-62.39i	602.84-62.26i	602.64-62.29i	602.59-62.17i	602.75-62.25i	602.73-62.48i	602.39-62.22i	602.22-62.3i	602.81-62.38i	602.4-62.42i	599.83-62.25i	599.9-62.22i	599.44-62.15i	599.43-62.26i	599.89-62.25i	599.84-62.19i	599.94-62.19i	599.88-62.22i	600.57-62.32i	599.71-62.28i	600.25-62.29i	599.7-62.28i	600.46-62.3i	600.13-62.38i	599.94-62.24i	599.78-62.15i	599.85-62.29i	599.96-62.27i	599.93-62.37i	600.14-62.25i
602.4-62.26i	602.16-61.95i	602.77-62.26i	602.61-62.31i	602.76-62.51i	602.96-62.5i	603-62.4i	603.89-62.3i	601.52-62.11i	602.21-62.55i	601.76-62.55i	601.29-62.51i	602.22-62.46i	602.27-62.75i	601.85-62.86i	601.95-62.48i	602.32-62.59i	602.41-62.52i	602.34-62.86i	601.83-62.63i	601.49-62.93i	601.88-62.75i	601.39-62.57i	601.54-62.87i	601.76-62.5i	601.36-62.7i	601.36-62.78i	601.22-62.52i	601.56-62.93i	601.31-62.69i	598.54-62.54i	598.71-62.42i	598.52-62.74i	598.59-62.39i	598.87-62.72i	598.63-62.39i	598.71-62.64i	598.96-62.48i	599.62-62.58i	598.5-62.71i	599.17-62.79i	598.43-62.46i	599.53-62.79i	599.29-62.75i	598.87-62.47i	598.54-62.6i	598.84-62.79i	599.03-62.53i	598.72-62.56i	599.02-62.77i
601.69-62.48i	601.21-62.4i	601.62-62.49i	601.46-62.39i	601.53-62.82i	601.64-62.95i	601.72-62.82i	602.79-62.82i	600.36-62.69i	600.88-62.86i	600.67-62.89i	600.13-62.98i	601.01-63.02i	600.92-63.05i	600.72-63.03i	600.82-63.09i	601.29-63.07i	601.31-63.24i	601.05-63.07i	600.66-63.1i	600.51-63.08i	600.58-62.93i	600.45-63.02i	600.42-63i	600.5-63.02i	600.47-63.18i	600.18-63.02i	599.89-63i	600.44-63.06i	600.17-63.16i	597.58-63.01i	597.64-62.8i	597.21-62.99i	597.28-62.93i	597.69-62.82i	597.52-62.87i	597.74-62.94i	597.71-62.9i	598.26-63.03i	597.54-62.86i	598.19-62.98i	597.51-63.01i	598.31-62.9i	598.09-63.05i	597.71-62.99i	597.54-62.87i	597.6-63.01i	597.79-62.99i	597.78-62.94i	598.14-62.86i
600.31-62.84i	600.11-62.44i	600.54-62.59i	600.21-62.72i	600.46-63.18i	600.69-63.32i	600.38-63.24i	601.65-63.28i	598.94-62.91i	599.87-63.4i	599.58-63.38i	599.13-63.28i	599.82-63.42i	599.79-63.47i	599.37-63.15i	599.9-63.57i	600.42-63.18i	599.94-63.44i	599.79-63.25i	599.27-63.49i	599.66-63.28i	599.46-63.07i	599.16-63.31i	599.22-63.35i	599.22-63.29i	599.48-63.6i	599.2-63.06i	599.06-63.38i	599.56-63.54i	599.24-63.4i	596.56-63.08i	596.63-63i	596.48-63.24i	596.39-63.11i	596.65-62.92i	596.49-63.37i	596.84-63.04i	596.54-63.31i	597.03-63.36i	596.29-63.31i	597.24-63.3i	596.38-62.96i	597.4-63.06i	596.61-63.36i	596.61-63.34i	596.4-63.05i	596.32-63.48i	596.51-63.34i	596.53-63.37i	596.68-63.25i
599.32-63.02i	598.84-62.95i	599.23-63.13i	599.22-62.99i	599.13-63.5i	599.4-63.54i	599.43-63.47i	600.47-63.39i	597.96-63.28i	598.51-63.58i	598.41-63.54i	597.82-63.65i	598.76-63.66i	598.7-63.62i	598.4-63.75i	598.6-63.68i	599.01-63.74i	598.95-63.84i	598.76-63.79i	598.37-63.76i	598.22-63.83i	598.18-63.59i	598.12-63.56i	598.06-63.63i	598.26-63.55i	598.04-63.86i	597.74-63.67i	597.57-63.67i	598.13-63.59i	597.81-63.71i	595.35-63.71i	595.22-63.54i	594.96-63.46i	595.02-63.55i	595.39-63.5i	595.23-63.55i	595.44-63.55i	595.3-63.39i	595.95-63.55i	595.21-63.53i	595.62-63.65i	595.2-63.6i	595.9-63.52i	595.64-63.7i	595.38-63.45i	595.23-63.66i	595.37-63.56i	595.47-63.64i	595.5-63.53i	595.62-63.58i
598.26-63.29i	597.84-63.36i	598.24-63.02i	598.21-63.5i	598.35-63.76i	598.31-63.63i	598.33-63.85i	599.44-63.57i	596.82-63.53i	597.82-63.85i	597.63-63.97i	596.99-63.91i	597.75-63.89i	597.6-63.87i	597.22-64i	597.73-64.02i	598.02-63.74i	597.98-63.85i	597.61-63.86i	597.19-64.04i	597.38-63.61i	597.46-63.65i	597.15-64.1i	596.98-63.87i	597.19-63.98i	596.98-64.03i	597.06-63.8i	596.84-63.89i	597.54-63.85i	597.03-64.05i	594.2-63.83i	594.52-63.69i	594.14-63.67i	594.23-63.78i	594.57-63.6i	594.32-63.83i	594.61-63.51i	594.43-63.93i	594.98-63.99i	594.25-63.87i	594.96-63.76i	594.16-63.6i	595.05-63.65i	594.58-63.83i	594.44-63.97i	594.29-63.61i	594.25-64.02i	594.4-63.85i	594.51-64.05i	594.59-63.71i
597.1-63.63i	596.94-63.39i	597.11-63.31i	596.88-63.73i	597.1-63.87i	597.1-63.87i	597.33-64.09i	598.16-64.03i	595.67-63.85i	596.63-64.07i	596.36-64.15i	595.85-64.24i	596.56-64.39i	596.35-64.22i	596.23-64.29i	596.48-64.28i	596.79-64.12i	596.81-64.05i	596.43-64.32i	596-64.3i	596.18-64.09i	596.29-64.03i	595.81-64.24i	595.8-64.2i	596.05-64.33i	595.79-64.25i	595.83-64.02i	595.52-64.3i	596.21-64.17i	595.99-64.17i	592.98-64i	593.4-64.06i	592.91-63.83i	592.97-63.91i	593.31-63.8i	593.15-64.05i	593.34-63.75i	593.07-64.1i	594.09-64.23i	593.13-64.12i	593.78-63.91i	592.96-63.88i	593.79-64.14i	593.29-64.01i	593.48-64.21i	593.12-63.8i	593.08-64.28i	593.15-64.11i	593.22-64.2i	593.4-64.18i
595.89-63.73i	595.41-63.7i	595.96-63.79i	595.83-63.9i	595.76-64.24i	596.06-64.33i	596.01-64.27i	597.08-64.25i	594.6-64.1i	595.12-64.36i	595-64.37i	594.37-64.36i	595.51-64.49i	595.33-64.33i	595.04-64.46i	595.25-64.53i	595.7-64.43i	595.61-64.5i	595.42-64.45i	594.94-64.41i	594.94-64.45i	594.94-64.37i	594.75-64.42i	594.63-64.31i	594.78-64.42i	594.82-64.53i	594.49-64.38i	594.39-64.54i	594.79-64.49i	594.45-64.57i	591.93-64.52i	591.96-64.32i	591.54-64.38i	591.53-64.26i	592-64.23i	591.8-64.24i	592.13-64.26i	592.08-64.29i	592.57-64.46i	591.88-64.31i	592.41-64.33i	591.88-64.34i	592.57-64.4i	592.32-64.37i	592.12-64.28i	591.93-64.31i	591.99-64.42i	592.17-64.33i	592.03-64.37i	592.29-64.38i
594.83-63.85i	594.52-63.85i	594.93-63.98i	594.93-64.05i	594.8-64.44i	595.15-64.64i	594.93-64.45i	596.2-64.56i	593.66-64.28i	594.19-64.29i	594.05-64.63i	593.36-64.39i	594.14-64.58i	594.37-64.74i	593.8-64.57i	594.28-64.57i	594.49-64.77i	594.44-64.9i	594.44-64.95i	593.72-64.83i	593.93-64.57i	593.69-64.4i	593.66-64.54i	593.59-64.7i	593.72-64.52i	593.71-64.81i	593.6-64.44i	593.41-64.48i	593.98-64.59i	593.52-64.59i	591.05-64.48i	590.9-64.24i	590.69-64.14i	590.57-64.27i	591.15-64.4i	591.09-64.3i	591.21-64.39i	591.31-64.47i	591.46-64.59i	591-64.45i	591.49-64.53i	590.64-64.6i	591.72-64.71i	591.2-64.68i	591.13-64.58i	590.72-64.54i	591.01-64.58i	591.19-64.57i	590.92-64.68i	591.13-64.45i
593.55-64.37i	593.16-64.27i	593.6-64.25i	593.41-64.24i	593.39-64.72i	593.55-64.81i	593.65-64.76i	594.76-64.63i	592.38-64.47i	592.82-64.87i	592.62-64.85i	591.96-64.99i	593.07-65.01i	592.87-64.96i	592.51-65.02i	592.83-64.95i	593.26-64.87i	593.22-65.05i	592.97-65.12i	592.49-65.01i	592.48-64.92i	592.42-64.94i	592.35-64.91i	592.26-64.89i	592.32-65.01i	592.27-65.07i	592.05-64.95i	591.92-64.9i	592.42-64.88i	592.23-65.05i	589.6-64.88i	589.55-64.8i	589.13-64.83i	589.23-64.77i	589.62-64.72i	589.42-64.8i	589.72-64.64i	589.62-64.79i	590.28-64.72i	589.51-64.87i	590.03-64.81i	589.53-64.75i	590.15-64.79i	589.88-64.92i	589.78-64.83i	589.5-64.83i	589.54-64.84i	589.79-64.85i	589.65-64.91i	589.92-64.9i
592.32-64.59i	592.11-64.48i	592.32-64.63i	592.28-64.53i	592.27-64.87i	592.5-64.88i	592.5-64.92i	593.68-64.95i	591.27-64.83i	591.67-65.13i	591.48-65.15i	590.82-65.15i	591.83-65.24i	591.78-65.15i	591.48-65.13i	591.64-65.22i	591.93-65.31i	592.06-65.36i	591.91-65.15i	591.43-65.3i	591.3-65.22i	591.32-65.07i	591.22-65.22i	591.1-65.16i	591.36-65.17i	591.27-65.3i	590.93-65.13i	590.73-65.14i	591.29-65.19i	590.87-65.26i	588.43-65.15i	588.36-64.94i	588.12-65.09i	588.07-64.99i	588.39-64.96i	588.43-65.02i	588.67-64.94i	588.44-65i	589.08-65.13i	588.58-65.1i	588.88-65.2i	588.32-65.07i	589.21-65.08i	588.84-65.12i	588.62-65i	588.45-65.04i	588.42-65.03i	588.74-65.18i	588.47-65.06i	588.8-65.08i
591.25-64.91i	591.05-64.44i	591.45-64.85i	591.24-64.9i	591.3-64.98i	591.51-65.34i	591.34-65.37i	592.33-65.16i	590-64.98i	590.46-65.15i	590.11-65.09i	589.73-65.19i	590.66-65.51i	590.58-65.54i	590.22-65.39i	590.64-65.53i	590.89-65.58i	590.94-65.66i	590.65-65.44i	590.27-65.35i	590.38-65.33i	590.16-65.2i	590.36-65.27i	589.96-65.52i	590.01-65.24i	590.16-65.72i	589.77-65.14i	589.76-65.21i	590.18-65.33i	590.02-65.32i	587.27-65.19i	587.13-65.01i	586.94-65.04i	587.1-65.1i	587.54-65.22i	587.21-65.34i	587.43-65.01i	587.31-65.26i	588.03-65.35i	587.29-65.35i	587.86-65.46i	587.18-65.1i	588.06-65.16i	587.54-65.16i	587.7-65.09i	587.2-65.1i	587.04-65.13i	587.74-65.47i	587.48-65.2i	587.73-65.25i
590.11-64.96i	589.69-64.81i	590.15-64.97i	589.98-64.98i	589.87-65.39i	590.3-65.5i	590.22-65.42i	591.38-65.35i	588.83-65.21i	589.38-65.52i	589.03-65.45i	588.7-65.54i	589.57-65.66i	589.34-65.55i	589.1-65.65i	589.43-65.59i	589.84-65.62i	589.79-65.74i	589.58-65.69i	589-65.73i	588.94-65.56i	589.07-65.53i	588.84-65.52i	588.87-65.59i	588.99-65.54i	588.96-65.74i	588.7-65.54i	588.46-65.53i	589.02-65.65i	588.73-65.71i	586.22-65.61i	586.07-65.38i	585.67-65.44i	585.8-65.43i	586.12-65.35i	586.11-65.43i	586.18-65.43i	586.16-65.42i	586.79-65.45i	586.03-65.4i	586.61-65.54i	586.09-65.41i	586.86-65.61i	586.43-65.53i	586.27-65.38i	586.21-65.43i	585.92-65.41i	586.43-65.53i	586.21-65.61i	586.35-65.47i
588.96-65.18i	588.62-64.99i	589.05-65.18i	588.82-65.17i	588.79-65.52i	589.17-65.67i	589.04-65.64i	590.16-65.57i	587.81-65.41i	588.08-65.83i	587.93-65.59i	587.3-65.76i	588.42-65.79i	588.25-65.78i	587.97-65.85i	588.12-65.89i	588.6-65.86i	588.63-65.86i	588.41-65.86i	587.88-65.9i	587.87-65.86i	587.95-65.82i	587.8-65.82i	587.74-65.77i	587.88-65.8i	587.63-65.97i	587.55-65.72i	587.32-65.78i	587.74-65.88i	587.49-66i	584.84-65.84i	584.85-65.53i	584.6-65.68i	584.53-65.71i	585.01-65.61i	584.93-65.63i	585.07-65.58i	585.06-65.6i	585.42-65.78i	584.99-65.68i	585.32-65.73i	584.92-65.68i	585.7-65.8i	585.29-65.73i	585.12-65.71i	584.94-65.75i	584.92-65.62i	585.23-65.75i	585.17-65.68i	585.3-65.77i
587.93-65.19i	587.32-65.15i	587.76-65.11i	587.58-65.32i	587.67-65.54i	588.09-65.78i	587.65-66.05i	588.85-65.87i	586.53-65.39i	586.68-65.85i	586.92-65.96i	586.06-65.93i	587.07-65.89i	587.21-66.11i	586.81-65.73i	586.86-66.12i	587.22-66.21i	587.29-66.15i	587.08-65.94i	586.55-65.96i	586.75-66.01i	586.66-66.02i	586.62-65.91i	586.55-65.96i	586.75-65.96i	586.37-66.16i	586.07-65.9i	585.86-65.82i	586.6-65.85i	586.35-66.3i	583.87-65.85i	583.59-65.75i	583.23-65.77i	583.35-65.62i	583.77-65.69i	583.57-65.84i	583.93-65.94i	583.75-65.57i	584.24-65.85i	583.81-65.8i	583.95-66.03i	583.77-65.84i	584.54-66.04i	583.91-65.8i	584.01-65.94i	583.63-65.91i	583.66-65.76i	584.07-65.71i	583.97-65.84i	584.05-66.05i
586.53-65.69i	586.29-65.51i	586.48-65.79i	586.23-65.68i	586.16-66.09i	586.54-66.14i	586.5-65.88i	587.8-65.91i	585.33-66.06i	585.75-66.03i	585.39-66.05i	585.09-66.19i	586.02-66.33i	585.69-66.34i	585.42-66.41i	585.9-66.21i	586.15-66.11i	585.9-66.17i	586.08-66.41i	585.5-66.44i	585.3-66.14i	585.48-66.01i	585.05-66.29i	585.02-66.19i	585.26-66.29i	585.45-66.36i	585.23-66.14i	584.84-66.21i	585.4-66.39i	584.95-66.24i	582.46-66.22i	582.63-66.06i	582.15-66.22i	581.99-66.09i	582.38-66.1i	582.12-65.98i	582.58-65.87i	582.64-66.06i	583.02-65.92i	582.42-65.95i	583.06-66.09i	582.25-66.23i	583.03-66.06i	582.88-66.25i	582.42-66.04i	582.53-66.03i	582.27-66.21i	582.76-66.25i	582.48-66.2i	582.68-65.87i
585.41-65.7i	585.1-65.56i	585.49-65.69i	585.19-65.68i	585.03-66.01i	585.51-66.14i	585.6-66.24i	586.51-66.08i	584.16-65.92i	584.49-66.27i	584.48-66.14i	583.92-66.41i	584.92-66.32i	584.64-66.44i	584.44-66.29i	584.57-66.41i	585.03-66.34i	584.92-66.55i	584.83-66.48i	584.37-66.5i	584.34-66.44i	584.25-66.4i	584.1-66.34i	584.15-66.3i	584.24-66.33i	584.1-66.55i	583.8-66.32i	583.53-66.35i	584.19-66.41i	583.99-66.46i	581.41-66.36i	581.36-66.12i	581.08-66.29i	581.06-66.28i	581.34-66.06i	581.31-66.16i	581.46-66.05i	581.43-66.22i	581.97-66.25i	581.48-66.26i	581.86-66.2i	581.22-66.17i	582.09-66.29i	581.7-66.24i	581.56-66.14i	581.32-66.25i	581.29-66.22i	581.6-66.3i	581.48-66.31i	581.72-66.31i
584.4-65.82i	583.86-65.85i	584.39-65.84i	584.2-65.86i	584.15-66.25i	584.46-66.38i	584.39-66.31i	585.43-66.24i	583.19-66.09i	583.36-66.35i	583.4-66.32i	582.73-66.46i	583.73-66.56i	583.6-66.59i	583.22-66.39i	583.53-66.51i	583.99-66.56i	584.05-66.67i	583.77-66.56i	583.2-66.63i	583.17-66.58i	583.14-66.54i	583.04-66.43i	582.96-66.53i	583.12-66.41i	583.02-66.75i	582.9-66.47i	582.59-66.56i	583.1-66.5i	582.87-66.59i	580.3-66.57i	580.36-66.32i	579.89-66.4i	579.9-66.25i	580.33-66.25i	580.2-66.33i	580.42-66.16i	580.38-66.33i	580.87-66.36i	580.35-66.43i	580.78-66.34i	580.24-66.29i	580.98-66.39i	580.64-66.5i	580.5-66.32i	580.38-66.21i	580.1-66.32i	580.53-66.27i	580.37-66.5i	580.64-66.46i
583.27-65.96i	582.78-65.79i	583.24-66.16i	582.88-65.94i	582.79-66.32i	583.15-66.41i	583.15-66.3i	584.45-66.36i	581.67-66.17i	582.18-66.31i	581.92-66.49i	581.59-66.54i	582.6-66.75i	582.21-66.64i	582.1-66.58i	582.23-66.68i	582.54-66.57i	582.6-66.59i	582.57-66.62i	582.05-66.69i	582.05-66.8i	582.01-66.47i	581.67-66.53i	581.92-66.65i	581.85-66.64i	581.88-66.74i	581.73-66.48i	581.58-66.42i	581.85-66.74i	581.69-66.73i	579.05-66.72i	579.17-66.45i	578.8-66.31i	578.83-66.46i	579.04-66.38i	578.87-66.23i	579.06-66.45i	579.31-66.2i	579.71-66.39i	579.03-66.55i	579.57-66.4i	578.94-66.33i	579.6-66.45i	579.45-66.43i	579.21-66.37i	579.04-66.25i	578.86-66.5i	579.43-66.69i	579.1-66.4i	579.28-66.39i
582.03-66i	581.53-65.98i	581.92-65.92i	581.64-66.01i	581.68-66.48i	581.86-66.46i	581.73-66.38i	583.13-66.51i	580.74-66.29i	581.09-66.51i	580.91-66.57i	580.3-66.89i	581.32-66.65i	581.13-66.45i	580.86-66.51i	581-66.8i	581.29-66.68i	581.58-66.66i	581.27-66.63i	580.6-66.94i	580.83-66.72i	580.9-66.65i	580.62-66.57i	580.35-66.51i	580.82-66.79i	580.64-66.89i	580.2-66.73i	580.12-66.68i	580.71-66.66i	580.23-66.7i	577.9-66.81i	577.57-66.51i	577.39-66.39i	577.42-66.64i	577.92-66.26i	577.81-66.31i	578.02-66.57i	577.84-66.61i	578.39-66.45i	577.86-66.56i	578.1-66.61i	577.86-66.43i	578.64-66.62i	578.19-66.73i	577.85-66.67i	577.87-66.52i	577.87-66.61i	578.18-66.77i	577.99-66.59i	578.06-66.53i
580.46-66.08i	580.13-66.1i	580.7-66.07i	580.57-66.04i	580.46-66.46i	580.71-66.49i	580.54-66.81i	581.76-66.7i	579.36-66.33i	579.83-66.87i	579.59-66.57i	579.02-66.97i	579.8-66.81i	580.03-66.72i	579.54-66.75i	579.63-66.83i	580.14-66.99i	580.25-66.98i	579.91-66.72i	579.32-67.04i	579.54-66.79i	579.46-66.97i	579.07-66.61i	579.35-66.74i	579.45-66.7i	579.11-66.89i	579.24-66.9i	578.77-66.93i	579.1-66.82i	578.94-66.82i	576.6-66.88i	576.53-66.75i	576.3-66.48i	576.14-66.69i	576.5-66.48i	576.52-66.61i	576.77-66.47i	576.73-66.46i	577.22-66.76i	576.61-66.6i	577-66.78i	576.55-66.79i	577.21-66.63i	576.87-66.84i	576.83-66.62i	576.58-66.54i	576.5-66.57i	576.81-66.63i	576.73-66.6i	576.75-66.52i
579.27-66.38i	578.99-66.13i	579.45-66.2i	579.38-66.08i	579.2-66.6i	579.54-66.6i	579.58-66.57i	580.6-66.93i	578.09-66.37i	578.53-66.93i	578.22-66.72i	577.89-66.78i	578.83-66.9i	578.77-66.83i	578.35-66.8i	578.49-66.92i	578.84-66.91i	579.06-67.21i	578.73-66.99i	578-67.1i	578.32-66.87i	578.14-66.89i	577.94-66.97i	577.92-66.84i	578.15-66.98i	578.18-66.95i	577.96-66.72i	577.53-67.01i	577.89-66.96i	577.93-66.89i	575.55-66.91i	575.46-66.75i	574.78-66.65i	574.88-66.7i	575.17-66.63i	575.23-66.89i	575.57-66.66i	575.36-66.53i	576.19-66.8i	575.58-66.64i	575.86-66.76i	575.35-66.9i	575.78-66.79i	575.56-66.91i	575.51-66.63i	575.53-66.72i	575.03-66.74i	575.84-66.76i	575.41-66.71i	575.55-66.66i
578.19-66.25i	577.84-66.2i	578.11-66.28i	578.07-66.3i	577.84-66.76i	578.37-66.75i	578.14-66.77i	579.29-66.82i	577.03-66.48i	577.24-66.8i	577.2-66.88i	576.58-66.98i	577.56-67.06i	577.39-67.05i	577.1-66.95i	577.4-67.04i	577.77-67.08i	577.66-67.08i	577.63-67.1i	576.93-67.12i	577.11-67.08i	577.07-66.84i	576.88-67i	576.84-66.94i	577.02-67.04i	576.95-67.06i	576.51-66.99i	576.34-66.84i	576.88-67i	576.61-67.09i	574.13-66.91i	573.98-66.73i	573.72-66.77i	573.69-66.78i	574.13-66.71i	574.03-66.7i	574.17-66.6i	574.22-66.74i	574.68-66.77i	574.2-66.83i	574.51-66.83i	573.98-66.79i	574.77-66.8i	574.44-66.88i	574.25-66.78i	574.18-66.77i	573.86-66.77i	574.44-66.95i	574.13-66.82i	574.42-66.78i
577.09-66.37i	576.67-66.2i	576.98-66.34i	576.92-66.26i	576.87-66.77i	577.27-66.89i	577.23-66.87i	578.02-66.82i	575.75-66.71i	576.08-66.86i	576.02-66.91i	575.36-67.05i	576.34-67.15i	576.32-67.06i	575.85-66.98i	576.29-67.09i	576.59-67.02i	576.48-67.03i	576.35-67.1i	575.91-67.2i	575.9-67.17i	575.87-67.08i	575.66-67.06i	575.77-66.99i	575.9-67.09i	575.62-67.11i	575.41-66.92i	575.16-66.93i	575.54-67.07i	575.44-67.21i	572.88-67i	572.88-66.92i	572.6-66.88i	572.64-66.9i	573.02-66.74i	572.87-66.73i	573.18-66.79i	573.07-66.85i	573.48-66.89i	573.06-66.98i	573.32-67.01i	572.82-66.89i	573.69-66.9i	573.11-66.85i	573.15-66.93i	573.01-66.88i	572.78-66.87i	573.39-66.92i	573.04-66.94i	573.15-66.83i
575.87-66.42i	575.29-66.3i	575.74-66.44i	575.65-66.42i	575.55-66.75i	575.92-66.89i	575.89-66.8i	576.8-66.92i	574.53-66.74i	574.81-66.92i	574.73-67.01i	574.18-67.12i	575.14-67.16i	574.96-67.2i	574.8-67.07i	574.99-67.22i	575.34-67.08i	575.32-67.18i	575.26-67.27i	574.55-67.16i	574.61-67.13i	574.65-67.15i	574.49-67.12i	574.5-67.09i	574.59-67.08i	574.3-67.27i	574.2-66.97i	573.79-67.19i	574.41-67.21i	574.27-67.18i	571.72-66.95i	571.58-66.91i	571.29-66.89i	571.35-66.91i	571.69-66.74i	571.58-66.81i	571.86-66.8i	571.85-66.74i	572.33-66.97i	571.92-66.87i	572.1-66.99i	571.69-66.91i	572.37-66.97i	572.11-67.02i	572-66.88i	571.83-66.74i	571.55-66.84i	571.97-67.03i	571.92-66.98i	572.1-67.03i
574.46-66.4i	574.21-66.32i	574.56-66.48i	574.41-66.47i	574.3-66.88i	574.64-67.03i	574.66-67.05i	575.58-66.95i	573.26-66.69i	573.56-67.05i	573.48-67.12i	572.9-67.13i	573.93-67.23i	573.74-67.11i	573.44-67.05i	573.75-67.21i	574.07-67.31i	574.14-67.3i	574-67.28i	573.36-67.31i	573.47-67.2i	573.36-67.12i	573.03-67.19i	573.32-67.23i	573.34-67.2i	573.14-67.19i	572.84-67.15i	572.66-67.14i	573.22-67.11i	572.98-67.29i	570.38-66.98i	570.45-66.87i	570.17-66.98i	570.08-66.94i	570.52-66.81i	570.41-66.78i	570.62-66.91i	570.59-66.82i	571.09-66.96i	570.62-66.98i	570.96-66.95i	570.37-66.93i	571.19-66.98i	570.71-67.02i	570.54-66.87i	570.45-66.86i	570.28-66.97i	570.85-67.01i	570.54-67.07i	570.77-66.94i
573.44-66.45i	572.99-66.4i	573.33-66.46i	573.31-66.48i	573.18-66.88i	573.54-67.04i	573.57-66.97i	574.3-67.18i	572.02-66.82i	572.44-67.01i	572.36-67.11i	571.72-67.42i	572.7-67.18i	572.56-67.18i	572.28-67.24i	572.58-67.32i	572.96-67.13i	572.75-67.3i	572.74-67.37i	572.03-67.37i	572.22-67.24i	572.12-67.23i	572.17-67.09i	572.03-67.23i	572.15-67.17i	572-67.4i	571.73-67.1i	571.62-67.4i	572.02-67.3i	571.81-67.25i	569.25-67.15i	569.26-67.03i	568.97-67.09i	568.86-67.07i	569.27-66.88i	569.09-66.98i	569.43-66.87i	569.43-67.05i	569.82-67.01i	569.5-67.15i	569.9-67.02i	569.25-66.98i	570.1-67.06i	569.58-67.12i	569.57-67.01i	569.36-67.09i	569.14-67.14i	569.65-67.41i	569.32-67.18i	569.62-67.07i
572.22-66.48i	571.9-66.41i	572.28-66.49i	572.12-66.48i	572.01-66.83i	572.51-66.92i	572.36-67.03i	573.26-66.96i	571.02-66.76i	571.16-67.04i	571.23-67.14i	570.58-67.1i	571.53-67.27i	571.42-67.18i	571.14-67.29i	571.34-67.37i	571.78-67.25i	571.59-67.31i	571.49-67.19i	571.02-67.35i	571.11-67.22i	571.04-67.21i	570.91-67.19i	570.97-67.19i	570.99-67.23i	570.85-67.27i	570.64-67.35i	570.33-67.06i	570.78-67.08i	570.92-67.25i	568.16-67.14i	568.1-66.89i	567.78-66.94i	567.84-66.99i	568.15-66.92i	567.99-67.03i	568.25-66.79i	568.11-66.8i	568.67-67.04i	568.29-67.01i	568.47-67.05i	568.08-66.95i	568.95-67.04i	568.41-67.08i	568.27-67i	568.15-67.01i	568.03-66.92i	568.34-66.76i	568.21-67.08i	568.4-66.83i
571.22-66.64i	570.95-66.36i	571.19-66.69i	570.97-66.39i	570.71-66.88i	571.25-67.34i	571.3-67.13i	572.02-67.07i	569.69-66.84i	570.1-67.42i	570.05-66.95i	569.29-67.33i	570.32-67.3i	570.09-67.09i	569.94-67.58i	570.11-67.53i	570.72-67.22i	570.9-67.46i	570.59-67.45i	569.81-67.48i	569.85-67.12i	569.92-67.2i	569.6-67.27i	569.63-67.17i	569.88-67.49i	569.52-67.49i	569.31-67.15i	568.93-67.51i	569.39-67.39i	569.63-67.28i	567.02-67.17i	567.01-67.07i	566.52-67.17i	566.57-67.07i	567.07-66.97i	566.36-67.15i	567.12-66.81i	567.03-66.93i	567.64-67.18i	567.01-67.17i	567.54-67i	566.5-66.89i	567.5-67.32i	567.14-67.05i	567.17-67.18i	567.06-67.01i	566.72-67.01i	567.31-66.91i	567.28-66.91i	567.48-66.81i
569.86-66.38i	569.74-66.21i	569.76-66.31i	569.57-66.12i	569.57-66.98i	569.68-66.89i	570.04-66.72i	570.88-66.97i	568.47-66.85i	568.82-66.92i	568.7-66.72i	568.06-67.22i	569.1-67.22i	569.2-67.33i	568.76-67.06i	568.65-67.29i	569.54-67.2i	569.13-67.21i	569.08-67.07i	568.62-67.39i	568.82-67.21i	568.49-66.85i	568.25-66.99i	568.67-67i	568.7-67.26i	568.16-67.01i	568.17-67.13i	567.64-66.8i	568.19-67.01i	567.91-67.42i	565.76-67.1i	565.76-66.94i	565.24-66.86i	565.68-67.03i	565.69-66.85i	565.71-66.89i	565.81-66.81i	565.99-66.82i	566.28-66.9i	565.94-66.7i	566.17-66.93i	565.33-66.81i	566.27-66.64i	565.91-66.86i	565.86-66.98i	565.97-66.95i	565.81-66.83i	566.08-66.86i	565.78-67.16i	566.02-66.98i
568.74-66.49i	568.37-66.46i	568.71-66.49i	568.71-66.59i	568.31-66.84i	568.8-67.05i	568.88-66.92i	569.8-67.15i	567.36-66.91i	567.73-67.4i	567.43-67.15i	567.04-67.61i	568.09-67.16i	568.23-67.51i	567.53-67.12i	567.78-67.47i	568.25-67.67i	567.88-67.23i	567.81-67.41i	567.58-67.53i	567.51-67.64i	567.4-67.06i	567.1-67.57i	567.53-67.15i	567.38-67.05i	567.51-67.79i	566.79-67.13i	566.73-67.15i	566.92-67.51i	566.94-67.17i	564.67-67.1i	564.46-66.88i	564.01-67.16i	564.12-67.22i	564.69-66.8i	564.38-67.13i	564.6-66.85i	564.5-66.81i	565.14-67.27i	564.8-67.12i	565.08-67.03i	564.23-67.11i	565.29-67.02i	564.36-67.05i	564.48-66.92i	564.61-66.95i	564.24-66.73i	564.78-67.25i	564.74-67.17i	564.78-67.2i
567.42-66.39i	567.2-66.28i	567.23-66.56i	567.26-66.18i	567.14-66.82i	567.28-66.86i	567.09-67i	568.41-67.05i	566.64-66.91i	566.44-67.03i	566.43-66.73i	565.87-67.18i	566.67-67.24i	566.52-67.03i	566.33-66.74i	566.51-67.15i	566.79-67.08i	566.73-67.3i	566.75-67.16i	566.08-67.19i	566.06-67.17i	566.14-67.22i	566-67.1i	566.06-67.02i	566.2-67.18i	566.15-67.35i	565.69-67.19i	565.47-67.09i	565.84-67.18i	565.82-67.28i	563.15-67.13i	563.26-66.62i	563.01-66.68i	563.17-66.87i	562.96-67.06i	563.12-66.81i	563.33-66.79i	563.59-67.09i	563.65-66.9i	563.73-66.91i	563.71-67.03i	563.24-66.91i	563.95-66.91i	563.39-66.88i	563.5-66.87i	563.29-67i	563.13-66.93i	563.8-67.02i	563.5-66.93i	563.59-66.96i
566.36-66.23i	566.02-66.09i	566.6-66.62i	566.06-66.44i	566.48-66.6i	566.67-66.88i	566.63-67.19i	567.25-67.05i	564.86-66.89i	565.51-66.82i	565.18-66.74i	564.59-67.19i	565.84-67.04i	565.39-67.02i	565.07-67.06i	565.2-67i	565.62-67.1i	565.67-67.35i	565.42-67.23i	564.79-67.24i	565.12-67.19i	564.98-67.13i	564.84-67.23i	564.94-67.04i	565.3-67.35i	564.91-67.33i	564.72-67.1i	564.22-67.08i	564.92-67.13i	564.46-67.25i	562.21-67.15i	562.07-67.09i	561.77-67.1i	561.78-66.81i	562.34-66.84i	562.12-66.77i	562.12-66.86i	562.23-67.04i	562.56-67.1i	562.36-66.93i	562.6-66.98i	562.18-67.02i	562.81-67i	562.51-67.09i	562.25-66.94i	562.38-66.93i	561.97-66.91i	562.53-66.98i	562.47-67.05i	562.37-66.98i
564.98-66.38i	564.39-65.91i	565.05-66.28i	564.87-66.27i	564.61-66.79i	564.98-66.85i	565.04-66.84i	565.82-66.85i	563.63-66.8i	563.94-66.79i	563.86-67.19i	563.22-67.06i	564.3-67.16i	564.04-67.03i	563.85-66.97i	564.11-67.11i	564.5-67.12i	564.4-67.16i	564.26-67.17i	563.67-67.26i	563.83-67.11i	563.64-66.98i	563.67-67.01i	563.62-67.01i	563.78-67i	563.53-67.23i	563.47-66.98i	562.99-67.01i	563.4-67.16i	563.27-67.17i	560.75-67.1i	560.8-66.83i	560.49-66.82i	560.41-66.95i	560.86-66.65i	560.75-66.72i	561.06-66.73i	561.06-66.78i	561.31-66.98i	561.13-66.91i	561.27-66.92i	560.69-66.88i	561.44-66.91i	561.06-66.95i	561.09-66.83i	561.01-66.76i	560.71-66.86i	561.26-66.9i	560.95-66.86i	561.06-66.78i
563.92-66.31i	563.53-66.19i	563.83-66.29i	563.7-66.23i	563.51-66.65i	563.96-66.89i	563.9-66.88i	564.65-66.87i	562.57-66.58i	562.73-66.95i	562.68-66.86i	562.17-67.11i	563.17-67.15i	562.88-67.07i	562.71-67.06i	562.92-67.13i	563.25-67.22i	563.1-67.08i	563.09-67.12i	562.4-67.15i	562.62-67.2i	562.63-67.12i	562.31-66.88i	562.52-67.13i	562.55-67.05i	562.52-67.04i	562.15-67.08i	561.91-67.07i	562.34-66.97i	562.16-67.25i	559.56-66.82i	559.7-66.92i	559.17-66.87i	559.25-66.89i	559.81-66.66i	559.61-66.62i	559.93-66.68i	559.82-66.63i	560.16-66.77i	559.91-66.88i	560.03-66.76i	559.68-66.82i	560.39-66.78i	560.06-66.83i	560.01-66.73i	559.68-66.75i	559.43-66.75i	560.19-66.97i	559.74-66.91i	559.97-66.8i
562.86-66.31i	562.22-66.06i	562.7-66.04i	562.46-66.28i	562.31-66.49i	562.78-66.93i	562.69-66.78i	563.45-66.75i	561.31-66.37i	561.63-66.74i	561.57-66.9i	561.03-66.98i	561.82-67.15i	561.71-66.92i	561.41-67.08i	561.56-67.05i	561.99-67.14i	562.03-66.97i	561.82-67.01i	561.11-66.98i	561.31-67.13i	561.38-66.91i	561.31-66.85i	561.16-66.84i	561.24-67.02i	561.2-67.18i	560.95-67.03i	560.43-66.96i	561.04-66.85i	560.91-67.17i	558.52-66.9i	558.35-66.82i	558.03-66.71i	558.12-66.84i	558.46-66.58i	558.52-66.64i	558.69-66.7i	558.48-66.64i	559.02-66.69i	558.73-66.76i	558.88-66.84i	558.43-66.66i	559.17-66.82i	558.81-67.02i	558.58-66.8i	558.55-66.74i	558.38-66.76i	558.81-66.76i	558.64-66.76i	558.68-66.71i
561.55-66.14i	561.06-66.05i	561.43-66.19i	561.04-66.14i	560.99-66.54i	561.39-66.64i	561.35-66.89i	562.2-66.64i	560.12-66.49i	560.35-66.75i	560.21-66.85i	559.72-66.9i	560.6-66.81i	560.41-67.04i	560.2-66.87i	560.45-67i	560.74-66.93i	560.7-67.03i	560.74-67.12i	560-67.08i	560.13-66.91i	560.19-66.94i	560.03-66.81i	559.98-66.78i	560.06-66.88i	560-67.07i	559.72-66.89i	559.48-67i	559.72-67.05i	559.59-67.02i	557.1-67.05i	557.09-66.58i	556.82-66.69i	556.84-66.8i	557.34-66.62i	557.08-66.6i	557.49-66.55i	557.35-66.59i	557.83-66.7i	557.49-66.72i	557.57-66.75i	557.27-66.65i	557.93-66.68i	557.45-66.8i	557.49-66.52i	557.32-66.65i	557.03-66.54i	557.72-66.78i	557.33-66.71i	557.47-66.78i
560.41-65.83i	560.04-65.73i	560.37-65.89i	560.18-65.8i	559.91-66.4i	560.33-66.44i	560.41-66.62i	561.15-66.5i	559.05-66.46i	559.14-66.59i	559.22-66.42i	558.46-66.66i	559.43-66.93i	559.39-66.64i	558.93-66.75i	559.38-66.84i	559.71-66.68i	559.59-66.9i	559.44-66.66i	558.79-66.87i	559.06-66.72i	558.84-66.68i	558.86-66.78i	558.95-66.7i	558.9-66.79i	558.75-66.78i	558.58-66.75i	558.21-66.74i	558.76-66.58i	558.55-66.97i	556.07-66.65i	556.05-66.45i	555.78-66.59i	555.78-66.5i	556.29-66.19i	556-66.34i	556.14-66.37i	556.37-66.62i	556.54-66.39i	556.3-66.58i	556.52-66.68i	555.97-66.6i	556.76-66.73i	556.26-66.52i	556.29-66.61i	556.17-66.65i	555.85-66.44i	556.5-66.57i	556.3-66.61i	556.31-66.54i
559.17-65.81i	558.85-65.67i	559.2-65.98i	558.99-65.9i	558.74-66.42i	559.13-66.4i	559.14-66.46i	559.94-66.44i	557.77-66.21i	557.92-66.52i	557.99-66.48i	557.37-66.64i	558.34-66.72i	558.13-66.68i	557.95-66.62i	558.16-66.64i	558.47-66.71i	558.47-66.8i	558.29-66.71i	557.61-66.87i	557.85-66.71i	557.59-66.44i	557.7-66.64i	557.8-66.65i	557.76-66.66i	557.55-66.7i	557.32-66.71i	557.13-66.69i	557.45-66.69i	557.43-66.73i	554.93-66.58i	554.87-66.52i	554.48-66.4i	554.45-66.49i	555.13-66.3i	554.94-66.36i	555.12-66.23i	555.17-66.36i	555.5-66.53i	555.14-66.42i	555.35-66.38i	555.08-66.4i	555.67-66.45i	555.24-66.41i	555.2-66.47i	554.98-66.33i	554.78-66.47i	555.32-66.46i	555.11-66.49i	555.19-66.49i
557.99-65.64i	557.65-65.68i	557.99-65.7i	557.72-65.63i	557.55-66.26i	557.91-66.38i	557.91-66.34i	558.61-66.39i	556.61-66.08i	556.89-66.33i	556.87-66.27i	556.2-66.61i	557.14-66.71i	556.92-66.55i	556.69-66.46i	557-66.57i	557.35-66.65i	557.31-66.64i	557.18-66.64i	556.35-66.73i	556.58-66.54i	556.53-66.64i	556.42-66.53i	556.47-66.49i	556.71-66.62i	556.38-66.7i	556.23-66.43i	555.77-66.5i	556.32-66.43i	556.14-66.55i	553.53-66.5i	553.61-66.19i	553.4-66.29i	553.32-66.32i	553.8-66.25i	553.5-66.21i	553.85-66.22i	553.93-66.24i	554.14-66.33i	554.02-66.37i	554.18-66.46i	553.61-66.29i	554.46-66.31i	554-66.35i	553.93-66.27i	553.81-66.27i	553.62-66.37i	554.18-66.49i	553.84-66.26i	553.95-66.39i
556.82-65.49i	556.55-65.41i	556.57-65.46i	556.55-65.4i	556.23-66.04i	556.79-66.15i	556.81-66.07i	557.63-66.1i	555.35-65.95i	555.56-66.33i	555.46-65.87i	554.96-66.17i	555.88-66.42i	555.62-66.41i	555.61-66.21i	555.89-66.29i	556.07-66.33i	555.92-66.39i	556.01-66.32i	555.28-66.48i	555.45-66.39i	555.4-66.29i	555-66.38i	555.19-66.39i	555.44-66.37i	555.14-66.36i	554.81-66.11i	554.65-66.16i	555.16-66.19i	554.92-66.28i	552.39-66.27i	552.51-66.08i	552.04-65.91i	552.09-66.18i	552.68-66.02i	552.36-66.02i	552.7-65.79i	552.59-65.99i	553.07-66i	552.84-66.19i	553.03-66.15i	552.61-66.18i	553.08-66.2i	552.83-66.14i	552.83-65.99i	552.57-65.94i	552.43-66i	553-66.01i	552.78-66.14i	552.73-66.14i
555.67-65.46i	555.32-65.35i	555.66-65.51i	555.48-65.52i	555.2-65.98i	555.58-66.18i	555.72-66.07i	556.37-65.98i	554.36-65.86i	554.46-66.12i	554.51-66.12i	553.8-66.2i	554.79-66.27i	554.54-66.34i	554.36-66.23i	554.74-66.32i	554.93-66.41i	554.86-66.42i	554.75-66.29i	553.95-66.53i	554.36-66.27i	554.16-66.28i	553.96-66.25i	554.16-66.22i	554.31-66.26i	553.99-66.3i	553.81-66.18i	553.5-66.31i	553.89-66.38i	553.84-66.28i	551.39-66.12i	551.25-65.98i	551.03-66i	550.89-66.05i	551.47-65.85i	551.27-65.84i	551.57-65.8i	551.62-65.93i	551.9-66.05i	551.72-66.07i	551.83-66.2i	551.47-66i	552.23-66.03i	551.75-66.09i	551.68-66.09i	551.45-66i	551.19-66.03i	551.87-66.05i	551.65-66.07i	551.72-65.99i
554.55-65.32i	554.24-65.22i	554.57-65.28i	554.36-65.3i	554.03-65.73i	554.41-65.92i	554.43-65.89i	555.15-65.91i	553.13-65.66i	553.27-65.97i	553.18-65.95i	552.64-66.13i	553.65-66.15i	553.41-66.18i	553.1-66i	553.47-66.23i	553.76-66.18i	553.68-66.26i	553.67-66.23i	552.75-66.34i	552.96-66.1i	553-66.04i	552.87-65.97i	552.87-66.11i	553.06-66.14i	552.89-66.2i	552.71-66.15i	552.27-66.08i	552.67-66.06i	552.63-66.15i	550.14-66.13i	550.12-65.98i	549.93-65.81i	549.87-65.86i	550.36-65.71i	549.99-65.74i	550.35-65.76i	550.33-65.79i	550.55-65.85i	550.55-65.85i	550.7-65.92i	550.19-65.86i	550.86-65.95i	550.46-65.81i	550.45-65.83i	550.23-65.93i	550.14-65.72i	550.71-65.79i	550.41-65.89i	550.45-65.86i
553.35-65.12i	553.14-64.99i	553.5-65.12i	553.22-65.13i	552.87-65.71i	553.21-65.76i	553.21-65.69i	554.07-65.73i	551.93-65.65i	552.09-65.83i	552.08-65.74i	551.41-65.98i	552.49-66.05i	552.48-66.01i	552.01-66.03i	552.44-66.04i	552.58-66.04i	552.57-66.04i	552.48-65.95i	551.71-66.06i	551.97-65.88i	551.9-66.09i	551.7-65.97i	551.85-65.92i	551.99-66.02i	551.72-66.05i	551.59-65.96i	551.22-65.76i	551.54-65.98i	551.48-66.15i	548.85-65.85i	548.91-65.74i	548.65-65.77i	548.72-65.74i	549.13-65.52i	549-65.52i	549.21-65.57i	549.28-65.75i	549.64-65.69i	549.41-65.74i	549.51-65.61i	549.16-65.79i	549.79-65.75i	549.41-65.77i	549.32-65.73i	549.22-65.77i	548.86-65.73i	549.56-65.82i	549.32-65.94i	549.47-65.58i
552.33-64.99i	551.94-64.89i	552.14-65.02i	552-64.96i	551.69-65.52i	552.13-65.52i	552.19-65.57i	552.89-65.66i	550.96-65.43i	550.81-65.75i	550.87-65.5i	550.2-65.81i	551.13-65.9i	551.09-65.75i	550.88-65.88i	551.08-65.86i	551.53-65.93i	551.46-65.98i	551.26-65.95i	550.42-65.92i	550.65-65.86i	550.5-65.6i	550.53-65.72i	550.6-65.73i	550.75-65.69i	550.53-65.83i	550.39-65.82i	549.91-65.79i	550.43-65.75i	550.38-66.01i	547.96-65.71i	547.75-65.45i	547.52-65.55i	547.49-65.68i	548.1-65.38i	547.76-65.38i	548.02-65.49i	548.09-65.49i	548.18-65.46i	548.31-65.66i	548.35-65.45i	548.03-65.57i	548.5-65.57i	548.11-65.53i	548.09-65.55i	547.99-65.62i	547.62-65.52i	548.53-65.59i	548.06-65.69i	548.23-65.53i
551-64.75i	550.72-64.63i	551.13-64.83i	550.8-64.71i	550.53-65.21i	550.9-65.41i	551-65.37i	551.67-65.48i	549.68-65.21i	549.75-65.49i	549.72-65.42i	549.15-65.48i	550.1-65.67i	549.92-65.64i	549.72-65.62i	550.04-65.66i	550.26-65.66i	550.17-65.71i	550.13-65.68i	549.4-65.81i	549.65-65.66i	549.46-65.61i	549.26-65.6i	549.42-65.67i	549.67-65.67i	549.28-65.63i	549.28-65.63i	548.85-65.52i	549.18-65.62i	549.11-65.71i	546.67-65.55i	546.64-65.45i	546.35-65.43i	546.37-65.34i	546.86-65.16i	546.69-65.22i	546.91-65.13i	547.02-65.24i	547.26-65.29i	547.11-65.23i	547.14-65.35i	546.91-65.37i	547.51-65.38i	547.07-65.38i	547.01-65.23i	546.9-65.35i	546.66-65.36i	547.13-65.4i	546.92-65.31i	547.12-65.4i
549.9-64.5i	549.63-64.46i	549.8-64.55i	549.59-64.59i	549.35-65.06i	549.7-65.17i	549.66-65.19i	550.55-65.21i	548.48-65.05i	548.56-65.18i	548.59-65.23i	547.85-65.39i	548.9-65.42i	548.66-65.47i	548.53-65.26i	548.84-65.42i	549.04-65.52i	548.91-65.52i	548.93-65.5i	548.14-65.46i	548.35-65.48i	548.28-65.33i	548.08-65.38i	548.23-65.38i	548.47-65.44i	548.23-65.42i	548.06-65.32i	547.67-65.38i	547.94-65.35i	547.85-65.59i	545.43-65.3i	545.47-65.15i	545.14-65.21i	545.06-65.11i	545.74-64.96i	545.39-65.03i	545.68-64.96i	545.77-65.05i	545.9-65.16i	545.89-65.16i	546.01-65.15i	545.69-65.13i	546.34-65i	545.81-65.22i	545.7-65.07i	545.52-65.12i	545.39-65.13i	546.01-65.19i	545.74-65.15i	545.84-65.13i
548.79-64.27i	548.53-64.25i	548.8-64.45i	548.52-64.4i	548.23-64.91i	548.69-65.06i	548.8-65.04i	549.35-65.05i	547.55-64.88i	547.37-65.09i	547.5-65.13i	546.72-65.27i	547.79-65.29i	547.58-65.26i	547.37-65.3i	547.65-65.27i	547.99-65.35i	547.86-65.41i	547.84-65.24i	547.03-65.5i	547.37-65.33i	547.21-65.27i	547.09-65.2i	547.24-65.28i	547.23-65.23i	547.21-65.36i	547-65.24i	546.55-65.14i	546.96-65.34i	546.79-65.35i	544.29-65.09i	544.45-64.97i	544-65.03i	543.97-65i	544.5-64.82i	544.48-64.91i	544.62-64.8i	544.66-64.86i	545.01-64.89i	544.87-65.11i	544.94-65.06i	544.63-64.88i	545.3-65.01i	544.82-65.02i	544.83-64.9i	544.53-64.88i	544.37-64.9i	545.03-65.13i	544.7-65.13i	544.79-64.92i
547.48-64.2i	547.34-64.15i	547.45-64.25i	547.37-64.23i	547.01-64.68i	547.52-64.99i	547.56-65.03i	548.25-64.86i	546.27-64.73i	546.18-65.06i	546.45-65.01i	545.74-65.02i	546.63-65.21i	546.45-65.17i	546.3-65.01i	546.57-65.22i	546.8-65.22i	546.73-65.06i	546.61-65.17i	545.82-65.23i	546.12-65.19i	546.13-65.12i	545.74-65.01i	546.09-65i	546.1-65.04i	545.92-65.18i	545.68-64.96i	545.38-65.07i	545.81-65.1i	545.57-65.24i	543.15-65.1i	543.15-64.82i	542.92-64.74i	542.85-64.9i	543.5-64.61i	543.16-64.76i	543.56-64.65i	543.53-64.8i	543.87-64.94i	543.68-64.78i	543.7-64.81i	543.41-64.87i	544-64.94i	543.51-64.76i	543.64-64.8i	543.37-64.92i	543.12-64.83i	543.74-64.87i	543.46-64.89i	543.45-64.83i
546.44-63.82i	546.31-63.8i	546.44-63.89i	546.39-63.85i	545.96-64.33i	546.39-64.53i	546.5-64.55i	547.1-64.56i	545.15-64.39i	545.26-64.6i	545.2-64.69i	544.7-64.83i	545.57-64.81i	545.29-64.78i	545.1-64.65i	545.49-64.91i	545.74-64.81i	545.66-64.85i	545.61-64.81i	544.78-64.87i	544.94-64.85i	544.89-64.82i	544.81-64.69i	544.8-64.69i	545.11-64.71i	544.8-64.8i	544.62-64.76i	544.29-64.79i	544.51-64.74i	544.48-64.86i	542.09-64.62i	542.1-64.45i	541.78-64.43i	541.89-64.53i	542.33-64.34i	542.09-64.43i	542.43-64.31i	542.38-64.38i	542.54-64.56i	542.52-64.5i	542.51-64.49i	542.33-64.44i	542.94-64.51i	542.47-64.49i	542.47-64.45i	542.32-64.43i	542.06-64.4i	542.75-64.72i	542.39-64.5i	542.37-64.52i
545.45-63.63i	545.21-63.62i	545.28-63.68i	545.26-63.69i	544.87-64.14i	545.24-64.32i	545.35-64.18i	545.95-64.35i	543.95-64.17i	544.04-64.39i	544.05-64.35i	543.44-64.65i	544.4-64.57i	544.14-64.56i	544.01-64.54i	544.35-64.64i	544.49-64.72i	544.34-64.58i	544.36-64.6i	543.49-64.68i	543.76-64.56i	543.8-64.58i	543.6-64.52i	543.72-64.54i	543.88-64.54i	543.65-64.58i	543.48-64.46i	543.1-64.58i	543.32-64.54i	543.33-64.66i	541.11-64.59i	540.89-64.3i	540.64-64.25i	540.62-64.26i	541.24-64.09i	540.91-64.22i	541.29-64.1i	541.29-64.15i	541.38-64.24i	541.39-64.29i	541.48-64.31i	541.27-64.22i	541.76-64.25i	541.18-64.41i	541.39-64.18i	541.08-64.26i	540.84-64.36i	541.49-64.34i	541.27-64.26i	541.29-64.3i
544.29-63.46i	544.05-63.35i	544.34-63.5i	544-63.5i	543.84-63.85i	544.06-64.14i	544.24-64.06i	544.74-64.14i	543.02-64.09i	542.99-64.2i	542.99-64.16i	542.28-64.31i	543.3-64.51i	543.13-64.41i	542.8-64.23i	543.14-64.52i	543.47-64.47i	543.33-64.38i	543.24-64.4i	542.38-64.44i	542.75-64.31i	542.7-64.4i	542.5-64.29i	542.68-64.48i	542.82-64.42i	542.53-64.48i	542.31-64.36i	541.93-64.48i	542.33-64.31i	542.13-64.35i	539.92-64.15i	539.8-64.06i	539.51-64.24i	539.55-64.19i	540.09-63.91i	539.83-63.96i	540.18-64.02i	540.21-63.86i	540.43-64.05i	540.39-64.26i	540.43-64.15i	540.09-64.17i	540.72-64.09i	540.25-64.2i	540.28-64.16i	540.08-64.04i	539.73-64.11i	540.44-64.15i	540.29-64.13i	540.3-64i
543.11-62.99i	542.78-62.84i	542.99-63.01i	542.85-63.05i	542.52-63.52i	542.86-63.71i	542.96-63.79i	543.5-63.69i	541.46-63.45i	541.52-63.68i	541.56-63.61i	540.98-63.86i	541.95-63.8i	541.69-63.81i	541.61-63.78i	541.97-64.01i	542.16-63.92i	541.89-63.94i	541.95-63.83i	541.23-64.16i	541.48-63.99i	541.24-63.82i	541.23-63.83i	541.24-63.92i	541.42-63.88i	541.26-63.92i	540.95-63.87i	540.68-63.81i	540.96-63.88i	540.77-63.94i	538.39-63.91i	538.51-63.63i	538.14-63.61i	538.12-63.66i	538.88-63.51i	538.46-63.47i	538.85-63.47i	539-63.72i	539.07-63.47i	538.95-63.67i	538.97-63.56i	538.76-63.68i	539.42-63.65i	538.8-63.75i	538.98-63.67i	538.65-63.5i	538.45-63.54i	539.19-63.74i	538.76-63.57i	538.99-63.55i
541.85-63.05i	541.75-62.83i	542.1-62.95i	541.91-62.84i	541.53-63.56i	542-63.52i	542.08-63.53i	542.66-63.53i	540.8-63.43i	540.58-63.68i	540.73-63.57i	540.06-63.81i	541.04-63.93i	540.78-63.88i	540.62-63.75i	540.94-63.86i	541.29-63.76i	541.08-63.97i	541.03-63.89i	540.24-63.95i	540.47-63.82i	540.45-63.76i	540.24-63.65i	540.39-63.81i	540.57-63.83i	540.41-63.84i	540.18-63.83i	539.76-63.64i	540.01-63.83i	540.03-63.98i	537.6-63.61i	537.68-63.54i	537.24-63.56i	537.38-63.55i	537.92-63.33i	537.59-63.38i	537.85-63.39i	538.08-63.39i	538.03-63.4i	538.05-63.49i	538.1-63.52i	537.93-63.5i	538.35-63.62i	538.05-63.55i	538.03-63.44i	537.72-63.46i	537.53-63.57i	538.23-63.73i	537.93-63.6i	538.09-63.41i
541.23-62.3i	540.71-62.49i	540.93-62.73i	540.78-62.7i	540.37-63.25i	540.88-63.37i	540.87-63.33i	541.45-63.35i	539.45-63.21i	539.49-63.55i	539.56-63.46i	538.98-63.62i	539.92-63.66i	539.63-63.64i	539.54-63.62i	539.9-63.73i	540.12-63.69i	540-63.7i	539.78-63.71i	539.05-63.73i	539.34-63.64i	539.3-63.51i	539.18-63.5i	539.24-63.59i	539.38-63.62i	539.28-63.53i	539.12-63.51i	538.67-63.53i	538.93-63.67i	538.87-63.8i	536.39-63.47i	536.56-63.34i	536.13-63.29i	536.13-63.37i	536.89-63.27i	536.47-63.29i	536.89-63.18i	536.88-63.23i	536.92-63.27i	537.03-63.3i	537.09-63.29i	536.82-63.21i	537.38-63.43i	536.83-63.29i	536.95-63.32i	536.65-63.36i	536.46-63.23i	537.11-63.43i	536.83-63.37i	536.92-63.36i
540.26-62.66i	539.54-61.94i	539.88-62.38i	539.62-62.27i	539.32-62.87i	539.58-63.07i	539.79-63.17i	540.23-63.13i	538.52-62.96i	538.52-63.14i	538.41-63.09i	537.88-63.25i	538.74-63.28i	538.55-63.44i	538.39-63.33i	538.76-63.3i	539.13-63.35i	538.79-63.42i	538.77-63.34i	538.09-63.33i	538.2-63.51i	538.19-63.27i	538-63.36i	538.21-63.2i	538.27-63.33i	538.07-63.4i	537.92-63.34i	537.47-63.3i	537.87-63.36i	537.7-63.35i	535.43-63.29i	535.53-62.96i	535.11-63.03i	535.22-63.12i	535.72-62.84i	535.34-63.07i	535.73-63.09i	535.83-63.07i	535.88-63.18i	535.96-63i	536-63.12i	535.7-63.05i	536.27-63.02i	535.85-63.2i	535.84-62.99i	535.51-63.06i	535.46-63.07i	536.03-63.12i	535.85-63.06i	535.82-63.07i
538.84-62.31i	538.5-61.78i	538.96-62.12i	538.62-62.02i	538.15-62.68i	538.78-62.76i	538.68-62.78i	539.16-62.88i	537.35-62.72i	537.36-62.84i	537.52-62.78i	537.02-63.07i	537.65-62.92i	537.4-62.99i	537.31-63.04i	537.81-63.18i	537.87-63.05i	537.93-63.18i	537.83-63.05i	536.86-63.19i	537.13-63.14i	537.02-62.92i	537.02-62.9i	537.01-62.95i	537.33-63.06i	537.08-63.12i	536.86-62.89i	536.22-62.89i	536.67-63.07i	536.63-63.08i	534.13-63i	534.38-62.8i	534.1-62.81i	534.06-62.67i	534.61-62.6i	534.39-62.63i	534.68-62.7i	534.62-62.54i	534.69-62.71i	534.75-62.67i	534.75-62.82i	534.64-62.76i	535.1-62.77i	534.74-62.98i	534.65-62.71i	534.49-62.73i	534.34-62.61i	534.94-62.83i	534.62-62.78i	534.67-62.72i
537.31-61.66i	537.45-61.77i	537.82-61.73i	537.87-61.53i	537.14-62.46i	537.33-62.41i	537.61-62.4i	538.15-62.44i	536.35-62.32i	536.16-62.46i	536.15-62.49i	535.86-62.69i	536.53-62.82i	536.35-62.82i	536.32-62.61i	536.55-62.79i	536.86-62.61i	536.6-62.75i	536.72-62.74i	535.79-62.9i	536.1-62.7i	536.02-62.69i	535.8-62.64i	536-62.66i	536.09-62.73i	535.88-62.71i	535.79-62.56i	535.23-62.58i	535.56-62.61i	535.56-62.81i	533.31-62.77i	533.18-62.44i	533-62.52i	532.93-62.36i	533.44-62.21i	533.28-62.32i	533.6-62.22i	533.77-62.23i	533.71-62.5i	533.64-62.46i	533.74-62.37i	533.54-62.48i	533.86-62.61i	533.64-62.42i	533.63-62.36i	533.32-62.34i	533.17-62.28i	533.91-62.44i	533.67-62.54i	533.48-62.4i
536.63-61.51i	536.51-61.39i	536.55-61.66i	536.54-61.53i	536-61.96i	536.39-62.04i	536.54-62.05i	537.04-62.27i	535.17-61.96i	535.29-62.38i	534.89-62.22i	534.64-62.52i	535.54-62.39i	535.36-62.4i	535.09-62.32i	535.73-62.32i	535.74-62.41i	535.47-62.4i	535.44-62.33i	534.87-62.47i	534.83-62.37i	534.81-62.41i	534.86-62.33i	535.07-62.26i	535.06-62.34i	534.96-62.48i	534.69-62.26i	534.11-62.41i	534.55-62.41i	534.55-62.37i	531.96-62.24i	532.02-62i	531.93-62.04i	531.86-62.21i	532.58-62.01i	532.04-61.9i	532.68-61.84i	532.59-62.01i	532.67-62.09i	532.59-62.06i	532.67-62.12i	532.63-61.98i	532.92-62.07i	532.78-62.03i	532.59-61.99i	532.45-62.02i	532.05-62.14i	532.72-62.22i	532.68-62.21i	532.51-62.05i
535.59-61.23i	535.19-61.1i	535.25-61.26i	535.35-61.15i	534.86-61.75i	535.23-61.78i	535.33-61.75i	535.88-61.9i	534.15-61.71i	534.07-62.09i	534.31-61.85i	533.66-62.08i	534.55-62.18i	533.93-61.88i	534.14-61.91i	534.45-62.05i	534.69-61.97i	534.4-62.47i	534.41-62.14i	533.48-62.17i	533.9-62.23i	533.72-62.01i	533.61-61.98i	533.81-62.17i	533.84-62.05i	533.55-62.08i	533.74-62.08i	533.01-61.77i	533.38-61.87i	533.38-62.24i	530.97-61.98i	530.95-61.62i	530.69-62.04i	530.64-61.91i	531.55-61.6i	531.09-61.73i	531.32-61.83i	531.46-61.72i	531.64-61.75i	531.47-62i	531.52-61.94i	531.47-61.85i	531.78-61.88i	531.38-61.99i	531.51-61.76i	531.12-61.72i	530.85-61.81i	531.63-61.82i	531.22-61.78i	531.28-61.74i
534.7-60.82i	534.32-60.66i	534.58-60.77i	534.33-61i	533.97-61.49i	534.37-61.53i	534.59-61.59i	534.83-61.5i	533.29-61.36i	533.14-61.75i	533.27-61.63i	532.94-61.88i	533.42-62.15i	533.23-61.67i	533.22-61.66i	533.6-62.04i	533.74-61.6i	533.23-61.85i	533.47-61.81i	532.6-61.81i	533.02-61.89i	532.54-61.69i	532.76-61.89i	532.79-61.78i	532.88-61.64i	532.68-61.73i	532.84-61.85i	531.73-61.47i	532.49-61.66i	532.27-61.86i	529.91-61.69i	529.99-61.29i	529.59-61.74i	529.7-61.39i	530.24-60.89i	529.92-61.42i	530.15-61.42i	530.47-61.2i	530.53-61.64i	530.5-61.42i	530.5-61.55i	530.46-61.46i	530.62-61.51i	530.47-61.35i	530.52-61.46i	530.24-61.8i	529.98-61.4i	530.62-61.57i	530.39-61.64i	530.43-61.46i
533.47-60.39i	533.24-60.42i	533.58-60.62i	533.19-60.53i	532.85-60.91i	533.23-60.99i	533.05-61.03i	534.05-61.46i	532.13-60.94i	532.03-61.34i	532.28-61.21i	531.13-61.33i	532.15-61.47i	532-61.5i	532.13-61.1i	532.19-61.59i	532.57-61.66i	532.31-61.66i	532.41-61.53i	531.46-61.5i	531.62-61.83i	531.54-61.49i	531.6-61.34i	531.7-61.25i	531.48-61.3i	531.46-61.58i	531.5-61.27i	531.03-61.3i	531.43-61.52i	531.63-61.58i	528.82-61.48i	528.82-61.16i	528.58-61.22i	528.96-61.15i	529.31-60.64i	528.75-60.69i	529.17-61.01i	529.37-60.7i	529.14-61.24i	529.28-61.08i	529.36-61.13i	529.56-61.61i	529.51-61.12i	529.5-61.22i	529.28-61.06i	529.19-61.26i	529-60.95i	529.67-61.17i	529.51-61.11i	529.27-61.07i
532.6-60.16i	532.2-60.18i	532.57-60.1i	531.97-60.19i	531.84-61.12i	532.15-60.82i	531.73-60.74i	532.55-60.98i	530.96-60.76i	530.76-60.86i	530.59-60.86i	530.44-61.18i	531.14-61.29i	531.03-61.05i	530.78-61.51i	531.2-61.28i	531.43-61.19i	531.21-61.26i	531.15-61.42i	530.38-61.34i	531.12-61i	530.43-61.16i	530.45-61.07i	530.64-60.85i	530.61-61.11i	530.57-61.15i	530.3-61.15i	529.93-61.08i	530.37-60.92i	530.14-61.15i	527.78-60.96i	527.89-60.68i	527.62-60.82i	527.58-60.93i	528.13-60.98i	528.03-60.68i	528.12-60.83i	528.29-60.51i	528.21-60.79i	528.42-61.05i	528.25-60.78i	528.49-60.8i	528.35-61.08i	528.1-60.77i	528.13-60.86i	527.75-61.04i	528-60.54i	528.36-60.74i	528.4-60.98i	528.14-60.88i
531.49-59.83i	531.16-59.8i	531.45-59.83i	531.05-59.91i	530.7-60.45i	531.09-60.4i	531.3-60.39i	531.69-60.59i	530.06-60.02i	529.84-60.61i	529.89-60.64i	529.24-60.69i	530.38-60.71i	530.04-60.82i	529.9-60.69i	530.29-60.9i	530.45-60.82i	530.28-60.87i	529.92-60.91i	529.31-60.56i	529.58-60.76i	529.59-60.71i	529.31-60.77i	529.53-60.8i	529.83-60.81i	529.44-60.82i	529.44-60.58i	528.94-60.73i	529.14-60.72i	529.14-60.68i	526.74-60.7i	526.78-60.32i	526.35-60.32i	526.57-60.49i	527.28-60.52i	526.79-60.52i	527.27-60.33i	527.32-60.53i	527.08-60.48i	527.26-60.63i	527.19-60.56i	527.23-60.41i	527.32-60.97i	527.21-60.42i	527.54-60.51i	527.07-60.56i	526.85-60.47i	527.55-60.76i	527.47-60.89i	527.09-60.29i
530.44-59.22i	530.15-59.45i	530.37-59.48i	530.23-59.41i	529.57-60.01i	530.02-60.21i	530.1-60.26i	530.61-60.21i	528.87-60.12i	528.68-60.36i	528.94-60.29i	528.28-60.43i	529.06-60.28i	528.95-60.41i	528.87-60.47i	529.24-60.38i	529.38-60.58i	529.21-60.44i	528.99-60.45i	528.38-60.63i	528.75-60.22i	528.48-60.34i	528.32-60.3i	528.5-60.39i	528.56-60.45i	528.45-60.47i	528.19-60.4i	527.89-60.36i	528.15-60.27i	528.06-60.61i	525.66-60.31i	525.94-60.11i	525.46-60.15i	525.53-60.31i	526.2-60.05i	525.81-60.11i	526.24-60.05i	526.25-60i	526.22-60.04i	526.51-60.32i	526.46-60.08i	526.11-60.33i	526.48-60.31i	526.19-60.22i	526.39-60.03i	525.96-60.22i	525.79-60.19i	526.2-60.62i	526.32-60.38i	526.19-59.97i
529.47-59.2i	529.27-59.19i	529.42-59.25i	529.08-59.28i	528.84-59.63i	529.36-59.74i	529.37-59.93i	529.57-59.92i	527.89-59.57i	527.69-60i	528.06-59.87i	527.51-60.11i	528.18-60.11i	527.83-60.04i	527.78-59.94i	528.2-60.19i	528.49-60.04i	528.12-60.3i	528.22-60.09i	527.29-60.07i	527.59-60.23i	527.33-60.1i	527.36-60i	527.52-59.93i	527.59-59.95i	527.6-60.13i	527.5-60.07i	526.86-59.93i	527.08-59.97i	527.02-60.08i	524.45-60.06i	524.79-59.7i	524.48-59.91i	524.53-59.92i	525.27-59.62i	524.95-59.81i	525.12-59.6i	525.41-59.68i	525.33-59.81i	525.39-59.93i	525.33-59.77i	525.28-59.79i	525.53-59.77i	525.35-59.83i	525.37-59.79i	525.09-59.96i	524.7-59.87i	525.83-60.26i	525.35-59.83i	525.28-59.85i
528.44-58.76i	528.15-58.65i	528.37-58.81i	528.01-58.77i	527.82-59.24i	528.06-59.48i	528.3-59.58i	528.62-59.51i	526.92-59.32i	526.86-59.77i	526.78-59.6i	526.35-59.67i	527.09-59.69i	526.82-59.73i	526.84-59.67i	527.21-59.8i	527.26-59.75i	527.02-59.94i	527.16-59.69i	526.1-59.95i	526.79-59.71i	526.53-59.68i	526.38-59.7i	526.35-59.56i	526.53-59.72i	526.36-59.76i	526.26-59.48i	525.7-59.65i	526.08-59.59i	525.53-59.74i	523.88-59.61i	523.82-59.6i	523.46-59.37i	523.55-59.31i	524.47-59.44i	523.85-59.1i	524.37-59.38i	524.18-59.32i	524.3-59.51i	524.45-59.51i	524.22-59.45i	524.1-59.38i	524.71-59.53i	524.05-59.31i	524.43-59.54i	524.05-59.4i	523.77-59.44i	524.45-59.58i	524.18-59.43i	524.27-59.35i
527.47-58.36i	527.13-58.34i	527.33-58.43i	527.16-58.45i	526.53-58.92i	526.94-59.13i	527.19-59.02i	527.59-59.2i	525.95-58.96i	525.7-59.29i	525.79-59.14i	525.17-59.47i	526.02-59.39i	525.74-59.36i	525.81-59.36i	526.22-59.38i	526.37-59.33i	526.02-59.44i	526.12-59.31i	525.08-59.45i	525.5-59.42i	525.54-59.3i	525.48-59.27i	525.58-59.16i	525.53-59.39i	525.3-59.29i	525.15-59.24i	524.81-59.2i	525.06-59.33i	524.99-59.37i	522.93-59.16i	522.85-59.5i	522.25-59.03i	522.81-59.02i	523.39-58.68i	522.81-59.01i	523.18-58.77i	523.05-58.88i	523.14-59.16i	523.69-59.05i	523.19-59.54i	522.79-59.48i	523.9-59i	522.65-59.29i	523.58-58.48i	523.6-59.15i	522.06-59.19i	523.37-60.04i	522.93-58.27i	522.44-58.17i
526.56-58.06i	526.19-57.93i	526.46-58.07i	526.16-58.13i	525.63-58.63i	526.09-58.68i	526.24-58.79i	526.61-58.77i	524.82-58.58i	524.87-58.77i	524.9-58.9i	524.19-59.04i	525.06-59.04i	524.9-59.07i	524.8-59.03i	525.23-58.98i	525.36-59.09i	525.09-59i	525.2-59.07i	524.25-59.14i	524.59-58.98i	524.43-58.93i	524.34-59.08i	524.59-58.85i	524.66-59i	524.45-59i	524.21-58.94i	523.82-59.01i	524.06-58.98i	524.08-59.06i	521.58-58.86i	521.82-58.82i	521.54-58.78i	521.43-58.84i	522.14-58.75i	521.82-58.49i	522.18-58.69i	522.28-58.64i	522.19-58.79i	522.39-59.06i	522.24-58.67i	522.1-58.75i	522.64-58.67i	522.21-58.65i	522.13-58.85i	521.89-58.66i	521.81-58.71i	522.53-58.91i	522.22-58.84i	522.24-58.71i
525.43-57.56i	525.24-57.49i	525.5-57.62i	525.21-57.51i	524.55-58.16i	524.97-58.34i	525.26-58.31i	525.46-58.33i	523.88-58.24i	523.64-58.4i	523.9-58.32i	523.25-58.57i	524.07-58.65i	523.85-58.58i	523.78-58.72i	524.24-58.66i	524.41-58.62i	524.02-58.69i	524.03-58.63i	523.16-58.66i	523.57-58.6i	523.4-58.41i	523.28-58.43i	523.43-58.56i	523.62-58.54i	523.39-58.55i	523.38-58.56i	522.79-58.55i	523.1-58.73i	522.98-58.52i	520.56-58.49i	520.74-58.35i	520.6-58.33i	520.48-58.45i	521.21-58.2i	520.82-58.12i	521.18-58.12i	521.29-58.25i	521.11-58.27i	521.21-58.35i	521.17-58.37i	521.29-58.32i	521.58-58.27i	521.11-58.31i	521.27-58.35i	520.84-58.36i	520.68-58.21i	521.4-58.37i	521.12-58.43i	521.1-58.34i
524.55-57.16i	524.24-57.11i	524.5-57.21i	524.2-57.17i	523.7-57.7i	523.95-57.86i	524.23-57.87i	524.52-57.99i	522.91-57.74i	522.7-58.01i	522.82-58.01i	522.29-58.13i	523.11-58.28i	522.8-58.14i	522.85-58.16i	523.18-58.23i	523.19-58.32i	523.09-58.16i	523.25-58.23i	522.26-58.2i	522.6-58.35i	522.41-58.17i	522.33-58.12i	522.61-58.08i	522.61-58.15i	522.31-58.16i	522.24-58.16i	521.8-58.18i	522.16-58.08i	521.95-58.2i	519.57-58.01i	519.77-57.93i	519.57-57.92i	519.49-57.92i	520.12-57.71i	519.85-57.8i	520.23-57.73i	520.21-57.69i	520.05-57.95i	520.34-57.93i	520.25-57.8i	520.22-57.88i	520.58-57.85i	520.23-57.89i	520.26-57.95i	519.98-57.94i	519.74-57.9i	520.52-57.87i	520.16-57.91i	520.23-57.83i
523.47-56.71i	523.32-56.8i	523.42-56.89i	523.14-56.91i	522.66-57.51i	522.9-57.48i	523.14-57.48i	523.64-57.67i	521.87-57.45i	521.71-57.74i	521.85-57.68i	521.27-57.77i	522.11-57.77i	521.93-57.81i	521.72-57.66i	522.13-57.84i	522.26-57.8i	522.05-57.9i	522.1-57.75i	521.13-57.93i	521.54-57.77i	521.53-57.73i	521.36-57.72i	521.48-57.69i	521.56-57.74i	521.4-57.84i	521.32-57.87i	520.82-57.79i	521.12-57.76i	521.06-57.86i	518.62-57.84i	518.82-57.44i	518.55-57.57i	518.63-57.6i	519.24-57.36i	518.79-57.49i	519.18-57.32i	519.3-57.44i	519.15-57.63i	519.34-57.54i	519.28-57.59i	519.29-57.63i	519.62-57.54i	519.18-57.53i	519.27-57.47i	519.01-57.67i	518.74-57.55i	519.38-57.76i	519.22-57.66i	519.24-57.66i
522.58-56.37i	522.34-56.33i	522.61-56.42i	522.2-56.46i	521.8-56.96i	522.09-57.12i	522.28-57.09i	522.64-57.22i	520.98-56.99i	520.83-57.25i	520.91-57.29i	520.38-57.4i	521.18-57.4i	520.94-57.43i	520.86-57.39i	521.29-57.41i	521.36-57.38i	521.18-57.43i	521.19-57.4i	520.15-57.48i	520.61-57.44i	520.47-57.32i	520.38-57.23i	520.57-57.39i	520.66-57.38i	520.49-57.41i	520.4-57.34i	519.89-57.3i	520.14-57.29i	520.26-57.44i	517.61-57.33i	517.81-57.02i	517.68-57.16i	517.59-57.22i	518.45-57.08i	517.84-57.08i	518.4-57.08i	518.39-57.04i	518.27-57.13i	518.39-57.22i	518.25-57.22i	518.34-57.21i	518.71-57.19i	518.22-57.2i	518.38-57.26i	518.15-57.07i	517.84-57.12i	518.55-57.27i	518.37-57.21i	518.24-57.08i
521.65-55.99i	521.38-56.06i	521.61-56.18i	521.32-56.16i	520.85-56.66i	521.09-56.79i	521.31-56.88i	521.56-56.88i	519.91-56.64i	519.84-56.82i	519.91-56.83i	519.27-57.08i	520.02-57.03i	519.87-57.12i	519.9-57.03i	520.26-57.06i	520.35-57.08i	520.1-57.04i	520.29-57.16i	519.31-57.1i	519.71-57.11i	519.44-57.01i	519.42-56.96i	519.58-56.94i	519.69-57.07i	519.37-56.99i	519.3-56.98i	518.86-56.97i	519.14-56.94i	519.15-57.1i	516.66-56.91i	516.84-56.83i	516.72-56.78i	516.6-56.81i	517.29-56.59i	516.88-56.66i	517.4-56.56i	517.48-56.67i	517.19-56.86i	517.39-56.82i	517.36-56.81i	517.34-56.77i	517.73-56.84i	517.25-56.75i	517.37-56.71i	517.09-56.71i	516.77-56.69i	517.55-56.85i	517.29-56.78i	517.17-56.8i
520.68-55.57i	520.6-55.65i	520.8-55.72i	520.43-55.75i	519.83-56.31i	520.23-56.43i	520.42-56.39i	520.62-56.54i	519.13-56.28i	518.87-56.5i	519.08-56.35i	518.47-56.63i	519.15-56.59i	519.01-56.63i	519.04-56.65i	519.42-56.78i	519.49-56.74i	519.29-56.65i	519.36-56.62i	518.33-56.77i	518.78-56.72i	518.75-56.57i	518.47-56.53i	518.78-56.6i	518.84-56.67i	518.6-56.7i	518.46-56.7i	518.08-56.65i	518.34-56.63i	518.21-56.67i	515.79-56.6i	516.03-56.42i	515.85-56.43i	515.76-56.46i	516.51-56.26i	516.13-56.27i	516.4-56.23i	516.59-56.44i	516.48-56.43i	516.47-56.47i	516.47-56.42i	516.62-56.52i	516.85-56.58i	516.29-56.51i	516.53-56.52i	516.23-56.44i	516.05-56.41i	516.63-56.5i	516.47-56.38i	516.41-56.42i
519.76-55.18i	519.43-55.15i	519.81-55.28i	519.37-55.17i	518.81-55.79i	519.14-55.92i	519.47-55.84i	519.74-55.98i	518.14-55.73i	517.92-56.08i	517.97-55.92i	517.5-56.18i	518.23-56.09i	517.94-56.14i	517.97-56.22i	518.36-56.22i	518.4-56.17i	518.25-56.22i	518.28-56.28i	517.29-56.22i	517.68-56.09i	517.63-56.17i	517.43-56.14i	517.65-56.05i	517.87-56.13i	517.54-56.16i	517.56-56.05i	516.97-56.18i	517.23-56.2i	517.14-56.19i	514.58-56.26i	515.03-55.97i	514.78-55.98i	514.75-55.94i	515.41-55.8i	514.98-55.78i	515.43-55.86i	515.54-55.78i	515.42-55.79i	515.53-55.99i	515.45-55.99i	515.4-55.95i	515.78-55.89i	515.46-55.92i	515.61-55.96i	515.16-55.9i	515.04-55.94i	515.6-56.14i	515.45-55.86i	515.32-55.9i
518.8-54.71i	518.7-54.75i	518.89-54.8i	518.51-54.75i	517.87-55.33i	518.3-55.47i	518.38-55.63i	518.72-55.55i	517.21-55.37i	516.96-55.64i	517.13-55.7i	516.6-55.85i	517.19-55.68i	517.04-55.77i	517.09-55.68i	517.38-55.85i	517.45-55.76i	517.34-55.91i	517.47-55.78i	516.29-55.85i	516.82-55.69i	516.53-55.72i	516.64-55.64i	516.76-55.7i	516.81-55.72i	516.59-55.8i	516.54-55.67i	515.98-55.65i	516.44-55.79i	516.21-55.81i	513.62-55.73i	513.97-55.6i	513.76-55.63i	513.75-55.61i	514.58-55.35i	514.05-55.47i	514.51-55.38i	514.58-55.46i	514.38-55.5i	514.7-55.62i	514.46-55.45i	514.47-55.64i	514.89-55.53i	514.45-55.61i	514.73-55.55i	514.3-55.5i	514.16-55.67i	514.68-55.54i	514.56-55.66i	514.36-55.61i
517.91-54.3i	517.75-54.34i	517.93-54.49i	517.65-54.45i	517.17-54.94i	517.33-55.17i	517.57-55.23i	517.83-55.16i	516.39-55.11i	516.28-55.21i	516.2-55.25i	515.6-55.33i	516.36-55.39i	516.07-55.23i	516.25-55.22i	516.68-55.41i	516.65-55.45i	516.4-55.45i	516.56-55.35i	515.52-55.46i	515.83-55.39i	515.78-55.35i	515.55-55.37i	515.89-55.23i	515.94-55.33i	515.63-55.3i	515.58-55.37i	515.09-55.29i	515.49-55.39i	515.35-55.38i	512.9-55.26i	513.21-55.11i	512.95-55.15i	512.91-55.2i	513.62-55.05i	513.28-55.02i	513.64-55.11i	513.75-55.22i	513.48-55.11i	513.63-55.21i	513.64-55.14i	513.72-55.16i	514.13-55.19i	513.59-55.09i	513.67-55.27i	513.54-55.19i	513.24-55.11i	513.9-55.09i	513.64-55.24i	513.58-55.14i
517.07-53.83i	516.83-53.97i	516.94-54.25i	516.72-54.01i	516.14-54.54i	516.62-54.61i	516.73-54.63i	517-54.75i	515.48-54.73i	515.24-54.85i	515.24-54.7i	514.82-54.96i	515.44-55.02i	515.21-54.94i	515.24-54.99i	515.71-55.03i	515.58-54.99i	515.4-55.01i	515.54-55.05i	514.52-54.91i	514.86-54.9i	514.68-54.93i	514.8-54.86i	514.91-54.78i	514.99-55i	514.88-54.89i	514.78-54.85i	514.15-54.94i	514.46-54.87i	514.42-54.83i	511.94-54.9i	512.29-54.73i	512.19-54.68i	511.95-54.9i	512.84-54.7i	512.28-54.45i	512.67-54.57i	512.81-54.84i	512.65-54.54i	512.84-54.76i	512.76-54.71i	512.89-54.77i	513.19-54.68i	512.7-54.82i	512.82-54.73i	512.55-54.72i	512.34-54.75i	512.88-54.7i	512.83-54.64i	512.71-54.78i
516.08-53.44i	515.96-53.49i	516.14-53.71i	515.78-53.55i	515.41-54.03i	515.38-54.28i	515.87-54.19i	516.08-54.34i	514.44-54.16i	514.39-54.42i	514.38-54.3i	513.92-54.47i	514.47-54.44i	514.22-54.45i	514.3-54.51i	514.69-54.57i	514.63-54.42i	514.49-54.48i	514.72-54.3i	513.52-54.72i	513.95-54.55i	513.77-54.26i	513.96-54.42i	513.91-54.37i	513.91-54.41i	513.77-54.41i	513.82-54.4i	513.24-54.52i	513.61-54.56i	513.53-54.62i	511.07-54.37i	511.29-54.31i	511.1-54.22i	510.97-54.4i	511.79-54.08i	511.37-54.22i	511.79-54i	512.06-54.18i	511.55-54.14i	511.9-54.27i	511.73-54.19i	511.85-54.25i	512.03-54.3i	511.66-54.46i	511.86-54.22i	511.65-54.44i	511.27-54.26i	511.89-54.43i	511.65-54.38i	511.7-54.23i
515.19-53.11i	514.8-53.14i	515.12-53.23i	514.86-53.11i	514.34-53.72i	514.49-53.82i	514.96-53.89i	514.97-53.97i	513.43-53.74i	513.35-53.82i	513.55-53.81i	512.92-54.19i	513.64-54.09i	513.41-54.04i	513.35-54.03i	513.85-54.19i	513.87-54.09i	513.47-54.03i	513.71-54.06i	512.57-54.12i	513.12-53.95i	513.01-54.06i	512.86-54.09i	513.13-54.09i	513.06-54.04i	513.01-54.07i	513.01-54.01i	512.34-54i	512.79-54.03i	512.52-54.11i	510.04-53.96i	510.33-53.92i	510.24-53.82i	510.26-53.81i	510.84-53.64i	510.47-53.71i	510.94-53.77i	511.14-53.81i	510.81-53.86i	510.95-53.89i	510.75-53.85i	510.91-54.01i	511.15-53.84i	510.82-53.77i	510.91-53.9i	510.62-53.89i	510.41-53.8i	511.04-53.98i	510.92-53.95i	510.69-53.89i
514.31-52.65i	514.26-52.63i	514.42-52.69i	513.98-52.71i	513.43-53.22i	513.79-53.43i	513.94-53.41i	514.31-53.41i	512.57-53.26i	512.55-53.59i	512.57-53.5i	512.04-53.58i	512.76-53.66i	512.49-53.69i	512.51-53.57i	512.95-53.7i	512.92-53.56i	512.81-53.65i	512.83-53.66i	511.89-53.78i	512.23-53.7i	512.1-53.61i	511.99-53.54i	512.15-53.48i	512.29-53.57i	512.05-53.67i	512.03-53.62i	511.47-53.59i	511.77-53.51i	511.65-53.63i	509.22-53.56i	509.5-53.33i	509.35-53.49i	509.35-53.42i	510.14-53.2i	509.63-53.33i	509.94-53.28i	510.22-53.32i	509.92-53.43i	510-53.42i	509.91-53.42i	510.13-53.45i	510.27-53.51i	509.83-53.42i	510.04-53.44i	509.74-53.43i	509.57-53.42i	510.18-53.46i	510.05-53.48i	509.86-53.42i
513.61-52.37i	513.3-52.36i	513.52-52.39i	513.36-52.38i	512.63-53.07i	512.88-53.09i	513.17-53.19i	513.36-53.25i	511.76-52.95i	511.76-53.24i	511.68-53.3i	511.25-53.42i	511.9-53.38i	511.57-53.41i	511.71-53.34i	512.04-53.36i	512.05-53.45i	511.78-53.44i	512.11-53.46i	511.03-53.54i	511.49-53.41i	511.25-53.35i	511.23-53.4i	511.4-53.34i	511.4-53.41i	511.21-53.45i	511.15-53.38i	510.57-53.37i	510.96-53.28i	510.89-53.47i	508.31-53.35i	508.7-53.19i	508.49-53.19i	508.48-53.25i	509.25-53.12i	508.67-53.05i	509.27-53.16i	509.42-53.21i	509.14-53.06i	509.23-53.29i	509.14-53.17i	509.17-53.23i	509.53-53.27i	509.19-53.24i	509.37-53.32i	508.86-53.21i	508.74-53.21i	509.28-53.32i	509.21-53.28i	509.09-53.3i
512.5-51.63i	512.37-51.7i	512.67-51.71i	512.41-51.72i	511.81-52.3i	512.1-52.46i	512.23-52.5i	512.53-52.5i	510.92-52.42i	510.76-52.6i	510.77-52.51i	510.27-52.82i	510.96-52.72i	510.67-52.7i	510.71-52.71i	511.23-52.82i	511.19-52.83i	511-52.75i	511.13-52.81i	510.03-52.83i	510.56-52.66i	510.31-52.72i	510.3-52.66i	510.42-52.7i	510.47-52.73i	510.23-52.78i	510.24-52.7i	509.73-52.72i	510.02-52.59i	509.75-52.74i	507.4-52.71i	507.62-52.58i	507.5-52.6i	507.53-52.53i	508.27-52.41i	507.78-52.42i	508.25-52.41i	508.41-52.4i	508.17-52.56i	508.25-52.62i	508.22-52.55i	508.3-52.57i	508.53-52.57i	508.1-52.49i	508.34-52.58i	507.98-52.6i	507.79-52.54i	508.44-52.62i	508.31-52.53i	508.2-52.44i
511.76-51.16i	511.58-51.26i	511.74-51.35i	511.45-51.42i	510.85-51.88i	511.16-52.03i	511.35-52.04i	511.62-52.11i	510.02-51.98i	509.97-52.18i	510.01-52.11i	509.47-52.33i	510.05-52.31i	509.89-52.33i	509.91-52.28i	510.28-52.41i	510.27-52.29i	510.04-52.41i	510.22-52.3i	509.17-52.46i	509.66-52.28i	509.41-52.3i	509.41-52.3i	509.58-52.22i	509.62-52.25i	509.48-52.31i	509.4-52.34i	508.8-52.25i	509.23-52.22i	509.06-52.36i	506.73-52.34i	507.02-52.12i	506.77-52.18i	506.75-52.22i	507.41-51.98i	506.96-52.06i	507.49-52.03i	507.61-52.11i	507.29-52.11i	507.43-52.12i	507.37-52.14i	507.53-52.14i	507.69-52.17i	507.35-52.2i	507.57-52.11i	507.1-52.11i	506.91-52.04i	507.62-52.26i	507.34-52.11i	507.33-52.07i
510.83-50.78i	510.8-50.83i	511-50.86i	510.54-50.85i	509.98-51.47i	510.34-51.52i	510.54-51.64i	510.68-51.59i	509.2-51.55i	508.99-51.76i	509.15-51.62i	508.68-51.91i	509.25-51.85i	509.01-51.88i	509.05-51.75i	509.44-51.87i	509.4-51.86i	509.23-51.83i	509.42-51.92i	508.35-51.9i	508.81-51.81i	508.67-51.8i	508.48-51.83i	508.69-51.71i	508.75-51.86i	508.63-51.85i	508.49-51.75i	508-51.79i	508.33-51.78i	508.2-51.82i	505.71-51.75i	506.11-51.5i	505.85-51.7i	505.8-51.65i	506.78-51.49i	506.14-51.56i	506.6-51.61i	506.74-51.63i	506.4-51.64i	506.57-51.75i	506.54-51.75i	506.66-51.69i	506.84-51.72i	506.48-51.69i	506.66-51.68i	506.41-51.68i	506.04-51.67i	506.7-51.75i	506.6-51.82i	506.4-51.6i
510.03-50.22i	509.84-50.3i	510.1-50.31i	509.8-50.33i	509.17-50.96i	509.36-51.07i	509.66-51.1i	509.84-51.21i	508.29-50.97i	508.16-51.21i	508.28-51.29i	507.71-51.32i	508.34-51.29i	508.14-51.31i	508.21-51.28i	508.62-51.35i	508.65-51.31i	508.33-51.29i	508.62-51.37i	507.48-51.36i	508.03-51.3i	507.86-51.29i	507.76-51.21i	507.9-51.25i	507.9-51.29i	507.78-51.32i	507.73-51.26i	507.07-51.29i	507.44-51.32i	507.31-51.38i	504.88-51.4i	505.15-51.1i	504.99-51.05i	504.94-51.14i	505.89-50.92i	505.32-51.06i	505.79-51.01i	505.94-51.11i	505.49-51.16i	505.79-51.11i	505.63-51.15i	505.78-51.18i	505.99-51.15i	505.53-51.18i	505.78-51.11i	505.43-51.26i	505.16-51.12i	505.93-51.13i	505.65-51.15i	505.59-51.14i
509.4-50.03i	509.27-49.89i	509.41-50.02i	509.03-50.1i	508.33-50.58i	508.67-50.83i	509.11-50.74i	509.23-50.88i	507.61-50.69i	507.48-50.91i	507.55-50.84i	507.16-51.04i	507.51-51.02i	507.49-51i	507.49-51i	507.94-51.11i	507.9-51i	507.66-51.02i	507.75-51.03i	506.8-51.05i	507.3-50.99i	507.01-51.01i	507.03-50.96i	507.21-50.97i	507.18-51.02i	507.01-51.07i	507.09-51.01i	506.42-50.93i	506.76-50.97i	506.61-51.02i	504.27-51.04i	504.54-50.93i	504.36-50.82i	504.33-50.86i	505.15-50.71i	504.65-50.68i	505.05-50.72i	505.39-50.75i	504.88-50.79i	505.09-50.89i	504.98-50.79i	505.2-50.91i	505.25-50.88i	504.82-50.84i	505.04-50.89i	504.81-50.91i	504.6-50.88i	505.15-50.99i	504.96-50.88i	504.94-50.89i
508.37-49.36i	508.15-49.37i	508.36-49.52i	508.05-49.4i	507.41-50.05i	507.7-50.09i	508.07-50.12i	508.21-50.24i	506.53-50.11i	506.43-50.24i	506.55-50.16i	506.12-50.42i	506.62-50.36i	506.45-50.42i	506.52-50.38i	506.87-50.4i	506.88-50.48i	506.72-50.4i	506.71-50.48i	505.86-50.48i	506.25-50.37i	506.09-50.31i	505.92-50.32i	506.17-50.39i	506.17-50.37i	505.94-50.37i	506.03-50.31i	505.39-50.44i	505.73-50.32i	505.58-50.43i	503.22-50.36i	503.5-50.21i	503.38-50.16i	503.25-50.21i	504.18-50.07i	503.57-50.1i	503.98-50.16i	504.24-50.16i	503.83-50.23i	504.05-50.31i	504.06-50.38i	504.01-50.27i	504.39-50.27i	504-50.25i	504.08-50.27i	503.69-50.28i	503.53-50.24i	504.11-50.37i	503.91-50.36i	504.02-50.27i
507.7-48.79i	507.53-48.95i	507.7-49i	507.32-49.05i	506.74-49.56i	506.88-49.69i	507.21-49.69i	507.42-49.8i	505.86-49.58i	505.66-49.8i	505.81-49.8i	505.29-49.88i	505.89-49.97i	505.71-49.95i	505.6-49.9i	506.06-49.92i	506.22-49.95i	505.87-50.02i	506.08-49.94i	505.04-49.95i	505.47-49.92i	505.23-49.9i	505.16-49.85i	505.45-49.87i	505.44-50.01i	505.15-50.01i	505.16-49.92i	504.63-49.93i	504.93-50.01i	504.81-49.98i	502.36-50.05i	502.78-49.8i	502.59-49.79i	502.58-49.75i	503.37-49.64i	502.87-49.64i	503.35-49.69i	503.55-49.75i	503.14-49.81i	503.4-49.82i	503.15-49.77i	503.33-49.8i	503.47-49.83i	503.13-49.81i	503.33-49.77i	502.95-49.81i	502.87-49.73i	503.42-49.79i	503.18-49.83i	503.18-49.92i
506.71-48.2i	506.66-48.16i	506.77-48.29i	506.38-48.39i	505.87-48.72i	505.99-49i	506.31-49.04i	506.46-49.09i	504.96-48.88i	504.78-49.08i	504.95-49.08i	504.42-49.22i	504.85-49.31i	504.73-49.33i	504.77-49.24i	505.22-49.37i	505.14-49.34i	504.93-49.36i	505.18-49.27i	504.09-49.33i	504.53-49.3i	504.45-49.18i	504.21-49.17i	504.56-49.18i	504.44-49.38i	504.44-49.25i	504.32-49.28i	503.76-49.19i	504.13-49.19i	503.97-49.29i	501.48-49.24i	501.83-49.16i	501.71-49.17i	501.55-49.14i	502.55-49.1i	501.92-49.08i	502.42-49.03i	502.54-49.08i	502.21-49.11i	502.39-49.06i	502.27-49.15i	502.4-49.06i	502.68-49.08i	502.28-49.12i	502.53-49.12i	501.99-49.05i	501.88-49.07i	502.38-49.29i	502.32-49.19i	502.32-49.1i
505.98-47.89i	505.91-48.01i	506.01-47.96i	505.7-48.05i	505.07-48.68i	505.31-48.81i	505.61-48.71i	505.74-48.93i	504.25-48.65i	504.01-48.87i	504.19-48.86i	503.64-48.97i	504.25-48.96i	504.04-49.06i	504.18-48.92i	504.53-49.03i	504.45-48.96i	504.31-48.9i	504.4-48.99i	503.42-49.02i	503.85-49.02i	503.67-48.88i	503.49-48.95i	503.75-48.9i	503.87-49.01i	503.48-48.94i	503.69-49.03i	503.04-48.86i	503.38-48.97i	503.34-48.98i	500.74-49.08i	501.13-48.83i	501.02-48.95i	500.95-48.81i	501.83-48.72i	501.22-48.74i	501.71-48.74i	501.91-48.82i	501.58-48.89i	501.69-48.91i	501.61-48.91i	501.8-48.95i	501.86-48.93i	501.63-48.93i	501.8-48.88i	501.32-48.89i	501.15-48.87i	501.88-48.99i	501.63-48.88i	501.54-48.92i
505.2-47.5i	505.07-47.58i	505.26-47.53i	504.83-47.5i	504.15-48.17i	504.44-48.19i	504.77-48.41i	504.78-48.25i	503.27-48.08i	503.15-48.38i	503.37-48.42i	502.89-48.57i	503.22-48.48i	503.12-48.52i	503.25-48.55i	503.66-48.58i	503.64-48.57i	503.36-48.48i	503.59-48.5i	502.66-48.67i	503.01-48.45i	502.72-48.53i	502.72-48.44i	502.83-48.45i	502.91-48.56i	502.7-48.45i	502.84-48.39i	502.23-48.53i	502.46-48.41i	502.36-48.64i	500.02-48.58i	500.3-48.38i	500.15-48.35i	500.01-48.33i	500.94-48.24i	500.5-48.29i	500.85-48.36i	500.98-48.41i	500.58-48.43i	500.86-48.41i	500.72-48.45i	500.92-48.49i	501.08-48.39i	500.71-48.37i	500.86-48.38i	500.49-48.36i	500.29-48.4i	500.96-48.49i	500.8-48.54i	500.62-48.41i
504.53-46.97i	504.43-47i	504.58-47.08i	504.28-47i	503.58-47.56i	503.82-47.83i	504.12-47.7i	504.23-47.82i	502.7-47.64i	502.69-47.84i	502.68-47.73i	502.23-47.89i	502.62-47.99i	502.56-47.92i	502.48-47.95i	502.99-47.91i	502.99-47.93i	502.81-47.98i	502.88-47.98i	501.92-48.03i	502.42-47.98i	502.09-47.93i	502.13-47.89i	502.38-47.9i	502.32-47.91i	502.05-47.96i	502.06-48i	501.6-47.85i	501.78-47.92i	501.6-48.06i	499.39-48.1i	499.63-47.87i	499.45-47.77i	499.46-47.88i	500.25-47.75i	499.72-47.78i	500.15-47.85i	500.46-47.85i	499.9-47.78i	500.18-48.01i	500.06-47.83i	500.23-47.85i	500.42-47.89i	499.99-47.85i	500.25-47.97i	499.84-47.87i	499.62-47.82i	500.29-47.97i	500.13-47.85i	499.99-47.89i
503.77-46.41i	503.69-46.54i	503.77-46.57i	503.36-46.46i	502.75-47.19i	502.93-47.26i	503.42-47.3i	503.46-47.32i	501.87-47.21i	501.68-47.34i	501.88-47.25i	501.39-47.47i	501.82-47.45i	501.57-47.56i	501.75-47.37i	502.1-47.52i	502.1-47.52i	501.93-47.43i	502.08-47.59i	501.09-47.6i	501.53-47.53i	501.31-47.49i	501.2-47.48i	501.37-47.45i	501.41-47.48i	501.35-47.55i	501.22-47.41i	500.75-47.39i	500.94-47.5i	500.85-47.56i	498.39-47.61i	498.82-47.35i	498.6-47.38i	498.59-47.45i	499.4-47.2i	498.93-47.31i	499.35-47.19i	499.65-47.32i	499.15-47.44i	499.32-47.51i	499.29-47.41i	499.45-47.48i	499.53-47.34i	499.17-47.41i	499.51-47.48i	499-47.4i	498.89-47.42i	499.38-47.49i	499.25-47.45i	499.18-47.46i
502.84-45.97i	502.84-45.98i	502.92-46.02i	502.58-46.06i	501.92-46.7i	502.17-46.82i	502.46-46.74i	502.45-46.82i	501.1-46.76i	500.87-46.98i	501.13-46.88i	500.47-47.09i	500.92-47.02i	500.86-47.08i	500.83-47.01i	501.4-47.04i	501.31-46.96i	501.1-47.06i	501.23-47.05i	500.17-47.15i	500.65-46.98i	500.45-46.99i	500.33-47i	500.66-47.03i	500.61-47.02i	500.45-47.11i	500.44-47i	499.82-46.97i	500.12-47.04i	499.99-47.06i	497.56-47.15i	497.95-46.88i	497.84-46.9i	497.76-47.04i	498.65-46.73i	498.12-46.81i	498.56-46.88i	498.78-46.94i	498.34-46.94i	498.56-47.05i	498.5-46.95i	498.56-47.01i	498.76-46.92i	498.31-47i	498.63-46.95i	498.26-46.94i	498-47.01i	498.67-47i	498.43-47.1i	498.35-47i
502.16-45.52i	502.07-45.4i	502.21-45.57i	501.86-45.53i	501.15-46.21i	501.41-46.37i	501.76-46.33i	501.9-46.36i	500.32-46.23i	500.15-46.44i	500.25-46.38i	499.73-46.57i	500.29-46.51i	500.13-46.47i	500.13-46.61i	500.56-46.64i	500.53-46.52i	500.19-46.36i	500.44-46.54i	499.4-46.54i	499.85-46.5i	499.75-46.47i	499.74-46.49i	499.83-46.47i	499.9-46.54i	499.62-46.52i	499.72-46.47i	499.19-46.48i	499.45-46.46i	499.18-46.52i	496.78-46.62i	497.23-46.44i	497.11-46.47i	496.99-46.47i	497.94-46.29i	497.31-46.4i	497.82-46.32i	498.08-46.46i	497.67-46.4i	497.77-46.51i	497.61-46.43i	497.78-46.51i	498.07-46.44i	497.68-46.46i	497.84-46.45i	497.5-46.49i	497.34-46.43i	497.91-46.55i	497.8-46.65i	497.62-46.49i
501.38-44.95i	501.36-45i	501.46-45.02i	501.1-45.04i	500.42-45.72i	500.6-45.68i	500.93-45.79i	501.12-45.83i	499.49-45.72i	499.52-45.88i	499.47-45.75i	499.01-46.08i	499.46-45.98i	499.23-45.97i	499.43-45.91i	499.81-45.98i	499.72-45.97i	499.49-46.03i	499.68-46.03i	498.68-46.02i	499.17-46.02i	499.1-45.96i	498.89-45.92i	499.21-45.99i	499.11-45.87i	498.91-46.01i	498.94-45.95i	498.36-45.97i	498.59-45.93i	498.49-45.99i	496.07-45.92i	496.53-45.89i	496.33-45.89i	496.22-45.98i	497.17-45.68i	496.57-45.84i	496.99-45.82i	497.27-45.87i	496.87-45.81i	497.07-45.94i	496.9-45.84i	497.13-46.06i	497.27-46.04i	496.82-45.89i	497.11-45.92i	496.63-45.99i	496.63-45.93i	497.17-45.95i	496.92-45.99i	496.91-46.01i
500.66-44.19i	500.62-44.3i	500.65-44.4i	500.43-44.2i	499.55-44.97i	499.87-45.08i	500.15-45.02i	500.26-45.16i	498.81-45.01i	498.61-45.14i	498.78-45.18i	498.23-45.33i	498.72-45.29i	498.56-45.32i	498.53-45.17i	499.1-45.31i	498.93-45.31i	498.7-45.35i	499.01-45.21i	497.89-45.31i	498.41-45.25i	498.17-45.35i	498.11-45.18i	498.38-45.31i	498.31-45.19i	498.15-45.23i	498.14-45.34i	497.61-45.41i	497.86-45.24i	497.68-45.32i	495.24-45.42i	495.73-45.29i	495.5-45.17i	495.39-45.25i	496.34-45.08i	495.8-45.18i	496.26-45.13i	496.46-45.22i	496.06-45.23i	496.26-45.27i	496.1-45.22i	496.21-45.28i	496.47-45.15i	496.05-45.34i	496.39-45.26i	495.85-45.27i	495.75-45.3i	496.33-45.25i	496.28-45.45i	496.14-45.34i
499.9-44i	500.04-44.11i	499.91-44.13i	499.65-44.11i	498.91-44.73i	499.17-44.77i	499.45-44.79i	499.61-44.98i	498.13-44.7i	497.9-44.82i	498.03-44.83i	497.58-45.06i	497.94-45.01i	497.82-45i	497.93-45.01i	498.37-45.09i	498.28-45.05i	498.11-45.06i	498.25-45.05i	497.23-45.04i	497.68-45.11i	497.55-45i	497.53-44.98i	497.67-45.05i	497.56-44.98i	497.44-45.06i	497.44-45i	496.82-45.02i	497.14-45.04i	497.1-45.1i	494.62-45.09i	495.06-44.85i	494.86-44.99i	494.71-45.05i	495.62-44.93i	495.1-44.98i	495.54-44.91i	495.81-44.96i	495.36-44.97i	495.48-45.03i	495.42-45.04i	495.52-45.09i	495.74-45.07i	495.34-45.05i	495.65-45.04i	495.23-45.07i	495.06-45.01i	495.73-45.01i	495.59-45i	495.45-45.07i
499.19-43.44i	499.21-43.43i	499.27-43.55i	498.93-43.46i	498.2-44.05i	498.42-44.27i	498.7-44.26i	498.9-44.27i	497.46-44.11i	497.15-44.29i	497.33-44.3i	496.7-44.5i	497.15-44.43i	497.06-44.47i	497.19-44.38i	497.54-44.44i	497.49-44.45i	497.29-44.54i	497.55-44.45i	496.49-44.47i	496.99-44.42i	496.78-44.47i	496.61-44.53i	496.89-44.41i	496.81-44.48i	496.7-44.54i	496.64-44.42i	496.1-44.58i	496.43-44.38i	496.23-44.55i	493.86-44.63i	494.37-44.3i	494.11-44.43i	494.02-44.41i	494.78-44.44i	494.45-44.33i	494.81-44.34i	495.11-44.39i	494.58-44.41i	494.8-44.42i	494.71-44.46i	494.82-44.44i	494.94-44.42i	494.65-44.56i	494.9-44.51i	494.42-44.45i	494.27-44.37i	494.95-44.45i	494.72-44.52i	494.91-44.59i
498.41-42.84i	498.53-43i	498.62-42.83i	498.09-43.08i	497.4-43.58i	497.77-43.42i	497.9-43.78i	497.9-43.68i	496.68-43.74i	496.12-44.08i	496.53-43.81i	495.9-44.24i	496.38-43.93i	496.04-43.86i	496.4-43.89i	496.81-43.8i	496.76-44.01i	496.75-43.97i	496.64-43.93i	495.53-44.16i	496.16-44.03i	496.26-43.74i	495.94-44.02i	496.46-44.18i	495.96-44.05i	496.18-44.05i	495.86-44.01i	495.64-43.82i	495.79-43.83i	495.63-44.22i	493.14-44.13i	493.5-43.98i	493.25-43.87i	493.09-43.81i	494.24-43.82i	493.51-43.71i	494.13-43.83i	494.6-43.93i	493.91-44.04i	494.06-43.77i	493.91-44.02i	494-43.97i	494.22-43.87i	493.74-44.21i	494.13-43.96i	493.51-44.05i	493.61-44.09i	494.16-43.81i	493.97-44.12i	494.05-44.41i
497.82-42.47i	497.82-42.53i	497.85-42.53i	497.54-42.67i	496.82-43.18i	496.91-43.31i	497.31-43.28i	497.36-43.32i	496.08-43.27i	495.68-43.47i	495.82-43.29i	495.41-43.59i	495.8-43.6i	495.62-43.49i	495.79-43.46i	496.15-43.57i	496.09-43.46i	495.92-43.47i	496.04-43.41i	494.92-43.58i	495.49-43.46i	495.36-43.42i	495.28-43.44i	495.5-43.43i	495.29-43.46i	495.27-43.45i	495.3-43.51i	494.69-43.48i	495.06-43.5i	494.81-43.55i	492.52-43.66i	492.94-43.44i	492.76-43.49i	492.56-43.51i	493.53-43.36i	493.07-43.42i	493.37-43.43i	493.71-43.43i	493.13-43.51i	493.47-43.55i	493.37-43.46i	493.33-43.55i	493.58-43.55i	493.25-43.54i	493.39-43.43i	493.1-43.47i	492.88-43.54i	493.56-43.6i	493.34-43.53i	493.19-43.52i
497.08-41.84i	497.16-41.94i	497.25-42i	496.76-41.87i	496.09-42.46i	496.14-42.86i	496.67-42.82i	496.76-42.71i	495.31-42.73i	495.04-42.8i	495.3-42.8i	494.41-43.07i	495.22-43.07i	494.74-42.9i	494.86-42.99i	495.48-42.83i	495.38-42.94i	495.06-42.97i	495.35-43.08i	494.25-42.93i	494.71-43.01i	494.68-42.84i	494.57-43.02i	494.81-43.02i	494.71-42.84i	494.4-42.95i	494.61-42.87i	494-42.91i	494.34-42.78i	494.11-42.88i	491.73-43.17i	492.06-42.76i	492.04-42.78i	491.8-42.91i	492.81-42.84i	492.29-42.87i	492.69-42.78i	492.86-42.88i	492.47-42.91i	492.52-43i	492.58-42.91i	492.81-42.99i	492.89-42.86i	492.49-42.95i	492.7-43.08i	492.33-42.89i	492.06-42.88i	492.78-43.03i	492.73-42.99i	492.57-43.12i
496.4-41.25i	496.46-41.45i	496.45-41.48i	496.18-41.44i	495.32-42.05i	495.52-42.12i	495.99-42.16i	496.06-42.24i	494.59-42.1i	494.37-42.23i	494.53-42.35i	493.96-42.37i	494.33-42.43i	494.25-42.39i	494.37-42.39i	494.81-42.43i	494.61-42.31i	494.57-42.43i	494.76-42.36i	493.71-42.46i	494.14-42.41i	493.88-42.41i	493.78-42.33i	494.18-42.4i	493.95-42.39i	493.77-42.42i	493.82-42.41i	493.31-42.34i	493.51-42.32i	493.43-42.53i	491.03-42.51i	491.47-42.29i	491.31-42.31i	491.19-42.42i	492.22-42.22i	491.54-42.32i	492.04-42.32i	492.32-42.35i	491.82-42.3i	491.86-42.46i	492.02-42.43i	492.1-42.36i	492.11-42.44i	491.86-42.44i	492.06-42.54i	491.7-42.46i	491.57-42.39i	492.08-42.51i	491.86-42.47i	491.8-42.47i
495.7-40.86i	495.77-40.91i	495.79-41.01i	495.51-40.89i	494.76-41.6i	494.89-41.66i	495.23-41.77i	495.32-41.74i	493.88-41.66i	493.62-41.86i	493.78-41.75i	493.24-42i	493.6-41.92i	493.6-42.04i	493.64-41.94i	494.17-41.91i	494.01-42.02i	493.81-42i	494-41.96i	493.03-41.94i	493.38-41.95i	493.33-41.97i	493.26-41.91i	493.42-41.93i	493.29-41.9i	493.12-41.92i	493.13-42.01i	492.6-41.98i	492.88-41.92i	492.71-42.08i	490.41-42.17i	490.78-42.06i	490.63-41.89i	490.52-41.98i	491.48-41.83i	490.88-41.86i	491.34-41.86i	491.61-41.99i	491.14-41.95i	491.21-41.96i	491.25-42.02i	491.36-42.02i	491.46-41.95i	491.09-41.98i	491.32-41.93i	490.97-42.02i	490.78-41.93i	491.4-42.07i	491.37-42.02i	491.21-42.02i
494.9-40.21i	494.95-40.22i	494.89-40.29i	494.66-40.37i	493.84-40.89i	494-41.04i	494.38-40.99i	494.48-41.1i	493.02-40.96i	492.86-41.14i	492.91-41.11i	492.45-41.23i	492.79-41.23i	492.67-41.24i	492.76-41.14i	493.26-41.24i	493.07-41.12i	492.97-41.28i	493.21-41.23i	492.07-41.36i	492.66-41.26i	492.32-41.27i	492.3-41.17i	492.63-41.23i	492.49-41.23i	492.25-41.13i	492.39-41.2i	491.77-41.31i	491.96-41.21i	491.9-41.28i	489.45-41.4i	489.99-41.23i	489.74-41.25i	489.76-41.27i	490.59-41.18i	490.06-41.18i	490.61-41.12i	490.85-41.19i	490.39-41.25i	490.43-41.35i	490.35-41.31i	490.57-41.33i	490.65-41.25i	490.36-41.29i	490.59-41.27i	490.15-41.28i	490.02-41.29i	490.52-41.39i	490.53-41.36i	490.38-41.4i
494.36-39.79i	494.48-39.9i	494.49-39.93i	494.29-39.96i	493.46-40.5i	493.57-40.65i	493.93-40.57i	494.09-40.74i	492.51-40.62i	492.32-40.62i	492.5-40.67i	491.88-40.81i	492.34-40.77i	492.22-40.88i	492.35-40.84i	492.67-40.84i	492.65-40.8i	492.5-40.8i	492.68-40.84i	491.61-40.98i	492.11-40.83i	491.96-40.9i	491.91-40.8i	492.12-40.79i	491.94-40.79i	491.79-40.85i	491.8-40.78i	491.21-40.82i	491.47-40.88i	491.41-40.97i	489.13-41.04i	489.47-40.91i	489.33-40.86i	489.19-40.92i	490.14-40.84i	489.69-40.78i	490.02-40.78i	490.34-40.92i	489.71-40.94i	489.97-40.92i	490-40.92i	490.04-40.97i	490.13-40.95i	489.83-40.91i	490.19-40.91i	489.54-40.93i	489.52-40.85i	490.03-41.02i	490.03-41.01i	489.8-40.93i
493.7-39.23i	493.91-39.39i	493.89-39.27i	493.46-39.43i	492.74-39.97i	492.88-40.13i	493.27-40.1i	493.33-40.18i	491.82-40.01i	491.66-40.26i	491.81-40.09i	491.38-40.27i	491.6-40.35i	491.58-40.34i	491.67-40.26i	492.05-40.28i	491.9-40.33i	491.75-40.23i	492.01-40.23i	490.92-40.35i	491.33-40.23i	491.25-40.24i	491.21-40.22i	491.43-40.29i	491.33-40.27i	491.08-40.23i	491.2-40.27i	490.6-40.28i	490.78-40.27i	490.68-40.38i	488.37-40.55i	488.78-40.22i	488.53-40.15i	488.52-40.37i	489.44-40.23i	488.96-40.26i	489.32-40.3i	489.62-40.34i	489.12-40.34i	489.33-40.33i	489.24-40.45i	489.4-40.35i	489.35-40.41i	489.09-40.4i	489.46-40.37i	488.98-40.47i	488.89-40.35i	489.3-40.51i	489.23-40.41i	489.17-40.4i
493.08-38.71i	493.24-38.8i	493.15-38.72i	492.89-38.84i	492.07-39.46i	492.36-39.41i	492.53-39.52i	492.78-39.6i	491.22-39.5i	490.97-39.7i	491.13-39.63i	490.69-39.72i	490.99-39.67i	490.87-39.82i	491.06-39.7i	491.37-39.76i	491.24-39.66i	491.13-39.79i	491.29-39.77i	490.34-39.84i	490.77-39.81i	490.51-39.73i	490.58-39.71i	490.75-39.86i	490.63-39.77i	490.41-39.68i	490.47-39.83i	489.98-39.72i	490.19-39.61i	490.14-39.92i	487.76-39.9i	488.24-39.67i	487.84-39.93i	487.73-39.99i	488.93-39.72i	488.31-39.73i	488.62-39.67i	488.88-39.75i	488.48-39.84i	488.59-39.86i	488.65-39.87i	488.53-39.86i	488.72-39.95i	488.59-39.74i	488.77-39.86i	488.26-39.83i	488.1-39.8i	488.77-39.82i	488.74-39.94i	488.58-39.95i
492.33-38.09i	492.38-38.25i	492.44-38.43i	492.22-38.34i	491.28-38.91i	491.56-39.02i	491.77-39.11i	492.03-39.22i	490.51-38.93i	490.23-39.14i	490.55-39.08i	489.94-39.33i	490.32-39.26i	490.04-39.37i	490.2-39.29i	490.8-39.33i	490.57-39.29i	490.3-39.35i	490.64-39.37i	489.57-39.3i	490.16-39.19i	489.81-39.21i	489.71-39.35i	490.12-39.33i	489.83-39.36i	489.74-39.24i	489.82-39.29i	489.21-39.29i	489.4-39.31i	489.2-39.33i	486.93-39.5i	487.46-39.39i	487.2-39.22i	487.19-39.33i	488.12-39.27i	487.55-39.31i	487.87-39.32i	488.23-39.45i	487.76-39.28i	487.92-39.39i	487.89-39.43i	488.06-39.5i	488.03-39.42i	487.66-39.32i	488.05-39.48i	487.65-39.43i	487.47-39.34i	487.88-39.48i	487.84-39.42i	487.8-39.42i
491.7-37.5i	491.76-37.49i	491.73-37.57i	491.4-37.72i	490.76-38.15i	490.85-38.36i	491.24-38.27i	491.39-38.43i	489.83-38.19i	489.62-38.34i	489.79-38.45i	489.34-38.57i	489.47-38.52i	489.44-38.52i	489.56-38.55i	490.08-38.56i	489.85-38.47i	489.62-38.61i	489.98-38.47i	488.9-38.62i	489.4-38.47i	489.25-38.59i	489.08-38.45i	489.5-38.64i	489.24-38.36i	489.07-38.54i	488.97-38.55i	488.57-38.58i	488.71-38.47i	488.62-38.58i	486.33-38.8i	486.79-38.57i	486.74-38.58i	486.54-38.6i	487.48-38.62i	486.83-38.66i	487.3-38.61i	487.64-38.58i	487.05-38.66i	487.21-38.73i	487.29-38.62i	487.4-38.69i	487.34-38.7i	487.12-38.7i	487.33-38.87i	486.9-38.74i	486.8-38.64i	487.26-38.72i	487.14-38.66i	487.21-38.7i
491.1-37.11i	491.36-37.17i	491.23-37.26i	490.92-37.35i	490.27-37.88i	490.28-37.95i	490.7-38.02i	490.85-38.11i	489.28-37.89i	489.08-38.09i	489.24-38.05i	488.71-38.24i	488.97-38.12i	488.98-38.15i	489.02-38.15i	489.5-38.21i	489.36-38.15i	489.15-38.23i	489.31-38.12i	488.42-38.29i	488.96-38.26i	488.64-38.12i	488.64-38.15i	488.89-38.12i	488.73-38.19i	488.59-38.23i	488.62-38.24i	488.08-38.11i	488.21-38.12i	488.16-38.22i	485.81-38.51i	486.29-38.33i	486.04-38.24i	486.01-38.31i	486.91-38.19i	486.37-38.25i	486.87-38.27i	487.09-38.31i	486.54-38.35i	486.73-38.43i	486.58-38.37i	486.75-38.38i	486.77-38.32i	486.59-38.38i	486.96-38.33i	486.33-38.3i	486.15-38.34i	486.86-38.42i	486.8-38.43i	486.65-38.41i
490.57-36.6i	490.78-36.73i	490.73-36.8i	490.35-36.65i	489.61-37.28i	489.74-37.45i	489.96-37.46i	490.23-37.59i	488.7-37.37i	488.41-37.55i	488.77-37.5i	488.13-37.68i	488.33-37.62i	488.27-37.71i	488.41-37.63i	488.83-37.65i	488.8-37.68i	488.59-37.66i	488.84-37.68i	487.76-37.69i	488.3-37.57i	488.14-37.66i	488.04-37.57i	488.29-37.57i	488.08-37.66i	487.91-37.65i	487.98-37.62i	487.49-37.66i	487.69-37.67i	487.5-37.68i	485.2-37.88i	485.66-37.79i	485.43-37.71i	485.41-37.78i	486.28-37.7i	485.63-37.67i	486.24-37.72i	486.46-37.72i	485.98-37.81i	486.13-37.87i	485.96-37.79i	486.29-37.77i	486.2-37.83i	485.96-37.75i	486.25-37.9i	485.82-37.88i	485.68-37.83i	486.09-37.85i	486.07-37.83i	486-37.85i
489.99-35.99i	490.28-36.21i	489.94-36.12i	489.66-36.46i	488.94-36.74i	489.14-36.91i	489.48-36.88i	489.63-37.08i	488.03-36.87i	487.81-37i	488.02-37.12i	487.43-37.09i	487.77-37.07i	487.8-37.16i	487.77-37.06i	488.26-37.16i	488.24-37.15i	487.94-36.95i	488.29-37.02i	487.24-37.26i	487.48-37.2i	487.48-37.19i	487.3-37.05i	487.76-37.03i	487.54-37.07i	487.41-37.23i	487.42-37.12i	486.76-37.18i	487.04-37.21i	486.79-37.07i	484.4-37.25i	484.93-37.2i	484.78-37.14i	484.74-37.3i	485.71-37.11i	485.07-37.22i	485.59-37.19i	485.8-37.25i	485.24-37.17i	485.42-37.32i	485.38-37.13i	485.52-37.27i	485.52-37.32i	485.32-37.3i	485.59-37.32i	485.16-37.33i	484.94-37.29i	485.52-37.33i	485.53-37.31i	485.36-37.27i
489.62-35.78i	489.58-35.65i	489.51-35.6i	489.16-35.61i	488.36-36.16i	488.59-36.49i	488.81-36.39i	489.31-36.38i	487.41-36.31i	487.22-36.69i	487.43-36.53i	486.87-36.36i	487.14-36.58i	487.06-36.54i	487.13-36.55i	487.51-36.66i	487.48-36.62i	487.31-36.65i	487.7-36.54i	486.65-36.52i	486.9-36.51i	486.79-36.63i	486.69-36.63i	487.06-36.55i	486.9-36.74i	486.53-36.74i	486.62-36.62i	486.16-36.57i	486.37-36.59i	486.25-36.75i	483.77-36.98i	484.44-36.66i	484.43-36.65i	484.2-36.84i	484.88-36.63i	484.54-36.88i	484.84-36.66i	485.08-36.62i	484.67-36.7i	484.8-36.86i	485-36.99i	484.92-36.84i	484.74-36.89i	484.63-36.77i	485.04-36.89i	484.42-36.76i	484.31-36.68i	484.99-36.79i	484.82-36.61i	484.71-37.07i
488.74-34.98i	489.06-35.04i	488.72-34.88i	488.63-35.09i	487.86-35.47i	487.82-35.75i	488.23-35.45i	488.51-35.98i	486.66-35.75i	486.58-35.86i	486.57-35.56i	486.42-35.99i	486.36-35.97i	486.49-36.05i	486.72-35.92i	486.96-36.07i	486.85-36.16i	486.71-35.86i	487.02-35.92i	486.05-36.05i	486.48-36.07i	486.26-36.04i	486.25-36.08i	486.52-35.99i	486.41-36.01i	486.06-35.97i	486.08-35.94i	485.77-36.16i	485.73-35.83i	485.65-36.06i	483.32-36.32i	483.8-36.07i	483.3-35.94i	483.58-36.19i	484.6-36.32i	483.98-35.96i	484.39-35.94i	484.64-36.28i	484.06-36.18i	484.14-36.23i	484.3-36.14i	484.47-36.49i	484.34-36.28i	484.47-36.12i	484.45-36.24i	483.84-36.09i	483.75-36.21i	484.07-36.27i	484.41-36.21i	484.1-36.27i
488.18-34.41i	488.4-34.5i	488.17-34.5i	487.9-34.53i	487.04-35.15i	487.23-35.13i	487.65-35.22i	487.75-35.29i	486.2-35.15i	485.97-35.37i	486.11-35.22i	485.64-35.38i	485.88-35.26i	485.76-35.46i	485.81-35.22i	486.37-35.37i	486.31-35.36i	486.18-35.31i	486.44-35.44i	485.26-35.4i	485.84-35.44i	485.64-35.53i	485.72-35.46i	485.98-35.4i	485.67-35.39i	485.46-35.4i	485.55-35.33i	484.92-35.42i	485.13-35.39i	484.95-35.47i	482.55-35.88i	483.21-35.52i	482.98-35.49i	482.84-35.5i	483.89-35.58i	483.26-35.52i	483.74-35.5i	484.01-35.61i	483.46-35.59i	483.52-35.59i	483.53-35.56i	483.7-35.66i	483.79-35.54i	483.48-35.65i	483.78-35.66i	483.23-35.61i	483.27-35.45i	483.74-35.66i	483.54-35.71i	483.57-35.6i
487.59-33.74i	487.84-33.88i	487.64-33.93i	487.42-34.02i	486.61-34.55i	486.78-34.54i	487.09-34.55i	487.23-34.72i	485.57-34.53i	485.33-34.72i	485.61-34.69i	485-34.86i	485.41-34.83i	485.29-34.83i	485.33-34.81i	485.83-34.79i	485.75-34.84i	485.54-34.87i	485.85-34.82i	484.75-34.86i	485.11-34.84i	485.03-34.76i	484.94-34.86i	485.27-34.8i	485.01-34.7i	484.74-34.93i	485.03-34.79i	484.35-34.88i	484.63-34.88i	484.47-34.85i	482.14-35.31i	482.65-34.99i	482.37-34.96i	482.34-35.09i	483.26-35.03i	482.76-34.98i	483.17-34.91i	483.43-35.05i	482.86-35.08i	482.99-35.07i	482.98-35.1i	483.13-35.1i	483.11-35.18i	482.86-35.09i	483.32-35.17i	482.7-35.13i	482.67-35.03i	483.07-35.14i	483.06-35.1i	482.96-35.21i
486.97-33.21i	487.25-33.38i	487.13-33.34i	486.81-33.53i	485.95-33.92i	486.07-34.02i	486.5-34.08i	486.74-34.21i	484.99-34.01i	484.91-34.26i	485.16-34.22i	484.44-34.36i	484.82-34.29i	484.77-34.34i	484.86-34.18i	485.27-34.31i	485.14-34.25i	485.03-34.38i	485.14-34.36i	484.19-34.42i	484.67-34.22i	484.61-34.36i	484.47-34.32i	484.62-34.35i	484.54-34.33i	484.39-34.28i	484.49-34.37i	483.87-34.37i	484.07-34.36i	483.89-34.27i	481.64-34.69i	482.04-34.47i	481.85-34.43i	481.88-34.54i	482.79-34.44i	482.15-34.48i	482.64-34.43i	482.9-34.52i	482.38-34.52i	482.52-34.55i	482.49-34.56i	482.59-34.6i	482.56-34.61i	482.36-34.56i	482.64-34.61i	482.23-34.66i	482.11-34.59i	482.54-34.66i	482.49-34.61i	482.45-34.62i
486.44-32.65i	486.76-32.82i	486.52-32.79i	486.3-32.89i	485.48-33.52i	485.57-33.58i	485.94-33.59i	486.06-33.64i	484.34-33.53i	484.3-33.72i	484.56-33.62i	483.98-33.78i	484.13-33.76i	484.08-33.74i	484.14-33.65i	484.73-33.81i	484.64-33.77i	484.37-33.75i	484.72-33.69i	483.69-33.82i	484.11-33.85i	483.94-33.81i	483.9-33.81i	484.14-33.73i	483.86-33.73i	483.76-33.72i	483.84-33.82i	483.19-33.73i	483.55-33.78i	483.28-33.86i	481.13-34.18i	481.46-33.86i	481.32-33.89i	481.22-33.92i	482.17-33.94i	481.58-33.89i	482.05-33.85i	482.32-34.03i	481.75-33.96i	481.84-33.94i	481.94-33.98i	482.04-34.08i	481.94-33.99i	481.78-34.03i	482.04-33.96i	481.59-34.08i	481.48-34.03i	482.02-34.11i	481.93-34i	481.81-34.06i
485.84-32.14i	486.4-32.11i	486.02-32.26i	485.8-32.18i	484.88-32.86i	484.95-33.01i	485.28-32.98i	485.6-33.08i	483.86-32.86i	483.72-33i	484-32.86i	483.41-33.17i	483.64-33.21i	483.73-33.22i	483.74-33.05i	484.23-33.21i	484.01-33.16i	483.8-33.15i	484.08-33.23i	483.06-33.22i	483.46-33.08i	483.46-33.2i	483.25-33.12i	483.63-33.21i	483.42-33.13i	483.2-33.19i	483.31-33.15i	482.71-33.14i	482.96-33.23i	482.86-33.19i	480.34-33.75i	481-33.28i	480.75-33.36i	480.73-33.34i	481.66-33.27i	481.04-33.29i	481.48-33.42i	481.78-33.39i	481.2-33.45i	481.27-33.5i	481.35-33.44i	481.39-33.52i	481.41-33.4i	481.26-33.54i	481.41-33.41i	481.14-33.48i	480.88-33.4i	481.41-33.52i	481.31-33.54i	481.21-33.47i
485.24-31.56i	485.59-31.73i	485.41-31.83i	485.29-31.76i	484.35-32.32i	484.42-32.44i	484.48-32.52i	485.13-32.6i	483.35-32.19i	483.18-32.55i	483.42-32.6i	482.8-32.66i	483.11-32.57i	483.12-32.76i	483.07-32.73i	483.51-32.68i	483.37-32.53i	483.5-32.7i	483.58-32.67i	482.55-32.79i	482.9-32.76i	482.82-32.71i	482.74-32.52i	483.06-32.64i	482.55-32.42i	482.62-32.62i	482.65-32.78i	482.27-32.7i	482.39-32.66i	482.24-32.77i	479.92-33.17i	480.31-32.82i	480.26-32.7i	480.1-32.85i	481.11-32.77i	480.5-32.87i	480.89-32.83i	481.24-32.86i	480.7-33.01i	480.69-32.83i	480.68-32.81i	480.86-33i	480.87-32.92i	480.62-33.01i	480.76-33.21i	480.57-32.95i	480.49-32.95i	480.98-33.02i	481.05-33.1i	480.77-32.98i
484.66-31.02i	485.13-31.05i	484.94-31.12i	484.75-31.08i	483.71-31.73i	483.96-31.78i	484.3-31.83i	484.48-32.08i	482.68-31.77i	482.68-32.08i	482.92-31.83i	482.27-32.11i	482.53-32.05i	482.55-32.06i	482.68-31.96i	483.07-32.1i	482.95-32.02i	482.75-32.11i	483-32.01i	481.91-32.19i	482.44-32.05i	482.28-32.06i	482.23-32.01i	482.58-32.07i	482.21-32.07i	482-32.11i	482.15-32.03i	481.63-32.05i	481.83-31.98i	481.66-32.14i	479.35-32.51i	479.86-32.34i	479.56-32.17i	479.48-32.35i	480.43-32.2i	479.95-32.19i	480.4-32.29i	480.67-32.33i	479.98-32.39i	480.33-32.37i	480.21-32.38i	480.4-32.33i	480.35-32.31i	480.14-32.32i	480.39-32.5i	479.93-32.41i	479.88-32.41i	480.35-32.38i	480.22-32.43i	480.23-32.5i
484.18-30.36i	484.61-30.53i	484.37-30.56i	484.18-30.63i	483.19-31.11i	483.28-31.29i	483.71-31.31i	483.92-31.4i	482.13-31.25i	482-31.3i	482.39-31.3i	481.68-31.47i	482-31.47i	481.89-31.55i	482.1-31.37i	482.47-31.59i	482.29-31.46i	482.17-31.53i	482.48-31.49i	481.47-31.54i	481.84-31.41i	481.78-31.5i	481.68-31.48i	481.93-31.48i	481.67-31.54i	481.48-31.49i	481.58-31.43i	481.1-31.47i	481.19-31.49i	481.14-31.51i	478.73-31.93i	479.25-31.71i	479.03-31.62i	479.07-31.78i	479.92-31.69i	479.36-31.69i	479.82-31.62i	480.15-31.75i	479.51-31.74i	479.71-31.83i	479.63-31.78i	479.68-31.8i	479.67-31.83i	479.54-31.74i	479.89-31.83i	479.45-31.85i	479.29-31.82i	479.74-31.84i	479.74-31.85i	479.59-31.88i
483.74-29.75i	484.11-29.98i	483.9-29.97i	483.64-30.2i	482.74-30.65i	482.84-30.74i	483.15-30.7i	483.48-30.79i	481.67-30.62i	481.56-30.78i	481.84-30.85i	481.24-30.94i	481.48-30.94i	481.42-30.9i	481.51-30.86i	481.95-30.89i	481.88-30.87i	481.67-30.98i	482.04-30.91i	480.96-31.02i	481.45-30.89i	481.25-30.91i	481.22-30.96i	481.5-30.84i	481.19-30.92i	481.04-30.95i	481.08-31i	480.6-30.98i	480.78-30.83i	480.58-31.01i	478.19-31.36i	478.79-31.19i	478.51-31.19i	478.53-31.21i	479.37-31.14i	478.97-31.2i	479.4-31.2i	479.68-31.26i	478.97-31.2i	479.19-31.29i	479.17-31.42i	479.33-31.32i	479.21-31.27i	479.16-31.24i	479.37-31.29i	478.83-31.23i	478.88-31.2i	479.33-31.32i	479.32-31.27i	479.19-31.33i
483.18-29.23i	483.57-29.42i	483.27-29.44i	483.09-29.42i	482.28-30.11i	482.31-30.15i	482.68-30.12i	482.92-30.24i	481.13-30.04i	481.09-30.18i	481.22-30.29i	480.7-30.29i	480.88-30.4i	480.88-30.35i	480.99-30.33i	481.43-30.28i	481.26-30.28i	481.12-30.3i	481.45-30.31i	480.4-30.37i	480.8-30.27i	480.61-30.34i	480.58-30.44i	481.01-30.4i	480.59-30.38i	480.5-30.31i	480.57-30.39i	480.06-30.33i	480.23-30.4i	480.09-30.49i	477.72-30.77i	478.22-30.67i	478.03-30.5i	478.07-30.61i	478.94-30.53i	478.39-30.55i	478.82-30.66i	479.03-30.64i	478.44-30.71i	478.69-30.75i	478.53-30.72i	478.73-30.75i	478.72-30.78i	478.47-30.82i	478.86-30.79i	478.45-30.78i	478.23-30.6i	478.77-30.72i	478.67-30.79i	478.65-30.8i
482.7-28.72i	483.12-28.91i	482.85-28.88i	482.72-28.98i	481.77-29.53i	481.82-29.5i	482.17-29.47i	482.46-29.71i	480.69-29.68i	480.55-29.6i	480.81-29.65i	480.25-29.76i	480.32-29.82i	480.52-29.83i	480.58-29.68i	480.92-29.86i	480.71-29.7i	480.63-29.76i	481-29.85i	479.81-29.78i	480.22-29.97i	480.19-29.76i	480.09-29.83i	480.53-29.83i	480.07-29.58i	479.98-29.79i	480.04-29.81i	479.58-29.8i	479.73-29.68i	479.67-29.9i	477.29-30.29i	477.75-30.04i	477.52-29.98i	477.46-30.11i	478.38-29.95i	477.83-30.03i	478.43-30.12i	478.64-30.18i	477.94-29.91i	478.17-30.14i	477.9-30.1i	478.31-30.21i	478.49-30.06i	478.04-30.17i	478.32-30.3i	477.89-30.3i	477.91-30.39i	478.18-30.32i	478.38-30.46i	478.06-30.22i
482.11-28.07i	482.6-28.15i	482.22-28.3i	482.06-28.42i	481.31-28.89i	481.37-28.93i	481.56-28.87i	481.87-29.19i	480.14-28.99i	480.02-29.11i	480.22-29.07i	479.69-29.21i	479.83-29.25i	479.85-29.25i	480.01-29.13i	480.43-29.16i	480.25-29.16i	480.21-29.14i	480.46-29.23i	479.52-29.25i	479.87-29.13i	479.71-29.19i	479.6-29.2i	479.96-29.18i	479.6-29.22i	479.47-29.2i	479.58-29.21i	479.08-29.22i	479.2-29.21i	479-29.24i	476.85-29.71i	477.22-29.48i	476.97-29.49i	477.01-29.5i	477.95-29.37i	477.31-29.51i	477.72-29.43i	478.06-29.48i	477.35-29.66i	477.65-29.61i	477.61-29.62i	477.7-29.62i	477.79-29.61i	477.51-29.65i	477.78-29.66i	477.37-29.59i	477.27-29.6i	477.75-29.74i	477.75-29.59i	477.5-29.61i
481.63-27.44i	482.14-27.63i	481.71-27.75i	481.58-27.72i	480.69-28.28i	480.78-28.39i	481.13-28.38i	481.38-28.43i	479.66-28.36i	479.49-28.52i	479.7-28.48i	479.22-28.64i	479.3-28.57i	479.3-28.61i	479.45-28.47i	479.85-28.56i	479.67-28.54i	479.64-28.58i	479.95-28.54i	478.93-28.67i	479.32-28.64i	479.14-28.59i	479.14-28.57i	479.48-28.67i	479.08-28.58i	478.87-28.56i	479.13-28.51i	478.56-28.72i	478.73-28.54i	478.47-28.67i	476.25-29.1i	476.59-29.01i	476.46-28.81i	476.44-28.84i	477.41-28.84i	476.87-28.94i	477.2-28.89i	477.49-28.91i	476.88-28.94i	477.16-29.05i	477.1-28.98i	477.22-28.93i	477.2-28.98i	476.95-29.02i	477.27-29.04i	476.76-29.01i	476.72-28.96i	477.23-29.01i	477.16-29.05i	477.05-29.07i
481.17-26.97i	481.64-27.12i	481.36-27.16i	481.22-27.2i	480.18-27.74i	480.36-27.8i	480.71-27.8i	480.98-27.9i	479.15-27.74i	479.03-27.88i	479.34-27.95i	478.77-28.03i	478.86-28.07i	478.99-28.06i	479.03-27.99i	479.45-28.13i	479.21-27.98i	479.14-28.11i	479.44-28.07i	478.47-28.07i	478.83-28.09i	478.69-28.1i	478.64-28.11i	478.95-28.05i	478.47-28.07i	478.41-28.04i	478.68-28.04i	478.03-28.06i	478.26-28.11i	478.14-28.12i	475.7-28.66i	476.27-28.4i	475.98-28.3i	476.08-28.43i	476.9-28.37i	476.41-28.41i	476.75-28.34i	476.99-28.36i	476.52-28.43i	476.64-28.5i	476.54-28.53i	476.72-28.59i	476.66-28.54i	476.57-28.52i	476.84-28.51i	476.43-28.6i	476.25-28.52i	476.8-28.59i	476.7-28.55i	476.48-28.53i
480.67-26.36i	481.08-26.42i	480.76-26.39i	480.63-26.58i	479.7-27.03i	479.85-27.31i	480.22-27.16i	480.5-27.37i	478.65-27.12i	478.48-27.27i	478.85-27.35i	478.19-27.37i	478.37-27.37i	478.36-27.37i	478.5-27.41i	478.94-27.41i	478.79-27.36i	478.64-27.39i	478.94-27.4i	477.85-27.51i	478.38-27.37i	478.2-27.32i	478.1-27.34i	478.45-27.45i	478.09-27.39i	477.99-27.43i	478.11-27.32i	477.61-27.39i	477.74-27.46i	477.59-27.45i	475.3-27.99i	475.63-27.8i	475.45-27.77i	475.53-27.83i	476.37-27.77i	475.82-27.88i	476.32-27.79i	476.56-27.82i	475.86-27.92i	476.18-27.86i	476.07-27.87i	476.31-27.91i	476.2-27.86i	476.02-27.83i	476.35-27.85i	475.89-28.02i	475.76-27.85i	476.25-27.9i	476.16-27.94i	476.08-27.84i
480.17-25.81i	480.7-26i	480.42-25.97i	480.16-26.08i	479.31-26.66i	479.36-26.75i	479.7-26.67i	479.95-26.88i	478.09-26.66i	478.12-26.83i	478.36-26.72i	477.71-26.98i	477.93-26.91i	477.92-26.94i	478.11-26.84i	478.42-26.98i	478.16-26.89i	478.15-26.98i	478.52-26.9i	477.4-26.95i	477.87-26.92i	477.72-26.91i	477.63-26.8i	478.03-26.85i	477.65-26.91i	477.47-26.94i	477.61-26.86i	477.12-26.97i	477.28-26.91i	477.19-27.05i	474.79-27.53i	475.26-27.28i	475.08-27.24i	475-27.31i	475.95-27.24i	475.35-27.27i	475.88-27.25i	476.03-27.37i	475.57-27.44i	475.65-27.28i	475.61-27.45i	475.75-27.46i	475.75-27.39i	475.46-27.35i	475.78-27.41i	475.43-27.42i	475.28-27.41i	475.77-27.5i	475.66-27.46i	475.58-27.47i
479.83-25.16i	480.16-25.25i	479.9-25.43i	479.81-25.29i	478.85-25.99i	478.88-26.02i	479.29-26.11i	479.55-26.17i	477.75-26.03i	477.55-26.16i	477.8-26.19i	477.18-26.31i	477.39-26.18i	477.45-26.27i	477.58-26.1i	477.94-26.24i	477.78-26.26i	477.72-26.33i	477.85-26.19i	476.91-26.41i	477.4-26.33i	477.22-26.3i	477.2-26.3i	477.56-26.3i	477.13-26.23i	477.05-26.37i	477.18-26.17i	476.59-26.32i	476.79-26.33i	476.51-26.31i	474.33-26.88i	474.7-26.63i	474.6-26.64i	474.66-26.74i	475.44-26.69i	474.83-26.67i	475.28-26.69i	475.61-26.72i	474.99-26.75i	475.17-26.75i	475.12-26.82i	475.34-26.75i	475.27-26.8i	475.01-26.74i	475.37-26.73i	474.92-26.84i	474.79-26.73i	475.34-26.86i	475.17-26.76i	474.99-26.87i
479.41-24.54i	479.71-24.58i	479.34-24.67i	479.34-24.76i	478.31-25.33i	478.4-25.41i	478.74-25.43i	478.97-25.55i	477.22-25.36i	477.15-25.44i	477.5-25.51i	476.78-25.59i	476.91-25.6i	477.02-25.62i	477.09-25.57i	477.56-25.56i	477.41-25.56i	477.25-25.67i	477.55-25.6i	476.51-25.59i	476.99-25.7i	476.75-25.63i	476.73-25.61i	477.15-25.68i	476.58-25.6i	476.45-25.65i	476.69-25.64i	476.14-25.54i	476.34-25.63i	476.18-25.72i	473.85-26.29i	474.22-25.94i	474.1-25.85i	474.1-26.03i	474.91-25.97i	474.42-26i	474.9-26.01i	475.08-26.05i	474.55-26.09i	474.69-26.14i	474.66-26.14i	474.79-26.2i	474.81-26.16i	474.53-26.2i	474.93-26.12i	474.44-26.15i	474.36-26.11i	474.83-26.21i	474.65-26.11i	474.55-26.27i
478.94-23.85i	479.3-24.11i	479.09-24.1i	478.82-24.11i	477.93-24.78i	477.87-24.83i	478.32-24.85i	478.62-25.01i	476.73-24.81i	476.68-24.93i	476.87-24.9i	476.26-25.14i	476.44-25i	476.55-25.06i	476.64-25i	477.17-24.94i	476.85-25.13i	476.81-24.98i	477.13-25.04i	475.99-25i	476.44-25.08i	476.35-25.2i	476.4-25.06i	476.51-25.13i	476.22-24.99i	476.09-25.19i	476.26-25.09i	475.6-25.02i	475.83-25.07i	475.74-25.14i	473.4-25.68i	473.71-25.41i	473.69-25.38i	473.74-25.53i	474.53-25.51i	473.9-25.45i	474.33-25.51i	474.66-25.55i	474.08-25.44i	474.24-25.58i	474.16-25.56i	474.33-25.6i	474.26-25.58i	474.04-25.54i	474.43-25.6i	474.01-25.64i	473.93-25.65i	474.25-25.65i	474.33-25.65i	474.06-25.67i
478.52-23.27i	478.89-23.4i	478.49-23.6i	478.47-23.49i	477.56-24.14i	477.33-24.18i	477.86-24.15i	478.17-24.31i	476.25-24.24i	476.18-24.26i	476.51-24.33i	475.88-24.36i	475.96-24.42i	476.11-24.42i	476.27-24.24i	476.68-24.44i	476.29-24.41i	476.51-24.19i	476.7-24.43i	475.71-24.57i	476.06-24.34i	475.93-24.44i	475.85-24.44i	476.15-24.31i	475.81-24.25i	475.66-24.39i	475.81-24.37i	475.33-24.38i	475.45-24.4i	475.29-24.42i	472.92-25.16i	473.42-24.86i	473.13-24.63i	473.23-24.81i	474.04-24.9i	473.63-24.82i	473.92-24.8i	474.19-24.92i	473.67-24.88i	473.87-24.95i	473.77-25.01i	473.8-25i	473.93-24.97i	473.55-24.91i	473.98-24.98i	473.61-25.01i	473.49-24.93i	473.84-24.94i	473.89-24.99i	473.61-25.11i
478.09-22.58i	478.52-22.75i	478.23-22.86i	478.07-22.94i	477.09-23.48i	477.08-23.56i	477.52-23.6i	477.85-23.74i	475.91-23.4i	475.8-23.69i	476.1-23.67i	475.5-23.75i	475.76-23.79i	475.68-23.86i	475.75-23.77i	476.18-23.8i	476-23.8i	475.81-23.84i	476.23-23.77i	475.09-23.88i	475.59-23.82i	475.55-23.8i	475.39-23.93i	475.64-23.81i	475.27-23.69i	475.1-23.89i	475.45-23.74i	474.84-23.8i	474.95-23.8i	474.82-23.83i	472.43-24.5i	472.86-24.15i	472.84-24.05i	472.74-24.35i	473.62-24.16i	473.01-24.31i	473.52-24.17i	473.89-24.27i	473.13-24.36i	473.37-24.36i	473.37-24.37i	473.46-24.39i	473.3-24.34i	473.22-24.45i	473.51-24.37i	473.14-24.35i	472.97-24.47i	473.36-24.4i	473.39-24.39i	473.3-24.51i
477.65-22.05i	478.13-22.22i	477.7-22.31i	477.55-22.43i	476.53-22.88i	476.61-23.01i	477.01-22.96i	477.23-23.11i	475.39-22.89i	475.35-23.15i	475.69-23.09i	475.05-23.27i	475.19-23.16i	475.29-23.3i	475.47-23.19i	475.77-23.23i	475.5-23.11i	475.57-23.23i	475.86-23.24i	474.76-23.24i	475.19-23.22i	475.08-23.35i	475.04-23.2i	475.42-23.24i	474.94-23.28i	474.79-23.16i	474.91-23.26i	474.5-23.21i	474.64-23.26i	474.41-23.31i	472.07-23.92i	472.44-23.6i	472.25-23.62i	472.44-23.76i	473.14-23.67i	472.7-23.7i	473.11-23.65i	473.29-23.77i	472.79-23.79i	472.87-23.89i	472.73-23.8i	472.93-23.91i	472.98-23.8i	472.8-23.8i	473.12-23.8i	472.66-23.87i	472.56-23.76i	472.93-23.86i	473.05-23.93i	472.72-23.89i
477.37-21.56i	477.58-21.58i	477.16-21.55i	477.19-21.62i	476.16-22.32i	476.41-22.25i	476.5-22.31i	477.03-22.48i	474.88-22.13i	475.05-22.17i	475.13-22.5i	474.67-22.53i	474.81-22.4i	474.76-22.48i	474.86-22.54i	475.14-22.77i	475.03-22.49i	475.13-22.58i	475.28-22.5i	474.32-22.76i	474.74-22.79i	474.72-22.63i	474.77-22.38i	474.83-22.54i	474.6-22.36i	474.39-22.53i	474.64-22.47i	474.06-22.59i	474.25-22.32i	473.94-22.57i	471.41-23.25i	472.03-22.99i	471.86-22.9i	472.05-22.96i	472.68-22.92i	472.11-22.98i	472.56-22.98i	472.85-23.14i	472.38-23.05i	472.39-23.22i	472.67-23.15i	472.53-23.1i	472.48-23.21i	472.27-23.1i	472.75-23.32i	472.15-23.24i	472.44-23.23i	472.59-23.27i	472.59-23.16i	472.3-23.19i
476.82-20.78i	477.29-20.93i	476.84-21.08i	476.71-21.19i	475.69-21.62i	475.82-21.7i	476.27-21.66i	476.38-21.88i	474.61-21.47i	474.57-21.6i	474.78-21.87i	474.14-22.12i	474.27-21.69i	474.27-21.97i	474.49-21.92i	474.85-21.9i	474.63-21.89i	474.66-21.99i	475.02-21.89i	474.07-22.18i	474.4-21.82i	474.23-21.97i	474.37-21.65i	474.55-21.89i	473.84-21.93i	473.99-22.09i	474.29-21.75i	473.58-21.86i	473.65-21.85i	473.57-22.04i	471.12-22.85i	471.62-22.5i	471.38-22.34i	471.44-22.36i	472.34-22.51i	471.78-22.49i	472.18-22.49i	472.53-22.47i	471.75-22.16i	472.12-22.66i	472.02-22.69i	472-22.56i	472.19-22.21i	471.8-22.44i	472.23-22.59i	471.74-22.65i	471.78-22.86i	472.19-22.56i	472.06-22.57i	471.95-22.71i
476.39-20.1i	476.87-20.24i	476.47-20.37i	476.21-20.47i	475.34-21i	475.45-21.14i	475.8-21.12i	476.2-21.32i	474.07-21.04i	474.2-21.31i	474.45-21.16i	473.74-21.27i	473.87-21.37i	474.01-21.35i	474.24-21.22i	474.46-21.36i	474.21-21.27i	474.25-21.36i	474.53-21.33i	473.53-21.19i	474.04-21.28i	473.75-21.38i	473.69-21.34i	474.08-21.31i	473.64-21.36i	473.37-21.37i	473.75-21.37i	473.1-21.5i	473.33-21.42i	473.08-21.36i	470.64-22.17i	471.21-21.69i	470.95-21.69i	471.11-21.98i	471.83-21.85i	471.3-21.85i	471.77-21.76i	471.97-21.98i	471.36-21.97i	471.63-22.02i	471.57-22.15i	471.61-21.97i	471.65-21.88i	471.37-22.04i	471.81-21.98i	471.35-22.02i	471.27-22.01i	471.72-22.07i	471.68-22.03i	471.47-22.07i
475.99-19.47i	476.38-19.65i	476.09-19.75i	475.8-19.92i	474.9-20.45i	474.96-20.51i	475.35-20.39i	475.68-20.52i	473.79-20.47i	473.72-20.7i	473.98-20.6i	473.38-20.76i	473.51-20.63i	473.59-20.79i	473.79-20.68i	474.15-20.72i	473.78-20.61i	473.78-20.72i	474.18-20.77i	473.06-20.83i	473.61-20.69i	473.42-20.75i	473.45-20.68i	473.68-20.73i	473.18-20.58i	473.07-20.6i	473.32-20.64i	472.81-20.71i	472.89-20.56i	472.74-20.75i	470.22-21.52i	470.8-21.12i	470.53-21.09i	470.78-21.31i	471.44-21.18i	470.91-21.14i	471.33-21.28i	471.63-21.35i	471.1-21.3i	471.22-21.42i	471.15-21.37i	471.26-21.36i	471.18-21.38i	471.05-21.29i	471.35-21.38i	471-21.41i	470.84-21.33i	471.2-21.37i	471.3-21.42i	471.05-21.51i
475.59-18.71i	475.97-19.01i	475.59-18.93i	475.52-19.15i	474.61-19.75i	474.66-19.59i	475.13-19.85i	475.2-19.86i	473.47-19.72i	473.53-19.98i	473.4-19.73i	472.9-20.13i	473.08-20.03i	473.2-20.03i	473.29-19.94i	473.6-20.04i	473.43-20.07i	473.31-20.01i	473.69-19.98i	472.93-19.84i	473.13-19.93i	472.99-20.25i	472.95-19.99i	473.07-19.83i	472.75-20.03i	472.64-20.19i	472.89-20.04i	472.01-19.65i	472.5-20.14i	472.76-20.61i	469.74-20.91i	470.4-20.56i	470.08-20.62i	470.54-20.78i	470.86-20.69i	470.31-19.89i	470.9-20.62i	471.46-20.6i	470.79-20.61i	470.72-20.68i	470.75-20.74i	470.93-20.58i	470.77-20.71i	470.42-20.73i	471.02-20.85i	470.71-20.68i	470.3-20.76i	471.17-20.75i	470.81-20.73i	470.59-20.81i
475.09-18.22i	475.72-18.47i	475.24-18.44i	475.08-18.57i	474.07-19.11i	474.24-19.27i	474.54-19.04i	474.88-19.3i	472.91-19.13i	472.99-19.34i	473.32-19.16i	472.55-19.45i	472.78-19.39i	472.78-19.33i	473.02-19.26i	473.33-19.39i	473.04-19.29i	473.04-19.43i	473.39-19.38i	472.27-19.5i	472.74-19.34i	472.68-19.51i	472.52-19.41i	472.89-19.51i	472.41-19.39i	472.29-19.4i	472.59-19.44i	471.99-19.31i	472.14-19.33i	472-19.53i	469.46-20.25i	469.97-19.97i	469.84-19.92i	469.88-19.96i	470.67-20.01i	470.1-19.95i	470.54-20.07i	470.81-20.03i	470.25-20.16i	470.37-20.11i	470.38-20.15i	470.45-20.17i	470.48-20.13i	470.23-20.18i	470.62-20.2i	470.26-20.2i	470.09-20.16i	470.51-20.19i	470.55-20.17i	470.28-20.14i
474.9-17.6i	475.29-17.92i	474.82-17.8i	474.82-17.92i	473.79-18.46i	473.94-18.56i	474.16-18.48i	474.49-18.67i	472.73-18.55i	472.58-18.67i	472.89-18.66i	472.22-18.84i	472.35-18.8i	472.33-18.83i	472.71-18.7i	473.06-18.78i	472.7-18.72i	472.7-18.86i	472.99-18.79i	471.87-18.91i	472.41-18.78i	472.33-18.84i	472.26-18.84i	472.58-18.85i	472.16-18.8i	471.94-18.91i	472.19-18.77i	471.68-18.85i	471.88-18.82i	471.64-18.91i	469.16-19.74i	469.64-19.4i	469.41-19.32i	469.59-19.48i	470.28-19.29i	469.68-19.48i	470.18-19.41i	470.37-19.36i	469.93-19.44i	469.94-19.59i	469.99-19.52i	470.11-19.58i	470.09-19.48i	469.79-19.57i	470.27-19.59i	469.78-19.59i	469.7-19.56i	470.13-19.66i	470.04-19.6i	469.9-19.63i
474.57-17.12i	475.03-17.34i	474.54-17.17i	474.42-17.33i	473.52-18.01i	473.64-17.92i	473.95-17.96i	474.29-18.16i	472.36-18.09i	472.44-18.12i	472.64-18.22i	471.87-18.27i	472.07-18.22i	472.15-18.23i	472.3-18.21i	472.71-18.25i	472.33-18.22i	472.4-18.25i	472.82-18.23i	471.61-18.37i	472.09-18.23i	472.03-18.29i	471.91-18.29i	472.37-18.38i	471.76-18.2i	471.7-18.23i	471.89-18.28i	471.28-18.23i	471.51-18.31i	471.26-18.21i	468.84-19.23i	469.31-18.85i	469.13-18.71i	469.23-18.81i	469.99-18.85i	469.43-18.9i	469.73-18.91i	470.1-18.9i	469.49-19.01i	469.59-18.98i	469.64-19.06i	469.74-19.09i	469.78-19.03i	469.72-19.06i	469.93-19.07i	469.42-19.09i	469.47-19.05i	469.82-19.06i	469.84-19.06i	469.65-19.08i
474.04-16.18i	474.65-16.45i	474.07-16.49i	473.96-16.66i	472.98-17.18i	473.1-17.32i	473.43-17.22i	473.77-17.32i	471.87-17.35i	471.92-17.35i	472.14-17.28i	471.36-17.47i	471.72-17.46i	471.61-17.52i	471.91-17.34i	472.2-17.44i	471.85-17.35i	471.92-17.48i	472.18-17.49i	471.02-17.45i	471.72-17.5i	471.48-17.49i	471.43-17.48i	471.81-17.58i	471.31-17.45i	471.18-17.58i	471.41-17.56i	470.88-17.54i	471.03-17.56i	470.84-17.62i	468.25-18.44i	468.71-18.1i	468.59-18.03i	468.74-18.2i	469.42-17.99i	468.92-18.13i	469.35-18.16i	469.68-18.17i	469.12-18.21i	469.23-18.29i	469.12-18.27i	469.35-18.31i	469.23-18.25i	469.04-18.28i	469.4-18.32i	469.02-18.35i	468.91-18.22i	469.42-18.4i	469.38-18.4i	469.09-18.38i
473.77-15.59i	474.3-15.62i	473.69-15.87i	473.69-16i	472.72-16.5i	472.69-16.6i	473.13-16.52i	473.22-16.65i	471.41-16.49i	471.54-16.68i	471.78-16.61i	471.02-16.66i	471.23-16.82i	471.37-16.85i	471.42-16.83i	471.97-16.81i	471.53-16.87i	471.53-16.72i	471.81-16.73i	470.69-16.99i	471.31-16.75i	471.12-16.86i	471.11-16.85i	471.36-16.89i	470.96-16.74i	470.75-16.83i	471.08-16.8i	470.34-16.9i	470.74-16.75i	470.35-16.82i	467.89-17.7i	468.27-17.36i	468.16-17.36i	468.4-17.49i	469.08-17.38i	468.58-17.44i	468.83-17.43i	469.23-17.47i	468.59-17.49i	468.8-17.54i	468.73-17.56i	468.9-17.62i	469-17.64i	468.73-17.58i	469.07-17.64i	468.64-17.65i	468.57-17.6i	468.83-17.77i	468.86-17.6i	468.61-17.7i
473.31-14.82i	474.03-15.09i	473.36-15.36i	473.45-15.31i	472.3-15.86i	472.53-15.85i	472.63-15.93i	473.06-16.05i	471.16-15.92i	471.38-16.08i	471.46-15.96i	470.86-16.11i	471.05-16.09i	470.82-16.15i	471.14-16.08i	471.46-16.1i	471.19-16.2i	471.09-16.13i	471.59-16.21i	470.4-16.21i	470.81-16.15i	470.86-16.19i	470.85-16.11i	471.09-16.3i	470.63-16.19i	470.53-16.21i	470.82-16.23i	470.18-16.19i	470.24-16.2i	470.13-16.33i	467.56-17.15i	468.1-16.78i	467.96-16.71i	467.92-16.85i	468.62-16.78i	468.17-16.84i	468.49-16.91i	468.81-16.79i	468.3-16.99i	468.44-17.02i	468.41-17.13i	468.58-17.04i	468.56-16.99i	468.33-17.02i	468.64-17i	468.27-16.91i	468.12-17.08i	468.5-17.04i	468.45-17.13i	468.27-17.04i
473.14-14.27i	473.69-14.43i	473.09-14.51i	472.97-14.63i	472-15.26i	472.1-15.29i	472.48-15.26i	472.71-15.37i	470.82-15.26i	470.87-15.23i	470.95-15.51i	470.4-15.49i	470.62-15.44i	470.51-15.55i	470.85-15.41i	471.01-15.5i	470.96-15.44i	470.82-15.44i	471.26-15.47i	470.11-15.63i	470.56-15.47i	470.5-15.45i	470.39-15.54i	470.81-15.59i	470.18-15.5i	470.1-15.49i	470.47-15.45i	469.83-15.57i	470.07-15.53i	469.81-15.56i	467.22-16.57i	467.72-16.13i	467.51-15.99i	467.63-16.26i	468.38-16.18i	467.83-16.18i	468.25-16.25i	468.47-16.33i	467.94-16.39i	468.05-16.3i	468.14-16.38i	468.11-16.39i	468.22-16.3i	467.95-16.4i	468.28-16.32i	467.9-16.42i	467.88-16.49i	468.28-16.42i	468.2-16.28i	467.88-16.35i
472.8-13.53i	473.19-13.78i	472.63-13.88i	472.66-13.82i	471.74-14.49i	471.75-14.7i	472.08-14.57i	472.4-14.61i	470.54-14.47i	470.55-14.68i	470.89-14.74i	470.09-14.74i	470.23-14.77i	470.25-14.81i	470.58-14.79i	470.84-14.79i	470.49-14.74i	470.46-14.95i	470.88-14.6i	469.68-14.84i	470.29-14.65i	470.17-14.9i	469.99-14.86i	470.37-14.93i	469.76-14.8i	469.76-14.95i	470.03-14.82i	469.53-14.88i	469.68-14.78i	469.34-14.85i	466.85-15.88i	467.42-15.5i	467.11-15.38i	467.28-15.46i	468-15.48i	467.53-15.45i	467.92-15.55i	468.2-15.54i	467.56-15.63i	467.77-15.7i	467.67-15.66i	467.89-15.7i	467.76-15.74i	467.54-15.7i	468.04-15.86i	467.59-15.73i	467.6-15.69i	467.78-15.7i	467.92-15.68i	467.71-15.74i
472.42-12.8i	472.93-13.13i	472.47-13.12i	472.4-13.26i	471.38-13.98i	471.57-13.96i	472-13.62i	472.05-13.94i	470.06-13.6i	470.38-14.08i	470.42-14.12i	469.76-14.14i	469.84-14.3i	469.97-14.14i	470.42-14.14i	470.54-14.04i	470.2-14.09i	470.32-14.19i	470.59-14.07i	469.56-14.22i	470.03-14.13i	469.85-14.27i	469.44-14.24i	470.23-14.37i	469.39-14.15i	469.37-14.23i	469.37-14.05i	469.24-14.32i	469.42-14.18i	469.2-14.2i	466.61-15.33i	467.13-14.67i	466.75-14.76i	467.03-14.78i	467.8-14.95i	467.19-14.89i	467.62-15.02i	467.88-14.81i	467.25-15.11i	467.44-15.04i	467.35-15.03i	467.49-15.04i	467.58-14.95i	467.25-14.96i	467.74-15.12i	467.37-15.06i	467.16-15.1i	467.57-15.12i	467.44-15i	467.12-15.17i
472.2-12.02i	472.62-12.24i	472.05-12.31i	471.81-12.52i	470.98-13.09i	471.05-13.2i	471.42-12.99i	471.74-13.14i	469.8-13.06i	470.02-13.31i	470.18-13.27i	469.46-13.35i	469.62-13.29i	469.53-13.46i	469.77-13.26i	470.22-13.44i	469.72-13.33i	469.85-13.31i	470.12-13.31i	469.11-13.52i	469.59-13.25i	469.52-13.38i	469.39-13.35i	469.85-13.36i	469.1-13.29i	469.07-13.42i	469.46-13.28i	468.88-13.38i	469.04-13.46i	468.77-13.43i	466.1-14.43i	466.48-14.17i	466.49-13.94i	466.69-14.18i	467.35-14.02i	466.72-14.11i	467.19-14.11i	467.52-14.17i	466.82-14.13i	467.03-14.2i	467.09-14.38i	467.24-14.35i	467.13-14.33i	466.94-14.24i	467.24-14.31i	466.8-14.36i	466.74-14.28i	467.07-14.34i	467.18-14.31i	466.88-14.59i
471.81-11.44i	472.26-11.75i	471.84-11.73i	471.73-11.97i	470.75-12.43i	470.79-12.6i	471.17-12.47i	471.42-12.76i	469.51-12.63i	469.59-12.63i	469.89-12.76i	469.1-12.84i	469.32-12.76i	469.19-12.85i	469.54-12.7i	469.78-12.76i	469.48-12.78i	469.52-12.63i	469.87-12.77i	468.85-12.89i	469.32-12.75i	469.18-12.87i	469.12-12.77i	469.51-12.92i	468.66-12.79i	468.82-12.82i	469.09-12.71i	468.66-12.92i	468.77-12.78i	468.36-12.87i	465.75-13.94i	466.38-13.48i	466.19-13.36i	466.36-13.57i	466.97-13.52i	466.47-13.63i	466.97-13.57i	467.11-13.59i	466.51-13.73i	466.69-13.73i	466.67-13.76i	466.84-13.78i	466.86-13.75i	466.51-13.83i	466.92-13.78i	466.57-13.83i	466.49-13.83i	466.79-13.84i	466.88-13.75i	466.64-13.76i
471.54-10.65i	472.06-10.84i	471.4-11.04i	471.43-11.17i	470.42-11.68i	470.41-11.82i	470.91-11.79i	471-11.86i	469.19-11.84i	469.45-11.81i	469.56-11.77i	468.69-11.94i	469.01-11.97i	468.92-12i	469.27-11.81i	469.51-12.01i	469.21-11.9i	469.22-11.97i	469.55-11.94i	468.52-12.12i	469.04-12.01i	468.84-12.15i	468.8-11.95i	469.2-12.07i	468.56-11.89i	468.47-12.02i	468.76-12.16i	468.25-12.01i	468.43-12.05i	468.16-12.14i	465.55-13.27i	466.08-12.81i	465.75-12.65i	466.03-12.84i	466.7-12.78i	466.12-12.88i	466.61-12.96i	466.87-12.82i	466.15-13.02i	466.37-13.01i	466.38-13.01i	466.45-13.12i	466.51-12.88i	466.25-12.99i	466.78-13.07i	466.23-13.08i	466.1-13i	466.39-13.08i	466.57-13.14i	466.3-13.21i
471.35-9.99i	471.79-10.25i	471.14-10.37i	471.01-10.42i	470.14-10.94i	470.13-11.08i	470.58-10.98i	470.76-11.1i	469.02-11.08i	469.1-11.19i	469.25-11.16i	468.61-11.3i	468.67-11.19i	468.54-11.37i	468.94-11.25i	469.26-11.26i	468.92-11.24i	469-11.29i	469.22-11.16i	468.16-11.34i	468.72-11.31i	468.54-11.36i	468.45-11.32i	468.96-11.35i	468.29-11.2i	468.15-11.34i	468.6-11.25i	468.01-11.44i	468.13-11.42i	467.85-11.42i	465.25-12.48i	465.78-12.14i	465.57-12.02i	465.69-12.11i	466.36-12.16i	465.89-12.04i	466.26-12.14i	466.49-12.21i	465.84-12.26i	466.08-12.29i	466.09-12.37i	466.28-12.32i	466.11-12.25i	465.9-12.32i	466.23-12.38i	465.8-12.27i	465.87-12.17i	466.25-12.38i	466.31-12.35i	465.91-12.43i
470.97-9.24i	471.46-9.41i	470.85-9.62i	470.89-9.67i	469.82-10.31i	469.88-10.32i	470.24-10.32i	470.53-10.52i	468.64-10.42i	468.79-10.5i	468.87-10.4i	468.31-10.67i	468.32-10.61i	468.46-10.77i	468.65-10.55i	469.02-10.57i	468.72-10.58i	468.65-10.67i	469.03-10.49i	467.8-10.7i	468.52-10.67i	468.39-10.75i	468.23-10.68i	468.66-10.69i	467.94-10.53i	467.92-10.63i	468.23-10.58i	467.68-10.64i	467.82-10.56i	467.55-10.7i	464.84-11.8i	465.54-11.43i	465.18-11.3i	465.35-11.53i	465.98-11.39i	465.51-11.48i	465.97-11.51i	466.13-11.48i	465.66-11.57i	465.79-11.63i	465.76-11.64i	465.95-11.67i	465.78-11.57i	465.57-11.67i	465.96-11.65i	465.55-11.72i	465.55-11.73i	465.73-11.77i	465.92-11.68i	465.65-11.8i
470.79-8.37i	471.22-8.7i	470.55-8.75i	470.58-8.95i	469.64-9.37i	469.67-9.55i	469.98-9.48i	470.22-9.55i	468.39-9.43i	468.5-9.66i	468.72-9.58i	467.99-9.75i	467.97-9.68i	468.03-9.81i	468.34-9.65i	468.71-9.73i	468.36-9.74i	468.38-9.74i	468.69-9.74i	467.65-9.84i	468.2-9.78i	468.14-9.83i	467.91-9.72i	468.35-9.89i	467.66-9.69i	467.59-9.78i	468.03-9.74i	467.37-9.87i	467.49-9.67i	467.21-9.88i	464.57-11.1i	465.16-10.5i	464.93-10.5i	465.05-10.59i	465.71-10.53i	465.17-10.61i	465.66-10.65i	465.89-10.61i	465.34-10.78i	465.48-10.86i	465.41-10.8i	465.55-10.91i	465.52-10.8i	465.27-10.82i	465.62-10.82i	465.2-10.88i	465.21-10.87i	465.48-10.92i	465.62-10.86i	465.38-10.97i
470.54-7.83i	471.07-7.93i	470.38-8.11i	470.36-8.34i	469.34-8.7i	469.32-8.98i	469.76-8.92i	470.09-8.94i	468.06-8.88i	468.19-8.94i	468.44-8.99i	467.69-9.16i	467.73-9.06i	467.8-9.18i	468.14-9.03i	468.47-9.18i	468.18-9.04i	468.19-9.27i	468.61-9.02i	467.38-9.31i	467.85-9.12i	467.82-9.18i	467.68-9.23i	468.16-9.28i	467.37-9.09i	467.28-9.22i	467.71-9.06i	467.11-9.22i	467.24-9.18i	467.06-9.37i	464.37-10.37i	464.83-9.91i	464.61-9.82i	464.75-10.08i	465.38-10.01i	464.85-10.07i	465.4-10.11i	465.47-10.05i	465.04-10.17i	465.11-10.25i	465.17-10.3i	465.25-10.24i	465.3-10.25i	464.95-10.19i	465.39-10.31i	464.99-10.27i	464.96-10.28i	465.29-10.21i	465.42-10.2i	465.04-10.34i
470.18-7.08i	470.6-7.17i	470.17-7.3i	469.92-7.38i	468.93-8.01i	469.07-8.09i	469.46-8.02i	469.73-8.2i	467.92-8.11i	467.98-8.25i	468.14-8.22i	467.43-8.4i	467.61-8.34i	467.62-8.45i	467.89-8.26i	468.11-8.37i	467.9-8.29i	467.78-8.31i	468.19-8.31i	467.06-8.46i	467.67-8.32i	467.58-8.43i	467.44-8.44i	467.79-8.48i	467.16-8.38i	467.06-8.41i	467.35-8.35i	466.97-8.44i	467.11-8.38i	466.71-8.53i	463.97-9.72i	464.59-9.27i	464.29-9.13i	464.53-9.33i	465.08-9.28i	464.63-9.27i	465.06-9.35i	465.29-9.35i	464.68-9.46i	464.82-9.54i	464.84-9.48i	464.84-9.59i	465-9.41i	464.7-9.52i	465.07-9.51i	464.74-9.52i	464.55-9.5i	464.94-9.64i	465.03-9.49i	464.67-9.6i
469.98-6.25i	470.34-6.41i	469.86-6.63i	469.76-6.88i	468.73-7.21i	468.84-7.42i	469.14-7.32i	469.47-7.42i	467.67-7.41i	467.7-7.57i	467.92-7.53i	467.13-7.6i	467.25-7.56i	467.28-7.66i	467.57-7.53i	467.94-7.63i	467.55-7.6i	467.54-7.76i	467.89-7.55i	466.8-7.68i	467.39-7.67i	467.22-7.71i	467.16-7.61i	467.5-7.79i	466.9-7.58i	466.69-7.61i	467.15-7.6i	466.63-7.69i	466.79-7.54i	466.5-7.75i	463.65-9.08i	464.3-8.42i	464.03-8.48i	464.22-8.63i	464.79-8.49i	464.24-8.56i	464.7-8.67i	465.04-8.6i	464.39-8.78i	464.57-8.92i	464.5-8.77i	464.65-8.84i	464.6-8.72i	464.35-8.84i	464.78-8.79i	464.37-8.91i	464.32-8.79i	464.71-8.85i	464.62-8.84i	464.44-8.91i
469.73-5.44i	470.25-5.61i	469.76-5.77i	469.53-5.96i	468.48-6.38i	468.6-6.65i	469.08-6.55i	469.3-6.72i	467.45-6.41i	467.56-6.7i	467.43-6.82i	467.05-6.82i	467.1-6.78i	467-6.93i	467.45-6.83i	467.72-6.77i	467.25-6.81i	467.33-6.92i	467.76-6.81i	466.56-6.94i	467.15-6.85i	467.09-6.89i	466.92-6.88i	467.38-6.95i	466.69-6.81i	466.54-6.94i	466.93-6.75i	466.48-6.92i	466.63-6.75i	466.22-7.03i	463.36-8.25i	464.06-7.76i	463.73-7.8i	463.99-7.82i	464.6-7.8i	464.11-7.78i	464.41-7.84i	464.73-7.89i	464.19-7.96i	464.34-8.08i	464.36-8.07i	464.38-7.97i	464.33-7.94i	464.12-8i	464.59-8.16i	464.19-8.02i	464.09-8.09i	464.4-8.09i	464.45-8.08i	464.18-8.07i
469.42-4.7i	470.08-4.91i	469.35-5.15i	469.35-5.17i	468.26-5.67i	468.37-5.86i	468.8-5.74i	469.01-5.99i	467.23-5.81i	467.26-6i	467.45-5.94i	466.77-6.07i	466.83-6.01i	466.83-6.23i	467.11-6.05i	467.51-6.17i	467.13-5.98i	467.08-6.17i	467.46-6i	466.24-6.22i	466.9-6.11i	466.89-6.19i	466.62-6.1i	467.16-6.33i	466.37-6.01i	466.29-6.25i	466.69-6.11i	466.14-6.22i	466.39-6.19i	466.03-6.25i	463.15-7.53i	463.72-6.97i	463.45-6.91i	463.71-7.08i	464.24-7.03i	463.76-7.1i	464.19-7.1i	464.45-7.17i	463.97-7.26i	464.01-7.4i	463.94-7.38i	464.06-7.25i	464.08-7.3i	463.78-7.29i	464.25-7.43i	463.87-7.46i	463.82-7.37i	464.04-7.4i	464.17-7.35i	463.88-7.46i
469.37-3.86i	469.84-4.21i	469.25-4.17i	469.15-4.34i	468.18-4.56i	468.18-5.1i	468.48-5.21i	468.94-5.1i	467.33-5.22i	467.26-5.16i	466.96-5.38i	466.38-5.16i	466.77-5.12i	466.66-5.25i	467.12-5.16i	467.3-5.23i	466.74-5.22i	466.97-5.28i	467.33-5.19i	466.22-5.28i	466.44-5.14i	466.79-5.34i	466.54-5.48i	467.05-5.28i	466.05-5.38i	466.15-5.37i	466.26-5.39i	465.97-5.39i	466.05-5.29i	465.93-5.53i	462.82-6.75i	463.56-6.25i	462.91-5.93i	463.43-6.21i	464-6.11i	463.53-6.24i	463.9-6.67i	464.25-6.31i	463.47-6.63i	463.81-6.44i	463.91-6.57i	463.63-6.36i	463.71-6.55i	463.7-6.51i	464-6.57i	463.57-6.54i	463.57-6.31i	463.77-6.55i	464.04-6.88i	463.61-6.59i
469.02-2.96i	469.41-3.24i	468.89-3.49i	468.84-3.45i	467.9-4.05i	467.87-4.27i	468.27-4.03i	468.54-4.39i	466.73-4.14i	466.79-4.38i	466.89-4.28i	466.24-4.56i	466.41-4.44i	466.37-4.56i	466.63-4.36i	466.98-4.49i	466.69-4.37i	466.62-4.6i	466.99-4.41i	465.85-4.64i	466.46-4.48i	466.47-4.63i	466.25-4.46i	466.63-4.63i	465.93-4.39i	465.91-4.6i	466.24-4.33i	465.8-4.6i	465.86-4.46i	465.6-4.68i	462.6-5.98i	463.38-5.33i	462.93-5.3i	463.11-5.56i	463.77-5.48i	463.26-5.53i	463.63-5.59i	463.87-5.56i	463.3-5.67i	463.42-5.67i	463.44-5.72i	463.57-5.74i	463.63-5.76i	463.25-5.82i	463.7-5.77i	463.28-5.82i	463.17-5.69i	463.5-5.8i	463.59-5.73i	463.33-5.85i
468.88-2.24i	469.38-2.46i	468.81-2.69i	468.74-2.72i	467.58-3.34i	467.68-3.48i	468.02-3.36i	468.35-3.52i	466.57-3.48i	466.69-3.57i	466.81-3.48i	466.05-3.58i	466.21-3.52i	466.17-3.8i	466.61-3.65i	466.84-3.78i	466.48-3.56i	466.43-3.79i	466.74-3.72i	465.66-3.76i	466.3-3.62i	466.17-3.81i	465.92-3.62i	466.46-3.85i	465.69-3.7i	465.67-3.83i	466.05-3.74i	465.67-3.76i	465.67-3.72i	465.37-3.88i	462.46-5.17i	463.08-4.77i	462.79-4.61i	462.98-4.78i	463.56-4.72i	463.02-4.7i	463.37-4.85i	463.68-4.84i	463.18-4.98i	463.24-5.02i	463.31-5.02i	463.33-5.06i	463.23-4.97i	463.08-5.01i	463.47-4.99i	463.08-5.03i	463.14-5.08i	463.31-4.97i	463.42-4.95i	463.03-5.04i
468.72-1.32i	469.16-1.48i	468.61-1.79i	468.57-2.03i	467.42-2.5i	467.6-2.67i	467.84-2.46i	468.16-2.67i	466.38-2.46i	466.49-2.85i	466.59-2.66i	465.94-2.78i	465.87-2.76i	465.93-2.98i	466.37-2.67i	466.63-2.9i	466.26-2.78i	466.24-2.91i	466.68-2.85i	465.48-2.97i	466.1-2.87i	466.06-3.02i	465.75-2.85i	466.27-3.01i	465.51-2.92i	465.55-2.95i	465.71-2.85i	465.28-2.93i	465.45-2.91i	465.21-2.92i	462.13-4.42i	462.92-3.86i	462.41-3.76i	462.69-4.01i	463.33-3.99i	462.9-3.99i	463.14-3.96i	463.32-4.08i	462.82-4.15i	462.96-4.19i	463-4.2i	463.05-4.18i	463.09-4.16i	462.8-4.12i	463.27-4.2i	462.88-4.19i	462.79-4.19i	463.08-4.24i	463.18-4.18i	462.78-4.36i
468.53-0.53i	469.19-0.79i	468.48-1i	468.46-1.22i	467.38-1.63i	467.46-1.79i	467.83-1.62i	468.18-1.81i	466.28-1.7i	466.34-1.98i	466.62-1.92i	465.78-2i	465.9-2.02i	465.83-2.11i	466.25-1.89i	466.51-1.95i	466.14-1.96i	466.17-2.11i	466.53-1.92i	465.36-2.25i	466.08-2.12i	466.01-2.26i	465.72-2.07i	466.04-2.2i	465.36-2.02i	465.26-2.14i	465.74-2.13i	465.21-2.18i	465.29-2.04i	464.88-2.17i	462.09-3.62i	462.65-3.05i	462.3-2.82i	462.59-3.2i	463.08-3.15i	462.64-3.13i	463.07-3.21i	463.21-3.17i	462.76-3.28i	462.77-3.39i	462.83-3.33i	462.98-3.39i	462.96-3.36i	462.67-3.41i	463.06-3.46i	462.67-3.46i	462.66-3.34i	462.97-3.4i	463.02-3.33i	462.61-3.52i
468.37+0.32i	468.88+0.11i	468.14-0.09i	468.21-0.29i	467.05-0.83i	467.11-1.04i	467.52-0.84i	467.86-1.14i	465.96-0.89i	466.12-1.13i	466.3-1.09i	465.48-1.31i	465.62-1.2i	465.45-1.27i	465.96-1.02i	466.25-1.12i	465.89-1.14i	465.82-1.3i	466.25-1.12i	465.1-1.31i	465.69-1.16i	465.76-1.27i	465.43-1.24i	465.9-1.36i	465.18-1.12i	465.17-1.33i	465.49-1.15i	465.03-1.34i	465.1-1.18i	464.78-1.33i	461.7-2.84i	462.4-2.19i	462-2.23i	462.34-2.35i	462.88-2.32i	462.45-2.25i	462.74-2.35i	462.99-2.46i	462.45-2.5i	462.51-2.51i	462.56-2.56i	462.63-2.53i	462.6-2.6i	462.37-2.57i	462.84-2.57i	462.32-2.59i	462.37-2.5i	462.6-2.64i	462.72-2.6i	462.36-2.68i
468.16+1.32i	468.73+1.01i	468.15+0.84i	468.05+0.62i	466.96+0.07i	466.97-0.03i	467.42+0.07i	467.69-0.18i	465.93+0.06i	466.03-0.14i	466.1-0.06i	465.3-0.33i	465.4-0.11i	465.47-0.32i	465.71-0.22i	466.1-0.22i	465.84-0.1i	465.76-0.4i	466.03-0.26i	464.96-0.33i	465.66-0.22i	465.65-0.45i	465.38-0.26i	465.8-0.41i	465.13-0.24i	464.95-0.43i	465.27-0.3i	464.95-0.36i	464.89-0.31i	464.68-0.48i	461.45-1.96i	462.16-1.34i	461.78-1.17i	461.99-1.45i	462.62-1.33i	462.25-1.36i	462.52-1.5i	462.72-1.43i	462.19-1.56i	462.34-1.63i	462.44-1.69i	462.47-1.66i	462.32-1.67i	462.17-1.66i	462.68-1.69i	462.15-1.73i	462.2-1.74i	462.43-1.81i	462.51-1.75i	462.24-1.75i
468.02+2.19i	468.57+1.97i	467.89+1.63i	467.85+1.46i	466.79+0.94i	466.85+0.87i	467.2+0.95i	467.47+0.76i	465.73+0.96i	465.89+0.68i	465.95+0.73i	465.15+0.52i	465.36+0.58i	465.35+0.51i	465.62+0.73i	465.9+0.54i	465.71+0.55i	465.57+0.54i	465.92+0.69i	464.77+0.46i	465.46+0.49i	465.42+0.41i	465.11+0.58i	465.61+0.29i	464.74+0.59i	464.67+0.4i	465.22+0.61i	464.83+0.51i	464.88+0.52i	464.45+0.44i	461.38-1.16i	461.98-0.58i	461.59-0.35i	461.94-0.58i	462.36-0.57i	461.96-0.59i	462.28-0.59i	462.53-0.72i	462.11-0.88i	462.02-0.87i	462.12-0.92i	462.17-0.89i	462.22-0.71i	461.94-0.98i	462.39-0.9i	462.04-0.91i	461.99-0.88i	462.29-0.9i	462.42-0.9i	461.9-1.09i
467.83+3.02i	468.44+2.75i	467.8+2.54i	467.69+2.44i	466.59+1.87i	466.66+1.58i	467.07+1.78i	467.41+1.56i	465.56+1.76i	465.73+1.51i	465.61+1.51i	465.05+1.48i	465.16+1.61i	465.08+1.33i	465.54+1.54i	465.92+1.41i	465.48+1.58i	465.45+1.33i	465.74+1.51i	464.61+1.3i	465.31+1.44i	465.24+1.36i	464.97+1.35i	465.47+1.32i	464.65+1.43i	464.66+1.29i	465.02+1.42i	464.62+1.3i	464.67+1.48i	464.39+1.38i	461.15-0.42i	461.77+0.33i	461.45+0.43i	461.63+0.15i	462.25+0.21i	461.9+0.17i	462.16+0.22i	462.41+0.08i	461.89+0.04i	461.9-0.01i	461.96-0.05i	462.04-0.02i	461.99+0.02i	461.77-0.02i	462.17-0.05i	461.74-0.11i	461.78-0.02i	462.13+0.01i	462.15-0.04i	461.74-0.17i
467.92+4.01i	468.35+3.71i	467.59+3.53i	467.68+3.21i	466.7+2.85i	466.7+2.67i	467.1+2.89i	467.32+2.58i	465.48+2.73i	465.68+2.39i	465.72+2.52i	464.94+2.33i	465.11+2.44i	465.06+2.29i	465.44+2.52i	465.72+2.35i	465.43+2.47i	465.48+2.26i	465.63+2.44i	464.63+2.23i	465.26+2.4i	465.31+2.2i	464.9+2.37i	465.37+2.16i	464.71+2.3i	464.56+2.25i	464.87+2.32i	464.67+2.21i	464.56+2.4i	464.26+2.2i	461+0.67i	461.86+1.26i	461.37+1.31i	461.69+1.13i	462.16+1.17i	461.72+1.19i	462.1+1.17i	462.19+1.04i	461.7+0.89i	461.82+0.86i	461.88+0.89i	461.95+0.73i	461.97+0.9i	461.67+0.88i	462.18+0.83i	461.76+0.8i	461.57+0.91i	461.96+0.75i	461.98+0.79i	461.67+0.7i
467.69+4.87i	468.21+4.66i	467.54+4.43i	467.44+4.19i	466.39+3.66i	466.45+3.75i	466.88+3.66i	467.26+3.38i	465.35+3.6i	465.5+3.39i	465.48+3.33i	464.79+3.23i	464.88+3.34i	464.92+3i	465.29+3.36i	465.61+3.4i	465.28+3.34i	465.08+2.86i	465.5+3.39i	464.34+3.03i	465.03+3.2i	465.13+3.02i	464.71+3.26i	465.26+3i	464.44+3.36i	464.26+2.92i	464.78+3.21i	464.45+3.1i	464.46+3.21i	464.21+3.07i	460.84+1.47i	461.49+2.11i	461.06+2.27i	461.27+2.15i	461.88+2.01i	461.47+1.91i	461.79+1.97i	462.03+1.92i	461.55+1.76i	461.67+1.71i	461.56+1.92i	461.7+1.66i	461.62+1.71i	461.46+1.65i	461.88+1.84i	461.35+1.66i	461.43+1.79i	461.8+1.65i	461.76+1.67i	461.38+1.55i
467.64+5.84i	468.13+5.55i	467.54+5.43i	467.46+5.08i	466.41+4.62i	466.42+4.45i	466.75+4.63i	467.27+4.32i	465.38+4.62i	465.52+4.25i	465.56+4.45i	464.83+4.11i	464.97+4.33i	464.88+4.05i	465.26+4.32i	465.56+4.21i	465.14+4.23i	465.21+4.11i	465.51+4.26i	464.25+4.03i	465.04+4.27i	465.1+4.08i	464.77+4.3i	465.14+3.96i	464.44+4.26i	464.34+4.02i	464.78+4.22i	464.36+4.13i	464.38+4.26i	464.19+4.02i	460.7+2.48i	461.26+2.57i	461.01+3.14i	461.23+2.78i	461.64+3.02i	461.45+3.01i	461.65+2.92i	461.82+2.74i	461.49+2.67i	461.39+2.68i	461.52+2.69i	461.63+2.58i	461.51+2.74i	461.27+2.57i	461.82+2.66i	461.36+2.69i	461.33+2.7i	461.67+2.66i	461.56+2.76i	461.32+2.59i
467.58+6.81i	468.01+6.71i	467.45+6.46i	467.4+6.17i	466.4+5.65i	466.37+5.48i	466.76+5.65i	467.01+5.32i	465.33+5.48i	465.41+5.23i	465.39+5.32i	464.64+5.1i	464.82+5.27i	464.74+4.97i	465.26+5.43i	465.49+5.05i	465.18+5.26i	465.06+5i	465.36+5.27i	464.11+5.07i	464.87+5.19i	465.02+5i	464.5+5.15i	465+4.97i	464.36+5.28i	464.22+4.98i	464.73+5.17i	464.45+5.11i	464.27+5.23i	463.94+4.93i	460.59+3.24i	461.25+4.04i	460.96+4.18i	461.09+3.77i	461.55+3.93i	461.32+3.86i	461.44+3.97i	461.73+3.76i	461.24+3.64i	461.32+3.65i	461.39+3.61i	461.58+3.57i	461.36+3.67i	461.19+3.64i	461.69+3.57i	461.14+3.53i	461.18+3.68i	461.4+3.63i	461.48+3.65i	461.03+3.44i
467.48+8.05i	468.06+7.51i	467.39+7.38i	467.33+7.03i	466.25+6.71i	466.33+6.3i	466.56+6.64i	466.94+6.26i	465.13+6.63i	465.28+6.1i	465.21+6.37i	464.62+6.06i	464.85+6.22i	464.76+5.98i	465.07+6.39i	465.39+6.03i	465.01+6.35i	464.96+5.99i	465.43+6.2i	464.1+5.99i	464.87+6.13i	464.86+5.96i	464.49+6.16i	464.99+5.91i	464.26+6.17i	464.21+5.89i	464.49+6.28i	464.21+5.94i	464.25+6.13i	463.85+5.93i	460.37+4.36i	461.1+4.91i	460.78+5.18i	461+4.8i	461.39+4.99i	461.09+4.69i	461.36+4.9i	461.52+4.64i	461.1+4.74i	461.22+4.55i	461.19+4.57i	461.29+4.49i	461.26+4.57i	461.04+4.39i	461.5+4.61i	460.99+4.49i	461+4.61i	461.26+4.52i	461.3+4.62i	461.03+4.39i
[truncated: 90 more columns]
