# Supplementary material for: Detection and Classification of Measurement Errors in Bioimpedance Spectroscopy
Source: PLoS One. 2016 Jun 30;11(6):e0156522. doi: 10.1371/journal.pone.0156522 (PMC4928898; doi:10.1371/journal.pone.0156522)
Supplement: S7 File — (CSV) [file pone.0156522.s007.csv]

610.1-22.73i	610.06-22.88i	610.47-22.25i	611.33-23.06i	610.06-22.78i	610.47-22.62i	610.98-22.38i	610.99-22.55i	610.97-22.97i	611.29-22.86i	610.64-22.48i	611.06-23.03i	609.17-22.25i	610.05-23.15i	610.46-22.58i	610.48-23.05i	609.91-22.85i	611.08-23.35i	610.48-22.28i	610.96-23.13i	610.68-22.85i	610.54-22.53i	610.15-22.14i	611.18-23.26i	610.46-22.85i	610.42-22.55i	610.85-22.16i	611.37-22.91i	609.9-22.21i	610.87-22.35i
610.46-23.36i	610.14-23.35i	610.23-23.26i	610.45-23.37i	610.22-23.38i	610.4-23.38i	610.52-23.35i	610.85-23.37i	610.56-23.37i	610.6-23.42i	610.13-23.29i	610.23-23.43i	609.77-23.4i	609.89-23.29i	609.84-23.29i	609.88-23.29i	610.14-23.33i	610.39-23.54i	610.31-23.33i	610.13-23.36i	610.08-23.39i	609.83-23.41i	610-23.32i	611.02-23.38i	610.91-23.49i	610.53-23.35i	610.48-23.31i	610.62-23.36i	610.04-23.41i	610.62-23.46i
610.12-23.68i	609.95-23.69i	610-23.62i	610.16-23.57i	610.08-23.67i	610.09-23.74i	610.27-23.61i	610.42-23.6i	610.28-23.65i	610.35-23.71i	609.94-23.62i	609.86-23.72i	609.45-23.45i	609.67-23.66i	609.71-23.52i	609.61-23.67i	609.73-23.69i	610.27-23.73i	610.25-23.68i	609.88-23.7i	609.86-23.64i	609.52-23.57i	609.87-23.66i	610.7-23.73i	610.71-23.65i	610.26-23.69i	610.27-23.6i	610.39-23.75i	610.02-23.58i	610.23-23.68i
609.59-24.17i	609.31-23.58i	609.49-23.47i	610.2-24.14i	609.31-23.87i	609.97-23.36i	610-23.37i	610.52-23.42i	610.49-23.72i	610.6-23.86i	609.88-23.58i	609.73-24.28i	609.08-24.25i	609-23.71i	609.29-23.37i	609.89-24.08i	609.69-24.35i	609.81-24.28i	609.54-23.69i	609.67-24.19i	610.02-23.92i	609.76-23.89i	609.32-23.55i	610.73-24.18i	610.54-24.27i	609.99-23.6i	609.87-23.55i	610.63-24.15i	609.21-23.65i	610.18-23.54i
609.08-24.05i	609.19-24.51i	609.9-23.82i	610.05-24.07i	609.33-23.76i	609.32-24.16i	610.3-24.08i	609.56-23.92i	610.1-24.7i	609.96-23.8i	609.76-24.42i	609.75-24.07i	608.75-24.13i	609.34-24.66i	609.74-23.99i	609.35-23.66i	608.87-24.25i	610.01-24.58i	609.83-23.65i	609.91-24.18i	609.44-24.71i	609.05-23.84i	609.75-23.89i	610.68-23.96i	609.76-24.37i	609.35-24.31i	610.17-24.06i	610.12-23.8i	609.46-23.74i	609.5-24.12i
609.29-24.72i	608.95-24.67i	609.27-24.72i	609.29-24.74i	609.27-24.77i	609.32-24.67i	609.47-24.78i	609.67-24.66i	609.47-24.75i	609.47-24.71i	609-24.68i	609.1-24.69i	608.62-24.71i	608.76-24.61i	608.84-24.68i	608.8-24.64i	609-24.7i	609.27-24.74i	609.38-24.79i	609.02-24.69i	608.98-24.63i	608.74-24.66i	609.09-24.67i	609.83-24.8i	609.81-24.79i	609.39-24.74i	609.4-24.79i	609.51-24.73i	609.05-24.7i	609.39-24.77i
609.04-25.19i	608.72-25.1i	608.94-25.14i	608.92-25.16i	608.92-25.11i	609.08-25.12i	609.09-25.18i	609.26-25.11i	609.16-25.13i	609.17-25.11i	608.74-25.14i	608.77-25.14i	608.48-25i	608.53-25.12i	608.5-25.11i	608.42-25.13i	608.7-25.11i	609-25.12i	609.09-25.22i	608.65-25.18i	608.8-25.06i	608.46-25.09i	608.78-25.13i	609.43-25.08i	609.46-25.1i	609.06-25.21i	609.11-25.19i	609.19-25.16i	608.77-25.16i	609.26-25.1i
608.7-25.41i	608.5-25.48i	608.66-25.46i	608.77-25.38i	608.54-25.3i	608.68-25.37i	608.77-25.38i	609.01-25.51i	608.85-25.48i	608.9-25.41i	608.45-25.39i	608.53-25.44i	608.21-25.38i	608.32-25.36i	608.2-25.33i	608.27-25.31i	608.35-25.42i	608.79-25.48i	608.76-25.43i	608.35-25.27i	608.42-25.31i	608.08-25.28i	608.43-25.44i	609.2-25.41i	609.28-25.39i	608.83-25.41i	608.79-25.5i	608.87-25.36i	608.39-25.48i	608.9-25.41i
608.24-25.84i	608.12-25.74i	608.2-25.78i	608.3-25.64i	608.27-25.8i	608.41-25.79i	608.43-25.69i	608.83-25.7i	608.54-25.83i	608.47-25.75i	608.12-25.71i	608.09-25.73i	607.72-25.74i	607.95-25.8i	607.89-25.74i	607.82-25.69i	608.07-25.79i	608.51-25.76i	608.49-25.73i	608.05-25.82i	608.04-25.85i	607.69-25.7i	608.02-25.77i	608.95-25.87i	608.81-25.81i	608.34-25.77i	608.4-25.79i	608.53-25.9i	608.13-25.75i	608.58-25.83i
608.06-26.09i	607.89-26.11i	608-26.25i	608.06-26.25i	608-26.14i	607.93-26.11i	608.09-26.24i	608.34-26.24i	608.09-26.32i	608.18-26.31i	607.73-26.29i	607.82-26.11i	607.58-26.21i	607.62-26.1i	607.59-26.13i	607.6-26.15i	607.63-26.13i	608.04-26.28i	608.01-26.28i	607.73-26.36i	607.82-26.28i	607.32-26.16i	607.67-26.25i	608.35-26.28i	608.6-26.25i	608.07-26.2i	608.01-26.35i	608.26-26.2i	607.74-26.16i	608.17-26.16i
607.88-25.79i	607.83-26.62i	608.31-25.98i	607.41-26.08i	607.83-25.72i	607.86-26.54i	608.34-26.42i	607.73-26.32i	607.71-26.54i	607.67-25.92i	607.86-26.64i	607.5-25.92i	607.38-25.86i	607.63-26.07i	607.86-26.33i	607.25-25.78i	607.17-26i	607.79-25.9i	608.12-25.92i	607.52-25.99i	607.36-26.51i	606.8-26.33i	608.06-26.23i	608.5-25.75i	607.78-26.21i	607.61-26.57i	608.17-26.65i	607.76-25.9i	608.08-26.31i	608.23-26.61i
607.95-26.88i	607.62-26.53i	607.51-27.04i	607.48-27.07i	607.88-26.85i	608.04-26.55i	607.64-27.21i	608.14-26.99i	607.55-26.37i	607.41-27.05i	607.08-26.75i	607.01-26.87i	607.3-26.76i	606.71-26.67i	606.77-26.96i	606.65-26.98i	607.62-26.37i	607.27-26.64i	608.1-27.05i	606.86-26.69i	606.89-26.31i	607.26-26.92i	607.51-27.14i	607.62-26.61i	608.44-26.38i	608.09-27.06i	607.29-26.83i	607.66-27.06i	607.3-27.08i	608.3-26.74i
607-27.5i	606.65-27.1i	606.83-27.05i	607.69-27.06i	606.99-27.48i	607.11-26.83i	607.06-27.24i	607.76-26.86i	607.98-27.01i	607.74-27.25i	606.86-26.74i	607.33-27.4i	606.38-27.39i	606.99-27.57i	606.49-26.86i	606.88-27.47i	607.18-27.5i	607.39-27.51i	607.14-27.54i	606.94-27.57i	607.33-26.67i	606.99-26.66i	606.77-27.21i	607.67-27.45i	607.94-27.5i	607.43-26.73i	607.25-26.71i	607.88-27.22i	606.86-26.96i	607.35-26.74i
606.66-27.58i	606.59-27.69i	606.73-27.73i	606.79-27.78i	606.67-27.67i	606.75-27.64i	606.71-27.73i	607.15-27.73i	607-27.79i	606.85-27.75i	606.51-27.75i	606.54-27.7i	606.27-27.74i	606.35-27.62i	606.37-27.72i	606.36-27.66i	606.33-27.68i	606.78-27.82i	606.82-27.76i	606.55-27.82i	606.6-27.71i	606.05-27.67i	606.51-27.83i	607.17-27.7i	607.45-27.64i	606.89-27.59i	606.83-27.81i	606.92-27.69i	606.54-27.66i	606.88-27.63i
606.86-28.25i	606.55-27.52i	606.31-28.3i	606.41-28.21i	606.7-28.22i	606.93-27.61i	606.2-28.05i	607.27-28.17i	606.54-27.69i	606.57-28.39i	606.05-27.64i	605.78-28.03i	606.29-28.03i	605.6-27.9i	605.78-28.32i	605.72-28.29i	606.44-27.62i	606.15-27.95i	607.03-28.21i	605.71-27.92i	605.83-27.79i	606.16-28.27i	606.26-28.33i	606.56-27.96i	607.27-27.78i	606.97-27.97i	606.41-28.04i	606.81-28.45i	605.84-27.83i	606.98-28.01i
606-28.47i	605.96-28.42i	606.04-28.42i	606-28.46i	606.06-28.41i	606.15-28.44i	606.17-28.37i	606.35-28.52i	606.17-28.4i	606.27-28.4i	605.91-28.37i	605.79-28.45i	605.58-28.38i	605.64-28.3i	605.61-28.34i	605.56-28.39i	605.68-28.4i	606.09-28.39i	606.22-28.49i	605.79-28.45i	605.86-28.49i	605.46-28.41i	605.72-28.44i	606.47-28.4i	606.68-28.44i	606.17-28.43i	606.22-28.47i	606.21-28.49i	605.88-28.41i	606.24-28.49i
606.31-28.35i	605.88-28.86i	606.2-28.79i	605.63-28.6i	605.92-28.13i	606.08-28.93i	606.05-28.99i	606.29-29.1i	605.72-28.86i	605.52-28.63i	605.34-28.91i	605.45-28.24i	605.51-28.23i	605.29-28.29i	605.4-28.96i	605.05-28.72i	605.16-28.42i	605.96-28.41i	606.25-28.33i	605.3-28.46i	605.27-28.82i	605.06-28.95i	606.13-28.67i	606.27-28.09i	606.25-28.16i	606.34-28.96i	606.04-29.1i	605.64-28.68i	605.66-29.09i	606.1-29.02i
605.42-29.19i	605.16-29.07i	605.34-29.11i	605.31-29.11i	605.32-29.23i	605.43-29.11i	605.37-29.2i	605.75-29.22i	605.62-29.25i	605.45-29.15i	605.23-29.19i	605.14-29.15i	604.82-29.13i	604.99-29.05i	604.97-29.12i	604.82-29.26i	605.01-29.11i	605.52-29.14i	605.51-29.09i	605.12-29.18i	605.09-29.17i	604.85-29.14i	605.2-29.18i	605.87-29.04i	605.93-29.27i	605.47-29.21i	605.53-29.16i	605.61-29.17i	605.17-29.14i	605.51-29.19i
604.74-29.17i	604.72-29.85i	605.14-29.16i	604.88-29.11i	604.6-29.39i	604.98-29.86i	605.36-29.52i	605.35-29.87i	605.43-29.89i	605.06-29.2i	605.18-29.77i	604.99-29.18i	604.2-29.24i	604.91-29.11i	604.82-29.6i	604.15-29.25i	604.44-29.82i	605.39-29.26i	605.21-29.17i	604.98-29.11i	604.91-29.91i	603.97-29.29i	604.97-29.18i	605.74-29.32i	605.15-29.58i	605.2-29.99i	605.6-29.63i	604.87-29.28i	605.18-29.78i	605.1-29.92i
604.55-30.05i	604.42-29.98i	604.44-29.98i	604.51-29.98i	604.45-29.88i	604.61-30.06i	604.54-30.14i	604.81-29.98i	604.8-30.04i	604.65-30.09i	604.34-29.96i	604.34-29.92i	603.97-29.93i	604.12-29.92i	604.22-30i	603.97-29.9i	604.15-29.95i	604.56-30.05i	604.61-30i	604.32-29.91i	604.49-29.99i	603.95-29.91i	604.31-29.93i	605.06-30i	604.97-30.01i	604.53-29.9i	604.63-30.05i	604.79-30.06i	604.37-29.95i	604.59-30.03i
603.94-29.93i	603.71-30.25i	604.7-29.94i	604.54-29.96i	603.9-29.97i	604.05-30.21i	604.68-30.33i	604.36-30.54i	604.74-30.61i	604.55-29.77i	604.31-30.48i	604.34-30.24i	603.47-30.03i	604.32-30.07i	604.09-29.74i	603.88-29.73i	603.59-30.19i	604.77-30.3i	604.45-29.81i	604.32-30.22i	603.86-30.58i	603.44-29.99i	604.34-29.84i	604.99-29.84i	604.58-30.59i	604.59-30.61i	604.44-30.58i	604.43-29.78i	604.53-30.07i	604.16-30.46i
603.93-30.62i	603.65-30.74i	603.77-30.71i	603.97-30.69i	603.83-30.63i	603.9-30.78i	603.99-30.77i	604.26-30.82i	604.16-30.73i	604.04-30.69i	603.75-30.59i	603.73-30.72i	603.45-30.63i	603.44-30.66i	603.36-30.65i	603.39-30.67i	603.55-30.69i	603.94-30.79i	604.09-30.71i	603.67-30.8i	603.58-30.76i	603.34-30.59i	603.72-30.65i	604.37-30.63i	604.39-30.78i	603.98-30.65i	604.06-30.78i	604.01-30.7i	603.75-30.73i	604.13-30.74i
603.27-30.92i	603.05-30.97i	603.89-30.81i	604-30.86i	603.19-31.16i	603.47-30.83i	603.85-30.93i	603.73-31.32i	604.25-31.18i	603.4-30.9i	603.83-31.02i	603.74-30.96i	602.59-31.13i	603.55-31.23i	603.08-30.72i	603.3-30.73i	603.02-31.36i	604.01-31.33i	603.65-30.74i	603.59-31.19i	603.54-31.38i	602.89-30.59i	603.4-30.78i	604.29-31.12i	604.07-31.44i	603.43-31.41i	604.02-31.36i	603.94-30.76i	603.55-30.75i	603.19-30.86i
603.17-31.56i	602.86-31.56i	603.04-31.6i	603.09-31.48i	603.07-31.56i	603.21-31.63i	603.07-31.5i	603.4-31.6i	603.27-31.72i	603.21-31.57i	602.93-31.56i	602.86-31.56i	602.58-31.4i	602.73-31.56i	602.54-31.47i	602.58-31.48i	602.68-31.57i	603.21-31.57i	603.18-31.63i	602.83-31.58i	602.86-31.67i	602.52-31.53i	602.89-31.56i	603.47-31.56i	603.52-31.54i	603.1-31.59i	603.16-31.51i	603.33-31.57i	602.98-31.46i	603.15-31.52i
602.68-31.86i	602.54-31.8i	602.62-31.91i	602.55-31.86i	602.64-31.96i	602.77-31.91i	602.55-31.96i	602.91-32.02i	602.85-31.99i	602.8-31.96i	602.58-31.93i	602.37-31.93i	602.23-31.94i	602.2-31.97i	602.17-31.81i	602.13-31.94i	602.29-31.94i	602.65-32.01i	602.8-31.96i	602.33-31.92i	602.33-32.05i	601.89-31.93i	602.39-32.03i	603.12-31.91i	603.21-32.01i	602.59-32.02i	602.85-31.93i	602.85-32.01i	602.5-31.8i	602.8-31.92i
602.73-32.31i	601.99-32.04i	602.18-32.65i	601.99-32.36i	602.62-32.1i	602.75-32.42i	602.03-32.55i	602.8-31.96i	602.16-32.25i	602.7-32.47i	601.85-32.13i	602.25-32.58i	602.17-32.31i	601.66-32.15i	602.03-32.46i	601.63-32.49i	602.08-31.78i	602.25-32.14i	602.68-32.68i	601.82-32.05i	602-31.9i	601.94-32.48i	601.93-32.48i	602.43-32.09i	602.8-31.8i	602.65-32i	602.12-31.95i	602.39-32.64i	602.15-32.55i	602.76-32.45i
601.74-32.81i	601.58-32.81i	601.58-32.78i	601.72-32.73i	601.53-32.77i	601.75-32.87i	601.74-32.88i	602.02-32.9i	601.94-32.91i	601.93-32.81i	601.6-32.74i	601.43-32.78i	601.18-32.69i	601.31-32.7i	601.07-32.82i	601.18-32.73i	601.32-32.81i	601.76-32.87i	601.82-32.82i	601.42-32.75i	601.54-32.92i	601.03-32.84i	601.47-32.82i	602.07-32.83i	602.24-32.84i	601.85-32.87i	601.91-32.82i	601.85-32.89i	601.55-32.81i	601.71-32.82i
601.35-33.23i	601.13-33.12i	601.2-33.22i	601.24-33.22i	601.22-33.15i	601.35-33.2i	601.23-33.25i	601.59-33.29i	601.5-33.22i	601.35-33.2i	601.2-33.22i	601.01-33.11i	600.81-33.19i	600.97-33.15i	600.8-33.07i	600.74-33.25i	600.95-33.19i	601.44-33.23i	601.46-33.26i	600.98-33.15i	601.12-33.2i	600.64-33i	601.16-33.22i	601.71-33.2i	601.82-33.27i	601.33-33.21i	601.49-33.28i	601.41-33.22i	601.14-33.24i	601.44-33.29i
600.91-33.18i	601-33.19i	601.35-33.3i	600.99-33.18i	600.66-33.56i	601.11-33.87i	601.32-33.63i	601.31-33.84i	601.44-33.8i	601.02-33.91i	601.06-33.81i	600.44-33.48i	600.42-33.24i	601.04-33.5i	600.81-33.05i	600.18-33.38i	600.26-33.52i	601.32-33.48i	601.49-33.26i	601.07-33.51i	600.73-33.82i	600.02-33.42i	601.29-33.56i	601.82-33.19i	601.14-33.76i	601.08-33.98i	601.2-33.99i	600.87-33.4i	601.18-33.33i	601.12-33.81i
600.29-34.05i	600.23-34.05i	600.23-33.92i	600.35-34.11i	600.39-33.97i	600.5-34.15i	600.32-34.08i	600.75-34.06i	600.57-34.12i	600.48-34.18i	600.25-34.13i	600.06-34.1i	599.97-33.96i	600.02-34.1i	599.85-34.08i	599.92-34.05i	599.98-34.11i	600.44-34.12i	600.6-34.15i	600.03-34.06i	600.18-34.07i	599.8-34.08i	600.3-34.11i	600.82-34.03i	600.97-34.12i	600.49-34.13i	600.57-34.18i	600.5-34.17i	600.26-34.12i	600.45-34.03i
599.98-34.55i	599.79-34.53i	599.81-34.48i	599.83-34.52i	599.79-34.54i	599.97-34.64i	599.85-34.63i	600.22-34.63i	600.13-34.71i	600.03-34.67i	599.71-34.63i	599.56-34.58i	599.42-34.53i	599.55-34.62i	599.33-34.57i	599.41-34.54i	599.44-34.62i	599.99-34.62i	600.06-34.61i	599.51-34.62i	599.66-34.52i	599.3-34.6i	599.78-34.63i	600.27-34.61i	600.44-34.62i	599.92-34.67i	600.04-34.7i	600.1-34.62i	599.61-34.55i	599.9-34.72i
599.46-35.12i	599.78-35.05i	599.38-34.46i	599.33-35.04i	599.21-34.98i	599.53-35.19i	599.55-34.44i	599.75-35.11i	600.1-34.63i	599.43-34.97i	599.79-34.6i	599.2-34.59i	598.96-35.08i	599.19-35.19i	598.75-34.6i	599.3-34.49i	599.24-35.19i	599.98-34.75i	599.6-34.53i	599.51-35.01i	599.84-34.88i	598.79-34.98i	599.53-34.48i	600.46-34.84i	600.37-35.17i	599.5-34.78i	600.1-34.71i	599.5-34.55i	599.15-34.65i	599.48-34.7i
599.15-35.18i	598.28-35.31i	598.85-35.62i	598.71-34.91i	599.03-35.42i	599.02-34.97i	598.82-35.65i	599.27-35.08i	598.75-35.61i	599.03-35.14i	598.39-35.61i	598.82-35.57i	598.58-35.23i	598.33-34.96i	598.73-35.26i	598.28-35.65i	598.27-34.86i	599.09-35.59i	599.17-35.65i	598.16-35.35i	598.17-35.22i	598.37-34.94i	598.72-35.66i	598.83-35.55i	598.97-35.01i	599.18-35.31i	598.59-35.4i	599.17-35.52i	598.38-35.61i	599.2-35.44i
598.26-35.85i	598.07-35.95i	598.12-35.84i	598.1-36i	598.22-35.96i	598.29-35.92i	598.16-36.02i	598.6-36.02i	598.44-35.91i	598.29-35.89i	598.05-35.93i	597.85-35.87i	597.77-35.85i	597.76-35.92i	597.74-35.84i	597.79-35.89i	597.76-35.84i	598.29-35.96i	598.26-35.97i	597.83-35.83i	598.02-35.97i	597.51-35.82i	598.07-35.92i	598.54-35.89i	598.78-35.87i	598.31-35.92i	598.38-35.87i	598.38-36i	598.09-35.87i	598.25-35.94i
597.76-36.2i	597.56-36.23i	597.58-36.28i	597.6-36.34i	597.62-36.34i	597.82-36.27i	597.7-36.34i	597.98-36.37i	597.85-36.31i	597.82-36.4i	597.6-36.31i	597.34-36.27i	597.22-36.12i	597.39-36.24i	597.18-36.13i	597.39-36.28i	597.27-36.18i	597.8-36.33i	597.82-36.22i	597.31-36.26i	597.56-36.28i	597.08-36.3i	597.55-36.28i	598.04-36.3i	598.21-36.27i	597.77-36.37i	597.84-36.25i	597.93-36.33i	597.61-36.25i	597.73-36.28i
597.45-36.69i	597.27-36.73i	597.26-36.73i	597.28-36.75i	597.36-36.76i	597.48-36.79i	597.28-36.66i	597.73-36.76i	597.56-36.8i	597.6-36.73i	597.3-36.67i	597.21-36.65i	596.95-36.73i	596.93-36.76i	597.03-36.71i	596.87-36.78i	596.86-36.69i	597.44-36.7i	597.5-36.75i	597.03-36.71i	597.21-36.74i	596.67-36.71i	597.38-36.77i	597.8-36.65i	597.9-36.79i	597.41-36.78i	597.56-36.78i	597.56-36.79i	597.28-36.73i	597.46-36.78i
596.62-37.03i	596.85-36.84i	597.03-37.14i	597.06-37.07i	596.56-36.78i	596.99-37.36i	596.83-36.82i	597.4-37.43i	597.44-37.09i	596.83-37.44i	597-37.12i	596.16-37.03i	596.23-36.72i	596.45-36.73i	596.43-36.7i	596.14-37.05i	596.42-37.37i	596.82-37.5i	596.66-37.02i	596.32-36.81i	596.93-37.13i	596.35-37.2i	596.95-37.25i	597.07-36.76i	597-37.23i	596.8-37.42i	596.95-37.42i	596.88-37.32i	597.02-37.04i	596.56-37.05i
596.44-37.13i	596.35-37.85i	596.04-37.31i	596.24-37.81i	596.27-37.88i	596.29-37.45i	596.1-37.81i	596.38-37.33i	596.22-37.49i	596.31-37.19i	596.03-37.27i	596.22-37.18i	596.04-37.75i	596.15-37.82i	595.66-37.77i	596.29-37.24i	596.14-37.29i	596.19-37.41i	596.59-37.89i	596.28-37.69i	596.06-37.28i	595.51-37.53i	596.07-37.27i	597.06-37.62i	597.14-37.69i	596.28-37.35i	596.9-37.47i	596.47-37.16i	595.93-37.24i	596.68-37.36i
595.76-38.18i	595.48-37.71i	595.97-38.21i	595.63-37.55i	595.96-37.58i	596.18-37.7i	595.78-38.25i	596.39-37.85i	596.19-38.22i	596.16-38.12i	595.39-38i	595.76-38.13i	595.73-37.74i	595.14-37.82i	595.74-37.77i	595.31-38.14i	595.02-37.96i	596.24-37.75i	596.11-37.49i	595.13-37.83i	595.47-38.08i	595.4-37.57i	595.82-38.15i	595.87-38.02i	596.19-37.72i	596.19-38.16i	595.71-37.77i	596.34-38.07i	595.89-38.15i	595.95-38.11i
595.24-38.46i	595.31-38.33i	595.09-38.43i	595.2-38.43i	595.27-38.45i	595.51-38.44i	595.26-38.44i	595.55-38.52i	595.42-38.4i	595.35-38.53i	595.2-38.42i	595.12-38.42i	594.9-38.41i	594.94-38.49i	594.79-38.37i	594.85-38.3i	594.81-38.43i	595.32-38.41i	595.48-38.51i	594.89-38.45i	595.18-38.45i	594.68-38.28i	595.12-38.41i	595.71-38.42i	595.78-38.46i	595.41-38.44i	595.41-38.39i	595.51-38.51i	595.22-38.39i	595.35-38.45i
594.65-39.04i	594.53-38.88i	594.54-38.9i	594.57-38.9i	594.48-38.99i	594.71-38.99i	594.43-38.92i	594.93-39.02i	594.75-38.97i	594.59-39i	594.48-38.93i	594.36-38.87i	594.11-38.89i	594.27-38.99i	594.14-38.89i	594.16-38.92i	594.11-38.91i	594.62-39.08i	594.73-38.99i	594.17-38.98i	594.35-38.91i	593.95-38.84i	594.47-38.9i	594.99-38.87i	595.07-38.98i	594.65-38.92i	594.79-39i	594.81-38.9i	594.41-38.86i	594.61-38.9i
594.03-39.45i	593.76-39.27i	593.87-39.34i	593.74-39.38i	593.85-39.38i	594.08-39.39i	593.77-39.38i	594.21-39.48i	594.09-39.52i	593.94-39.45i	593.78-39.38i	593.63-39.55i	593.44-39.38i	593.48-39.32i	593.39-39.31i	593.64-39.4i	593.57-39.38i	593.99-39.44i	594.12-39.36i	593.59-39.43i	593.76-39.4i	593.25-39.38i	593.79-39.46i	594.31-39.38i	594.51-39.46i	594.02-39.42i	594.15-39.42i	594.03-39.46i	593.77-39.34i	594.08-39.46i
593.46-39.8i	593.28-39.71i	593.34-39.65i	593.33-39.75i	593.34-39.81i	593.63-39.84i	593.33-39.78i	593.8-39.86i	593.57-39.82i	593.51-39.77i	593.33-39.74i	593.13-39.79i	592.99-39.69i	592.98-39.71i	592.88-39.68i	593.03-39.75i	593-39.76i	593.46-39.72i	593.54-39.8i	593.07-39.75i	593.31-39.76i	592.76-39.74i	593.3-39.7i	593.85-39.74i	593.97-39.77i	593.41-39.72i	593.56-39.77i	593.59-39.87i	593.16-39.73i	593.49-39.78i
593.04-40.28i	592.79-40.14i	592.87-40.27i	592.73-40.25i	592.73-40.11i	593.08-40.27i	592.69-40.24i	593.14-40.26i	592.99-40.3i	592.82-40.22i	592.76-40.21i	592.63-40.18i	592.42-40.19i	592.57-40.21i	592.4-40.08i	592.46-40.19i	592.46-40.17i	592.86-40.21i	592.95-40.33i	592.48-40.17i	592.68-40.22i	592.14-40.18i	592.72-40.22i	593.19-40.18i	593.29-40.35i	592.88-40.24i	592.96-40.24i	593.02-40.22i	592.75-40.26i	592.93-40.17i
592.23-40.68i	592.03-40.54i	592-40.59i	592.14-40.63i	592.03-40.6i	592.38-40.71i	592.13-40.62i	592.52-40.64i	592.36-40.63i	592.22-40.64i	592.11-40.6i	591.91-40.56i	591.76-40.6i	591.73-40.71i	591.77-40.6i	591.8-40.62i	591.76-40.6i	592.18-40.65i	592.31-40.71i	591.73-40.58i	591.99-40.69i	591.5-40.65i	592.05-40.71i	592.56-40.52i	592.69-40.69i	592.27-40.68i	592.42-40.66i	592.45-40.67i	592.04-40.51i	592.18-40.68i
591.73-40.57i	591.81-40.85i	591.84-40.79i	591.86-41.04i	591.62-41.26i	591.98-41.24i	591.46-40.75i	591.99-41.17i	592.21-41.1i	591.48-40.98i	591.83-40.88i	591.23-40.74i	591.21-41.26i	591.3-40.67i	591.08-40.65i	591.21-40.62i	591.42-41.07i	591.51-41.2i	591.51-40.77i	591.57-40.65i	591.72-41.23i	591.13-41.18i	591.49-40.6i	592.16-40.61i	592.08-41.16i	592.02-40.72i	592.1-40.9i	591.62-41.04i	591.82-40.85i	592.04-41.07i
590.96-41.45i	590.76-41.4i	590.95-41.5i	590.82-41.48i	590.89-41.45i	591.19-41.62i	590.82-41.49i	591.28-41.54i	591.07-41.54i	591.09-41.58i	590.9-41.49i	590.63-41.51i	590.48-41.46i	590.55-41.54i	590.38-41.48i	590.51-41.59i	590.53-41.42i	590.98-41.57i	591.1-41.57i	590.57-41.4i	590.77-41.54i	590.18-41.43i	590.86-41.56i	591.27-41.53i	591.42-41.56i	591.02-41.54i	591.13-41.64i	591.06-41.47i	590.76-41.56i	590.97-41.47i
590.53-41.51i	590.34-41.99i	590.09-41.79i	590.19-42.05i	590.62-41.45i	590.38-41.78i	590.12-41.98i	590.51-41.74i	590.4-41.6i	590.2-41.63i	590.14-41.71i	590.37-41.62i	590.39-41.54i	590.3-41.77i	589.78-42.06i	590.42-41.82i	590.07-41.53i	590.39-41.59i	590.58-41.98i	590.1-42.05i	590.57-41.96i	589.53-41.59i	590.24-42.09i	591.11-41.49i	591.17-41.75i	590.6-42.08i	590.42-41.78i	590.49-41.67i	589.99-41.79i	590.29-42i
589.7-42.48i	589.5-42.36i	589.58-42.4i	589.51-42.38i	589.55-42.46i	589.89-42.47i	589.54-42.37i	589.92-42.51i	589.84-42.52i	589.7-42.39i	589.43-42.41i	589.41-42.44i	589.26-42.48i	589.25-42.38i	589.06-42.31i	589.25-42.4i	589.23-42.41i	589.62-42.58i	589.76-42.5i	589.23-42.46i	589.49-42.5i	588.94-42.4i	589.56-42.47i	589.9-42.45i	590.08-42.42i	589.71-42.49i	589.79-42.51i	589.77-42.43i	589.55-42.42i	589.68-42.48i
589.19-42.48i	588.66-42.76i	589.16-42.94i	588.72-42.53i	588.7-42.58i	589.44-42.45i	589.16-42.97i	589.55-42.44i	589.15-42.92i	589.26-42.43i	589.01-43.01i	588.91-42.47i	588.63-42.41i	588.73-42.9i	588.86-42.72i	588.9-42.94i	588.38-42.6i	589.38-42.61i	589.5-42.66i	588.51-42.74i	589.12-42.46i	588.5-42.39i	588.78-42.94i	589.75-42.85i	589.46-42.46i	588.94-42.85i	589.16-42.98i	589.35-42.36i	588.78-42.62i	588.84-42.69i
588.38-43.2i	588.22-43.19i	588.21-43.2i	588.26-43.22i	588.29-43.21i	588.55-43.23i	588.22-43.3i	588.68-43.22i	588.41-43.3i	588.27-43.22i	588.16-43.19i	587.93-43.3i	587.89-43.16i	587.83-43.2i	587.75-43.2i	587.9-43.15i	587.78-43.22i	588.29-43.33i	588.44-43.31i	587.95-43.14i	588.12-43.27i	587.61-43.18i	588.19-43.25i	588.58-43.19i	588.79-43.21i	588.33-43.25i	588.45-43.17i	588.47-43.18i	588.23-43.14i	588.35-43.23i
587.76-43.57i	587.49-43.66i	587.55-43.62i	587.51-43.7i	587.52-43.56i	587.92-43.75i	587.42-43.64i	587.89-43.68i	587.81-43.74i	587.61-43.64i	587.51-43.72i	587.26-43.64i	587.3-43.62i	587.36-43.61i	587.14-43.62i	587.26-43.62i	587.09-43.65i	587.58-43.71i	587.76-43.72i	587.13-43.65i	587.51-43.73i	586.9-43.57i	587.56-43.66i	587.92-43.68i	588.05-43.65i	587.79-43.67i	587.8-43.8i	587.82-43.72i	587.46-43.65i	587.64-43.74i
586.87-44.03i	587.04-44.13i	587.1-44.05i	586.75-43.71i	586.76-44.35i	587.38-43.84i	587.14-43.91i	587.07-43.92i	587.37-44.24i	587.2-43.97i	587.12-44.17i	586.97-43.9i	586.5-44.1i	586.52-44.23i	586.49-43.68i	586.64-44.24i	586.38-44.23i	587.27-44.01i	587.03-43.81i	586.4-43.68i	587.05-43.83i	586.56-43.92i	586.88-44.36i	587.46-44.2i	587.13-43.96i	586.77-43.9i	586.84-44.2i	586.89-44.06i	586.67-44.12i	587.02-43.79i
586.19-44.53i	585.86-44.43i	586.1-44.54i	586.02-44.46i	586-44.49i	586.37-44.53i	585.91-44.49i	586.32-44.51i	586.29-44.53i	586.17-44.61i	586.02-44.51i	585.77-44.44i	585.8-44.41i	585.67-44.37i	585.67-44.39i	585.77-44.55i	585.6-44.44i	586.04-44.55i	586.19-44.55i	585.67-44.45i	585.97-44.5i	585.35-44.48i	586.07-44.59i	586.38-44.47i	586.55-44.5i	586.21-44.54i	586.2-44.51i	586.21-44.5i	586.03-44.43i	586.13-44.49i
585.35-44.96i	585.72-45.02i	585.69-44.79i	585.15-44.68i	585.22-44.86i	585.76-44.73i	585.67-44.89i	585.62-45.12i	585.92-44.96i	585.72-44.96i	585.71-45.07i	585.44-44.83i	584.88-45.09i	585.11-45.17i	584.98-44.51i	585.43-44.76i	585.01-45.16i	585.77-44.84i	585.42-44.64i	585-44.61i	585.59-44.65i	585.05-44.69i	585.68-45.15i	586.03-45.05i	585.65-44.88i	585.42-44.8i	585.47-44.8i	585.49-45.06i	585.34-45.15i	585.48-44.64i
584.49-45.31i	584.61-45.6i	584.82-45.05i	584.46-45.11i	584.34-45.26i	585.04-45.08i	584.85-45.46i	584.78-45.33i	585.21-45.26i	584.89-45.47i	584.93-45.31i	584.65-45.21i	584.16-45.42i	584.28-45.55i	584.09-45.12i	584.72-45.15i	584.36-45.5i	585.04-45.25i	584.62-45.18i	584.25-45.08i	584.63-45.06i	583.85-45.13i	584.96-45.4i	585.28-45.03i	584.94-45.54i	584.69-45.2i	584.64-45.35i	584.99-45.46i	584.57-45.46i	584.68-45.12i
584.16-45.76i	583.91-45.79i	584-45.79i	583.99-45.68i	583.92-45.75i	584.35-45.81i	583.92-45.75i	584.22-45.89i	584.14-45.82i	584.09-45.73i	583.9-45.8i	583.7-45.76i	583.67-45.75i	583.69-45.65i	583.58-45.74i	583.72-45.83i	583.55-45.67i	583.98-45.86i	584.13-45.77i	583.63-45.71i	583.92-45.83i	583.35-45.66i	584.01-45.79i	584.35-45.74i	584.47-45.76i	584.09-45.7i	584.13-45.79i	584.19-45.73i	583.96-45.78i	584.09-45.74i
583.33-45.83i	583.45-46.12i	583.51-46.09i	583.33-46.27i	583.1-45.9i	583.63-45.86i	582.9-46i	583.78-46.36i	583.76-46.15i	583.6-45.87i	583.69-46i	583.24-45.82i	582.76-46.13i	583.01-45.88i	582.89-45.74i	583.05-45.76i	582.71-46.19i	583.16-45.94i	583.58-45.93i	582.67-46.01i	583.47-45.83i	582.43-46.07i	583.38-46.14i	583.55-45.82i	583.55-45.86i	583.34-46.27i	583.44-45.94i	583.72-46.05i	583.29-45.81i	583.28-46.1i
582.66-46.48i	582.4-46.54i	582.4-46.53i	582.35-46.55i	582.5-46.52i	582.89-46.55i	582.43-46.52i	582.77-46.61i	582.75-46.57i	582.5-46.54i	582.44-46.54i	582.27-46.55i	582.23-46.51i	582.23-46.51i	582.06-46.53i	582.31-46.72i	582.06-46.5i	582.54-46.59i	582.66-46.45i	582.1-46.51i	582.58-46.51i	581.88-46.51i	582.57-46.62i	582.82-46.53i	582.97-46.66i	582.57-46.46i	582.73-46.59i	582.66-46.63i	582.4-46.56i	582.65-46.48i
581.83-46.8i	581.55-46.84i	581.74-46.96i	581.61-46.81i	581.56-46.88i	582.06-46.87i	581.5-46.82i	581.87-46.85i	581.91-46.91i	581.71-46.79i	581.59-46.9i	581.42-46.84i	581.32-46.88i	581.35-46.9i	581.2-46.72i	581.36-46.95i	581.25-46.77i	581.65-46.8i	581.89-46.9i	581.31-46.83i	581.66-46.78i	580.97-46.79i	581.66-46.88i	582.03-46.79i	582.08-46.78i	581.79-46.92i	581.93-47.02i	581.85-46.92i	581.56-46.85i	581.72-46.91i
580.92-47.19i	580.61-47.35i	580.73-47.3i	580.88-47.03i	581.07-47.42i	581.06-47.53i	581.08-47.25i	581.13-47.23i	581.15-47.13i	580.85-47.48i	580.83-47.53i	580.46-47.15i	580.51-47.44i	580.33-47.38i	580.42-47.42i	580.86-47.13i	580.7-47.11i	581.14-47.46i	580.89-47.34i	580.49-47.09i	580.9-47.53i	580.43-47.46i	580.68-47.19i	581.55-47.29i	581.26-47.56i	581.12-47.14i	581.34-47.55i	580.96-47.63i	580.83-47.49i	580.95-47.2i
580.14-47.53i	579.95-48.01i	580.03-47.63i	579.96-47.56i	580.09-47.97i	580.31-48.1i	580.27-47.83i	580.22-47.87i	580.4-47.64i	580.14-47.92i	580.09-48.08i	579.65-47.79i	579.67-47.91i	580.08-47.59i	579.57-47.91i	579.95-47.61i	579.86-47.77i	580.39-47.64i	580.04-47.81i	579.58-47.64i	579.94-47.87i	579.74-47.67i	579.94-47.6i	580.7-47.63i	580.69-47.61i	580.25-47.56i	580.18-47.58i	580.48-48.09i	579.94-47.89i	580.14-47.57i
579.43-48.13i	579.15-48.05i	579.22-48.08i	579.16-48.05i	579.2-48.09i	579.63-48.16i	579.16-48.07i	579.53-48.08i	579.42-48.12i	579.21-48.09i	579.33-48.04i	579-48.03i	578.9-48.03i	578.83-48i	578.86-48.01i	578.99-48.07i	578.9-48.06i	579.23-48.09i	579.3-48.15i	578.86-48.04i	579.21-48.11i	578.48-48.02i	579.34-48.12i	579.71-47.98i	579.75-48i	579.38-48.01i	579.36-48.05i	579.5-48.02i	579.19-48.04i	579.37-48.01i
578.63-48.41i	578.32-48.47i	578.35-48.54i	578.41-48.43i	578.38-48.49i	578.76-48.59i	578.34-48.51i	578.74-48.61i	578.68-48.55i	578.56-48.52i	578.32-48.48i	578.19-48.43i	578.15-48.49i	578.02-48.47i	577.96-48.42i	578.21-48.43i	577.98-48.5i	578.53-48.49i	578.57-48.53i	578.05-48.46i	578.38-48.55i	577.77-48.45i	578.51-48.46i	578.87-48.37i	578.88-48.58i	578.54-48.51i	578.63-48.53i	578.66-48.55i	578.29-48.56i	578.52-48.53i
577.69-48.99i	577.37-48.72i	577.55-48.96i	577.78-48.62i	577.85-48.86i	578.07-48.64i	577.36-48.55i	577.84-48.82i	578.06-48.78i	577.6-49.1i	577.55-48.6i	577.47-48.61i	577.13-48.89i	577.36-48.95i	577.4-48.97i	577.58-49.03i	577.35-48.57i	577.68-49.03i	577.61-48.81i	577.4-48.59i	577.68-49.04i	577.05-48.9i	577.45-48.85i	578.35-48.94i	577.9-48.54i	577.89-48.83i	577.72-48.94i	578.08-49.07i	577.78-48.91i	577.63-48.9i
576.73-49.06i	576.65-49.25i	576.64-49.13i	576.56-49.2i	576.56-49.27i	576.97-49.17i	576.81-48.95i	576.99-49.35i	577.24-49.36i	577.11-49.27i	577.08-49.1i	576.4-49.23i	576.44-48.93i	576.75-49i	576.43-49.41i	576.72-48.98i	576.58-49.07i	576.94-49.35i	576.9-48.96i	576.29-49.06i	576.71-49i	576.25-48.9i	576.95-48.95i	577.22-48.96i	577.2-48.89i	577.05-49.07i	576.98-49.02i	577.16-49.01i	576.71-49.42i	576.95-49.38i
576.12-49.6i	575.78-49.67i	575.95-49.54i	575.74-49.51i	575.83-49.47i	576.22-49.63i	575.7-49.59i	576.3-49.64i	576.06-49.59i	575.88-49.59i	575.9-49.61i	575.67-49.61i	575.67-49.47i	575.64-49.47i	575.44-49.51i	575.65-49.6i	575.47-49.5i	575.97-49.63i	576.04-49.61i	575.51-49.57i	575.86-49.51i	575.22-49.5i	575.94-49.47i	576.34-49.51i	576.24-49.58i	576.01-49.59i	576.16-49.55i	576.08-49.59i	575.78-49.52i	576.07-49.59i
575.21-50.02i	574.95-49.83i	575.14-49.85i	574.99-49.88i	574.94-49.98i	575.44-50.09i	574.81-49.93i	575.36-49.93i	575.21-49.96i	575.14-50.04i	575.09-50.04i	574.83-49.87i	574.76-49.91i	574.73-49.84i	574.61-49.77i	574.81-50.02i	574.68-49.82i	575.01-49.97i	575.21-50.02i	574.67-49.99i	575.04-49.89i	574.45-49.82i	575.06-49.92i	575.37-49.92i	575.42-49.86i	575.15-49.94i	575.22-49.9i	575.22-49.95i	575.01-49.96i	575.25-49.91i
574.48-50.25i	574.19-50.24i	574.32-50.28i	574.2-50.28i	574.28-50.24i	574.62-50.38i	574.06-50.28i	574.61-50.4i	574.47-50.34i	574.3-50.28i	574.35-50.3i	574-50.26i	574-50.19i	573.86-50.21i	573.86-50.18i	574.08-50.21i	573.83-50.22i	574.31-50.26i	574.44-50.3i	573.92-50.17i	574.3-50.25i	573.66-50.24i	574.18-50.28i	574.76-50.13i	574.56-50.22i	574.42-50.22i	574.49-50.38i	574.63-50.28i	574.34-50.16i	574.42-50.32i
573.34-50.58i	573.17-50.4i	573.55-50.35i	573.34-50.78i	573.38-50.67i	573.74-50.89i	573.14-50.63i	573.93-50.52i	573.5-50.45i	573.4-50.51i	573.62-50.55i	572.97-50.43i	573.19-50.71i	573.12-50.74i	573-50.71i	573.17-50.33i	572.79-50.55i	573.34-50.44i	573.51-50.47i	573.06-50.37i	573.58-50.54i	572.77-50.63i	573.44-50.79i	574.03-50.5i	573.56-50.64i	573.46-50.71i	573.52-50.74i	573.61-50.69i	573.56-50.46i	573.72-50.59i
572.89-50.83i	572.49-50.94i	572.58-51.09i	572.61-50.6i	572.26-50.83i	572.99-50.75i	572.63-50.68i	572.72-50.84i	572.99-51.01i	572.84-50.93i	572.4-50.93i	572.6-50.69i	572.17-50.72i	572.21-50.62i	572.16-50.55i	572.58-50.97i	572.09-50.57i	572.88-50.73i	572.96-50.95i	572.3-51.05i	572.39-50.83i	572.11-50.44i	572.58-50.61i	572.88-50.94i	573.03-50.67i	572.7-50.69i	572.93-50.66i	573.04-50.7i	572.34-50.82i	572.59-50.84i
571.99-51.4i	571.53-51.07i	571.73-51.37i	571.66-51.3i	571.85-51.13i	572-51.42i	571.47-51.35i	572.07-51.35i	571.83-51.38i	571.69-51.16i	571.8-51.15i	571.66-51.23i	571.63-50.94i	571.62-51.31i	571.59-51.28i	571.39-51.21i	571.42-51.37i	571.87-51.36i	571.71-51.35i	571.15-51.07i	571.61-51.18i	570.9-51.21i	571.96-51.39i	571.96-51.17i	572.18-51.28i	571.96-51.25i	571.76-51.43i	571.96-51.28i	571.9-51.07i	572.05-51.12i
570.93-51.26i	570.81-51.57i	570.65-51.61i	570.63-51.36i	570.88-51.52i	571.49-51.59i	570.56-51.75i	570.95-51.41i	571.01-51.72i	570.8-51.23i	570.88-51.36i	570.45-51.6i	570.53-51.21i	570.32-51.37i	570.22-51.49i	570.86-51.48i	570.4-51.61i	570.62-51.58i	570.81-51.63i	570.51-51.63i	570.63-51.43i	570.18-51.3i	570.71-51.65i	571.43-51.48i	570.96-51.41i	570.85-51.69i	570.96-51.76i	571.05-51.45i	570.75-51.74i	570.79-51.52i
569.88-51.73i	569.54-51.74i	570.12-51.65i	569.96-51.88i	569.53-51.72i	570.13-51.85i	569.83-51.6i	570.25-51.92i	569.88-51.65i	570.05-51.85i	569.75-51.92i	569.62-51.98i	569.5-51.89i	569.64-51.74i	569.55-51.61i	569.49-51.85i	569.41-51.59i	570.04-51.72i	570.06-51.64i	569.37-51.51i	569.95-51.88i	569.18-51.84i	570.05-51.58i	570.1-51.88i	570.26-51.82i	570.1-51.56i	570.09-51.67i	570.19-51.87i	569.73-51.53i	570.21-51.72i
569-52.15i	568.75-52.15i	568.87-52.18i	568.68-52.17i	568.63-52.18i	569.31-52.24i	568.55-52.11i	569.12-52.17i	569.01-52.12i	568.89-52.14i	568.83-52.15i	568.61-52.2i	568.59-52.07i	568.55-52.17i	568.42-52.13i	568.61-52.23i	568.38-52.01i	568.78-52.18i	569.08-52.16i	568.42-52.1i	568.86-52.13i	568.23-52.1i	568.85-52.12i	569.19-52.1i	569.08-52.07i	568.92-52.21i	568.97-52.16i	569.08-52.09i	568.77-52.08i	569.05-52.2i
568.39-52.28i	568.06-52.43i	568.43-52.5i	568.09-52.15i	567.79-52.39i	568.53-52.36i	567.99-52.35i	568.33-52.24i	568.38-52.36i	567.94-52.22i	567.97-52.21i	567.98-52.37i	567.68-52.18i	567.6-52.21i	567.78-52.4i	567.71-52.61i	567.84-52.22i	567.85-52.35i	568.38-52.4i	567.49-52.32i	568.03-52.63i	567.66-52.38i	567.97-52.59i	568.57-52.57i	568.39-52.65i	568.02-52.42i	568.33-52.24i	568.32-52.29i	568.2-52.19i	568.16-52.31i
567.21-52.76i	566.91-52.74i	567.03-52.7i	566.94-52.63i	566.86-52.72i	567.46-52.79i	566.78-52.74i	567.27-52.7i	567.21-52.82i	566.93-52.72i	567.01-52.79i	566.75-52.69i	566.85-52.68i	566.69-52.64i	566.58-52.72i	566.75-52.78i	566.67-52.62i	566.96-52.76i	567.1-52.78i	566.59-52.68i	567-52.71i	566.39-52.65i	567.08-52.82i	567.45-52.72i	567.26-52.69i	567.12-52.72i	567.08-52.76i	567.13-52.79i	566.97-52.72i	567.22-52.87i
566.37-53.14i	566.29-53.02i	566.16-53.12i	565.91-53i	566.11-52.73i	566.51-53.14i	565.96-53.13i	566.28-52.89i	566.19-52.97i	566.13-53.1i	566.5-53.17i	565.69-52.87i	566.1-53.09i	566.05-52.96i	565.66-52.92i	566.07-52.94i	565.8-53.06i	566.25-53.18i	566.18-53.04i	565.87-53.12i	565.93-52.94i	565.37-52.83i	566.03-52.91i	566.76-52.84i	566.33-52.86i	566.44-52.77i	566.41-53.19i	566.34-53.14i	566.19-53.1i	566.53-52.98i
565.54-53.21i	565.1-53.12i	565.32-53.26i	565.25-53.17i	565.17-53.17i	565.68-53.26i	565.05-53.16i	565.42-53.29i	565.37-53.27i	565.19-53.2i	565.26-53.2i	565.02-53.26i	564.98-53.16i	564.9-53.16i	564.78-53.08i	565.06-53.24i	564.85-53.12i	565.17-53.22i	565.38-53.24i	564.82-53.18i	565.2-53.27i	564.52-53.26i	565.28-53.24i	565.58-53.24i	565.49-53.24i	565.34-53.28i	565.36-53.33i	565.45-53.22i	565.24-53.26i	565.39-53.19i
564.7-53.38i	563.97-53.46i	564.51-53.51i	564.4-53.41i	564.25-53.44i	564.73-53.39i	564.26-53.38i	564.7-53.44i	564.19-53.41i	564.26-53.39i	564.18-53.46i	564.3-53.51i	563.95-53.45i	563.89-53.39i	563.96-53.53i	564-53.45i	564.07-53.32i	564.16-53.38i	564.53-53.69i	563.67-53.42i	564.53-53.47i	563.83-53.35i	564.51-53.66i	564.72-53.64i	564.64-53.61i	564.54-53.65i	564.57-53.41i	564.55-53.38i	564.31-53.65i	564.29-53.68i
563.46-53.72i	563.22-53.69i	563.2-53.65i	563.31-53.71i	563.19-53.74i	563.6-53.86i	563.03-53.71i	563.6-53.7i	563.36-53.75i	563.21-53.74i	563.45-53.74i	563.05-53.75i	563.06-53.57i	562.99-53.67i	562.93-53.65i	563.09-53.76i	562.88-53.74i	563.16-53.75i	563.41-53.64i	562.88-53.68i	563.25-53.68i	562.6-53.56i	563.41-53.75i	563.68-53.61i	563.6-53.67i	563.36-53.66i	563.46-53.73i	563.49-53.74i	563.32-53.68i	563.6-53.85i
562.64-53.87i	562.4-53.99i	562.58-53.94i	562.18-53.94i	562.33-53.66i	562.72-53.96i	562.2-53.74i	562.73-54.1i	562.69-54.13i	562.64-53.89i	562.53-54.07i	562.05-53.79i	562.34-53.92i	562.04-53.75i	562.07-54.08i	562.28-53.77i	561.88-53.89i	562.38-53.73i	562.45-53.85i	562.09-53.77i	562.33-53.83i	561.55-53.8i	562.6-53.85i	562.71-54.09i	562.76-54i	562.51-54.12i	562.49-53.74i	562.55-54.12i	562.3-54.08i	562.74-53.88i
561.57-54.3i	561.22-54.18i	561.4-54.3i	561.28-54.16i	561.18-54.22i	561.65-54.33i	561.08-54.18i	561.61-54.24i	561.37-54.21i	561.36-54.21i	561.4-54.23i	561.12-54.23i	561.11-54.26i	561.03-54.11i	560.98-54.28i	561.18-54.24i	560.93-54.14i	561.2-54.34i	561.48-54.23i	560.88-54.14i	561.35-54.27i	560.77-54.16i	561.35-54.18i	561.69-54.14i	561.57-54.18i	561.4-54.32i	561.54-54.21i	561.45-54.3i	561.3-54.21i	561.61-54.18i
560.67-54.24i	560.5-54.41i	560.73-54.21i	560.23-54.29i	560.36-54.2i	560.79-54.4i	560.31-54.24i	560.77-54.48i	560.51-54.49i	560.64-54.3i	560.8-54.45i	560.13-54.1i	560.41-54.19i	560.13-54.46i	560.39-54.3i	560.61-54.32i	560.28-54.42i	560.4-54.55i	560.5-54.49i	560.04-54.38i	560.6-54.24i	559.83-54.22i	560.81-54.32i	560.88-54.47i	560.9-54.25i	560.58-54.5i	560.67-54.45i	560.82-54.55i	560.62-54.13i	561-54.43i
559.48-54.51i	559.43-54.63i	559.46-54.53i	559.15-54.55i	559.08-54.47i	559.64-54.7i	559.03-54.63i	559.54-54.69i	559.32-54.59i	559.58-54.55i	559.49-54.75i	559.04-54.48i	559.23-54.39i	558.85-54.66i	558.91-54.41i	559.28-54.7i	559.11-54.65i	559.24-54.69i	559.39-54.76i	558.86-54.66i	559.58-54.4i	558.59-54.61i	559.55-54.52i	559.69-54.77i	559.63-54.39i	559.32-54.57i	559.39-54.79i	559.72-54.56i	559.18-54.43i	559.82-54.73i
558.71-54.79i	558.3-54.77i	558.51-54.79i	558.31-54.83i	558.27-54.75i	558.82-54.85i	558.22-54.81i	558.73-54.88i	558.65-54.84i	558.49-54.83i	558.54-54.79i	558.3-54.78i	558.27-54.73i	558.14-54.77i	558.19-54.74i	558.42-54.82i	558.09-54.71i	558.44-54.82i	558.55-54.87i	558.15-54.76i	558.54-54.75i	557.85-54.77i	558.58-54.84i	558.86-54.75i	558.71-54.79i	558.57-54.72i	558.53-54.85i	558.72-54.82i	558.45-54.77i	558.71-54.91i
557.99-54.84i	557.58-54.75i	557.7-54.89i	557.49-54.95i	557.29-54.88i	558.01-54.95i	557.25-54.76i	557.99-54.88i	557.68-54.75i	557.57-54.72i	557.78-54.94i	557.34-54.9i	557.36-54.66i	557.08-54.79i	557.37-54.77i	557.54-54.74i	557.17-54.86i	557.67-54.89i	557.66-54.81i	557.24-54.65i	557.64-54.7i	557.01-54.93i	557.74-54.75i	558.04-55.02i	557.83-54.73i	557.77-54.99i	557.67-55.05i	557.81-55i	557.74-54.79i	557.68-54.84i
556.68-55.17i	556.33-55.15i	556.52-55.07i	556.39-55.05i	556.33-55.09i	556.82-55.18i	556.19-55.16i	556.71-55.16i	556.52-55.18i	556.52-55.17i	556.55-55.24i	556.25-55.18i	556.22-55.07i	556.06-55.11i	556.1-55.06i	556.32-55.19i	556.07-55.16i	556.33-55.16i	556.49-55.12i	556-55.1i	556.54-55.18i	555.92-55.04i	556.56-55.11i	556.81-55.11i	556.67-55.1i	556.55-55.16i	556.57-55.11i	556.64-55.15i	556.48-55.15i	556.57-55.18i
555.8-55.3i	555.4-55.27i	555.56-55.33i	555.44-55.33i	555.43-55.38i	555.98-55.33i	555.35-55.23i	555.73-55.35i	555.51-55.37i	555.62-55.34i	555.49-55.36i	555.27-55.32i	555.25-55.32i	555.04-55.29i	555.34-55.19i	555.43-55.3i	555.25-55.32i	555.31-55.32i	555.44-55.31i	555.07-55.3i	555.52-55.31i	554.84-55.31i	555.62-55.32i	555.92-55.37i	555.71-55.28i	555.6-55.3i	555.84-55.4i	555.78-55.3i	555.55-55.2i	555.8-55.26i
554.69-55.39i	554.31-55.45i	554.54-55.32i	554.41-55.42i	554.38-55.59i	554.79-55.52i	554.47-55.58i	554.73-55.46i	554.44-55.56i	554.39-55.32i	554.62-55.59i	554.35-55.39i	554.45-55.5i	554.31-55.46i	554.31-55.29i	554.33-55.3i	554.08-55.63i	554.37-55.57i	554.55-55.41i	554.15-55.41i	554.5-55.65i	553.79-55.26i	554.52-55.34i	554.75-55.52i	554.58-55.28i	554.68-55.56i	554.51-55.58i	554.6-55.46i	554.59-55.47i	554.8-55.47i
553.73-55.73i	553.29-55.53i	553.58-55.49i	553.42-55.54i	553.27-55.61i	553.75-55.75i	553.29-55.56i	553.8-55.7i	553.65-55.69i	553.5-55.52i	553.62-55.56i	553.33-55.58i	553.24-55.56i	553.13-55.57i	553.27-55.49i	553.37-55.65i	553.21-55.59i	553.46-55.63i	553.55-55.65i	553.14-55.61i	553.56-55.56i	552.85-55.58i	553.56-55.72i	553.9-55.64i	553.78-55.56i	553.61-55.66i	553.7-55.66i	553.65-55.7i	553.53-55.61i	553.62-55.57i
552.84-55.86i	552.38-55.82i	552.64-55.94i	552.45-55.82i	552.36-55.74i	552.95-55.94i	552.23-55.82i	552.83-55.79i	552.64-55.8i	552.47-55.76i	552.69-55.92i	552.33-55.88i	552.33-55.78i	552.18-55.8i	552.18-55.76i	552.37-55.7i	552.36-55.77i	552.51-55.79i	552.58-55.87i	552.18-55.65i	552.45-55.76i	551.88-55.59i	552.71-55.87i	553.04-55.75i	552.69-55.79i	552.79-55.85i	552.66-55.99i	552.84-55.81i	552.65-55.87i	552.65-55.7i
551.92-55.92i	551.44-55.88i	551.57-56i	551.45-55.98i	551.26-55.85i	551.8-55.92i	551.42-55.87i	551.81-55.81i	551.52-55.95i	551.63-56.09i	551.68-55.82i	551.48-55.62i	551.28-56i	551.41-55.5i	550.99-55.87i	551.27-55.81i	551.06-55.8i	551.49-55.59i	551.55-55.97i	550.92-55.87i	551.4-55.85i	550.73-55.72i	551.62-55.89i	552.01-55.96i	551.81-55.8i	551.4-55.77i	551.83-55.92i	551.81-56.01i	551.43-55.81i	552.32-56.42i
550.63-56.27i	550.48-56.3i	550.5-55.87i	550.71-55.97i	550.4-55.95i	551.16-56.05i	550.08-56.06i	550.53-55.99i	550.4-55.96i	550.42-56.08i	550.51-56.13i	550-55.63i	550.27-55.99i	549.88-56.04i	550.18-55.93i	550.27-55.96i	550.06-55.86i	550.16-55.84i	550.32-55.87i	550.16-56.06i	550.63-56.16i	550.1-56.16i	550.73-56.2i	550.91-56.1i	550.67-56.02i	550.83-55.54i	550.29-55.95i	550.29-56.12i	550.72-56.05i	549.84-55.58i
549.73-56.21i	549.39-56.08i	549.65-56.14i	549.34-56.15i	549.35-56.3i	549.78-56.23i	549.46-56.02i	549.73-56.36i	549.46-56.05i	549.67-56.02i	549.52-56.25i	549.72-55.13i	549.24-56.09i	549.57-56.09i	549.2-55.93i	549.16-56.97i	549.63-56.36i	549.54-56.69i	549.56-56.26i	548.62-56.01i	549.39-56.14i	548.92-56.38i	549.45-55.66i	549.86-56.32i	549.67-56.08i	548.86-56.42i	549.75-56.09i	549.61-56.49i	549.56-56.09i	549.83-56.42i
548.76-56.31i	548.22-56.31i	548.56-56.21i	548.71-56.18i	548.38-56.3i	549.04-56.3i	548.31-56.02i	548.67-56.38i	548.96-56.59i	548.33-55.89i	548.57-56.2i	548.03-56.36i	548.32-56.04i	548.19-56.07i	548.15-56.35i	548.67-57.14i	547.73-56.37i	548.26-56.02i	548.42-56.25i	548.56-56.11i	548.63-56.9i	548.75-56.15i	549.14-56.44i	549.59-57.12i	548.97-56.23i	548.78-56.07i	548.21-56.02i	548.74-57.23i	548.28-56.06i	548.81-56i
547.73-56.49i	547.3-56.31i	547.71-56.34i	547.56-56.14i	547.36-56.36i	548.29-56.08i	547.63-56.02i	547.71-55.76i	546.56-55.7i	547.51-56.3i	547.6-56.49i	547.42-56.49i	547.28-55.87i	547.01-55.83i	547.23-56.1i	547.52-56.6i	547.22-56.14i	547.94-56.54i	546.87-56.72i	547.41-55.6i	547.84-56.03i	546.92-56.24i	547.54-56.2i	548.16-56.44i	547.83-55.78i	546.53-55.92i	547.74-56.48i	547.62-56.55i	547.16-56.09i	547.75-56.45i
546.96-56.39i	546.6-56.36i	546.63-56.31i	546.55-56.07i	546.36-55.74i	547.06-56.82i	546.01-56.27i	546.81-56.39i	546.7-56.14i	546.32-57.22i	546.37-56.56i	546.19-56.37i	546.01-57.06i	546.28-56.26i	547.05-55.81i	546.35-56.31i	546.02-56.26i	546.63-56.29i	546.66-56.24i	546.23-56.28i	547.47-56.56i	545.98-56.33i	547.15-56.82i	546.94-56.48i	547.08-56.27i	546.38-56.26i	546.72-56.34i	546.83-56.09i	546.38-56.98i	546.7-56.26i
545.87-56.35i	545.6-56.38i	545.13-56.57i	545.36-56.3i	545.37-56.59i	545.92-56.55i	544.46-55.54i	545.35-56.62i	545.37-56.66i	545.44-56.23i	545.21-57.36i	545.39-56.33i	545.44-56.32i	545.12-56.28i	544.89-56.48i	545.21-56.36i	545.12-56.47i	545.37-56.43i	545.37-56.07i	545.07-56.35i	545.51-56.38i	544.97-56.15i	545.75-56.05i	546.13-56.45i	545.6-56.44i	545.58-56.3i	545.79-56.31i	545.69-56.58i	545.41-56.49i	545.65-56.26i
544.82-56.41i	544.14-57.62i	544.27-56.5i	544.32-56.35i	544.5-56.1i	544.81-56.51i	544.33-56.33i	544.66-56.62i	544.37-56.36i	544.68-56.45i	544.5-57.03i	544.37-56.53i	544.34-56.37i	544.13-56.43i	544.19-56.37i	544.28-56.44i	543.98-56.34i	544.38-56.58i	544.32-56.53i	544.06-56.54i	544.77-56.72i	544.02-56.52i	544.33-56.76i	544.83-56.62i	544.62-56.53i	544.49-56.45i	544.51-56.37i	544.72-56.39i	544.78-56.59i	544.89-56.36i
543.66-56.59i	543.05-57.5i	543.46-56.64i	543.41-56.52i	543.35-56.65i	543.8-56.49i	543.26-56.58i	543.64-56.47i	543.42-56.54i	543.46-56.53i	543.44-56.33i	543.14-56.45i	543.31-56.47i	543.08-56.6i	543.07-56.48i	543.52-56.58i	543.04-56.56i	543.29-56.6i	543.47-56.54i	542.93-56.51i	543.53-56.67i	542.77-56.43i	543.59-56.45i	543.83-56.49i	543.67-56.54i	543.55-56.48i	543.45-56.52i	543.62-56.51i	543.52-56.57i	543.73-56.54i
542.76-56.68i	542.4-56.46i	542.55-56.63i	542.39-56.55i	542.31-56.46i	542.78-56.67i	542.32-56.47i	542.58-56.64i	542.41-56.53i	542.43-56.63i	542.62-56.6i	542.27-56.49i	542.34-56.57i	542.12-56.4i	542.15-56.48i	542.34-56.55i	542.05-56.39i	542.41-56.53i	542.35-56.58i	541.83-56.54i	542.45-56.65i	541.91-56.47i	542.55-56.51i	542.88-56.53i	542.48-56.56i	542.49-56.6i	542.61-56.66i	542.62-56.59i	542.67-56.63i	542.72-56.71i
541.6-56.56i	541.17-56.71i	541.46-56.54i	541.39-56.74i	541.28-56.43i	541.83-56.72i	541.22-56.65i	541.49-56.58i	541.45-56.62i	541.48-56.56i	541.57-56.65i	541.23-56.6i	541.29-56.4i	541.08-56.67i	541.1-56.55i	541.4-56.65i	541.09-56.48i	541.27-56.6i	541.44-56.53i	540.96-56.46i	541.45-56.61i	540.83-56.47i	541.54-56.7i	541.78-56.55i	541.64-56.51i	541.44-56.68i	541.49-56.63i	541.53-56.62i	541.53-56.6i	541.76-56.7i
540.31-57.54i	540.25-56.52i	540.36-56.69i	540.35-56.63i	540.17-56.58i	540.69-56.69i	540.14-56.67i	540.58-56.66i	540.2-56.62i	540.34-56.64i	540.42-56.47i	540.3-56.63i	540.14-56.64i	540.04-56.7i	539.99-56.62i	540.28-56.65i	540.07-56.57i	540.27-56.54i	540.29-56.56i	539.84-56.58i	540.48-56.63i	539.75-56.49i	540.48-56.66i	540.74-56.56i	540.56-56.54i	540.4-56.5i	540.49-56.6i	540.53-56.66i	540.45-56.59i	540.67-56.7i
539.47-56.86i	539.24-56.72i	539.47-56.61i	539.4-56.66i	539.06-56.54i	539.83-56.74i	539.19-56.6i	539.63-56.77i	539.21-56.7i	539.31-56.63i	539.4-56.76i	539.23-56.69i	539.24-56.64i	539.09-56.61i	539.11-56.61i	539.35-56.66i	539.09-56.56i	539.18-56.58i	539.32-56.72i	538.89-56.61i	539.47-56.63i	538.84-56.67i	539.46-56.69i	539.73-56.5i	539.51-56.64i	539.45-56.62i	539.41-56.67i	539.63-56.59i	539.36-56.6i	539.66-56.7i
538.47-56.32i	538.12-56.59i	538.41-56.56i	538.46-56.68i	538.24-56.6i	538.74-56.64i	538.21-56.63i	538.61-56.63i	538.31-56.58i	538.4-56.62i	538.57-56.6i	538.2-56.69i	538.31-56.48i	538.01-56.59i	538.19-56.72i	538.38-56.59i	538.1-56.44i	538.25-56.64i	538.31-56.55i	537.97-56.53i	538.56-56.53i	537.91-56.59i	538.46-56.71i	538.84-56.6i	538.62-56.62i	538.52-56.58i	538.5-56.63i	538.51-56.6i	538.48-56.61i	538.64-56.61i
537.5-56.85i	537.04-56.68i	537.47-56.56i	537.61-56.66i	537.26-56.52i	537.78-56.65i	537.28-56.55i	537.61-56.58i	537.25-56.49i	537.5-56.72i	537.63-56.49i	537.17-56.53i	537.36-56.44i	536.96-56.37i	537.23-56.61i	537.45-56.37i	537.15-56.62i	537.27-56.63i	537.47-56.61i	537.01-56.62i	537.48-56.46i	536.98-56.52i	537.7-56.75i	537.84-56.73i	537.59-56.58i	537.56-56.61i	537.5-56.63i	537.51-56.62i	537.48-56.65i	537.8-56.51i
536.52-56.53i	536.18-56.37i	536.46-56.51i	536.27-56.55i	536.04-56.45i	536.62-56.54i	536.09-56.47i	536.55-56.59i	536.39-56.54i	536.4-56.48i	536.53-56.38i	536.24-56.51i	536.09-56.5i	535.96-56.4i	536.16-56.53i	536.33-56.58i	536.02-56.36i	536.09-56.57i	536.27-56.31i	535.83-56.56i	536.48-56.47i	535.82-56.37i	536.52-56.49i	536.73-56.47i	536.4-56.52i	536.35-56.35i	536.45-56.46i	536.53-56.56i	536.36-56.57i	536.69-56.49i
535.51-56.46i	535.19-56.53i	535.48-56.49i	535.45-56.63i	535.2-56.5i	535.73-56.54i	535.15-56.4i	535.44-56.61i	535.24-56.45i	535.32-56.55i	535.41-56.48i	535.29-56.49i	535.26-56.44i	535.07-56.52i	535.09-56.55i	535.35-56.61i	534.97-56.62i	535.07-56.63i	535.38-56.5i	535.08-56.45i	535.29-56.46i	534.61-56.46i	535.59-56.55i	535.84-56.61i	535.46-56.43i	535.35-56.49i	535.43-56.4i	535.46-56.57i	535.35-56.55i	535.67-56.49i
534.46-56.56i	534.23-56.5i	534.39-56.52i	534.33-56.51i	534.23-56.37i	534.64-56.55i	534.13-56.44i	534.48-56.56i	534.3-56.45i	534.4-56.4i	534.48-56.47i	534.2-56.47i	534.22-56.46i	533.99-56.4i	534.09-56.4i	534.39-56.47i	534.02-56.4i	534.27-56.52i	534.24-56.39i	533.96-56.44i	534.45-56.44i	533.78-56.41i	534.43-56.51i	534.75-56.35i	534.51-56.43i	534.39-56.54i	534.45-56.57i	534.47-56.46i	534.46-56.49i	534.69-56.55i
533.67-56.61i	533.39-56.46i	533.4-56.42i	533.42-56.5i	533.27-56.36i	533.68-56.54i	533.19-56.54i	533.62-56.48i	533.32-56.52i	533.38-56.48i	533.49-56.43i	533.35-56.39i	533.39-56.37i	533.02-56.5i	533.01-56.42i	533.27-56.59i	533.11-56.37i	533.31-56.43i	533.37-56.53i	532.95-56.52i	533.65-56.53i	532.86-56.51i	533.65-56.53i	533.83-56.35i	533.53-56.48i	533.52-56.48i	533.48-56.61i	533.58-56.57i	533.57-56.41i	533.86-56.61i
532.38-56.39i	532.11-56.38i	532.31-56.34i	532.34-56.42i	532.1-56.43i	532.64-56.46i	532.03-56.33i	532.44-56.47i	532.24-56.41i	532.22-56.4i	532.4-56.4i	532.11-56.4i	532.2-56.43i	531.92-56.37i	531.91-56.21i	532.37-56.53i	532.01-56.33i	532.18-56.42i	532.24-56.38i	531.86-56.37i	532.29-56.36i	531.69-56.35i	532.57-56.44i	532.6-56.26i	532.41-56.34i	532.32-56.32i	532.32-56.39i	532.4-56.52i	532.36-56.36i	532.69-56.48i
531.44-56.41i	531.13-56.28i	531.45-56.37i	531.19-56.31i	531.18-56.37i	531.73-56.36i	531.22-56.29i	531.43-56.28i	531.21-56.38i	531.24-56.25i	531.3-56.38i	531.29-56.31i	531.26-56.32i	531-56.25i	531.01-56.26i	531.31-56.25i	531.06-56.3i	531.15-56.34i	531.13-56.22i	530.93-56.24i	531.43-56.24i	530.84-56.19i	531.56-56.35i	531.72-56.25i	531.36-56.31i	531.4-56.23i	531.37-56.27i	531.53-56.31i	531.46-56.39i	531.68-56.41i
530.42-56.19i	530.17-56.1i	530.31-56.32i	530.24-56.23i	530.26-56.14i	530.51-56.3i	530.1-56.22i	530.42-56.21i	530.25-56.26i	530.32-56.1i	530.47-56.17i	530.21-56.3i	530.11-56.26i	530.12-56.12i	530.01-56.16i	530.14-56.37i	530.1-56.1i	530.21-56.13i	530.13-56.34i	529.96-56.08i	530.4-56.3i	529.79-56.12i	530.49-56.21i	530.72-56.34i	530.51-56.26i	530.36-56.2i	530.41-56.32i	530.42-56.17i	530.36-56.25i	530.66-56.4i
529.44-56.05i	529.03-56.14i	529.33-56.11i	529.32-56.12i	529.15-56.1i	529.56-56.14i	529.12-56.15i	529.37-56.11i	529.11-56.08i	529.2-56.1i	529.28-56.21i	529.13-56.2i	529.08-56.13i	528.89-56.14i	529.11-56.05i	529.3-56.21i	528.91-56.06i	529.19-56.15i	529.21-56.03i	528.83-56.03i	529.27-56.07i	528.72-56.07i	529.35-56.24i	529.65-56.15i	529.48-56.1i	529.34-56.13i	529.27-56.2i	529.4-56.15i	529.4-56.18i	529.66-56.26i
528.44-56.12i	528.01-56.01i	528.49-56.04i	528.4-56.06i	528.17-55.95i	528.76-56.08i	528.13-55.9i	528.55-56.02i	528.19-55.96i	528.4-55.88i	528.35-56.17i	528.15-56.09i	528.12-55.96i	527.87-56.03i	527.97-55.89i	528.33-56.05i	528.09-55.96i	528.14-56.03i	528.18-55.89i	527.84-55.97i	528.51-56.14i	527.7-55.97i	528.45-55.97i	528.8-56.19i	528.47-55.92i	528.35-56.05i	528.35-56.01i	528.56-56.01i	528.42-56.06i	528.7-56.07i
527.45-55.96i	527.18-55.89i	527.38-55.9i	527.34-56i	527.26-55.95i	527.73-55.99i	527.15-55.92i	527.53-56.01i	527.2-55.86i	527.25-56.03i	527.45-56.02i	527.16-55.97i	527.2-55.9i	526.98-55.99i	527.09-55.92i	527.24-56.07i	527.12-55.89i	527.18-55.95i	527.3-55.95i	526.85-55.96i	527.4-55.93i	526.85-55.89i	527.48-55.94i	527.74-55.93i	527.37-56.04i	527.39-56.04i	527.18-55.99i	527.46-56.04i	527.38-56.12i	527.71-56.07i
526.43-55.82i	526.14-55.77i	526.36-55.85i	526.36-55.82i	526.22-55.75i	526.58-55.87i	526.08-55.84i	526.43-55.77i	526.22-55.75i	526.37-55.82i	526.47-55.81i	526.23-55.77i	526.33-55.72i	526.03-55.82i	526.1-55.67i	526.18-55.87i	526.12-55.76i	526.26-55.86i	526.23-55.75i	525.91-55.76i	526.39-55.84i	525.85-55.87i	526.39-55.94i	526.7-55.87i	526.51-55.71i	526.47-55.9i	526.29-55.77i	526.42-55.9i	526.39-55.82i	526.84-56.03i
525.28-55.65i	525.03-55.64i	525.29-55.5i	525.3-55.7i	525.03-55.6i	525.59-55.76i	525.27-55.63i	525.29-55.73i	525.13-55.65i	525.12-55.67i	525.35-55.77i	525.17-55.58i	525.23-55.59i	524.96-55.55i	524.98-55.77i	525.29-55.66i	524.97-55.42i	525.12-55.6i	525.08-55.69i	524.8-55.64i	525.38-55.69i	524.83-55.62i	525.42-55.87i	525.53-55.65i	525.53-55.75i	525.35-55.62i	525.15-55.59i	525.3-55.76i	525.27-55.69i	525.68-55.75i
524.48-55.52i	524.19-55.55i	524.44-55.54i	524.47-55.69i	524.29-55.59i	524.78-55.64i	524.23-55.61i	524.53-55.65i	524.28-55.62i	524.37-55.69i	524.56-55.6i	524.29-55.59i	524.27-55.51i	524.08-55.57i	524.14-55.41i	524.43-55.64i	524.13-55.56i	524.22-55.55i	524.29-55.6i	523.97-55.48i	524.47-55.46i	523.95-55.48i	524.55-55.69i	524.76-55.65i	524.47-55.66i	524.38-55.55i	524.33-55.53i	524.55-55.61i	524.55-55.56i	524.78-55.74i
523.44-55.39i	523.17-55.38i	523.36-55.38i	523.52-55.38i	523.3-55.39i	523.73-55.37i	523.21-55.3i	523.44-55.39i	523.24-55.44i	523.33-55.42i	523.58-55.45i	523.28-55.46i	523.21-55.39i	523.01-55.43i	523.18-55.32i	523.39-55.45i	523.2-55.26i	523.32-55.43i	523.35-55.34i	522.94-55.29i	523.42-55.37i	522.92-55.43i	523.54-55.45i	523.78-55.45i	523.55-55.39i	523.47-55.43i	523.37-55.41i	523.54-55.57i	523.55-55.41i	523.99-55.58i
522.57-55.34i	522.28-55.32i	522.52-55.23i	522.48-55.32i	522.45-55.2i	522.77-55.3i	522.31-55.3i	522.54-55.36i	522.35-55.18i	522.44-55.26i	522.64-55.35i	522.38-55.28i	522.24-55.29i	522.26-55.28i	522.29-55.27i	522.34-55.34i	522.23-55.1i	522.27-55.25i	522.33-55.29i	522.09-55.18i	522.65-55.18i	521.91-55.25i	522.49-55.38i	522.95-55.38i	522.68-55.25i	522.49-55.33i	522.46-55.2i	522.58-55.19i	522.59-55.31i	522.98-55.37i
521.56-55.16i	521.29-55.19i	521.35-55.21i	521.38-55.14i	521.27-55.12i	521.72-55.2i	521.26-55.07i	521.57-55.09i	521.15-55.08i	521.48-55.12i	521.64-55.2i	521.34-55.19i	521.27-54.98i	521.15-55.2i	521.15-55.19i	521.34-55.11i	521.13-55.18i	521.33-55.06i	521.45-55.18i	520.99-55.08i	521.42-55.18i	520.84-55.02i	521.51-55.32i	522-55.13i	521.48-55.08i	521.44-55.13i	521.33-55.13i	521.59-55.28i	521.63-55.21i	521.86-55.27i
520.62-54.98i	520.39-54.92i	520.49-54.97i	520.58-54.88i	520.35-54.91i	520.83-55.01i	520.35-54.94i	520.61-54.9i	520.46-54.93i	520.43-54.86i	520.74-54.89i	520.39-54.96i	520.39-54.86i	520.27-54.88i	520.21-54.9i	520.48-55i	520.27-54.76i	520.48-54.9i	520.43-54.95i	519.97-54.56i	520.48-54.9i	520.05-54.9i	520.67-55.08i	520.86-54.92i	520.63-54.99i	520.66-55.02i	520.38-55.11i	520.79-55.04i	520.6-54.99i	520.96-55.18i
519.59-54.79i	519.33-54.73i	519.5-54.68i	519.55-54.87i	519.36-54.76i	519.79-54.82i	519.4-54.76i	519.52-54.85i	519.26-54.77i	519.46-54.8i	519.6-54.88i	519.54-54.64i	519.35-54.74i	519.18-54.68i	519.29-54.72i	519.44-54.83i	519.23-54.86i	519.16-54.76i	519.37-54.74i	519.04-54.67i	519.59-54.7i	518.9-54.7i	519.47-54.69i	519.97-54.84i	519.61-54.75i	519.47-54.81i	519.37-54.78i	519.53-54.92i	519.74-54.78i	520.01-54.93i
518.71-54.6i	518.49-54.62i	518.59-54.46i	518.68-54.74i	518.61-54.45i	518.88-54.76i	518.54-54.66i	518.62-54.74i	518.7-54.55i	518.74-54.49i	518.86-54.72i	518.51-54.54i	518.61-54.75i	518.36-54.64i	518.45-54.4i	518.54-54.59i	518.25-54.63i	518.1-54.67i	518.6-54.41i	517.95-54.39i	518.55-54.57i	518.05-54.56i	518.82-54.8i	519.24-54.61i	518.81-54.69i	518.8-54.61i	518.61-54.44i	518.45-54.76i	518.85-54.82i	518.98-54.73i
517.84-54.43i	517.49-54.35i	517.75-54.6i	517.86-54.36i	517.61-54.35i	517.66-54.59i	517.49-54.34i	517.9-54.14i	517.65-54.37i	517.48-54.47i	517.69-54.71i	517.46-54.32i	517.39-54.26i	517.37-54.52i	517.48-54.48i	517.45-54.5i	517.32-54.33i	517.44-54.54i	517.46-54.53i	517.04-54.4i	518.06-54.67i	516.96-54.16i	517.85-54.24i	517.79-54.43i	517.55-54.47i	517.7-54.67i	517.68-54.56i	517.68-54.57i	517.65-54.49i	518.14-54.43i
516.88-54.21i	516.55-54.18i	516.79-54.13i	516.72-54.32i	516.57-54.13i	517.25-54.24i	516.3-54.61i	516.98-54.32i	516.47-54.22i	516.62-54.17i	516.65-54.13i	516.95-54.02i	516.76-54.16i	516.5-54.4i	516.5-53.86i	516.78-53.94i	516.57-54.11i	516.53-54.2i	516.64-54.18i	516.32-54.12i	516.72-54.25i	516.08-54.11i	516.79-54.32i	516.67-54.36i	516.93-54.27i	516.82-54.3i	516.56-54.09i	516.79-54.18i	516.7-54.4i	517.1-54.2i
515.83-54.1i	515.48-54i	515.69-53.73i	516.18-53.97i	515.55-54.07i	516.03-54.06i	515.47-54.14i	515.69-53.93i	515.6-54.04i	515.81-54.1i	515.78-54i	515.72-53.96i	515.58-54.14i	515.51-53.89i	515.38-53.99i	515.92-53.92i	515.62-53.93i	515.52-54.01i	515.57-53.98i	515.34-54.02i	515.74-54.09i	515.22-53.84i	515.89-54.16i	516.28-54.1i	515.84-54.04i	515.77-54.11i	515.63-54.06i	515.9-54.16i	515.87-54.07i	516.29-54.28i
514.97-53.94i	514.66-53.94i	514.94-53.84i	514.84-53.91i	514.66-54.04i	515.1-53.92i	514.65-53.81i	514.89-53.89i	514.73-53.96i	514.83-53.92i	514.84-53.96i	514.79-53.94i	514.75-53.77i	514.61-53.82i	514.62-53.69i	514.93-53.95i	514.52-53.89i	514.67-53.85i	514.7-53.85i	514.41-53.92i	515.04-53.86i	514.39-53.95i	515.07-53.87i	515.26-53.97i	514.91-53.87i	514.8-53.82i	514.72-53.98i	514.92-53.93i	514.99-53.95i	515.37-54.04i
513.83-53.48i	513.76-53.43i	513.72-53.6i	513.89-53.59i	513.41-53.47i	513.95-53.49i	513.48-53.39i	513.77-53.47i	513.45-53.37i	513.49-53.44i	513.6-53.51i	513.53-53.48i	513.66-53.26i	513.36-53.26i	513.37-53.33i	513.69-53.5i	513.44-53.36i	513.48-53.41i	513.47-53.41i	513.24-53.29i	513.66-53.49i	513.18-53.4i	513.73-53.47i	514.18-53.51i	513.66-53.41i	513.65-53.55i	513.48-53.46i	513.8-53.54i	513.79-53.51i	514.02-53.61i
513.14-53.29i	512.59-53.32i	513.13-53.28i	512.94-53.25i	512.84-53.45i	513.25-53.38i	512.88-53.3i	513.05-53.44i	512.72-53.28i	513.07-53.42i	513.11-53.45i	512.87-53.34i	512.77-53.35i	512.61-53.28i	512.75-53.24i	512.89-53.38i	512.87-53.4i	512.7-53.31i	512.86-53.39i	512.56-53.33i	513.03-53.36i	512.43-53.21i	513.1-53.5i	513.32-53.44i	513.14-53.31i	512.98-53.32i	512.84-53.39i	513.06-53.49i	512.95-53.47i	513.54-53.5i
512.14-53.29i	511.85-53.4i	512.02-53.18i	512.03-53.25i	511.98-53.22i	512.25-53.35i	511.8-53.24i	512.08-53.18i	511.83-53.17i	511.91-53.25i	512.16-53.28i	511.92-53.09i	511.83-53.25i	511.6-53.18i	511.8-53.09i	511.89-53.18i	511.81-53.24i	511.68-53.16i	511.9-53.13i	511.49-53.19i	512.09-53.25i	511.47-53.15i	512.11-53.38i	512.31-53.29i	512.02-53.26i	511.96-53.27i	511.97-53.2i	512.1-53.25i	512.12-53.37i	512.47-53.36i
511.45-53.21i	510.83-53i	511.12-52.95i	511.23-53.02i	511.11-52.93i	511.27-52.95i	510.93-52.86i	511.1-52.87i	510.88-52.85i	511.09-53.05i	511.17-53.03i	510.94-53.01i	511.1-52.82i	510.81-52.98i	510.93-52.93i	511-52.96i	510.76-52.81i	510.92-52.93i	510.91-52.86i	510.65-52.95i	511.16-52.92i	510.6-52.91i	511.32-53i	511.49-52.93i	511.22-53i	511.15-52.99i	511.07-52.91i	511.11-53.16i	511.29-52.97i	511.56-53.16i
510.68-52.98i	510.05-52.73i	510.2-52.68i	510.32-52.65i	510.17-52.65i	510.55-52.88i	510.12-52.55i	510.38-52.84i	510.12-52.69i	510.08-52.75i	510.38-52.67i	510.14-52.73i	510.15-52.59i	510.02-52.69i	510.03-52.63i	510.28-52.69i	510.02-52.6i	510.07-52.62i	510.12-52.64i	509.7-52.61i	510.2-52.69i	509.7-52.65i	510.39-52.81i	510.63-52.75i	510.33-52.61i	510.17-52.73i	509.99-52.73i	510.28-52.76i	510.37-52.82i	510.72-52.95i
509.41-52.47i	509.1-52.34i	509.26-52.43i	509.38-52.37i	509.15-52.4i	509.71-52.28i	509.17-52.29i	509.38-52.46i	509.1-52.35i	509.2-52.38i	509.38-52.29i	509.03-52.38i	509.26-52.38i	509-52.35i	509.11-52.35i	509.23-52.43i	509.07-52.36i	509.15-52.47i	509.11-52.36i	508.72-52.37i	509.29-52.4i	508.75-52.27i	509.43-52.57i	509.69-52.48i	509.43-52.46i	509.34-52.31i	509.17-52.43i	509.4-52.39i	509.43-52.36i	509.82-52.59i
508.47-52i	508.17-52.1i	508.52-52.17i	508.59-52.09i	508.33-52.06i	508.69-52.32i	508.21-52.2i	508.41-52.06i	508.24-52.08i	508.39-52.24i	508.52-52.2i	508.3-52.12i	508.31-52.05i	508.22-52.01i	508.2-52.12i	508.42-52.22i	508.17-52.15i	508.16-52.14i	508.25-52.11i	507.78-52.09i	508.63-52.05i	507.86-52.08i	508.61-52.21i	508.8-52.06i	508.51-52.14i	508.45-52.14i	508.26-52.07i	508.41-52.3i	508.6-52.29i	508.82-52.33i
507.6-51.98i	507.39-51.81i	507.53-51.88i	507.74-51.94i	507.44-51.82i	507.75-51.87i	507.3-51.89i	507.55-51.94i	507.34-51.91i	507.45-51.94i	507.57-51.85i	507.5-51.73i	507.45-51.72i	507.27-51.96i	507.22-51.84i	507.49-51.94i	507.26-51.73i	507.29-51.8i	507.39-51.8i	506.93-51.81i	507.67-51.91i	506.97-51.88i	507.64-51.96i	507.84-52.04i	507.62-51.89i	507.55-52i	507.37-52.03i	507.6-52.02i	507.63-51.88i	507.88-52.03i
506.76-51.43i	506.44-51.63i	506.72-51.52i	506.76-51.69i	506.46-51.48i	506.86-51.61i	506.48-51.59i	506.83-51.68i	506.52-51.42i	506.56-51.48i	506.66-51.67i	506.53-51.55i	506.58-51.42i	506.34-51.62i	506.53-51.56i	506.56-51.47i	506.38-51.5i	506.45-51.68i	506.46-51.51i	506.24-51.52i	506.68-51.59i	506.11-51.69i	506.72-51.7i	507.05-51.72i	506.71-51.52i	506.66-51.74i	506.45-51.63i	506.79-51.74i	506.69-51.74i	507.03-51.75i
505.85-51.09i	505.63-51.34i	505.9-51.26i	505.85-51.32i	505.64-51.21i	505.95-51.44i	505.64-51.29i	505.73-51.32i	505.53-51.33i	505.87-51.41i	505.72-51.39i	505.78-51.31i	505.67-51.46i	505.42-51.42i	505.82-51.18i	505.73-51.36i	505.51-51.23i	505.58-51.31i	505.66-51.36i	505.2-51.28i	505.89-51.31i	505.15-51.3i	506.05-51.46i	506.12-51.36i	505.84-51.28i	505.78-51.35i	505.65-51.39i	505.9-51.42i	505.81-51.37i	506.18-51.48i
505-51.03i	504.71-51.1i	504.96-51.04i	504.92-51.26i	504.71-50.86i	505.13-51.03i	504.63-51.12i	504.94-51.03i	504.61-51.06i	504.96-51.07i	504.83-51.1i	504.79-50.97i	504.77-51.17i	504.59-50.94i	504.47-50.96i	504.76-51.04i	504.7-51.06i	504.61-51.14i	504.52-51.02i	504.39-51.01i	504.93-50.94i	504.37-51.17i	504.74-51.21i	505.11-50.98i	504.56-51.15i	505.28-51.49i	504.61-50.56i	505.48-50.8i	505.72-51.05i	505.88-51.09i
504.08-50.9i	503.87-50.82i	504.05-50.71i	504.17-50.78i	503.9-50.73i	504.22-50.82i	503.8-50.8i	504.11-50.85i	503.81-50.82i	504.03-50.73i	504.15-50.76i	503.93-50.79i	504.16-50.76i	503.8-50.79i	503.89-50.69i	503.99-50.89i	503.77-50.7i	503.72-50.65i	503.84-50.69i	503.52-50.82i	504-50.84i	503.47-50.8i	504.23-50.88i	504.45-50.89i	504.15-50.81i	503.96-50.84i	503.83-50.83i	504.12-50.87i	504.05-50.83i	504.41-50.91i
503.1-50.46i	502.98-50.5i	503.24-50.46i	503.32-50.53i	503.07-50.39i	503.62-50.47i	502.87-50.39i	503.04-50.57i	502.83-50.45i	503.15-50.57i	503.36-50.51i	502.93-50.29i	503.13-50.49i	503.06-50.5i	502.87-50.47i	503.14-50.59i	502.83-50.29i	502.87-50.48i	503-50.42i	502.62-50.4i	503.16-50.46i	502.54-50.37i	503.33-50.62i	503.6-50.53i	503.28-50.38i	503.22-50.5i	503.01-50.57i	503.21-50.63i	503.35-50.44i	503.76-50.7i
502.3-50.17i	502.14-50.23i	502.41-50.24i	502.52-50.27i	502.32-50.07i	502.59-50.21i	502.27-50.2i	502.42-50.21i	502.15-50.19i	502.19-50.24i	502.45-50.11i	502.24-50.21i	502.37-50.21i	502.12-50.12i	502.24-50.11i	502.35-50.33i	502.14-50.14i	502.05-50.2i	502.16-50.17i	501.87-50.19i	502.29-50.2i	501.78-49.97i	502.52-50.23i	502.74-50.3i	502.41-50.37i	502.28-50.3i	502.14-50.26i	502.34-50.16i	502.19-50.41i	502.81-50.43i
501.48-49.9i	501.3-49.89i	501.52-49.85i	501.58-50.02i	501.46-49.86i	501.72-50.05i	501.28-49.8i	501.55-49.76i	501.3-49.74i	501.37-49.9i	501.56-49.93i	501.4-49.84i	501.35-49.75i	501.01-49.91i	501.23-49.81i	501.64-49.99i	501.26-49.87i	501.31-49.99i	501.38-49.92i	501.07-49.79i	501.57-50.08i	500.94-49.8i	501.71-49.97i	501.92-50i	501.61-49.92i	501.54-49.88i	501.29-50.03i	501.42-49.99i	501.7-49.96i	501.94-49.87i
500.58-49.56i	500.4-49.52i	500.71-49.56i	500.71-49.53i	500.31-49.6i	500.83-49.53i	500.39-49.52i	500.68-49.61i	500.37-49.49i	500.78-49.64i	500.61-49.68i	500.33-49.5i	500.57-49.54i	500.36-49.6i	500.44-49.41i	500.63-49.52i	500.34-49.36i	500.38-49.62i	500.43-49.55i	500.04-49.7i	500.7-49.68i	500.1-49.46i	500.85-49.66i	500.89-49.69i	500.59-49.52i	500.58-49.52i	500.49-49.63i	500.63-49.66i	500.63-49.76i	501.05-49.77i
499.8-49.12i	499.61-49.27i	499.8-49.35i	500.19-49.23i	499.8-49.16i	500.09-49.34i	499.7-49.2i	499.7-49.3i	499.53-49.29i	499.67-49.26i	499.94-49.16i	499.67-49.32i	499.77-49.22i	499.59-49.3i	499.63-49.28i	499.7-49.38i	499.45-49.22i	499.51-49.36i	499.76-49.21i	499.29-49.17i	499.67-49.23i	499.31-49.21i	499.98-49.35i	500.29-49.27i	499.82-49.26i	499.83-49.45i	499.67-49.33i	499.8-49.51i	499.86-49.36i	500.13-49.56i
499.02-48.88i	499.21-48.83i	498.82-48.94i	499.18-49.08i	498.87-48.75i	499.05-48.88i	498.7-48.96i	498.89-48.95i	498.78-48.84i	498.86-48.92i	498.98-48.82i	498.73-48.91i	498.84-48.89i	498.67-48.88i	498.7-48.78i	498.99-48.96i	498.68-48.84i	498.67-48.91i	498.77-48.84i	498.43-48.82i	499.01-48.81i	498.39-48.81i	499.03-49.03i	499.37-49.02i	498.93-48.88i	498.84-48.83i	498.58-48.98i	498.92-49.08i	499-48.98i	499.28-49.06i
498.19-48.72i	498.02-48.67i	497.94-48.45i	498.54-48.57i	498.05-48.55i	498.21-48.55i	497.93-48.48i	498.29-48.6i	497.87-48.66i	497.96-48.65i	498.27-48.57i	498.02-48.57i	497.96-48.59i	497.95-48.59i	497.96-48.56i	498.1-48.56i	497.93-48.56i	497.78-48.7i	497.88-48.59i	497.64-48.66i	498.13-48.44i	497.66-48.56i	498.23-48.73i	498.54-48.66i	498.16-48.68i	498.17-48.7i	497.88-48.61i	498.29-48.67i	498.15-48.82i	498.48-48.67i
497.33-48.35i	497.22-48.3i	497.22-48.12i	497.39-48.53i	496.91-48.01i	497.79-48.44i	497.09-48.22i	497.3-48.26i	497.09-48.14i	497.21-48.38i	497.3-48.26i	496.86-48.13i	497.32-48.13i	497.15-48.38i	497.02-48.18i	497.34-48.38i	496.97-48.31i	497.09-48.18i	497.22-48.17i	496.72-48.33i	497.39-48.23i	496.62-48.24i	497.45-48.48i	497.75-48.46i	497.38-48.27i	497.59-48.17i	497.21-48.26i	497.39-48.2i	497.28-48.4i	497.74-48.42i
496.69-48.08i	496.33-48.11i	496.71-47.67i	496.58-47.96i	496.56-48.01i	496.87-47.86i	496.3-47.88i	496.46-48.24i	496.06-47.94i	496.45-47.87i	496.66-48.04i	496.12-47.97i	496.37-47.85i	496.49-47.84i	496.38-48.1i	496.57-48.02i	496.32-47.8i	496.22-47.9i	496.34-47.98i	495.97-47.71i	496.47-47.73i	496.18-47.72i	496.68-48.16i	496.77-47.81i	496.64-48.08i	496.85-47.96i	496.35-48.1i	496.7-47.62i	496.65-48.14i	496.88-48.02i
495.72-47.82i	495.46-47.63i	495.59-47.88i	495.77-47.72i	495.72-47.56i	495.96-47.64i	495.56-47.68i	495.67-47.93i	495.73-47.59i	495.76-47.51i	495.88-47.51i	495.51-47.65i	495.65-47.69i	495.22-47.54i	495.47-47.51i	495.66-47.43i	495.26-47.62i	495.48-47.59i	495.57-47.62i	495.42-47.66i	495.6-47.24i	495.29-47.83i	495.83-47.42i	496.01-47.93i	495.88-47.56i	495.81-47.69i	495.56-47.64i	495.58-47.96i	495.75-47.76i	496.06-47.78i
494.94-47.42i	494.81-47.3i	494.89-47.3i	495.1-47.5i	494.74-47.21i	495.25-47.38i	494.87-47.28i	495.14-47.33i	494.83-47.29i	494.93-47.45i	494.85-47.34i	494.92-47.32i	495.02-47.59i	494.81-47.27i	494.76-47.12i	494.96-47.33i	494.56-47.44i	494.75-47.12i	494.49-47.27i	494.38-47.23i	495.03-47.34i	494.6-47.48i	495.42-47.61i	495.31-47.44i	495.53-47.38i	494.87-47.43i	494.69-47.24i	495.01-47.42i	494.95-47.48i	495.42-47.68i
494.08-46.84i	494.01-47.05i	494.18-46.89i	494.23-46.99i	493.92-47i	494.41-47.02i	493.9-46.68i	494.19-46.86i	493.81-46.79i	494.16-46.96i	494.3-46.86i	493.99-46.97i	494.08-46.95i	493.93-46.96i	493.85-46.88i	494.21-46.85i	493.8-46.82i	493.77-46.95i	493.99-46.81i	493.59-46.78i	494-46.9i	493.61-46.87i	494.19-47.16i	494.5-47i	494.36-47.15i	494.22-46.91i	493.59-47.08i	494.19-47.18i	494.27-47.33i	494.49-47.12i
493.39-46.67i	493.19-46.7i	493.3-46.54i	493.56-46.72i	493.3-46.5i	493.46-46.77i	493.19-46.57i	493.31-46.49i	492.97-46.46i	493.26-46.56i	493.51-46.52i	493.24-46.59i	493.31-46.44i	493.14-46.59i	493.18-46.55i	493.34-46.62i	493.07-46.57i	493.13-46.69i	493-46.5i	492.79-46.55i	493.33-46.46i	492.85-46.47i	493.3-46.72i	493.7-46.68i	493.41-46.61i	493.22-46.69i	493.08-46.64i	493.33-46.69i	493.38-46.82i	493.63-46.75i
492.62-46.3i	492.43-46.23i	492.62-46.2i	492.71-46.3i	492.43-46.13i	492.8-46.4i	492.38-46.3i	492.56-46.14i	492.35-46.23i	492.49-46.26i	492.71-46.33i	492.35-46.26i	492.52-46.24i	492.39-46.23i	492.39-46.14i	492.53-46.4i	492.37-46.17i	492.33-46.12i	492.42-46.22i	492.09-46.2i	492.69-46.25i	492.05-46.11i	492.61-46.36i	492.91-46.44i	492.7-46.25i	492.61-46.38i	492.33-46.33i	492.61-46.43i	492.71-46.3i	492.94-46.48i
491.93-45.93i	491.65-46i	491.94-45.84i	492.01-45.92i	491.78-45.82i	492.18-46.01i	491.72-45.82i	491.73-45.92i	491.67-45.71i	491.84-45.91i	492-45.76i	491.73-45.91i	491.86-45.86i	491.78-45.87i	491.71-45.78i	491.89-46.02i	491.59-45.79i	491.55-45.91i	491.73-45.81i	491.44-45.69i	491.9-45.83i	491.24-45.89i	492.13-46.03i	492.33-46.03i	491.95-46i	491.91-46.01i	491.67-45.94i	491.89-46.05i	492.02-46i	492.25-46.07i
491.11-45.64i	490.83-45.57i	491.08-45.55i	491.15-45.65i	490.95-45.54i	491.25-45.49i	490.81-45.52i	491.03-45.42i	490.8-45.44i	490.95-45.54i	491.08-45.42i	490.76-45.48i	491.06-45.56i	490.8-45.56i	490.85-45.53i	491.05-45.63i	490.73-45.45i	490.74-45.47i	490.79-45.45i	490.69-45.43i	491.05-45.42i	490.46-45.47i	491.15-45.74i	491.46-45.64i	491.09-45.64i	491.05-45.7i	490.81-45.62i	490.95-45.73i	491.12-45.79i	491.43-45.78i
490.28-45.23i	490.12-45.22i	490.39-45.13i	490.41-45.21i	490.08-45.19i	490.58-45.27i	490.03-45.08i	490.34-45.05i	489.99-45.16i	490.29-45.24i	490.28-45.24i	490.08-45.21i	490.28-45.16i	490.05-45.16i	490.06-45.19i	490.27-45.23i	489.92-45.08i	489.9-45.08i	490.01-45.16i	489.76-45.14i	490.31-45.21i	489.77-45.18i	490.46-45.34i	490.73-45.37i	490.37-45.24i	490.25-45.32i	490.01-45.34i	490.39-45.31i	490.35-45.18i	490.63-45.34i
489.51-44.81i	489.45-44.91i	489.62-44.72i	489.7-44.83i	489.46-44.77i	489.82-44.85i	489.42-44.75i	489.6-44.85i	489.29-44.76i	489.49-44.82i	489.57-44.83i	489.35-44.8i	489.57-44.79i	489.4-44.79i	489.41-44.72i	489.4-44.76i	489.23-44.68i	489.24-44.79i	489.41-44.64i	489.02-44.67i	489.61-44.73i	489-44.63i	489.58-45.01i	490.01-44.97i	489.65-44.82i	489.49-44.97i	489.32-44.9i	489.51-44.92i	489.65-44.9i	489.94-44.97i
488.81-44.6i	488.66-44.49i	488.85-44.59i	488.98-44.68i	488.82-44.53i	489-44.69i	488.67-44.47i	488.72-44.54i	488.53-44.62i	488.68-44.69i	488.93-44.53i	488.61-44.57i	488.78-44.55i	488.6-44.57i	488.72-44.49i	488.87-44.52i	488.55-44.59i	488.45-44.64i	488.68-44.54i	488.39-44.51i	488.86-44.49i	488.23-44.55i	488.99-44.69i	489.38-44.79i	488.92-44.6i	488.8-44.63i	488.57-44.65i	488.79-44.73i	488.95-44.73i	489.17-44.76i
488.18-44.03i	487.96-44.08i	488.11-43.93i	488.21-43.97i	487.93-43.81i	488.32-44.12i	487.86-44.08i	487.96-44.14i	487.7-43.99i	487.9-44.1i	488.06-43.96i	487.87-44.09i	488.14-43.97i	487.86-44.08i	487.81-43.97i	488-44.04i	487.74-43.99i	487.86-44.05i	487.82-44.06i	487.56-43.94i	488.1-44.01i	487.55-44.01i	488.11-44.33i	488.52-44.16i	488.17-44.13i	488.03-44.07i	487.65-44.02i	488.07-44.18i	488.2-44.24i	488.5-44.21i
487.36-43.7i	487.24-43.65i	487.36-43.66i	487.37-43.84i	487.28-43.66i	487.72-43.84i	487.35-43.78i	487.55-43.46i	487.07-43.48i	487.34-43.68i	487.2-43.84i	486.89-43.5i	487.44-43.68i	487.25-43.65i	487.12-43.61i	487.38-43.54i	487-43.66i	487.08-43.64i	487.22-43.48i	486.69-43.77i	487.27-43.7i	486.98-43.78i	487.59-43.92i	487.73-43.67i	487.27-43.74i	487.21-43.7i	487.15-43.74i	487.4-43.78i	487.51-43.91i	487.61-43.92i
486.68-43.32i	486.49-43.3i	486.87-43.3i	486.82-43.37i	486.52-43.22i	486.9-43.42i	486.41-43.28i	486.69-43.36i	486.37-43.21i	486.58-43.35i	486.8-43.3i	486.43-43.29i	486.58-43.26i	486.47-43.37i	486.51-43.33i	486.73-43.37i	486.16-43.3i	486.33-43.25i	486.44-43.25i	486.22-43.26i	486.61-43.31i	486.09-43.37i	486.76-43.49i	487.16-43.51i	486.68-43.39i	486.66-43.43i	486.58-43.29i	486.62-43.57i	486.71-43.26i	487.04-43.39i
485.93-42.77i	485.75-42.9i	485.94-42.79i	486.1-42.91i	485.89-42.84i	486.1-42.85i	485.72-42.88i	485.91-42.83i	485.64-42.92i	485.88-42.9i	485.91-42.85i	485.7-42.87i	486.01-42.84i	485.77-42.87i	485.78-42.81i	486.02-42.97i	485.67-42.85i	485.61-42.93i	485.71-42.89i	485.4-42.91i	485.98-42.85i	485.34-42.86i	485.95-43.09i	486.36-42.98i	486.15-42.86i	485.86-42.9i	485.68-42.96i	485.92-43.02i	486.04-43i	486.25-43.12i
485.32-42.48i	485.21-42.54i	485.4-42.61i	485.48-42.61i	485.14-42.55i	485.5-42.69i	485.2-42.5i	485.45-42.47i	485.09-42.57i	485.16-42.59i	485.4-42.62i	485.07-42.63i	485.33-42.58i	485.17-42.59i	485.16-42.49i	485.3-42.65i	484.98-42.5i	485.06-42.62i	485.08-42.61i	484.83-42.55i	485.35-42.6i	484.75-42.62i	485.43-42.65i	485.81-42.75i	485.45-42.7i	485.31-42.67i	484.98-42.66i	485.42-42.76i	485.48-42.68i	485.7-42.79i
484.46-42.07i	484.34-42.11i	484.54-42.04i	484.66-42.14i	484.4-41.97i	484.68-42.18i	484.27-42.19i	484.43-42.14i	484.21-42.07i	484.36-42.09i	484.67-42.06i	484.25-42.09i	484.47-42.03i	484.32-42.09i	484.3-42.13i	484.41-42.12i	484.11-42.01i	484.2-42.11i	484.26-42.02i	484.03-42.04i	484.53-42.16i	483.92-42.06i	484.59-42.34i	484.98-42.32i	484.57-42.25i	484.49-42.17i	484.22-42.12i	484.48-42.23i	484.55-42.2i	484.86-42.3i
483.9-41.77i	483.7-41.76i	483.89-41.66i	483.99-41.73i	483.74-41.64i	484.05-41.82i	483.58-41.72i	483.81-41.66i	483.52-41.64i	483.68-41.77i	483.85-41.78i	483.67-41.75i	483.84-41.7i	483.67-41.77i	483.67-41.63i	483.75-41.72i	483.53-41.7i	483.54-41.69i	483.66-41.67i	483.28-41.8i	483.89-41.67i	483.31-41.75i	483.93-41.84i	484.36-41.82i	483.94-41.75i	483.75-41.82i	483.64-41.81i	483.84-41.97i	483.93-41.91i	484.23-41.88i
483.12-41.16i	482.89-41.17i	483.21-41.13i	483.24-41.22i	482.89-41.1i	483.26-41.17i	482.93-41.07i	482.99-41.17i	482.83-41.14i	482.97-41.15i	483.12-41.19i	482.89-41.19i	483.11-41.13i	482.95-41.19i	482.88-41.1i	483.11-41.23i	482.85-41.08i	482.73-41.19i	482.84-41.12i	482.59-41.14i	482.99-41.14i	482.6-41.14i	483.12-41.44i	483.57-41.29i	483.21-41.26i	483.09-41.28i	482.75-41.29i	483.09-41.37i	483.21-41.26i	483.44-41.42i
482.54-40.84i	482.33-40.88i	482.57-40.82i	482.67-40.88i	482.4-40.88i	482.73-40.89i	482.3-40.83i	482.49-40.93i	482.2-40.84i	482.32-40.91i	482.5-40.87i	482.28-40.85i	482.54-40.9i	482.29-40.97i	482.32-40.85i	482.49-40.86i	482.24-40.83i	482.27-40.86i	482.3-40.86i	482.06-40.86i	482.55-40.87i	482.03-40.93i	482.58-41.1i	482.9-41.11i	482.6-41.02i	482.54-41.05i	482.15-40.98i	482.56-41.02i	482.66-41.06i	482.82-41.15i
481.72-40.52i	481.66-40.45i	481.84-40.45i	481.91-40.52i	481.65-40.5i	482.04-40.44i	481.54-40.49i	481.69-40.52i	481.52-40.4i	481.75-40.46i	481.85-40.47i	481.59-40.6i	481.77-40.47i	481.62-40.54i	481.6-40.47i	481.7-40.48i	481.48-40.42i	481.58-40.38i	481.5-40.45i	481.34-40.48i	481.74-40.44i	481.31-40.45i	481.84-40.67i	482.2-40.7i	481.87-40.56i	481.75-40.62i	481.41-40.55i	481.74-40.7i	481.89-40.69i	482.06-40.75i
481.27-39.99i	481.19-40.04i	481.26-40i	481.4-40.12i	481.19-40.01i	481.47-40.03i	480.95-39.92i	481.25-40.05i	480.84-39.94i	481.08-40.01i	481.34-39.9i	480.99-40i	481.07-40.06i	481.04-40.04i	481.07-39.9i	481.2-39.93i	480.87-39.95i	480.88-40.06i	481.09-40.18i	480.73-40.02i	481.05-39.84i	480.82-40.3i	481.19-40.18i	481.54-40.32i	481.27-40.07i	481.22-40.3i	480.85-40i	481.07-40.31i	481.43-39.97i	481.56-40.22i
480.52-39.62i	480.36-39.76i	480.56-39.61i	480.59-39.72i	480.36-39.6i	480.82-39.74i	480.35-39.62i	480.5-39.6i	480.22-39.54i	480.43-39.68i	480.53-39.6i	480.33-39.68i	480.56-39.68i	480.39-39.67i	480.5-39.64i	480.47-39.73i	480.21-39.55i	480.24-39.63i	480.24-39.55i	480.07-39.67i	480.59-39.66i	479.99-39.66i	480.56-39.87i	480.94-39.82i	480.69-39.75i	480.55-39.87i	480.24-39.73i	480.52-39.87i	480.58-39.76i	480.88-39.85i
479.82-39.14i	479.73-39.29i	479.79-39.23i	479.92-39.29i	479.74-39.16i	480.07-39.32i	479.61-39.24i	479.73-39.3i	479.55-39.29i	479.7-39.29i	479.83-39.25i	479.62-39.26i	479.85-39.18i	479.74-39.3i	479.72-39.24i	479.67-39.27i	479.53-39.26i	479.54-39.25i	479.68-39.24i	479.36-39.26i	479.82-39.2i	479.28-39.22i	479.91-39.37i	480.24-39.43i	480.03-39.33i	479.8-39.34i	479.56-39.34i	479.69-39.49i	479.92-39.44i	480.2-39.54i
479.3-38.8i	479.12-38.79i	479.27-38.77i	479.27-38.82i	479.12-38.76i	479.41-38.8i	479-38.75i	479.17-38.94i	479.01-38.75i	479.2-38.85i	479.33-38.83i	479.05-38.94i	479.28-38.81i	479.14-38.83i	479.12-38.79i	479.12-38.85i	479.02-38.77i	478.9-38.82i	479.04-38.8i	478.77-38.8i	479.17-38.8i	478.71-38.8i	479.28-39i	479.63-39.05i	479.32-38.89i	479.18-38.92i	478.96-38.98i	479.26-38.97i	479.32-38.94i	479.49-39.07i
478.63-38.37i	478.48-38.31i	478.63-38.3i	478.65-38.38i	478.44-38.28i	478.72-38.37i	478.27-38.22i	478.44-38.43i	478.27-38.35i	478.42-38.39i	478.6-38.36i	478.29-38.37i	478.57-38.43i	478.42-38.41i	478.36-38.41i	478.56-38.45i	478.3-38.29i	478.28-38.27i	478.38-38.36i	478.14-38.37i	478.58-38.38i	478.06-38.37i	478.63-38.54i	479.03-38.47i	478.73-38.45i	478.55-38.47i	478.24-38.44i	478.61-38.62i	478.65-38.47i	478.91-38.57i
477.98-37.68i	477.83-37.79i	477.94-37.74i	478.07-37.79i	477.89-37.69i	478.1-37.83i	477.68-37.8i	477.92-37.83i	477.62-37.68i	477.81-37.84i	477.9-37.86i	477.74-37.76i	477.88-37.72i	477.8-37.79i	477.75-37.8i	477.92-37.83i	477.63-37.7i	477.7-37.77i	477.73-37.74i	477.48-37.82i	477.93-37.83i	477.43-37.74i	477.99-37.99i	478.35-38i	478.03-37.85i	477.94-37.97i	477.58-37.88i	477.95-38i	478.03-37.94i	478.31-37.98i
477.35-37.55i	477.18-37.62i	477.35-37.51i	477.46-37.57i	477.21-37.49i	477.5-37.64i	477.06-37.5i	477.26-37.62i	477.03-37.61i	477.21-37.58i	477.34-37.56i	477.01-37.59i	477.32-37.52i	477.27-37.6i	477.21-37.56i	477.3-37.5i	477.03-37.58i	477.02-37.59i	477.14-37.52i	476.86-37.54i	477.39-37.53i	476.84-37.5i	477.35-37.76i	477.79-37.76i	477.42-37.63i	477.25-37.66i	476.97-37.66i	477.3-37.81i	477.43-37.7i	477.68-37.82i
476.71-36.98i	476.66-37.04i	476.69-37.11i	476.74-37.18i	476.6-37.03i	476.91-37.09i	476.29-37.12i	476.69-37.15i	476.36-36.93i	476.55-37.07i	476.8-37.1i	476.46-37.07i	476.73-36.98i	476.57-37.14i	476.62-37.05i	476.59-37.04i	476.37-37.17i	476.41-37.05i	476.6-37.04i	476.23-37.04i	476.71-37.06i	476.13-37.15i	476.65-37.34i	477.15-37.33i	476.84-37.03i	476.72-37.17i	476.36-37.34i	476.73-37.25i	476.95-37.16i	476.88-37.27i
476.12-36.69i	475.95-36.72i	476.01-36.65i	476.21-36.77i	475.94-36.65i	476.25-36.74i	475.78-36.57i	476.11-36.66i	475.76-36.6i	475.98-36.74i	476.08-36.7i	475.84-36.74i	476.1-36.62i	475.95-36.77i	476-36.71i	476.09-36.75i	475.74-36.7i	475.73-36.73i	475.92-36.62i	475.64-36.69i	476.09-36.63i	475.56-36.67i	476.11-36.9i	476.51-36.9i	476.14-36.79i	476-36.94i	475.78-36.87i	476.03-36.86i	476.23-36.76i	476.42-36.94i
475.54-36.15i	475.44-36.3i	475.66-36.2i	475.67-36.3i	475.45-36.15i	475.73-36.29i	475.25-36.16i	475.49-36.25i	475.19-36.22i	475.46-36.27i	475.54-36.29i	475.32-36.3i	475.56-36.25i	475.45-36.32i	475.33-36.23i	475.49-36.39i	475.29-36.25i	475.23-36.3i	475.31-36.19i	475.06-36.27i	475.52-36.22i	475.06-36.26i	475.54-36.5i	475.96-36.48i	475.67-36.38i	475.58-36.33i	475.26-36.33i	475.48-36.48i	475.54-36.41i	475.82-36.42i
474.94-35.56i	474.79-35.78i	475.01-35.67i	475-35.74i	474.77-35.66i	475.16-35.85i	474.75-35.7i	474.83-35.75i	474.65-35.68i	474.86-35.76i	475.01-35.72i	474.69-35.78i	474.92-35.69i	474.84-35.75i	474.82-35.79i	474.98-35.8i	474.61-35.62i	474.67-35.78i	474.75-35.77i	474.43-35.79i	474.87-35.79i	474.41-35.8i	475.02-35.97i	475.36-36i	475.08-35.82i	474.97-35.96i	474.66-35.91i	474.95-36i	474.96-35.98i	475.26-36.01i
474.32-35.36i	474.32-35.26i	474.36-35.2i	474.52-35.33i	474.22-35.3i	474.58-35.36i	474.16-35.31i	474.29-35.29i	474.07-35.32i	474.25-35.34i	474.38-35.34i	474.09-35.4i	474.26-35.22i	474.2-35.31i	474.18-35.28i	474.4-35.42i	474.05-35.24i	474.14-35.33i	474.15-35.3i	473.93-35.32i	474.34-35.3i	473.74-35.37i	474.37-35.56i	474.75-35.54i	474.43-35.33i	474.33-35.4i	474.09-35.53i	474.25-35.56i	474.4-35.5i	474.68-35.53i
473.76-34.94i	473.71-34.94i	473.83-34.89i	473.94-34.93i	473.72-34.91i	473.9-34.93i	473.57-34.86i	473.73-34.95i	473.44-34.84i	473.67-34.94i	473.81-34.87i	473.51-34.96i	473.78-34.95i	473.7-34.92i	473.72-34.92i	473.67-34.94i	473.47-34.86i	473.5-34.93i	473.57-34.89i	473.28-34.91i	473.81-34.9i	473.19-34.91i	473.71-35.13i	474.15-35.12i	473.83-35.03i	473.78-35.06i	473.38-34.99i	473.69-35.18i	473.76-35.11i	474.04-35.17i
473.11-34.23i	473.06-34.2i	473.17-34.26i	473.22-34.33i	472.87-34.16i	473.19-34.33i	472.87-34.3i	473.09-34.34i	472.86-34.27i	473.03-34.43i	473.09-34.31i	472.84-34.37i	473.04-34.2i	472.98-34.32i	473.05-34.24i	473.07-34.29i	472.78-34.33i	472.81-34.28i	473.16-34.01i	472.65-34.33i	473.2-34.18i	472.6-34.37i	473.03-34.54i	473.57-34.47i	473.09-34.66i	473.1-34.53i	472.58-34.86i	473.09-34.58i	473.21-34.4i	473.36-34.49i
472.76-33.92i	472.55-33.96i	472.68-33.86i	472.81-34.04i	472.5-33.81i	472.7-34.11i	472.45-33.98i	472.65-34.3i	472.39-33.84i	472.19-34.23i	472.65-33.95i	472.21-33.92i	472.65-33.96i	472.78-34.09i	472.56-33.94i	472.78-34.28i	472.38-34.04i	472.29-33.97i	472.48-34.01i	472.25-34.05i	472.62-34.03i	472.14-33.96i	472.71-34.21i	473.17-34.08i	472.8-34.02i	472.6-34.35i	472.34-34.11i	472.64-34.2i	472.76-34.1i	473-34.31i
472.07-33.37i	472.11-33.55i	472.1-33.49i	472.15-33.5i	471.95-33.47i	472.21-33.56i	471.7-33.4i	471.94-33.58i	471.83-33.61i	471.95-33.6i	472.19-33.47i	471.91-33.57i	472.08-33.38i	472.14-33.55i	472-33.53i	472.07-33.55i	471.82-33.48i	471.73-33.53i	471.92-33.49i	471.62-33.52i	472.06-33.52i	471.67-33.52i	472.17-33.72i	472.55-33.7i	472.11-33.62i	472.05-33.69i	471.78-33.59i	471.97-33.81i	472.14-33.67i	472.32-33.8i
471.59-32.97i	471.5-33i	471.72-32.99i	471.66-33.05i	471.42-32.92i	471.63-33.08i	471.33-32.98i	471.52-33.07i	471.31-32.99i	471.43-33.06i	471.63-33.04i	471.35-33.02i	471.65-32.95i	471.59-33.1i	471.45-33.07i	471.5-33.06i	471.3-32.99i	471.24-33.05i	471.35-33i	471.15-33.08i	471.61-33.06i	471-33.13i	471.6-33.34i	472.11-33.3i	471.67-33.16i	471.52-33.15i	471.24-33.24i	471.56-33.38i	471.7-33.19i	471.81-33.3i
471.07-32.57i	470.86-32.57i	471.07-32.5i	471.16-32.68i	470.98-32.53i	471.07-32.7i	470.67-32.57i	471.03-32.71i	470.62-32.62i	470.86-32.58i	470.88-32.66i	470.75-32.7i	471.05-32.58i	471.03-32.6i	470.74-32.43i	471.11-32.79i	470.52-32.39i	470.66-32.54i	470.7-32.79i	470.73-32.58i	470.93-32.56i	470.45-32.73i	470.97-32.84i	471.35-32.96i	471.02-32.7i	470.96-32.87i	470.61-32.81i	470.92-32.88i	471.11-32.87i	471.21-32.81i
470.44-31.93i	470.3-32.1i	470.43-31.85i	470.52-32.05i	470.26-31.92i	470.56-32.06i	470.02-31.93i	470.36-32.15i	470.07-31.99i	470.29-32.09i	470.5-31.93i	470.24-32.14i	470.45-32.06i	470.41-32.08i	470.34-31.96i	470.47-32.16i	470.09-32.18i	469.97-32.04i	470.21-32.03i	470.06-32.05i	470.44-32.03i	469.93-32.12i	470.52-32.22i	470.9-32.25i	470.55-32.09i	470.32-32.29i	470.09-32.2i	470.33-32.28i	470.46-32.24i	470.63-32.24i
469.93-31.58i	469.88-31.75i	469.91-31.51i	470.18-31.77i	470.1-31.5i	470.25-31.8i	469.91-31.7i	469.91-31.69i	469.5-31.72i	469.76-31.67i	469.99-31.85i	469.62-31.75i	469.88-31.57i	469.86-31.66i	469.82-31.74i	469.89-31.66i	469.6-31.66i	469.82-31.57i	469.69-31.73i	469.46-31.64i	470.13-31.76i	469.43-31.72i	470-31.74i	470.28-32.09i	470.14-31.97i	469.93-31.91i	469.54-31.86i	469.7-32.1i	470.1-31.81i	470.36-32.04i
469.44-31.21i	469.38-31.22i	469.59-31.17i	469.62-31.34i	469.33-31.07i	469.92-31.24i	469.24-31.21i	469.37-31.27i	469.2-31.21i	469.62-30.92i	469.45-31.21i	469.27-31.22i	469.54-31.3i	469.42-31.42i	469.34-31.15i	469.36-31.41i	469.18-31.23i	469.15-31.31i	469.27-31.17i	469.03-31.28i	469.49-31.27i	468.88-31.3i	469.54-31.45i	469.83-31.52i	469.59-31.41i	469.39-31.47i	469.19-31.37i	469.37-31.52i	469.53-31.39i	469.77-31.46i
469.02-30.81i	468.89-30.36i	469.06-30.69i	469.01-30.7i	468.79-30.72i	469.2-30.74i	468.79-30.74i	468.89-30.86i	468.71-30.78i	468.73-30.69i	468.89-30.74i	468.74-30.77i	469-30.71i	468.93-30.77i	468.85-30.76i	468.78-30.75i	468.62-30.76i	468.67-30.74i	468.79-30.72i	468.54-30.77i	468.95-30.73i	468.26-30.81i	468.96-30.94i	469.41-31.06i	469.02-30.86i	468.93-31.05i	468.61-30.88i	468.83-30.99i	469.08-31.02i	469.15-31.12i
468.47-30.22i	468.33-30.41i	468.4-30.27i	468.63-30.25i	468.22-30.13i	468.54-30.31i	468.1-30.26i	468.37-30.34i	468.1-30.24i	468.35-30.44i	468.36-30.19i	468.16-30.32i	468.38-30.26i	468.46-30.33i	468.31-30.27i	468.32-30.31i	468.06-30.26i	468.01-30.43i	468.21-30.3i	467.96-30.32i	468.47-30.36i	467.74-30.33i	468.46-30.54i	468.87-30.64i	468.55-30.39i	468.29-30.61i	468.02-30.41i	468.3-30.61i	468.45-30.51i	468.64-30.57i
467.94-29.63i	467.92-29.74i	468.04-29.74i	468.11-29.83i	467.87-29.79i	468.21-29.89i	467.73-29.7i	467.99-29.82i	467.78-29.7i	467.89-29.82i	467.97-29.81i	467.79-29.9i	467.99-29.81i	467.9-30.01i	467.83-29.7i	467.98-29.88i	467.64-29.88i	467.72-29.89i	467.86-29.75i	467.56-29.79i	468.02-29.86i	467.53-29.78i	468.08-30.08i	468.46-30.06i	467.98-29.86i	467.87-30.05i	467.53-29.99i	467.91-30.06i	467.84-30i	468.27-30.04i
467.44-29.31i	467.51-29.28i	467.44-29.15i	467.62-29.19i	467.42-29.14i	467.61-29.24i	467.07-29.27i	467.31-29.34i	467.11-29.3i	467.3-29.32i	467.51-29.25i	467.21-29.35i	467.53-29.27i	467.31-29.32i	467.39-29.29i	467.32-29.31i	467.16-29.26i	467.26-29.27i	467.31-29.28i	467.12-29.18i	467.38-29.33i	466.93-29.32i	467.52-29.5i	467.88-29.47i	467.54-29.46i	467.36-29.57i	467.07-29.54i	467.43-29.48i	467.57-29.41i	467.73-29.63i
466.94-28.79i	466.79-28.98i	466.95-28.66i	467.24-28.93i	466.92-28.74i	467.03-28.77i	466.64-28.72i	466.9-28.87i	466.59-28.78i	466.73-28.79i	466.97-28.82i	466.83-29.02i	467.03-28.78i	466.95-28.91i	466.91-28.78i	466.89-28.73i	466.76-28.79i	466.74-28.82i	466.74-28.79i	466.45-28.9i	466.97-28.8i	466.33-28.82i	466.96-29.14i	467.32-29.16i	467.05-28.92i	466.95-28.92i	466.66-28.95i	466.85-29.05i	467-28.98i	467.22-29i
466.62-28.25i	466.52-28.31i	466.76-28.1i	466.57-28.32i	466.41-28.15i	466.69-28.38i	466.13-28.28i	466.45-28.35i	466.29-28.29i	466.63-28.4i	466.52-28.25i	466.19-28.44i	466.6-28.29i	466.63-28.49i	466.41-28.31i	466.43-28.46i	466.22-28.31i	466.09-28.27i	466.32-28.38i	465.8-28.47i	466.51-28.41i	465.93-28.22i	466.52-28.52i	467-28.65i	466.68-28.43i	466.44-28.53i	466.1-28.58i	466.46-28.68i	466.6-28.56i	466.92-28.63i
466-27.78i	465.96-27.89i	466.18-27.76i	466.16-27.83i	466.01-27.8i	466.2-27.88i	465.78-27.87i	465.88-27.96i	465.78-28.03i	465.79-27.96i	466.07-27.83i	465.81-27.92i	466.04-27.95i	465.94-27.88i	465.96-27.91i	466-27.91i	465.83-27.83i	465.79-27.91i	465.94-27.88i	465.71-27.89i	465.97-27.68i	465.53-27.94i	465.96-28.15i	466.5-28.1i	466.15-27.95i	465.99-28.09i	465.39-27.88i	465.98-28.23i	466.08-28.24i	466.27-28.2i
465.79-27.24i	465.63-27.3i	465.7-27.29i	465.78-27.34i	465.45-27.23i	465.78-27.35i	465.4-27.19i	465.62-27.34i	465.4-27.31i	465.57-27.4i	465.59-27.25i	465.43-27.38i	465.71-27.26i	465.69-27.35i	465.5-27.28i	465.6-27.3i	465.38-27.33i	465.33-27.38i	465.45-27.21i	465.27-27.36i	465.6-27.28i	464.99-27.43i	465.55-27.56i	466.14-27.68i	465.76-27.45i	465.57-27.59i	465.21-27.47i	465.57-27.66i	465.71-27.45i	465.82-27.55i
465.21-26.86i	465.09-26.91i	465.18-26.83i	465.3-26.87i	465.01-26.77i	465.27-26.97i	464.87-26.88i	465.01-26.91i	464.83-26.78i	465.04-26.96i	465.12-26.79i	464.96-26.98i	465.2-26.83i	465.08-26.92i	465.03-26.87i	465.15-26.95i	464.87-26.89i	464.83-27.04i	465.05-26.86i	464.76-26.81i	465.22-26.83i	464.62-27.02i	465.2-27.07i	465.54-27.14i	465.19-27.02i	465.1-27.1i	464.73-27.07i	465.09-27.12i	465.17-27.02i	465.35-27.12i
464.76-26.16i	464.7-26.32i	464.77-26.28i	464.83-26.38i	464.63-26.28i	464.76-26.35i	464.45-26.26i	464.58-26.43i	464.47-26.35i	464.51-26.47i	464.65-26.3i	464.31-26.42i	464.74-26.26i	464.82-26.41i	464.67-26.48i	464.55-26.46i	464.45-26.28i	464.34-26.39i	464.56-26.28i	464.29-26.4i	464.64-26.46i	464.14-26.34i	464.75-26.62i	465.07-26.67i	464.72-26.44i	464.62-26.6i	464.28-26.53i	464.63-26.62i	464.8-26.65i	464.9-26.69i
464.21-25.71i	464.26-25.85i	464.34-25.74i	464.39-25.86i	464.1-25.78i	464.4-25.9i	463.97-25.77i	464.18-25.88i	463.97-25.83i	464.16-25.98i	464.16-25.84i	464.07-25.9i	464.26-25.78i	464.21-25.94i	464.33-25.82i	464.1-25.93i	464.07-25.71i	463.91-25.86i	464.03-25.87i	463.86-25.89i	464.2-25.88i	463.7-25.94i	464.32-26.09i	464.74-26.24i	464.29-26.04i	464.24-26.09i	463.84-25.99i	464.2-26.09i	464.29-26.04i	464.51-26.18i
463.96-25.24i	463.88-25.31i	464-25.27i	464.02-25.38i	463.75-25.3i	463.98-25.46i	463.57-25.29i	463.75-25.46i	463.65-25.3i	463.7-25.4i	463.83-25.34i	463.66-25.41i	463.91-25.4i	463.85-25.47i	463.77-25.34i	463.78-25.45i	463.6-25.33i	463.59-25.44i	463.76-25.41i	463.55-25.43i	463.87-25.35i	463.43-25.48i	463.83-25.63i	464.33-25.72i	464.01-25.65i	463.95-25.6i	463.47-25.64i	463.84-25.69i	463.97-25.55i	464.17-25.66i
463.47-24.68i	463.46-24.87i	463.51-24.81i	463.57-24.95i	463.32-24.73i	463.52-24.91i	463.19-24.76i	463.34-24.89i	463.14-24.8i	463.29-24.93i	463.44-24.85i	463.2-24.89i	463.48-24.85i	463.48-24.89i	463.39-24.82i	463.36-24.95i	463.16-24.75i	463.21-24.88i	463.25-24.83i	463.07-24.89i	463.41-24.89i	462.94-24.89i	463.38-25.18i	463.86-25.17i	463.49-24.93i	463.4-25.12i	463.14-25.12i	463.37-25.21i	463.45-25.06i	463.7-25.12i
463.11-24.22i	463.15-24.33i	463.18-24.29i	463.25-24.44i	462.99-24.24i	463.26-24.38i	462.83-24.29i	463.02-24.51i	462.95-24.29i	462.94-24.51i	463.11-24.32i	462.9-24.41i	463.12-24.3i	463.09-24.49i	463.02-24.36i	463.06-24.45i	462.83-24.4i	462.81-24.41i	462.92-24.41i	462.74-24.45i	463.02-24.31i	462.59-24.47i	463.12-24.59i	463.58-24.69i	463.19-24.5i	463.05-24.61i	462.82-24.56i	462.99-24.68i	463.13-24.55i	463.34-24.72i
462.56-23.65i	462.69-23.77i	462.72-23.76i	462.78-23.85i	462.53-23.73i	462.7-23.84i	462.34-23.78i	462.55-23.9i	462.44-23.75i	462.52-23.95i	462.58-23.77i	462.44-23.81i	462.73-23.74i	462.57-23.9i	462.58-23.85i	462.53-23.9i	462.36-23.76i	462.4-23.91i	462.47-23.82i	462.26-23.89i	462.61-23.87i	462.06-23.92i	462.54-24.18i	463.07-24.2i	462.67-23.97i	462.66-24.16i	462.28-24.06i	462.52-24.2i	462.67-24.03i	462.83-24.12i
462.22-23.19i	462.34-23.29i	462.32-23.26i	462.36-23.35i	462.1-23.25i	462.29-23.29i	461.96-23.27i	462.06-23.4i	462.03-23.28i	462.06-23.43i	462.18-23.32i	462.06-23.33i	462.27-23.23i	462.26-23.35i	462.17-23.39i	462.09-23.44i	461.93-23.29i	461.95-23.44i	462.03-23.29i	461.92-23.39i	462.16-23.31i	461.7-23.41i	462.19-23.56i	462.61-23.72i	462.21-23.46i	462.21-23.58i	461.91-23.5i	462.08-23.66i	462.31-23.55i	462.49-23.63i
461.87-22.72i	461.91-22.83i	461.97-22.77i	462.03-22.88i	461.87-22.71i	461.96-22.85i	461.64-22.79i	461.82-22.9i	461.6-22.74i	461.69-22.88i	461.76-22.78i	461.68-22.96i	461.94-22.81i	461.88-22.91i	461.75-22.88i	461.81-22.86i	461.69-22.91i	461.57-22.99i	461.67-22.84i	461.56-22.88i	461.8-22.84i	461.38-22.98i	461.85-23.11i	462.26-23.2i	461.97-23.04i	461.76-23.09i	461.53-23.05i	461.74-23.21i	461.91-23.12i	462.11-23.18i
461.54-22.17i	461.53-22.22i	461.55-22.21i	461.63-22.16i	461.49-22.11i	461.79-22.32i	461.19-22.2i	461.45-22.42i	461.24-22.23i	461.41-22.29i	461.39-22.28i	461.4-22.5i	461.62-22.29i	461.42-22.4i	461.42-22.33i	461.31-22.41i	461.26-22.35i	461.24-22.36i	461.39-22.29i	461.21-22.2i	461.38-22.2i	460.97-22.52i	461.46-22.61i	461.93-22.71i	461.55-22.4i	461.49-22.63i	461.2-22.52i	461.39-22.62i	461.57-22.5i	461.75-22.6i
461.06-21.69i	461.15-21.8i	461.22-21.82i	461.24-21.86i	460.93-21.78i	461.15-21.99i	460.78-21.77i	461.03-21.87i	460.96-21.77i	461.03-22.01i	461.08-21.82i	460.94-21.95i	461.15-21.76i	461.09-21.9i	460.99-21.84i	461.06-21.92i	460.8-21.85i	460.86-21.88i	460.95-21.86i	460.75-21.99i	461.08-21.82i	460.64-22.01i	461.11-22.1i	461.59-22.23i	461.16-22.03i	461.07-22.11i	460.72-22.13i	461.02-22.2i	461.17-22.03i	461.34-22.19i
460.75-21.12i	460.81-21.2i	460.89-21.22i	460.87-21.29i	460.71-21.18i	460.83-21.22i	460.45-21.22i	460.66-21.35i	460.58-21.25i	460.61-21.36i	460.69-21.25i	460.54-21.35i	460.78-21.15i	460.72-21.3i	460.73-21.29i	460.68-21.33i	460.49-21.24i	460.46-21.39i	460.54-21.32i	460.35-21.35i	460.64-21.26i	460.19-21.45i	460.64-21.52i	461.15-21.56i	460.83-21.44i	460.7-21.54i	460.31-21.47i	460.65-21.63i	460.8-21.39i	460.97-21.68i
460.29-20.53i	460.44-20.69i	460.56-20.58i	460.49-20.72i	460.36-20.57i	460.52-20.81i	460.2-20.61i	460.28-20.72i	460.19-20.71i	460.39-20.76i	460.41-20.62i	460.2-20.75i	460.46-20.65i	460.39-20.76i	460.32-20.68i	460.27-20.77i	460.08-20.75i	460.14-20.74i	460.18-20.74i	460.02-20.73i	460.42-20.64i	459.82-20.77i	460.31-20.97i	460.81-21.14i	460.54-20.88i	460.34-20.92i	460.04-20.99i	460.34-21.14i	460.49-20.99i	460.66-20.97i
460.07-20.03i	460.07-20.18i	460.18-20.11i	460.14-20.13i	459.88-20.15i	460.18-20.28i	459.74-20.09i	459.96-20.21i	459.87-20.08i	459.98-20.29i	459.91-20.25i	459.85-20.37i	460.12-20.1i	460.06-20.29i	459.96-20.11i	459.96-20.21i	459.83-20.14i	459.78-20.29i	459.91-20.21i	459.66-20.29i	460.01-20.22i	459.59-20.27i	459.97-20.43i	460.56-20.6i	460.18-20.33i	460.01-20.44i	459.64-20.43i	460.03-20.49i	460.08-20.47i	460.37-20.52i
459.66-19.4i	459.89-19.58i	459.78-19.6i	459.82-19.67i	459.69-19.46i	459.86-19.67i	459.37-19.6i	459.68-19.72i	459.57-19.53i	459.64-19.72i	459.65-19.53i	459.48-19.68i	459.72-19.62i	459.7-19.62i	459.75-19.67i	459.65-19.64i	459.48-19.58i	459.39-19.7i	459.63-19.65i	459.31-19.71i	459.56-19.65i	459.27-19.77i	459.71-20.01i	460.15-20.17i	459.78-19.87i	459.69-19.87i	459.42-19.81i	459.49-20.01i	459.82-19.84i	460-19.91i
459.4-18.91i	459.58-19.04i	459.59-18.98i	459.54-19.08i	459.5-19.08i	459.53-19.05i	459.09-19.03i	459.28-19.17i	459.23-19.07i	459.4-19.15i	459.37-18.98i	459.17-19.15i	459.43-18.98i	459.39-19.15i	459.43-19.15i	459.29-18.98i	459.18-19.06i	459.28-19.16i	459.27-19.11i	459.04-19.24i	459.26-19.07i	458.98-19.22i	459.23-19.46i	459.87-19.52i	459.44-19.28i	459.39-19.27i	459.1-19.38i	459.44-19.52i	459.46-19.38i	459.6-19.49i
459.01-18.44i	458.91-18.78i	459.21-18.49i	459.28-18.62i	459.03-18.52i	459.22-18.7i	458.72-18.5i	458.89-18.65i	458.96-18.46i	458.97-18.56i	458.97-18.46i	458.93-18.53i	459.18-18.56i	459.11-18.59i	459.12-18.56i	458.96-18.65i	458.83-18.57i	458.67-18.62i	458.96-18.61i	458.76-18.73i	459.05-18.52i	458.57-19.03i	458.95-18.84i	459.52-19.01i	459.15-18.8i	459.16-18.83i	458.78-18.8i	458.95-18.97i	459.13-18.81i	459.25-19.13i
458.68-17.75i	458.92-17.91i	458.92-17.78i	458.95-17.95i	458.76-17.86i	458.88-18i	458.61-17.81i	458.73-17.96i	458.55-18.04i	458.6-17.99i	458.83-17.93i	458.63-17.97i	458.87-17.97i	458.79-17.9i	458.82-18i	458.61-18.08i	458.54-17.88i	458.53-18.02i	458.58-17.91i	458.38-18.03i	458.75-18.08i	458.26-17.95i	458.6-18.36i	459.24-18.34i	458.88-18.09i	458.86-18.22i	458.46-18.22i	458.72-18.33i	458.8-18.29i	459.1-18.37i
458.41-17.19i	458.44-17.38i	458.61-17.29i	458.61-17.49i	458.42-17.22i	458.63-17.45i	458.21-17.23i	458.34-17.44i	458.3-17.36i	458.45-17.42i	458.37-17.25i	458.24-17.58i	458.54-17.34i	458.49-17.41i	458.43-17.39i	458.29-17.47i	458.25-17.36i	458.15-17.37i	458.33-17.34i	458.18-17.55i	458.32-17.37i	458.07-17.48i	458.37-17.78i	458.88-17.78i	458.5-17.7i	458.49-17.67i	458.11-17.65i	458.26-17.78i	458.59-17.62i	458.77-17.77i
458.17-16.66i	458.25-16.82i	458.38-16.84i	458.28-16.78i	458.16-16.85i	458.19-16.94i	457.86-16.82i	458.1-16.94i	458-16.85i	458.09-16.87i	458.13-16.85i	457.93-16.99i	458.17-16.83i	458.2-16.94i	458.21-16.86i	458.14-16.9i	457.95-16.9i	457.92-16.88i	458.01-16.88i	457.98-16.99i	458.12-16.89i	457.77-17.06i	458.02-17.24i	458.68-17.31i	458.31-17.09i	458.17-17.22i	457.85-17.05i	458.05-17.35i	458.29-17.16i	458.53-17.2i
457.82-16.17i	457.99-16.28i	458.04-16.13i	458.11-16.26i	457.9-16.28i	458-16.36i	457.57-16.22i	457.71-16.29i	457.68-16.21i	457.75-16.5i	457.8-16.24i	457.7-16.37i	457.97-16.17i	457.92-16.37i	457.95-16.17i	457.79-16.31i	457.65-16.35i	457.54-16.37i	457.83-16.42i	457.45-16.38i	457.76-16.35i	457.4-16.52i	457.75-16.66i	458.35-16.72i	458.06-16.5i	457.87-16.64i	457.56-16.59i	457.76-16.7i	458.07-16.57i	458.18-16.63i
457.64-15.41i	457.74-15.65i	457.73-15.61i	457.74-15.71i	457.55-15.52i	457.72-15.8i	457.28-15.59i	457.42-15.79i	457.41-15.6i	457.58-15.78i	457.48-15.67i	457.41-15.76i	457.62-15.6i	457.74-15.71i	457.5-15.71i	457.46-15.81i	457.35-15.67i	457.31-15.88i	457.59-15.64i	457.35-15.77i	457.42-15.6i	457.23-15.89i	457.5-16.07i	457.98-16.11i	457.69-15.9i	457.56-16.04i	457.35-15.85i	457.49-16.17i	457.81-15.9i	457.88-16.08i
457.34-14.97i	457.45-15.2i	457.65-15.33i	457.56-15.06i	457.04-15.17i	457.53-15.19i	456.81-14.2i	457.37-15.28i	456.28-14.89i	457.34-15.31i	457.23-15.1i	457.15-15.22i	457.42-15.46i	457.36-15.32i	456.92-15.11i	457.22-15.22i	457.1-14.9i	457.15-15.29i	457.21-16.09i	457.04-15.18i	457.2-14.8i	457.01-15.4i	456.64-15.33i	457.76-15.66i	457.42-15.39i	457.26-15.36i	457.29-15.14i	457.2-15.58i	457.45-15.77i	457.65-15.45i
457.06-14.4i	457.26-14.57i	457.42-14.47i	457.19-14.59i	457.16-14.47i	457.24-14.69i	456.85-14.49i	456.9-14.61i	456.9-14.63i	457.08-14.72i	457.02-14.5i	456.9-14.69i	457.18-14.47i	457.17-14.73i	457.22-14.61i	456.99-14.74i	456.83-14.52i	456.87-14.69i	456.95-14.59i	456.79-14.71i	457.07-14.6i	456.71-14.78i	457-14.99i	457.58-15.1i	457.22-14.86i	457.15-14.97i	456.81-14.95i	457.03-15.16i	457.31-14.97i	457.41-15.06i
456.98-13.89i	457.14-14.1i	457.21-14i	457.16-14.11i	456.92-13.96i	457.15-14.21i	456.72-14.06i	456.89-14.26i	456.81-14.1i	456.97-14.08i	456.91-14.12i	456.86-14.11i	457.11-14.07i	457.02-14.28i	456.92-14.1i	456.8-14.23i	456.74-14.06i	456.78-14.27i	456.87-14.14i	456.68-14.24i	456.83-14.2i	456.59-14.26i	456.91-14.47i	457.44-14.5i	457.12-14.31i	457.01-14.44i	456.68-14.41i	456.92-14.65i	457.1-14.35i	457.27-14.47i
456.54-13.19i	456.75-13.33i	456.77-13.2i	456.79-13.46i	456.69-13.28i	456.73-13.47i	456.42-13.38i	456.47-13.48i	456.49-13.33i	456.55-13.53i	456.53-13.31i	456.39-13.54i	456.77-13.27i	456.76-13.57i	456.58-13.51i	456.61-13.43i	456.45-13.4i	456.39-13.61i	456.59-13.46i	456.28-13.63i	456.48-13.45i	456.28-13.5i	456.56-13.88i	457.06-13.88i	456.73-13.62i	456.66-13.86i	456.29-13.72i	456.52-13.94i	456.79-13.71i	456.88-13.81i
456.33-12.54i	456.41-12.76i	456.52-12.69i	456.69-12.7i	456.47-12.55i	456.46-12.81i	456.17-12.53i	456.23-12.9i	456.24-12.76i	456.37-12.82i	456.3-12.7i	456.31-12.86i	456.45-12.65i	456.44-12.88i	456.45-12.7i	456.24-12.87i	456.26-12.73i	456.13-12.88i	456.2-12.78i	456.16-12.92i	456.28-12.87i	456.12-12.91i	456.31-13.18i	456.82-13.39i	456.42-12.96i	456.4-13.27i	456.09-13.04i	456.37-13.34i	456.56-13.07i	456.72-13.27i
456.22-11.86i	456.47-12.16i	456.42-12.19i	456.24-12.32i	456.33-12.15i	456.2-12.25i	455.82-12.1i	456.06-12.41i	456.01-12.18i	456.21-12.32i	456.18-12.19i	456.51-12.54i	456.32-12.12i	456.25-12.45i	456.26-12.21i	456.16-12.31i	456.11-12.27i	456.02-12.39i	456.1-12.2i	455.98-12.31i	456.02-12.27i	455.79-12.37i	456.02-12.63i	456.54-12.74i	456.29-12.43i	456.21-12.58i	455.91-12.53i	456.15-12.88i	456.33-12.5i	456.57-12.67i
455.92-11.29i	456.12-11.53i	456.28-11.48i	456.23-11.56i	455.93-11.49i	456.09-11.63i	455.82-11.56i	455.87-11.71i	455.89-11.58i	455.96-11.72i	455.91-11.54i	455.85-11.72i	456.09-11.52i	456.07-11.72i	456.06-11.56i	455.95-11.73i	455.9-11.51i	455.77-11.73i	455.82-11.59i	455.71-11.74i	455.99-11.63i	455.62-11.72i	455.97-12.07i	456.42-12.14i	456.09-11.88i	456.05-11.95i	455.79-12i	455.89-12.08i	456.12-11.93i	456.3-12i
455.77-10.77i	455.94-11.05i	456.02-10.78i	456-11.02i	455.82-10.82i	455.88-11.1i	455.5-10.93i	455.67-10.99i	455.63-10.97i	455.77-11.24i	455.71-10.95i	455.62-11.14i	455.86-10.95i	455.95-11.11i	455.72-11.05i	455.63-11.17i	455.55-11.02i	455.43-11.12i	455.65-11.03i	455.47-11.21i	455.76-11i	455.37-11.17i	455.59-11.42i	456.21-11.53i	455.9-11.26i	456-11.5i	455.49-11.27i	455.7-11.61i	455.99-11.34i	456.14-11.52i
455.57-10.14i	455.76-10.38i	455.91-10.19i	455.94-10.44i	455.73-10.3i	455.76-10.46i	455.41-10.28i	455.54-10.55i	455.49-10.34i	455.66-10.51i	455.63-10.32i	455.49-10.47i	455.71-10.29i	455.77-10.54i	455.72-10.33i	455.51-10.54i	455.46-10.37i	455.41-10.62i	455.56-10.46i	455.26-10.61i	455.53-10.42i	455.27-10.59i	455.5-10.82i	456.11-10.9i	455.71-10.62i	455.61-10.78i	455.39-10.76i	455.59-10.95i	455.78-10.81i	455.94-10.88i
455.47-9.43i	455.48-9.75i	455.65-9.55i	455.71-9.7i	455.62-9.6i	455.47-9.63i	455.23-9.6i	455.3-9.83i	455.29-9.65i	455.48-9.89i	455.27-9.7i	455.35-9.77i	455.55-9.59i	455.6-9.84i	455.53-9.64i	455.4-9.84i	455.29-9.78i	455.18-9.84i	455.35-9.81i	455.17-9.84i	455.27-9.7i	455.09-9.9i	455.26-10.13i	455.94-10.26i	455.59-9.97i	455.48-10.1i	455.14-10.04i	455.35-10.23i	455.66-9.93i	455.68-10.22i
455.27-9.01i	455.42-9.18i	455.61-9.04i	455.61-9.26i	455.6-9.11i	455.34-9.15i	455.08-9.08i	455.18-9.19i	455.12-9.07i	455.36-9.29i	455.23-9.04i	455.19-9.37i	455.43-9.06i	455.38-9.44i	455.35-9.28i	455.2-9.29i	455.05-9.3i	455.18-9.28i	455.25-9.21i	455.06-9.35i	455.02-9.18i	454.9-9.42i	455.2-9.66i	455.73-9.92i	455.35-9.44i	455.28-9.63i	455.02-9.52i	455.11-9.87i	455.45-9.55i	455.67-9.65i
455.17-8.23i	455.4-8.35i	455.4-8.33i	455.43-8.42i	455.32-8.28i	455.18-8.48i	455-8.43i	454.98-8.56i	455.05-8.4i	455.14-8.55i	455.03-8.41i	455.04-8.62i	455.29-8.46i	455.27-8.65i	455.29-8.46i	455-8.59i	455.04-8.49i	454.9-8.59i	455.04-8.52i	454.89-8.73i	455.03-8.5i	454.85-8.7i	455.1-8.96i	455.75-9.07i	455.2-8.75i	455.23-8.91i	454.84-8.86i	455.03-9.07i	455.36-8.73i	455.5-8.91i
454.98-7.59i	455.34-7.76i	455.44-7.92i	455.36-7.9i	454.99-7.81i	455.21-7.95i	454.88-7.75i	454.93-7.92i	454.92-7.78i	455.05-8.02i	454.95-7.77i	454.94-7.9i	455.12-7.76i	455.11-7.93i	455.11-7.89i	454.98-7.97i	454.87-7.87i	454.82-7.9i	454.92-7.81i	454.71-7.88i	454.96-7.89i	454.67-7.98i	454.92-8.14i	455.56-8.42i	455.15-8.18i	455.11-8.22i	454.85-8.18i	454.95-8.53i	455.21-8.19i	455.39-8.32i
454.98-6.96i	455.08-7.17i	455.12-6.96i	455.2-7.23i	455.09-7.12i	454.94-7.28i	454.6-7.15i	454.82-7.38i	454.75-7.14i	454.89-7.38i	454.79-7.18i	454.75-7.34i	455.02-7.2i	454.98-7.32i	454.95-7.19i	454.82-7.38i	454.73-7.26i	454.62-7.41i	454.86-7.35i	454.61-7.38i	454.83-7.22i	454.52-7.49i	454.73-7.69i	455.36-7.79i	454.92-7.44i	454.9-7.67i	454.56-7.63i	454.84-7.86i	455.14-7.55i	455.22-7.69i
454.86-6.19i	455.1-6.42i	455.03-6.28i	455.04-6.44i	454.97-6.17i	455.01-6.52i	454.51-6.35i	454.7-6.51i	454.76-6.4i	454.87-6.62i	454.7-6.42i	454.64-6.55i	454.98-6.3i	454.9-6.53i	454.93-6.46i	454.75-6.58i	454.67-6.42i	454.57-6.61i	454.67-6.46i	454.48-6.65i	454.7-6.49i	454.47-6.64i	454.58-7i	455.24-7.06i	455-6.73i	454.9-6.84i	454.51-6.83i	454.7-7.08i	455.12-6.9i	455.2-6.95i
454.76-5.62i	454.96-5.81i	455.07-5.68i	454.94-5.93i	454.84-5.7i	454.78-5.93i	454.54-5.81i	454.53-6.04i	454.54-5.81i	454.79-5.98i	454.65-5.78i	454.7-6i	454.89-5.81i	454.79-6.05i	454.74-5.94i	454.66-6.01i	454.53-5.94i	454.5-5.98i	454.65-5.9i	454.43-6.1i	454.6-5.93i	454.45-6.08i	454.6-6.43i	455.21-6.51i	454.89-6.14i	454.79-6.33i	454.44-6.27i	454.59-6.49i	454.95-6.34i	455.09-6.43i
454.59-4.94i	454.78-5.15i	454.88-5.08i	454.97-5.18i	454.75-5.08i	454.75-5.26i	454.42-5.07i	454.56-5.28i	454.44-5.06i	454.65-5.31i	454.62-5.15i	454.55-5.36i	454.71-5.07i	454.67-5.31i	454.66-5.24i	454.55-5.37i	454.49-5.24i	454.4-5.33i	454.52-5.3i	454.4-5.39i	454.47-5.29i	454.37-5.46i	454.51-5.77i	455.16-5.88i	454.83-5.46i	454.7-5.65i	454.38-5.54i	454.55-5.83i	454.83-5.55i	454.99-5.74i
454.57-4.23i	454.78-4.54i	454.9-4.38i	454.9-4.59i	454.75-4.43i	454.62-4.59i	454.43-4.39i	454.49-4.6i	454.47-4.47i	454.52-4.7i	454.44-4.46i	454.49-4.59i	454.64-4.42i	454.74-4.69i	454.76-4.54i	454.52-4.68i	454.45-4.56i	454.35-4.69i	454.51-4.52i	454.37-4.74i	454.43-4.66i	454.25-4.8i	454.51-5.01i	454.94-5.18i	454.69-4.8i	454.65-4.98i	454.37-4.98i	454.42-5.16i	454.89-4.96i	454.98-4.98i
454.55-3.62i	454.7-3.86i	454.85-3.6i	454.9-3.84i	454.75-3.65i	454.63-3.86i	454.4-3.63i	454.45-4.01i	454.46-3.66i	454.55-4.02i	454.49-3.72i	454.43-3.9i	454.75-3.75i	454.69-3.94i	454.6-3.81i	454.52-4.04i	454.46-3.91i	454.27-3.99i	454.57-3.88i	454.31-4.06i	454.41-3.86i	454.24-4.21i	454.37-4.37i	454.96-4.44i	454.72-4.12i	454.67-4.2i	454.27-4.14i	454.44-4.63i	454.81-4.25i	454.94-4.37i
454.48-2.87i	454.88-3.01i	454.56-3.13i	454.91-3.23i	454.7-2.99i	454.61-3.25i	454.26-3.09i	454.38-3.34i	454.35-3.1i	454.47-3.3i	454.43-2.93i	454.38-3.23i	454.65-3.11i	454.61-3.31i	454.6-3.17i	454.35-3.3i	454.34-3.07i	454.23-3.39i	454.5-3.09i	454.35-3.35i	454.32-3.27i	454.26-3.42i	454.34-3.71i	454.97-3.85i	454.58-3.36i	454.54-3.63i	454.16-3.53i	454.27-3.81i	454.75-3.47i	454.69-3.69i
454.51-2.07i	454.76-2.39i	454.85-2.27i	454.76-2.47i	454.68-2.22i	454.63-2.46i	454.39-2.35i	454.47-2.6i	454.41-2.44i	454.67-2.55i	454.32-2.33i	454.41-2.61i	454.61-2.33i	454.7-2.54i	454.63-2.32i	454.35-2.58i	454.44-2.45i	454.3-2.64i	454.45-2.52i	454.25-2.67i	454.44-2.44i	454.25-2.76i	454.38-3.07i	454.99-3.11i	454.67-2.67i	454.61-2.88i	454.28-2.9i	454.43-3.19i	454.76-2.86i	454.88-3.11i
454.44-1.41i	454.7-1.78i	454.76-1.56i	455.33-1.85i	454.65-1.62i	454.51-1.82i	454.31-1.6i	454.23-1.91i	454.3-1.56i	454.46-1.9i	454.28-1.66i	454.53-1.52i	454.68-1.56i	454.45-1.84i	454.57-1.73i	454.24-2.1i	454.4-1.67i	454.25-1.84i	454.39-1.75i	454.12-2.02i	454.43-1.74i	454.31-1.88i	454.28-2.27i	454.95-2.21i	454.63-1.93i	454.65-2.2i	454.25-2.09i	454.47-2.43i	454.76-2.08i	454.92-2.35i
454.54-0.75i	454.76-0.94i	454.85-0.78i	454.89-0.89i	454.71-0.71i	454.71-1.05i	454.31-0.92i	454.43-1.1i	454.33-0.79i	454.52-1.12i	454.26-0.97i	454.5-1.21i	454.73-0.94i	454.65-1.16i	454.57-0.92i	454.46-1.2i	454.4-1i	454.18-1.28i	454.47-0.99i	454.26-1.25i	454.44-1.05i	454.28-1.19i	454.35-1.58i	455.04-1.69i	454.62-1.26i	454.6-1.44i	454.22-1.46i	454.5-1.66i	454.77-1.43i	454.86-1.64i
454.69+0.14i	454.97-0.17i	454.79-0.05i	454.94-0.3i	454.82-0.07i	454.68-0.29i	454.55-0.16i	454.44-0.42i	454.45-0.27i	454.46-0.42i	454.49-0.22i	454.41-0.36i	454.8-0.01i	454.64-0.39i	454.71-0.2i	454.45-0.38i	454.62-0.35i	454.33-0.54i	454.48-0.23i	454.4-0.57i	454.32-0.46i	454.36-0.49i	454.23-0.81i	455-0.9i	454.78-0.55i	454.68-0.74i	454.2-0.8i	454.48-0.99i	454.8-0.66i	454.84-0.78i
454.72+0.85i	454.94+0.56i	454.99+0.75i	455+0.51i	454.82+0.7i	454.73+0.45i	454.54+0.64i	454.56+0.48i	454.46+0.58i	454.69+0.4i	454.62+0.61i	454.6+0.44i	454.85+0.59i	454.85+0.44i	454.74+0.54i	454.55+0.24i	454.66+0.46i	454.45+0.32i	454.59+0.47i	454.4+0.19i	454.58+0.53i	454.55+0.31i	454.44-0.05i	455.17-0.21i	454.85+0.2i	454.9	454.41+0.07i	454.64-0.2i	454.98+0.12i	455.07-0.13i
454.73+1.6i	455+1.38i	455.02+1.53i	454.96+1.27i	454.92+1.45i	454.84+1.22i	454.55+1.32i	454.56+1.09i	454.59+1.42i	454.74+1.13i	454.61+1.34i	454.69+1.11i	454.91+1.39i	454.85+1.17i	454.78+1.32i	454.59+1.05i	454.63+1.34i	454.5+1.08i	454.73+1.24i	454.45+0.97i	454.47+1.2i	454.5+1.01i	454.54+0.7i	455.16+0.52i	454.83+0.98i	454.76+0.77i	454.48+0.83i	454.69+0.53i	454.93+0.79i	455.06+0.58i
454.95+2.4i	455.15+2.14i	455.11+2.21i	455.17+2.02i	455.03+2.28i	454.86+1.99i	454.69+2.28i	454.71+1.94i	454.74+2.22i	454.84+1.94i	454.65+2.21i	454.79+1.87i	455.02+2.26i	454.94+1.9i	454.9+2.05i	454.72+1.94i	454.78+2.04i	454.57+1.91i	454.76+2.1i	454.69+1.87i	454.73+2.06i	454.55+1.81i	454.64+1.52i	455.39+1.4i	454.93+1.81i	454.95+1.54i	454.6+1.67i	454.85+1.33i	455.05+1.74i	455.2+1.38i
455.07+3.15i	455.29+2.9i	455.22+3.07i	455.29+2.78i	455.24+3.05i	455.02+2.74i	454.77+3.11i	454.77+2.69i	454.9+3.02i	454.89+2.64i	454.75+3.14i	454.93+2.69i	455+2.74i	455.08+2.68i	455.07+3.2i	454.8+2.64i	454.99+2.86i	454.75+2.56i	454.87+2.95i	454.59+2.61i	454.59+2.74i	454.75+2.55i	454.68+2.05i	455.45+2.05i	455.13+2.53i	455.12+2.28i	454.77+2.38i	454.85+2.08i	455.24+2.48i	455.24+2.17i
455.27+3.98i	455.42+3.69i	455.37+3.83i	455.4+3.53i	455.34+3.73i	455.21+3.52i	454.81+3.94i	454.96+3.55i	454.99+3.71i	455.07+3.43i	454.98+3.71i	455.06+3.5i	455.23+3.77i	455.26+3.37i	455.14+3.62i	454.98+3.33i	455.1+3.55i	454.94+3.33i	455.01+3.62i	454.85+3.3i	454.86+3.62i	454.88+3.28i	454.87+3.01i	455.54+2.85i	455.21+3.33i	455.3+3.06i	454.8+3.14i	455.07+2.75i	455.38+3.26i	455.44+2.95i
455.55+4.79i	455.67+4.58i	455.66+4.75i	455.99+4.41i	455.54+4.66i	455.72+4.05i	455.25+4.6i	455.02+4.15i	455.17+4.63i	455.27+4.28i	455.26+4.57i	455.3+4.22i	455.44+4.56i	455.52+4.28i	455.46+4.51i	455.4+4.19i	455.22+4.49i	455.19+4.17i	455.31+4.48i	455.24+4.01i	455.28+4.49i	455.15+3.99i	455.17+3.85i	455.86+3.75i	455.51+4.15i	455.52+3.92i	455.11+4.06i	455.31+3.54i	455.6+3.91i	455.71+3.77i
455.72+5.61i	455.77+5.24i	455.84+5.48i	455.69+5.07i	455.74+5.45i	455.47+5.1i	455.37+5.42i	455.43+4.99i	455.28+5.28i	455.4+5.09i	455.37+5.42i	455.47+5.06i	455.54+5.35i	455.61+5.08i	455.52+5.27i	455.35+5i	455.4+5.26i	455.29+5.05i	455.39+5.14i	455.25+4.99i	455.29+5.1i	455.37+4.88i	455.31+4.71i	456.02+4.47i	455.58+4.97i	455.61+4.76i	455.24+4.8i	455.5+4.35i	455.83+4.77i	455.91+4.51i
456.01+6.36i	456.17+6.17i	456.08+6.43i	455.98+5.97i	456.04+6.29i	455.84+6.04i	455.57+6.32i	455.65+5.98i	455.6+6.27i	455.66+5.88i	455.6+6.23i	455.71+5.89i	455.88+6.25i	455.85+5.93i	455.93+6.17i	455.65+5.81i	455.68+6.19i	455.56+5.67i	455.66+6.15i	455.48+5.75i	455.66+6.04i	455.53+5.85i	455.67+5.61i	456.23+5.27i	455.95+5.91i	455.91+5.49i	455.49+5.6i	455.68+5.25i	456.1+5.65i	456.05+5.4i
456.26+7.29i	456.42+7.02i	456.4+7.25i	456.38+6.94i	456.25+7.23i	456.08+6.78i	455.88+7.18i	455.86+6.8i	455.81+7.18i	455.92+6.74i	455.87+7.19i	455.93+6.75i	456.16+7.02i	456.17+6.73i	456.03+6.95i	455.91+6.71i	455.84+6.97i	455.82+6.64i	455.88+6.94i	455.7+6.69i	455.85+6.99i	455.78+6.63i	455.79+6.43i	456.47+6.17i	456.09+6.66i	456.08+6.42i	455.67+6.48i	455.89+6.06i	456.37+6.51i	456.39+6.27i
456.59+8.22i	456.62+7.86i	456.6+8.11i	456.64+7.68i	456.55+8.11i	456.46+7.65i	456.14+8.02i	456.06+7.59i	456.02+8.06i	456.25+7.48i	456.03+8.01i	456.21+7.56i	456.48+8.08i	456.34+7.56i	456.31+7.95i	456.01+7.48i	456.17+7.84i	455.96+7.45i	456.18+7.84i	455.94+7.33i	456.15+7.93i	456.02+7.39i	455.98+7.24i	456.79+6.94i	456.47+7.59i	456.4+7.14i	456.02+7.36i	456.18+6.89i	456.61+7.44i	456.63+6.97i
